# Supplementary material for: Using Voice Coils to Actuate Modular Soft Robots: Wormbot, an Example
Source: Soft Robot. 2016 Dec 1;3(4):198–204. doi: 10.1089/soro.2016.0009 (PMC5180079; doi:10.1089/soro.2016.0009)
Supplement: Supplemental data [file Supp_Data.zip › Supplemental Information/PCB Schematics/LED circle PCB/XGerber/LED Coils PCB.PosiTop]

%FSLAX35Y35*%
%MOIN*%
%IN21=Placementprinttop(X.PosiTop)*%
%ADD10C,0.00591*%
%ADD11C,0.00001*%
%ADD12C,0.00409*%
%ADD13C,0.00512*%
%ADD14C,0.00768*%
%ADD15C,0.01181*%
%ADD16C,0.01575*%
%ADD17C,0.03937*%
%AMR_18*21,1,0.02500,0.05000,0,0,0.000*%
%ADD18R_18*%
%AMR_19*21,1,0.02500,0.07500,0,0,0.000*%
%ADD19R_19*%
%AMR_20*21,1,0.04587,0.05433,0,0,0.000*%
%ADD20R_20*%
%AMR_21*21,1,0.05000,0.05000,0,0,0.000*%
%ADD21R_21*%
%AMR_22*21,1,0.10000,0.07500,0,0,0.000*%
%ADD22R_22*%
%AMOCT_23*4,1,8,0.031496,0.015748,0.015748,0.031496,-0.015748,0.031496,-0.031496,0.015748,-0.031496,-0.015748,-0.015748,-0.031496,0.015748,-0.031496,0.031496,-0.015748,0.031496,0.015748,0.000*%
%ADD23OCT_23*%
G54D10*
X316200Y27822D02*
X316307Y27216D01*
X316396Y27077D01*
X316558Y27041D01*
X316698Y27130D01*
X316734Y27292D01*
X316627Y27898D01*
X316538Y28037D01*
X316376Y28073D01*
X316236Y27984D01*
X316200Y27822D01*
X316241Y27592D02*
X316681Y27592D01*
X315919Y28285D02*
X316226Y27752D01*
X316358Y27651D01*
X316522Y27672D01*
X316623Y27804D01*
X316601Y27968D01*
X316294Y28501D01*
X316162Y28602D01*
X315998Y28580D01*
X315897Y28449D01*
X315919Y28285D01*
X315966Y28202D02*
X316466Y28202D01*
X315496Y28623D02*
X315967Y28227D01*
X316125Y28177D01*
X316272Y28254D01*
X316322Y28412D01*
X316245Y28559D01*
X315774Y28954D01*
X315616Y29004D01*
X315469Y28928D01*
X315419Y28770D01*
X315496Y28623D01*
X315440Y28728D02*
X316043Y28728D01*
X314982Y28795D02*
X315561Y28585D01*
X315726Y28592D01*
X315838Y28714D01*
X315831Y28880D01*
X315709Y28992D01*
X315131Y29202D01*
X314965Y29195D01*
X314853Y29073D01*
X314860Y28907D01*
X314982Y28795D01*
X314911Y29136D02*
X315312Y29136D01*
X314441Y28782D02*
X315057Y28782D01*
X315210Y28846D01*
X315273Y28999D01*
X315210Y29152D01*
X315057Y29215D01*
X314441Y29215D01*
X314288Y29152D01*
X314225Y28999D01*
X314288Y28846D01*
X314441Y28782D01*
X313937Y28585D02*
X314515Y28795D01*
X314637Y28907D01*
X314645Y29073D01*
X314533Y29195D01*
X314367Y29202D01*
X313789Y28992D01*
X313667Y28880D01*
X313660Y28714D01*
X313772Y28592D01*
X313937Y28585D01*
X314185Y29136D02*
X314587Y29136D01*
X313531Y28227D02*
X314002Y28622D01*
X314079Y28770D01*
X314029Y28928D01*
X313882Y29004D01*
X313724Y28954D01*
X313253Y28559D01*
X313176Y28412D01*
X313226Y28254D01*
X313373Y28177D01*
X313531Y28227D01*
X313455Y28728D02*
X314057Y28728D01*
X313272Y27752D02*
X313579Y28285D01*
X313601Y28449D01*
X313500Y28580D01*
X313336Y28602D01*
X313204Y28501D01*
X312897Y27968D01*
X312875Y27804D01*
X312976Y27672D01*
X313140Y27651D01*
X313272Y27752D01*
X313031Y28202D02*
X313532Y28202D01*
X313190Y27216D02*
X313297Y27822D01*
X313261Y27984D01*
X313122Y28073D01*
X312960Y28037D01*
X312871Y27898D01*
X312764Y27292D01*
X312800Y27130D01*
X312940Y27041D01*
X313101Y27077D01*
X313190Y27216D01*
X312817Y27592D02*
X313257Y27592D01*
X313233Y23632D02*
X313233Y27254D01*
X313170Y27407D01*
X313017Y27471D01*
X312863Y27407D01*
X312800Y27254D01*
X312800Y23632D01*
X312863Y23479D01*
X313017Y23415D01*
X313170Y23479D01*
X313233Y23632D01*
X312800Y23967D02*
X313233Y23967D01*
X312800Y24518D02*
X313233Y24518D01*
X312800Y25069D02*
X313233Y25069D01*
X312800Y25620D02*
X313233Y25620D01*
X312800Y26171D02*
X313233Y26171D01*
X312800Y26723D02*
X313233Y26723D01*
X312808Y27274D02*
X313225Y27274D01*
X313297Y23064D02*
X313190Y23670D01*
X313101Y23809D01*
X312940Y23845D01*
X312800Y23756D01*
X312764Y23594D01*
X312871Y22988D01*
X312960Y22849D01*
X313122Y22813D01*
X313261Y22902D01*
X313297Y23064D01*
X312805Y23364D02*
X313244Y23364D01*
X313579Y22602D02*
X313272Y23134D01*
X313140Y23235D01*
X312976Y23214D01*
X312875Y23082D01*
X312897Y22918D01*
X313204Y22385D01*
X313336Y22284D01*
X313500Y22306D01*
X313601Y22437D01*
X313579Y22602D01*
X312944Y22835D02*
X313444Y22835D01*
X314002Y22264D02*
X313531Y22659D01*
X313373Y22709D01*
X313226Y22632D01*
X313176Y22474D01*
X313253Y22327D01*
X313724Y21932D01*
X313882Y21882D01*
X314029Y21959D01*
X314079Y22117D01*
X314002Y22264D01*
X313197Y22433D02*
X313800Y22433D01*
X314515Y22091D02*
X313937Y22301D01*
X313772Y22294D01*
X313660Y22172D01*
X313667Y22006D01*
X313789Y21894D01*
X314367Y21684D01*
X314533Y21691D01*
X314645Y21813D01*
X314637Y21979D01*
X314515Y22091D01*
X313717Y22235D02*
X314119Y22235D01*
X315057Y22104D02*
X314441Y22104D01*
X314288Y22040D01*
X314225Y21887D01*
X314288Y21734D01*
X314441Y21671D01*
X315057Y21671D01*
X315210Y21734D01*
X315273Y21887D01*
X315210Y22040D01*
X315057Y22104D01*
X315561Y22301D02*
X314982Y22091D01*
X314860Y21979D01*
X314853Y21813D01*
X314965Y21691D01*
X315131Y21684D01*
X315709Y21894D01*
X315831Y22006D01*
X315838Y22172D01*
X315726Y22294D01*
X315561Y22301D01*
X315379Y22235D02*
X315780Y22235D01*
X315967Y22659D02*
X315496Y22264D01*
X315419Y22117D01*
X315469Y21959D01*
X315616Y21882D01*
X315774Y21932D01*
X316245Y22327D01*
X316322Y22474D01*
X316272Y22632D01*
X316125Y22709D01*
X315967Y22659D01*
X315698Y22433D02*
X316300Y22433D01*
X316226Y23134D02*
X315919Y22602D01*
X315897Y22437D01*
X315998Y22306D01*
X316162Y22284D01*
X316294Y22385D01*
X316601Y22918D01*
X316623Y23082D01*
X316522Y23214D01*
X316358Y23235D01*
X316226Y23134D01*
X316053Y22835D02*
X316554Y22835D01*
X316307Y23670D02*
X316200Y23064D01*
X316236Y22902D01*
X316376Y22813D01*
X316538Y22849D01*
X316627Y22988D01*
X316734Y23594D01*
X316698Y23756D01*
X316558Y23845D01*
X316396Y23809D01*
X316307Y23670D01*
X316253Y23364D02*
X316693Y23364D01*
X318154Y28986D02*
X318154Y21900D01*
X318218Y21747D01*
X318371Y21683D01*
X318524Y21747D01*
X318587Y21900D01*
X318587Y28986D01*
X318524Y29139D01*
X318371Y29203D01*
X318218Y29139D01*
X318154Y28986D01*
X318154Y22234D02*
X318587Y22234D01*
X318154Y22786D02*
X318587Y22786D01*
X318154Y23337D02*
X318587Y23337D01*
X318154Y23888D02*
X318587Y23888D01*
X318154Y24439D02*
X318587Y24439D01*
X318154Y24990D02*
X318587Y24990D01*
X318154Y25541D02*
X318587Y25541D01*
X318154Y26093D02*
X318587Y26093D01*
X318154Y26644D02*
X318587Y26644D01*
X318154Y27195D02*
X318587Y27195D01*
X318154Y27746D02*
X318587Y27746D01*
X318154Y28297D02*
X318587Y28297D01*
X318154Y28849D02*
X318587Y28849D01*
X321006Y24121D02*
X318565Y29082D01*
X318441Y29191D01*
X318275Y29181D01*
X318166Y29056D01*
X318177Y28891D01*
X320618Y23930D01*
X320742Y23821D01*
X320907Y23831D01*
X321017Y23956D01*
X321006Y24121D01*
X320400Y24372D02*
X320883Y24372D01*
X320129Y24923D02*
X320612Y24923D01*
X319858Y25474D02*
X320340Y25474D01*
X319587Y26025D02*
X320069Y26025D01*
X319315Y26577D02*
X319798Y26577D01*
X319044Y27128D02*
X319527Y27128D01*
X318773Y27679D02*
X319256Y27679D01*
X318502Y28230D02*
X318984Y28230D01*
X318230Y28781D02*
X318713Y28781D01*
X323138Y29084D02*
X320619Y24124D01*
X320606Y23959D01*
X320714Y23833D01*
X320879Y23820D01*
X321005Y23928D01*
X323525Y28888D01*
X323537Y29054D01*
X323430Y29179D01*
X323264Y29192D01*
X323138Y29084D01*
X320744Y24371D02*
X321230Y24371D01*
X321024Y24922D02*
X321510Y24922D01*
X321304Y25473D02*
X321790Y25473D01*
X321584Y26025D02*
X322070Y26025D01*
X321864Y26576D02*
X322350Y26576D01*
X322144Y27127D02*
X322630Y27127D01*
X322424Y27678D02*
X322910Y27678D01*
X322704Y28229D02*
X323190Y28229D01*
X322984Y28781D02*
X323470Y28781D01*
X323548Y21900D02*
X323548Y28986D01*
X323485Y29139D01*
X323332Y29203D01*
X323178Y29139D01*
X323115Y28986D01*
X323115Y21900D01*
X323178Y21747D01*
X323332Y21683D01*
X323485Y21747D01*
X323548Y21900D01*
X323115Y22234D02*
X323548Y22234D01*
X323115Y22786D02*
X323548Y22786D01*
X323115Y23337D02*
X323548Y23337D01*
X323115Y23888D02*
X323548Y23888D01*
X323115Y24439D02*
X323548Y24439D01*
X323115Y24990D02*
X323548Y24990D01*
X323115Y25541D02*
X323548Y25541D01*
X323115Y26093D02*
X323548Y26093D01*
X323115Y26644D02*
X323548Y26644D01*
X323115Y27195D02*
X323548Y27195D01*
X323115Y27746D02*
X323548Y27746D01*
X323115Y28297D02*
X323548Y28297D01*
X323115Y28849D02*
X323548Y28849D01*
X324926Y25443D02*
X324926Y21900D01*
X324989Y21747D01*
X325143Y21683D01*
X325296Y21747D01*
X325359Y21900D01*
X325359Y25443D01*
X325296Y25596D01*
X325143Y25660D01*
X324989Y25596D01*
X324926Y25443D01*
X324926Y22234D02*
X325359Y22234D01*
X324926Y22786D02*
X325359Y22786D01*
X324926Y23337D02*
X325359Y23337D01*
X324926Y23888D02*
X325359Y23888D01*
X324926Y24439D02*
X325359Y24439D01*
X324926Y24990D02*
X325359Y24990D01*
X324967Y25541D02*
X325318Y25541D01*
X326875Y25660D02*
X325143Y25660D01*
X324989Y25596D01*
X324926Y25443D01*
X324989Y25290D01*
X325143Y25227D01*
X326875Y25227D01*
X327028Y25290D01*
X327091Y25443D01*
X327028Y25596D01*
X326875Y25660D01*
X327443Y25803D02*
X326837Y25696D01*
X326697Y25607D01*
X326662Y25445D01*
X326751Y25305D01*
X326912Y25269D01*
X327518Y25376D01*
X327658Y25465D01*
X327694Y25627D01*
X327605Y25767D01*
X327443Y25803D01*
X327905Y26084D02*
X327373Y25777D01*
X327272Y25645D01*
X327293Y25481D01*
X327425Y25380D01*
X327589Y25402D01*
X328122Y25709D01*
X328223Y25841D01*
X328201Y26005D01*
X328070Y26106D01*
X327905Y26084D01*
X327640Y25931D02*
X328211Y25931D01*
X328243Y26507D02*
X327848Y26036D01*
X327798Y25878D01*
X327874Y25731D01*
X328033Y25681D01*
X328180Y25758D01*
X328575Y26229D01*
X328625Y26387D01*
X328548Y26534D01*
X328390Y26584D01*
X328243Y26507D01*
X328012Y26232D02*
X328576Y26232D01*
X328416Y27020D02*
X328206Y26442D01*
X328213Y26277D01*
X328335Y26165D01*
X328501Y26172D01*
X328613Y26294D01*
X328823Y26872D01*
X328816Y27038D01*
X328694Y27150D01*
X328528Y27143D01*
X328416Y27020D01*
X328305Y26716D02*
X328766Y26716D01*
X328403Y27562D02*
X328403Y26946D01*
X328466Y26793D01*
X328620Y26730D01*
X328773Y26793D01*
X328836Y26946D01*
X328836Y27562D01*
X328773Y27715D01*
X328620Y27778D01*
X328466Y27715D01*
X328403Y27562D01*
X328403Y27281D02*
X328836Y27281D01*
X328206Y28066D02*
X328416Y27488D01*
X328528Y27365D01*
X328694Y27358D01*
X328816Y27470D01*
X328823Y27636D01*
X328613Y28214D01*
X328501Y28336D01*
X328335Y28343D01*
X328213Y28231D01*
X328206Y28066D01*
X328263Y27909D02*
X328723Y27909D01*
X327848Y28472D02*
X328243Y28001D01*
X328390Y27924D01*
X328548Y27974D01*
X328625Y28121D01*
X328575Y28279D01*
X328180Y28750D01*
X328033Y28827D01*
X327874Y28777D01*
X327798Y28630D01*
X327848Y28472D01*
X327847Y28475D02*
X328410Y28475D01*
X327373Y28731D02*
X327905Y28424D01*
X328070Y28402D01*
X328201Y28503D01*
X328223Y28667D01*
X328122Y28799D01*
X327589Y29106D01*
X327425Y29128D01*
X327293Y29027D01*
X327272Y28863D01*
X327373Y28731D01*
X327284Y28953D02*
X327854Y28953D01*
X326837Y28812D02*
X327443Y28706D01*
X327605Y28742D01*
X327694Y28881D01*
X327658Y29043D01*
X327518Y29132D01*
X326912Y29239D01*
X326751Y29203D01*
X326662Y29063D01*
X326697Y28902D01*
X326837Y28812D01*
X325143Y28770D02*
X326875Y28770D01*
X327028Y28833D01*
X327091Y28986D01*
X327028Y29139D01*
X326875Y29203D01*
X325143Y29203D01*
X324989Y29139D01*
X324926Y28986D01*
X324989Y28833D01*
X325143Y28770D01*
X325359Y25443D02*
X325359Y28986D01*
X325296Y29139D01*
X325143Y29203D01*
X324989Y29139D01*
X324926Y28986D01*
X324926Y25443D01*
X324989Y25290D01*
X325143Y25227D01*
X325296Y25290D01*
X325359Y25443D01*
X324926Y25778D02*
X325359Y25778D01*
X324926Y26329D02*
X325359Y26329D01*
X324926Y26880D02*
X325359Y26880D01*
X324926Y27431D02*
X325359Y27431D01*
X324926Y27982D02*
X325359Y27982D01*
X324926Y28534D02*
X325359Y28534D01*
X324967Y29085D02*
X325318Y29085D01*
X331761Y29139D02*
X330344Y27722D01*
X330280Y27569D01*
X330344Y27416D01*
X330497Y27353D01*
X330650Y27416D01*
X332067Y28833D01*
X332131Y28986D01*
X332067Y29139D01*
X331914Y29203D01*
X331761Y29139D01*
X330525Y27904D02*
X331138Y27904D01*
X331076Y28455D02*
X331689Y28455D01*
X331628Y29006D02*
X332123Y29006D01*
X332131Y21900D02*
X332131Y28986D01*
X332067Y29139D01*
X331914Y29203D01*
X331761Y29139D01*
X331698Y28986D01*
X331698Y21900D01*
X331761Y21747D01*
X331914Y21683D01*
X332067Y21747D01*
X332131Y21900D01*
X331698Y22234D02*
X332131Y22234D01*
X331698Y22786D02*
X332131Y22786D01*
X331698Y23337D02*
X332131Y23337D01*
X331698Y23888D02*
X332131Y23888D01*
X331698Y24439D02*
X332131Y24439D01*
X331698Y24990D02*
X332131Y24990D01*
X331698Y25541D02*
X332131Y25541D01*
X331698Y26093D02*
X332131Y26093D01*
X331698Y26644D02*
X332131Y26644D01*
X331698Y27195D02*
X332131Y27195D01*
X331698Y27746D02*
X332131Y27746D01*
X331698Y28297D02*
X332131Y28297D01*
X331698Y28849D02*
X332131Y28849D01*
X316116Y4829D02*
X316116Y9081D01*
X316052Y9234D01*
X315899Y9297D01*
X315746Y9234D01*
X315683Y9081D01*
X315683Y4829D01*
X315746Y4675D01*
X315899Y4612D01*
X316052Y4675D01*
X316116Y4829D01*
X315683Y5163D02*
X316116Y5163D01*
X315683Y5714D02*
X316116Y5714D01*
X315683Y6266D02*
X316116Y6266D01*
X315683Y6817D02*
X316116Y6817D01*
X315683Y7368D02*
X316116Y7368D01*
X315683Y7919D02*
X316116Y7919D01*
X315683Y8470D02*
X316116Y8470D01*
X315683Y9021D02*
X316116Y9021D01*
X315579Y9581D02*
X315687Y9038D01*
X315779Y8900D01*
X315941Y8868D01*
X316079Y8960D01*
X316111Y9123D01*
X316004Y9665D01*
X315911Y9803D01*
X315749Y9835D01*
X315611Y9743D01*
X315579Y9581D01*
X315611Y9419D02*
X316052Y9419D01*
X315304Y9962D02*
X315611Y9503D01*
X315749Y9411D01*
X315911Y9443D01*
X316004Y9581D01*
X315971Y9743D01*
X315664Y10203D01*
X315526Y10295D01*
X315364Y10263D01*
X315272Y10125D01*
X315304Y9962D01*
X315825Y9962D01*
X314904Y10210D02*
X315364Y9903D01*
X315526Y9870D01*
X315664Y9962D01*
X315696Y10125D01*
X315604Y10263D01*
X315144Y10570D01*
X314982Y10602D01*
X314844Y10510D01*
X314812Y10348D01*
X314904Y10210D01*
X314826Y10422D02*
X315367Y10422D01*
X314439Y10285D02*
X314982Y10178D01*
X315144Y10210D01*
X315236Y10348D01*
X315204Y10510D01*
X315066Y10602D01*
X314524Y10710D01*
X314361Y10678D01*
X314269Y10540D01*
X314302Y10378D01*
X314439Y10285D01*
X313982Y10178D02*
X314524Y10285D01*
X314662Y10378D01*
X314694Y10540D01*
X314602Y10678D01*
X314439Y10710D01*
X313897Y10602D01*
X313759Y10510D01*
X313727Y10348D01*
X313819Y10210D01*
X313982Y10178D01*
X313600Y9903D02*
X314060Y10210D01*
X314152Y10348D01*
X314119Y10510D01*
X313982Y10602D01*
X313819Y10570D01*
X313359Y10263D01*
X313267Y10125D01*
X313299Y9962D01*
X313437Y9870D01*
X313600Y9903D01*
X313597Y10422D02*
X314137Y10422D01*
X313352Y9503D02*
X313660Y9962D01*
X313692Y10125D01*
X313600Y10263D01*
X313437Y10295D01*
X313299Y10203D01*
X312992Y9743D01*
X312960Y9581D01*
X313052Y9443D01*
X313215Y9411D01*
X313352Y9503D01*
X313138Y9962D02*
X313659Y9962D01*
X313277Y9038D02*
X313385Y9581D01*
X313352Y9743D01*
X313215Y9835D01*
X313052Y9803D01*
X312960Y9665D01*
X312852Y9123D01*
X312884Y8960D01*
X313022Y8868D01*
X313185Y8900D01*
X313277Y9038D01*
X312911Y9419D02*
X313353Y9419D01*
X312848Y9081D02*
X312848Y4829D01*
X312911Y4675D01*
X313064Y4612D01*
X313218Y4675D01*
X313281Y4829D01*
X313281Y9081D01*
X313218Y9234D01*
X313064Y9297D01*
X312911Y9234D01*
X312848Y9081D01*
X312848Y5163D02*
X313281Y5163D01*
X312848Y5714D02*
X313281Y5714D01*
X312848Y6266D02*
X313281Y6266D01*
X312848Y6817D02*
X313281Y6817D01*
X312848Y7368D02*
X313281Y7368D01*
X312848Y7919D02*
X313281Y7919D01*
X312848Y8470D02*
X313281Y8470D01*
X312848Y9021D02*
X313281Y9021D01*
X313385Y4328D02*
X313277Y4871D01*
X313185Y5009D01*
X313022Y5041D01*
X312884Y4949D01*
X312852Y4786D01*
X312960Y4244D01*
X313052Y4106D01*
X313215Y4074D01*
X313352Y4166D01*
X313385Y4328D01*
X312884Y4625D02*
X313326Y4625D01*
X313660Y3947D02*
X313352Y4406D01*
X313215Y4499D01*
X313052Y4466D01*
X312960Y4328D01*
X312992Y4166D01*
X313299Y3706D01*
X313437Y3614D01*
X313600Y3646D01*
X313692Y3784D01*
X313660Y3947D01*
X312993Y4165D02*
X313514Y4165D01*
X314060Y3699D02*
X313600Y4006D01*
X313437Y4039D01*
X313299Y3947D01*
X313267Y3784D01*
X313359Y3646D01*
X313819Y3339D01*
X313982Y3307D01*
X314119Y3399D01*
X314152Y3561D01*
X314060Y3699D01*
X313282Y3858D02*
X313822Y3858D01*
X314524Y3624D02*
X313982Y3731D01*
X313819Y3699D01*
X313727Y3561D01*
X313759Y3399D01*
X313897Y3307D01*
X314439Y3199D01*
X314602Y3231D01*
X314694Y3369D01*
X314662Y3532D01*
X314524Y3624D01*
X314982Y3731D02*
X314439Y3624D01*
X314302Y3532D01*
X314269Y3369D01*
X314361Y3231D01*
X314524Y3199D01*
X315066Y3307D01*
X315204Y3399D01*
X315236Y3561D01*
X315144Y3699D01*
X314982Y3731D01*
X315364Y4006D02*
X314904Y3699D01*
X314812Y3561D01*
X314844Y3399D01*
X314982Y3307D01*
X315144Y3339D01*
X315604Y3646D01*
X315696Y3784D01*
X315664Y3947D01*
X315526Y4039D01*
X315364Y4006D01*
X315141Y3858D02*
X315682Y3858D01*
X315611Y4406D02*
X315304Y3947D01*
X315272Y3784D01*
X315364Y3646D01*
X315526Y3614D01*
X315664Y3706D01*
X315971Y4166D01*
X316004Y4328D01*
X315911Y4466D01*
X315749Y4499D01*
X315611Y4406D01*
X315450Y4165D02*
X315971Y4165D01*
X315687Y4871D02*
X315579Y4328D01*
X315611Y4166D01*
X315749Y4074D01*
X315911Y4106D01*
X316004Y4244D01*
X316111Y4786D01*
X316079Y4949D01*
X315941Y5041D01*
X315779Y5009D01*
X315687Y4871D01*
X315638Y4625D02*
X316079Y4625D01*
X320761Y4829D02*
X320761Y5852D01*
X320698Y6005D01*
X320545Y6069D01*
X320392Y6005D01*
X320328Y5852D01*
X320328Y4829D01*
X320392Y4675D01*
X320545Y4612D01*
X320698Y4675D01*
X320761Y4829D01*
X320328Y5163D02*
X320761Y5163D01*
X320328Y5714D02*
X320761Y5714D01*
X320224Y6352D02*
X320332Y5810D01*
X320424Y5672D01*
X320587Y5640D01*
X320725Y5732D01*
X320757Y5894D01*
X320649Y6437D01*
X320557Y6575D01*
X320395Y6607D01*
X320257Y6515D01*
X320224Y6352D01*
X320257Y6191D02*
X320698Y6191D01*
X319950Y6734D02*
X320257Y6274D01*
X320395Y6182D01*
X320557Y6215D01*
X320649Y6352D01*
X320617Y6515D01*
X320310Y6975D01*
X320172Y7067D01*
X320009Y7034D01*
X319917Y6897D01*
X319950Y6734D01*
X319950Y6733D02*
X320471Y6733D01*
X319549Y6982D02*
X320009Y6674D01*
X320172Y6642D01*
X320310Y6734D01*
X320342Y6897D01*
X320250Y7034D01*
X319790Y7342D01*
X319628Y7374D01*
X319490Y7282D01*
X319457Y7119D01*
X319549Y6982D01*
X319472Y7193D02*
X320012Y7193D01*
X319085Y7057D02*
X319628Y6949D01*
X319790Y6982D01*
X319882Y7119D01*
X319850Y7282D01*
X319712Y7374D01*
X319170Y7482D01*
X319007Y7450D01*
X318915Y7312D01*
X318947Y7149D01*
X319085Y7057D01*
X318627Y6949D02*
X319170Y7057D01*
X319307Y7149D01*
X319340Y7312D01*
X319248Y7450D01*
X319085Y7482D01*
X318543Y7374D01*
X318405Y7282D01*
X318373Y7119D01*
X318465Y6982D01*
X318627Y6949D01*
X318246Y6674D02*
X318705Y6982D01*
X318797Y7119D01*
X318765Y7282D01*
X318627Y7374D01*
X318465Y7342D01*
X318005Y7034D01*
X317913Y6897D01*
X317945Y6734D01*
X318083Y6642D01*
X318246Y6674D01*
X318243Y7193D02*
X318783Y7193D01*
X317998Y6274D02*
X318305Y6734D01*
X318338Y6897D01*
X318246Y7034D01*
X318083Y7067D01*
X317945Y6975D01*
X317638Y6515D01*
X317606Y6352D01*
X317698Y6215D01*
X317860Y6182D01*
X317998Y6274D01*
X317784Y6733D02*
X318305Y6733D01*
X317922Y5810D02*
X318030Y6352D01*
X317998Y6515D01*
X317860Y6607D01*
X317698Y6575D01*
X317606Y6437D01*
X317498Y5894D01*
X317530Y5732D01*
X317668Y5640D01*
X317830Y5672D01*
X317922Y5810D01*
X317557Y6191D02*
X317998Y6191D01*
X317494Y5852D02*
X317494Y4829D01*
X317557Y4675D01*
X317710Y4612D01*
X317863Y4675D01*
X317927Y4829D01*
X317927Y5852D01*
X317863Y6005D01*
X317710Y6069D01*
X317557Y6005D01*
X317494Y5852D01*
X317494Y5163D02*
X317927Y5163D01*
X317494Y5714D02*
X317927Y5714D01*
X318030Y4328D02*
X317922Y4871D01*
X317830Y5009D01*
X317668Y5041D01*
X317530Y4949D01*
X317498Y4786D01*
X317606Y4244D01*
X317698Y4106D01*
X317860Y4074D01*
X317998Y4166D01*
X318030Y4328D01*
X317530Y4625D02*
X317971Y4625D01*
X318305Y3947D02*
X317998Y4406D01*
X317860Y4499D01*
X317698Y4466D01*
X317606Y4328D01*
X317638Y4166D01*
X317945Y3706D01*
X318083Y3614D01*
X318246Y3646D01*
X318338Y3784D01*
X318305Y3947D01*
X317638Y4165D02*
X318159Y4165D01*
X318705Y3699D02*
X318246Y4006D01*
X318083Y4039D01*
X317945Y3947D01*
X317913Y3784D01*
X318005Y3646D01*
X318465Y3339D01*
X318627Y3307D01*
X318765Y3399D01*
X318797Y3561D01*
X318705Y3699D01*
X317928Y3858D02*
X318468Y3858D01*
X319170Y3624D02*
X318627Y3731D01*
X318465Y3699D01*
X318373Y3561D01*
X318405Y3399D01*
X318543Y3307D01*
X319085Y3199D01*
X319248Y3231D01*
X319340Y3369D01*
X319307Y3532D01*
X319170Y3624D01*
X319628Y3731D02*
X319085Y3624D01*
X318947Y3532D01*
X318915Y3369D01*
X319007Y3231D01*
X319170Y3199D01*
X319712Y3307D01*
X319850Y3399D01*
X319882Y3561D01*
X319790Y3699D01*
X319628Y3731D01*
X320009Y4006D02*
X319549Y3699D01*
X319457Y3561D01*
X319490Y3399D01*
X319628Y3307D01*
X319790Y3339D01*
X320250Y3646D01*
X320342Y3784D01*
X320310Y3947D01*
X320172Y4039D01*
X320009Y4006D01*
X319787Y3858D02*
X320327Y3858D01*
X320257Y4406D02*
X319950Y3947D01*
X319917Y3784D01*
X320009Y3646D01*
X320172Y3614D01*
X320310Y3706D01*
X320617Y4166D01*
X320649Y4328D01*
X320557Y4466D01*
X320395Y4499D01*
X320257Y4406D01*
X320096Y4165D02*
X320616Y4165D01*
X320332Y4871D02*
X320224Y4328D01*
X320257Y4166D01*
X320395Y4074D01*
X320557Y4106D01*
X320649Y4244D01*
X320757Y4786D01*
X320725Y4949D01*
X320587Y5041D01*
X320424Y5009D01*
X320332Y4871D01*
X320283Y4625D02*
X320725Y4625D01*
X320761Y8766D02*
X320761Y9081D01*
X320698Y9234D01*
X320545Y9297D01*
X320392Y9234D01*
X320328Y9081D01*
X320328Y8766D01*
X320392Y8612D01*
X320545Y8549D01*
X320698Y8612D01*
X320761Y8766D01*
X320336Y9100D02*
X320753Y9100D01*
X320224Y9581D02*
X320332Y9038D01*
X320424Y8900D01*
X320587Y8868D01*
X320725Y8960D01*
X320757Y9123D01*
X320649Y9665D01*
X320557Y9803D01*
X320395Y9835D01*
X320257Y9743D01*
X320224Y9581D01*
X320257Y9419D02*
X320698Y9419D01*
X319950Y9962D02*
X320257Y9503D01*
X320395Y9411D01*
X320557Y9443D01*
X320649Y9581D01*
X320617Y9743D01*
X320310Y10203D01*
X320172Y10295D01*
X320009Y10263D01*
X319917Y10125D01*
X319950Y9962D01*
X320471Y9962D01*
X319549Y10210D02*
X320009Y9903D01*
X320172Y9870D01*
X320310Y9962D01*
X320342Y10125D01*
X320250Y10263D01*
X319790Y10570D01*
X319628Y10602D01*
X319490Y10510D01*
X319457Y10348D01*
X319549Y10210D01*
X319472Y10422D02*
X320012Y10422D01*
X319085Y10285D02*
X319628Y10178D01*
X319790Y10210D01*
X319882Y10348D01*
X319850Y10510D01*
X319712Y10602D01*
X319170Y10710D01*
X319007Y10678D01*
X318915Y10540D01*
X318947Y10378D01*
X319085Y10285D01*
X318627Y10178D02*
X319170Y10285D01*
X319307Y10378D01*
X319340Y10540D01*
X319248Y10678D01*
X319085Y10710D01*
X318543Y10602D01*
X318405Y10510D01*
X318373Y10348D01*
X318465Y10210D01*
X318627Y10178D01*
X318246Y9903D02*
X318705Y10210D01*
X318797Y10348D01*
X318765Y10510D01*
X318627Y10602D01*
X318465Y10570D01*
X318005Y10263D01*
X317913Y10125D01*
X317945Y9962D01*
X318083Y9870D01*
X318246Y9903D01*
X318243Y10422D02*
X318783Y10422D01*
X317998Y9503D02*
X318305Y9962D01*
X318338Y10125D01*
X318246Y10263D01*
X318083Y10295D01*
X317945Y10203D01*
X317638Y9743D01*
X317606Y9581D01*
X317698Y9443D01*
X317860Y9411D01*
X317998Y9503D01*
X317784Y9962D02*
X318305Y9962D01*
X317922Y9038D02*
X318030Y9581D01*
X317998Y9743D01*
X317860Y9835D01*
X317698Y9803D01*
X317606Y9665D01*
X317498Y9123D01*
X317530Y8960D01*
X317668Y8868D01*
X317830Y8900D01*
X317922Y9038D01*
X317557Y9419D02*
X317998Y9419D01*
X317494Y9081D02*
X317494Y8766D01*
X317557Y8612D01*
X317710Y8549D01*
X317863Y8612D01*
X317927Y8766D01*
X317927Y9081D01*
X317863Y9234D01*
X317710Y9297D01*
X317557Y9234D01*
X317494Y9081D01*
X317502Y9100D02*
X317918Y9100D01*
X318030Y8265D02*
X317922Y8808D01*
X317830Y8946D01*
X317668Y8978D01*
X317530Y8886D01*
X317498Y8723D01*
X317606Y8181D01*
X317698Y8043D01*
X317860Y8011D01*
X317998Y8103D01*
X318030Y8265D01*
X317530Y8562D02*
X317971Y8562D01*
X318305Y7884D02*
X317998Y8343D01*
X317860Y8436D01*
X317698Y8403D01*
X317606Y8265D01*
X317638Y8103D01*
X317945Y7643D01*
X318083Y7551D01*
X318246Y7583D01*
X318338Y7721D01*
X318305Y7884D01*
X317638Y8102D02*
X318159Y8102D01*
X318705Y7636D02*
X318246Y7943D01*
X318083Y7976D01*
X317945Y7884D01*
X317913Y7721D01*
X318005Y7583D01*
X318465Y7276D01*
X318627Y7244D01*
X318765Y7336D01*
X318797Y7498D01*
X318705Y7636D01*
X317928Y7795D02*
X318468Y7795D01*
X319170Y7561D02*
X318627Y7668D01*
X318465Y7636D01*
X318373Y7498D01*
X318405Y7336D01*
X318543Y7244D01*
X319085Y7136D01*
X319248Y7168D01*
X319340Y7306D01*
X319307Y7469D01*
X319170Y7561D01*
X319628Y7668D02*
X319085Y7561D01*
X318947Y7469D01*
X318915Y7306D01*
X319007Y7168D01*
X319170Y7136D01*
X319712Y7244D01*
X319850Y7336D01*
X319882Y7498D01*
X319790Y7636D01*
X319628Y7668D01*
X320009Y7943D02*
X319549Y7636D01*
X319457Y7498D01*
X319490Y7336D01*
X319628Y7244D01*
X319790Y7276D01*
X320250Y7583D01*
X320342Y7721D01*
X320310Y7884D01*
X320172Y7976D01*
X320009Y7943D01*
X319787Y7795D02*
X320327Y7795D01*
X320257Y8343D02*
X319950Y7884D01*
X319917Y7721D01*
X320009Y7583D01*
X320172Y7551D01*
X320310Y7643D01*
X320617Y8103D01*
X320649Y8265D01*
X320557Y8403D01*
X320395Y8436D01*
X320257Y8343D01*
X320096Y8102D02*
X320616Y8102D01*
X320332Y8808D02*
X320224Y8265D01*
X320257Y8103D01*
X320395Y8011D01*
X320557Y8043D01*
X320649Y8181D01*
X320757Y8723D01*
X320725Y8886D01*
X320587Y8978D01*
X320424Y8946D01*
X320332Y8808D01*
X320283Y8562D02*
X320725Y8562D01*
X325407Y4829D02*
X325407Y9081D01*
X325344Y9234D01*
X325190Y9297D01*
X325037Y9234D01*
X324974Y9081D01*
X324974Y4829D01*
X325037Y4675D01*
X325190Y4612D01*
X325344Y4675D01*
X325407Y4829D01*
X324974Y5163D02*
X325407Y5163D01*
X324974Y5714D02*
X325407Y5714D01*
X324974Y6266D02*
X325407Y6266D01*
X324974Y6817D02*
X325407Y6817D01*
X324974Y7368D02*
X325407Y7368D01*
X324974Y7919D02*
X325407Y7919D01*
X324974Y8470D02*
X325407Y8470D01*
X324974Y9021D02*
X325407Y9021D01*
X324870Y9581D02*
X324978Y9038D01*
X325070Y8900D01*
X325233Y8868D01*
X325370Y8960D01*
X325403Y9123D01*
X325295Y9665D01*
X325203Y9803D01*
X325040Y9835D01*
X324902Y9743D01*
X324870Y9581D01*
X324902Y9419D02*
X325344Y9419D01*
X324595Y9962D02*
X324902Y9503D01*
X325040Y9411D01*
X325203Y9443D01*
X325295Y9581D01*
X325263Y9743D01*
X324955Y10203D01*
X324818Y10295D01*
X324655Y10263D01*
X324563Y10125D01*
X324595Y9962D01*
X324596Y9962D02*
X325117Y9962D01*
X324195Y10210D02*
X324655Y9903D01*
X324818Y9870D01*
X324955Y9962D01*
X324988Y10125D01*
X324896Y10263D01*
X324436Y10570D01*
X324273Y10602D01*
X324135Y10510D01*
X324103Y10348D01*
X324195Y10210D01*
X324118Y10422D02*
X324658Y10422D01*
X323731Y10285D02*
X324273Y10178D01*
X324436Y10210D01*
X324528Y10348D01*
X324496Y10510D01*
X324358Y10602D01*
X323815Y10710D01*
X323653Y10678D01*
X323561Y10540D01*
X323593Y10378D01*
X323731Y10285D01*
X323273Y10178D02*
X323815Y10285D01*
X323953Y10378D01*
X323985Y10540D01*
X323893Y10678D01*
X323731Y10710D01*
X323188Y10602D01*
X323051Y10510D01*
X323018Y10348D01*
X323110Y10210D01*
X323273Y10178D01*
X322891Y9903D02*
X323351Y10210D01*
X323443Y10348D01*
X323411Y10510D01*
X323273Y10602D01*
X323110Y10570D01*
X322651Y10263D01*
X322559Y10125D01*
X322591Y9962D01*
X322729Y9870D01*
X322891Y9903D01*
X322888Y10422D02*
X323428Y10422D01*
X322644Y9503D02*
X322951Y9962D01*
X322983Y10125D01*
X322891Y10263D01*
X322729Y10295D01*
X322591Y10203D01*
X322284Y9743D01*
X322251Y9581D01*
X322343Y9443D01*
X322506Y9411D01*
X322644Y9503D01*
X322430Y9962D02*
X322950Y9962D01*
X322568Y9038D02*
X322676Y9581D01*
X322644Y9743D01*
X322506Y9835D01*
X322343Y9803D01*
X322251Y9665D01*
X322143Y9123D01*
X322176Y8960D01*
X322314Y8868D01*
X322476Y8900D01*
X322568Y9038D01*
X322202Y9419D02*
X322644Y9419D01*
X322139Y9081D02*
X322139Y4829D01*
X322203Y4675D01*
X322356Y4612D01*
X322509Y4675D01*
X322572Y4829D01*
X322572Y9081D01*
X322509Y9234D01*
X322356Y9297D01*
X322203Y9234D01*
X322139Y9081D01*
X322139Y5163D02*
X322572Y5163D01*
X322139Y5714D02*
X322572Y5714D01*
X322139Y6266D02*
X322572Y6266D01*
X322139Y6817D02*
X322572Y6817D01*
X322139Y7368D02*
X322572Y7368D01*
X322139Y7919D02*
X322572Y7919D01*
X322139Y8470D02*
X322572Y8470D01*
X322139Y9021D02*
X322572Y9021D01*
X322676Y4328D02*
X322568Y4871D01*
X322476Y5009D01*
X322314Y5041D01*
X322176Y4949D01*
X322143Y4786D01*
X322251Y4244D01*
X322343Y4106D01*
X322506Y4074D01*
X322644Y4166D01*
X322676Y4328D01*
X322175Y4625D02*
X322617Y4625D01*
X322951Y3947D02*
X322644Y4406D01*
X322506Y4499D01*
X322343Y4466D01*
X322251Y4328D01*
X322284Y4166D01*
X322591Y3706D01*
X322729Y3614D01*
X322891Y3646D01*
X322983Y3784D01*
X322951Y3947D01*
X322284Y4165D02*
X322805Y4165D01*
X323351Y3699D02*
X322891Y4006D01*
X322729Y4039D01*
X322591Y3947D01*
X322559Y3784D01*
X322651Y3646D01*
X323110Y3339D01*
X323273Y3307D01*
X323411Y3399D01*
X323443Y3561D01*
X323351Y3699D01*
X322573Y3858D02*
X323113Y3858D01*
X323815Y3624D02*
X323273Y3731D01*
X323110Y3699D01*
X323018Y3561D01*
X323051Y3399D01*
X323188Y3307D01*
X323731Y3199D01*
X323893Y3231D01*
X323985Y3369D01*
X323953Y3532D01*
X323815Y3624D01*
X324273Y3731D02*
X323731Y3624D01*
X323593Y3532D01*
X323561Y3369D01*
X323653Y3231D01*
X323815Y3199D01*
X324358Y3307D01*
X324496Y3399D01*
X324528Y3561D01*
X324436Y3699D01*
X324273Y3731D01*
X324655Y4006D02*
X324195Y3699D01*
X324103Y3561D01*
X324135Y3399D01*
X324273Y3307D01*
X324436Y3339D01*
X324896Y3646D01*
X324988Y3784D01*
X324955Y3947D01*
X324818Y4039D01*
X324655Y4006D01*
X324433Y3858D02*
X324973Y3858D01*
X324902Y4406D02*
X324595Y3947D01*
X324563Y3784D01*
X324655Y3646D01*
X324818Y3614D01*
X324955Y3706D01*
X325263Y4166D01*
X325295Y4328D01*
X325203Y4466D01*
X325040Y4499D01*
X324902Y4406D01*
X324741Y4165D02*
X325262Y4165D01*
X324978Y4871D02*
X324870Y4328D01*
X324902Y4166D01*
X325040Y4074D01*
X325203Y4106D01*
X325295Y4244D01*
X325403Y4786D01*
X325370Y4949D01*
X325233Y5041D01*
X325070Y5009D01*
X324978Y4871D01*
X324929Y4625D02*
X325371Y4625D01*
X327819Y3780D02*
X327388Y4197D01*
X327234Y4258D01*
X327082Y4192D01*
X327021Y4038D01*
X327087Y3886D01*
X327517Y3469D01*
X327671Y3408D01*
X327823Y3473D01*
X327884Y3628D01*
X327819Y3780D01*
X327055Y3959D02*
X327634Y3959D01*
X328305Y3626D02*
X327741Y3828D01*
X327575Y3820D01*
X327464Y3697D01*
X327472Y3532D01*
X327595Y3420D01*
X328159Y3218D01*
X328324Y3226D01*
X328436Y3349D01*
X328428Y3514D01*
X328305Y3626D01*
X327529Y3769D02*
X327905Y3769D01*
X328811Y3687D02*
X328214Y3638D01*
X328067Y3562D01*
X328016Y3404D01*
X328092Y3257D01*
X328249Y3206D01*
X328847Y3255D01*
X328994Y3331D01*
X329045Y3488D01*
X328969Y3636D01*
X328811Y3687D01*
X329248Y3951D02*
X328724Y3660D01*
X328621Y3530D01*
X328640Y3366D01*
X328770Y3263D01*
X328934Y3281D01*
X329458Y3572D01*
X329561Y3702D01*
X329542Y3867D01*
X329412Y3970D01*
X329248Y3951D01*
X329001Y3814D02*
X329548Y3814D01*
X329536Y4372D02*
X329179Y3891D01*
X329139Y3730D01*
X329224Y3588D01*
X329385Y3547D01*
X329527Y3633D01*
X329884Y4114D01*
X329924Y4275D01*
X329839Y4417D01*
X329678Y4457D01*
X329536Y4372D01*
X329333Y4099D02*
X329872Y4099D01*
X329624Y4874D02*
X329498Y4289D01*
X329528Y4126D01*
X329664Y4031D01*
X329827Y4061D01*
X329921Y4197D01*
X330048Y4783D01*
X330018Y4946D01*
X329882Y5040D01*
X329719Y5011D01*
X329624Y4874D01*
X329561Y4582D02*
X330004Y4582D01*
X329620Y6246D02*
X329620Y4829D01*
X329683Y4675D01*
X329836Y4612D01*
X329989Y4675D01*
X330053Y4829D01*
X330053Y6246D01*
X329989Y6399D01*
X329836Y6462D01*
X329683Y6399D01*
X329620Y6246D01*
X329620Y5163D02*
X330053Y5163D01*
X329620Y5714D02*
X330053Y5714D01*
X329628Y6266D02*
X330044Y6266D01*
X329516Y6746D02*
X329624Y6204D01*
X329716Y6066D01*
X329878Y6033D01*
X330016Y6126D01*
X330048Y6288D01*
X329941Y6830D01*
X329848Y6968D01*
X329686Y7001D01*
X329548Y6909D01*
X329516Y6746D01*
X329548Y6585D02*
X329989Y6585D01*
X329241Y7128D02*
X329548Y6668D01*
X329686Y6576D01*
X329848Y6608D01*
X329941Y6746D01*
X329908Y6909D01*
X329601Y7368D01*
X329463Y7460D01*
X329301Y7428D01*
X329209Y7290D01*
X329241Y7128D01*
X329241Y7127D02*
X329762Y7127D01*
X328841Y7375D02*
X329301Y7068D01*
X329463Y7036D01*
X329601Y7128D01*
X329633Y7290D01*
X329541Y7428D01*
X329081Y7735D01*
X328919Y7768D01*
X328781Y7676D01*
X328749Y7513D01*
X328841Y7375D01*
X328763Y7587D02*
X329304Y7587D01*
X328376Y7451D02*
X328919Y7343D01*
X329081Y7375D01*
X329174Y7513D01*
X329141Y7676D01*
X329003Y7768D01*
X328461Y7876D01*
X328298Y7843D01*
X328206Y7705D01*
X328239Y7543D01*
X328376Y7451D01*
X327919Y7343D02*
X328461Y7451D01*
X328599Y7543D01*
X328631Y7705D01*
X328539Y7843D01*
X328376Y7876D01*
X327834Y7768D01*
X327696Y7676D01*
X327664Y7513D01*
X327756Y7375D01*
X327919Y7343D01*
X327537Y7068D02*
X327997Y7375D01*
X328089Y7513D01*
X328056Y7676D01*
X327919Y7768D01*
X327756Y7735D01*
X327296Y7428D01*
X327204Y7290D01*
X327237Y7128D01*
X327374Y7036D01*
X327537Y7068D01*
X327534Y7587D02*
X328074Y7587D01*
X327289Y6668D02*
X327597Y7128D01*
X327629Y7290D01*
X327537Y7428D01*
X327374Y7460D01*
X327237Y7368D01*
X326929Y6909D01*
X326897Y6746D01*
X326989Y6608D01*
X327152Y6576D01*
X327289Y6668D01*
X327075Y7127D02*
X327596Y7127D01*
X327214Y6204D02*
X327322Y6746D01*
X327289Y6909D01*
X327152Y7001D01*
X326989Y6968D01*
X326897Y6830D01*
X326789Y6288D01*
X326821Y6126D01*
X326959Y6033D01*
X327122Y6066D01*
X327214Y6204D01*
X326848Y6585D02*
X327290Y6585D01*
X326785Y10498D02*
X326785Y6246D01*
X326848Y6093D01*
X327001Y6029D01*
X327155Y6093D01*
X327218Y6246D01*
X327218Y10498D01*
X327155Y10651D01*
X327001Y10714D01*
X326848Y10651D01*
X326785Y10498D01*
X326785Y6581D02*
X327218Y6581D01*
X326785Y7132D02*
X327218Y7132D01*
X326785Y7683D02*
X327218Y7683D01*
X326785Y8234D02*
X327218Y8234D01*
X326785Y8785D02*
X327218Y8785D01*
X326785Y9336D02*
X327218Y9336D01*
X326785Y9888D02*
X327218Y9888D01*
X326785Y10439D02*
X327218Y10439D01*
X329836Y10714D02*
X327001Y10714D01*
X326848Y10651D01*
X326785Y10498D01*
X326848Y10345D01*
X327001Y10281D01*
X329836Y10281D01*
X329989Y10345D01*
X330053Y10498D01*
X329989Y10651D01*
X329836Y10714D01*
X371200Y87822D02*
X371307Y87216D01*
X371396Y87077D01*
X371558Y87041D01*
X371698Y87130D01*
X371734Y87292D01*
X371627Y87898D01*
X371538Y88037D01*
X371376Y88073D01*
X371236Y87984D01*
X371200Y87822D01*
X371241Y87592D02*
X371681Y87592D01*
X370919Y88285D02*
X371226Y87752D01*
X371358Y87651D01*
X371522Y87672D01*
X371623Y87804D01*
X371601Y87968D01*
X371294Y88501D01*
X371162Y88602D01*
X370998Y88580D01*
X370897Y88449D01*
X370919Y88285D01*
X370966Y88202D02*
X371466Y88202D01*
X370496Y88623D02*
X370967Y88227D01*
X371125Y88177D01*
X371272Y88254D01*
X371322Y88412D01*
X371245Y88559D01*
X370774Y88954D01*
X370616Y89004D01*
X370469Y88928D01*
X370419Y88770D01*
X370496Y88623D01*
X370440Y88728D02*
X371043Y88728D01*
X369982Y88795D02*
X370561Y88585D01*
X370726Y88592D01*
X370838Y88714D01*
X370831Y88880D01*
X370709Y88992D01*
X370131Y89202D01*
X369965Y89195D01*
X369853Y89073D01*
X369860Y88907D01*
X369982Y88795D01*
X369911Y89136D02*
X370312Y89136D01*
X369441Y88782D02*
X370057Y88782D01*
X370210Y88846D01*
X370273Y88999D01*
X370210Y89152D01*
X370057Y89215D01*
X369441Y89215D01*
X369288Y89152D01*
X369225Y88999D01*
X369288Y88846D01*
X369441Y88782D01*
X368937Y88585D02*
X369515Y88795D01*
X369637Y88907D01*
X369645Y89073D01*
X369533Y89195D01*
X369367Y89202D01*
X368789Y88992D01*
X368667Y88880D01*
X368660Y88714D01*
X368772Y88592D01*
X368937Y88585D01*
X369185Y89136D02*
X369587Y89136D01*
X368531Y88227D02*
X369002Y88622D01*
X369079Y88770D01*
X369029Y88928D01*
X368882Y89004D01*
X368724Y88954D01*
X368253Y88559D01*
X368176Y88412D01*
X368226Y88254D01*
X368373Y88177D01*
X368531Y88227D01*
X368455Y88728D02*
X369057Y88728D01*
X368272Y87752D02*
X368579Y88285D01*
X368601Y88449D01*
X368500Y88580D01*
X368336Y88602D01*
X368204Y88501D01*
X367897Y87968D01*
X367875Y87804D01*
X367976Y87672D01*
X368140Y87651D01*
X368272Y87752D01*
X368031Y88202D02*
X368532Y88202D01*
X368190Y87216D02*
X368297Y87822D01*
X368261Y87984D01*
X368122Y88073D01*
X367960Y88037D01*
X367871Y87898D01*
X367764Y87292D01*
X367800Y87130D01*
X367940Y87041D01*
X368101Y87077D01*
X368190Y87216D01*
X367817Y87592D02*
X368257Y87592D01*
X368233Y83632D02*
X368233Y87254D01*
X368170Y87407D01*
X368017Y87471D01*
X367863Y87407D01*
X367800Y87254D01*
X367800Y83632D01*
X367863Y83479D01*
X368017Y83415D01*
X368170Y83479D01*
X368233Y83632D01*
X367800Y83967D02*
X368233Y83967D01*
X367800Y84518D02*
X368233Y84518D01*
X367800Y85069D02*
X368233Y85069D01*
X367800Y85620D02*
X368233Y85620D01*
X367800Y86171D02*
X368233Y86171D01*
X367800Y86723D02*
X368233Y86723D01*
X367808Y87274D02*
X368225Y87274D01*
X368297Y83064D02*
X368190Y83670D01*
X368101Y83809D01*
X367940Y83845D01*
X367800Y83756D01*
X367764Y83594D01*
X367871Y82988D01*
X367960Y82849D01*
X368122Y82813D01*
X368261Y82902D01*
X368297Y83064D01*
X367805Y83364D02*
X368244Y83364D01*
X368579Y82602D02*
X368272Y83134D01*
X368140Y83235D01*
X367976Y83214D01*
X367875Y83082D01*
X367897Y82918D01*
X368204Y82385D01*
X368336Y82284D01*
X368500Y82306D01*
X368601Y82437D01*
X368579Y82602D01*
X367944Y82835D02*
X368444Y82835D01*
X369002Y82264D02*
X368531Y82659D01*
X368373Y82709D01*
X368226Y82632D01*
X368176Y82474D01*
X368253Y82327D01*
X368724Y81932D01*
X368882Y81882D01*
X369029Y81959D01*
X369079Y82117D01*
X369002Y82264D01*
X368197Y82433D02*
X368800Y82433D01*
X369515Y82091D02*
X368937Y82301D01*
X368772Y82294D01*
X368660Y82172D01*
X368667Y82006D01*
X368789Y81894D01*
X369367Y81684D01*
X369533Y81691D01*
X369645Y81813D01*
X369637Y81979D01*
X369515Y82091D01*
X368717Y82235D02*
X369119Y82235D01*
X370057Y82104D02*
X369441Y82104D01*
X369288Y82040D01*
X369225Y81887D01*
X369288Y81734D01*
X369441Y81671D01*
X370057Y81671D01*
X370210Y81734D01*
X370273Y81887D01*
X370210Y82040D01*
X370057Y82104D01*
X370561Y82301D02*
X369982Y82091D01*
X369860Y81979D01*
X369853Y81813D01*
X369965Y81691D01*
X370131Y81684D01*
X370709Y81894D01*
X370831Y82006D01*
X370838Y82172D01*
X370726Y82294D01*
X370561Y82301D01*
X370379Y82235D02*
X370780Y82235D01*
X370967Y82659D02*
X370496Y82264D01*
X370419Y82117D01*
X370469Y81959D01*
X370616Y81882D01*
X370774Y81932D01*
X371245Y82327D01*
X371322Y82474D01*
X371272Y82632D01*
X371125Y82709D01*
X370967Y82659D01*
X370698Y82433D02*
X371300Y82433D01*
X371226Y83134D02*
X370919Y82602D01*
X370897Y82437D01*
X370998Y82306D01*
X371162Y82284D01*
X371294Y82385D01*
X371601Y82918D01*
X371623Y83082D01*
X371522Y83214D01*
X371358Y83235D01*
X371226Y83134D01*
X371053Y82835D02*
X371554Y82835D01*
X371307Y83670D02*
X371200Y83064D01*
X371236Y82902D01*
X371376Y82813D01*
X371538Y82849D01*
X371627Y82988D01*
X371734Y83594D01*
X371698Y83756D01*
X371558Y83845D01*
X371396Y83809D01*
X371307Y83670D01*
X371253Y83364D02*
X371693Y83364D01*
X373154Y88986D02*
X373154Y81900D01*
X373218Y81747D01*
X373371Y81683D01*
X373524Y81747D01*
X373587Y81900D01*
X373587Y88986D01*
X373524Y89139D01*
X373371Y89203D01*
X373218Y89139D01*
X373154Y88986D01*
X373154Y82234D02*
X373587Y82234D01*
X373154Y82786D02*
X373587Y82786D01*
X373154Y83337D02*
X373587Y83337D01*
X373154Y83888D02*
X373587Y83888D01*
X373154Y84439D02*
X373587Y84439D01*
X373154Y84990D02*
X373587Y84990D01*
X373154Y85541D02*
X373587Y85541D01*
X373154Y86093D02*
X373587Y86093D01*
X373154Y86644D02*
X373587Y86644D01*
X373154Y87195D02*
X373587Y87195D01*
X373154Y87746D02*
X373587Y87746D01*
X373154Y88297D02*
X373587Y88297D01*
X373154Y88849D02*
X373587Y88849D01*
X376006Y84121D02*
X373565Y89082D01*
X373441Y89191D01*
X373275Y89181D01*
X373166Y89056D01*
X373177Y88891D01*
X375618Y83930D01*
X375742Y83821D01*
X375907Y83831D01*
X376017Y83956D01*
X376006Y84121D01*
X375400Y84372D02*
X375883Y84372D01*
X375129Y84923D02*
X375612Y84923D01*
X374858Y85474D02*
X375340Y85474D01*
X374587Y86025D02*
X375069Y86025D01*
X374315Y86577D02*
X374798Y86577D01*
X374044Y87128D02*
X374527Y87128D01*
X373773Y87679D02*
X374256Y87679D01*
X373502Y88230D02*
X373984Y88230D01*
X373230Y88781D02*
X373713Y88781D01*
X378138Y89084D02*
X375619Y84124D01*
X375606Y83959D01*
X375714Y83833D01*
X375879Y83820D01*
X376005Y83928D01*
X378525Y88888D01*
X378537Y89054D01*
X378430Y89179D01*
X378264Y89192D01*
X378138Y89084D01*
X375744Y84371D02*
X376230Y84371D01*
X376024Y84922D02*
X376510Y84922D01*
X376304Y85473D02*
X376790Y85473D01*
X376584Y86025D02*
X377070Y86025D01*
X376864Y86576D02*
X377350Y86576D01*
X377144Y87127D02*
X377630Y87127D01*
X377424Y87678D02*
X377910Y87678D01*
X377704Y88229D02*
X378190Y88229D01*
X377984Y88781D02*
X378470Y88781D01*
X378548Y81900D02*
X378548Y88986D01*
X378485Y89139D01*
X378332Y89203D01*
X378178Y89139D01*
X378115Y88986D01*
X378115Y81900D01*
X378178Y81747D01*
X378332Y81683D01*
X378485Y81747D01*
X378548Y81900D01*
X378115Y82234D02*
X378548Y82234D01*
X378115Y82786D02*
X378548Y82786D01*
X378115Y83337D02*
X378548Y83337D01*
X378115Y83888D02*
X378548Y83888D01*
X378115Y84439D02*
X378548Y84439D01*
X378115Y84990D02*
X378548Y84990D01*
X378115Y85541D02*
X378548Y85541D01*
X378115Y86093D02*
X378548Y86093D01*
X378115Y86644D02*
X378548Y86644D01*
X378115Y87195D02*
X378548Y87195D01*
X378115Y87746D02*
X378548Y87746D01*
X378115Y88297D02*
X378548Y88297D01*
X378115Y88849D02*
X378548Y88849D01*
X379926Y85443D02*
X379926Y81900D01*
X379989Y81747D01*
X380143Y81683D01*
X380296Y81747D01*
X380359Y81900D01*
X380359Y85443D01*
X380296Y85596D01*
X380143Y85660D01*
X379989Y85596D01*
X379926Y85443D01*
X379926Y82234D02*
X380359Y82234D01*
X379926Y82786D02*
X380359Y82786D01*
X379926Y83337D02*
X380359Y83337D01*
X379926Y83888D02*
X380359Y83888D01*
X379926Y84439D02*
X380359Y84439D01*
X379926Y84990D02*
X380359Y84990D01*
X379967Y85541D02*
X380318Y85541D01*
X381875Y85660D02*
X380143Y85660D01*
X379989Y85596D01*
X379926Y85443D01*
X379989Y85290D01*
X380143Y85227D01*
X381875Y85227D01*
X382028Y85290D01*
X382091Y85443D01*
X382028Y85596D01*
X381875Y85660D01*
X382443Y85803D02*
X381837Y85696D01*
X381697Y85607D01*
X381662Y85445D01*
X381751Y85305D01*
X381912Y85269D01*
X382518Y85376D01*
X382658Y85465D01*
X382694Y85627D01*
X382605Y85767D01*
X382443Y85803D01*
X382905Y86084D02*
X382373Y85777D01*
X382272Y85645D01*
X382293Y85481D01*
X382425Y85380D01*
X382589Y85402D01*
X383122Y85709D01*
X383223Y85841D01*
X383201Y86005D01*
X383070Y86106D01*
X382905Y86084D01*
X382640Y85931D02*
X383211Y85931D01*
X383243Y86507D02*
X382848Y86036D01*
X382798Y85878D01*
X382874Y85731D01*
X383033Y85681D01*
X383180Y85758D01*
X383575Y86229D01*
X383625Y86387D01*
X383548Y86534D01*
X383390Y86584D01*
X383243Y86507D01*
X383012Y86232D02*
X383576Y86232D01*
X383416Y87020D02*
X383206Y86442D01*
X383213Y86277D01*
X383335Y86165D01*
X383501Y86172D01*
X383613Y86294D01*
X383823Y86872D01*
X383816Y87038D01*
X383694Y87150D01*
X383528Y87143D01*
X383416Y87020D01*
X383305Y86716D02*
X383766Y86716D01*
X383403Y87562D02*
X383403Y86946D01*
X383466Y86793D01*
X383620Y86730D01*
X383773Y86793D01*
X383836Y86946D01*
X383836Y87562D01*
X383773Y87715D01*
X383620Y87778D01*
X383466Y87715D01*
X383403Y87562D01*
X383403Y87281D02*
X383836Y87281D01*
X383206Y88066D02*
X383416Y87488D01*
X383528Y87365D01*
X383694Y87358D01*
X383816Y87470D01*
X383823Y87636D01*
X383613Y88214D01*
X383501Y88336D01*
X383335Y88343D01*
X383213Y88231D01*
X383206Y88066D01*
X383263Y87909D02*
X383723Y87909D01*
X382848Y88472D02*
X383243Y88001D01*
X383390Y87924D01*
X383548Y87974D01*
X383625Y88121D01*
X383575Y88279D01*
X383180Y88750D01*
X383033Y88827D01*
X382874Y88777D01*
X382798Y88630D01*
X382848Y88472D01*
X382847Y88475D02*
X383410Y88475D01*
X382373Y88731D02*
X382905Y88424D01*
X383070Y88402D01*
X383201Y88503D01*
X383223Y88667D01*
X383122Y88799D01*
X382589Y89106D01*
X382425Y89128D01*
X382293Y89027D01*
X382272Y88863D01*
X382373Y88731D01*
X382284Y88953D02*
X382854Y88953D01*
X381837Y88812D02*
X382443Y88706D01*
X382605Y88742D01*
X382694Y88881D01*
X382658Y89043D01*
X382518Y89132D01*
X381912Y89239D01*
X381751Y89203D01*
X381662Y89063D01*
X381697Y88902D01*
X381837Y88812D01*
X380143Y88770D02*
X381875Y88770D01*
X382028Y88833D01*
X382091Y88986D01*
X382028Y89139D01*
X381875Y89203D01*
X380143Y89203D01*
X379989Y89139D01*
X379926Y88986D01*
X379989Y88833D01*
X380143Y88770D01*
X380359Y85443D02*
X380359Y88986D01*
X380296Y89139D01*
X380143Y89203D01*
X379989Y89139D01*
X379926Y88986D01*
X379926Y85443D01*
X379989Y85290D01*
X380143Y85227D01*
X380296Y85290D01*
X380359Y85443D01*
X379926Y85778D02*
X380359Y85778D01*
X379926Y86329D02*
X380359Y86329D01*
X379926Y86880D02*
X380359Y86880D01*
X379926Y87431D02*
X380359Y87431D01*
X379926Y87982D02*
X380359Y87982D01*
X379926Y88534D02*
X380359Y88534D01*
X379967Y89085D02*
X380318Y89085D01*
X388011Y88069D02*
X388119Y87527D01*
X388211Y87389D01*
X388374Y87357D01*
X388512Y87449D01*
X388544Y87611D01*
X388436Y88154D01*
X388344Y88291D01*
X388181Y88324D01*
X388044Y88232D01*
X388011Y88069D01*
X388043Y87908D02*
X388485Y87908D01*
X387736Y88451D02*
X388044Y87991D01*
X388181Y87899D01*
X388344Y87931D01*
X388436Y88069D01*
X388404Y88232D01*
X388096Y88692D01*
X387959Y88784D01*
X387796Y88751D01*
X387704Y88613D01*
X387736Y88451D01*
X387737Y88450D02*
X388258Y88450D01*
X387336Y88698D02*
X387796Y88391D01*
X387959Y88359D01*
X388096Y88451D01*
X388129Y88613D01*
X388037Y88751D01*
X387577Y89059D01*
X387414Y89091D01*
X387277Y88999D01*
X387244Y88836D01*
X387336Y88698D01*
X387259Y88910D02*
X387799Y88910D01*
X386872Y88774D02*
X387414Y88666D01*
X387577Y88698D01*
X387669Y88836D01*
X387637Y88999D01*
X387499Y89091D01*
X386956Y89199D01*
X386794Y89166D01*
X386702Y89029D01*
X386734Y88866D01*
X386872Y88774D01*
X386414Y88666D02*
X386956Y88774D01*
X387094Y88866D01*
X387127Y89029D01*
X387035Y89166D01*
X386872Y89199D01*
X386330Y89091D01*
X386192Y88999D01*
X386159Y88836D01*
X386252Y88698D01*
X386414Y88666D01*
X386032Y88391D02*
X386492Y88698D01*
X386584Y88836D01*
X386552Y88999D01*
X386414Y89091D01*
X386252Y89059D01*
X385792Y88751D01*
X385700Y88613D01*
X385732Y88451D01*
X385870Y88359D01*
X386032Y88391D01*
X386029Y88910D02*
X386570Y88910D01*
X385785Y87991D02*
X386092Y88451D01*
X386124Y88613D01*
X386032Y88751D01*
X385870Y88784D01*
X385732Y88692D01*
X385425Y88232D01*
X385392Y88069D01*
X385484Y87931D01*
X385647Y87899D01*
X385785Y87991D01*
X385571Y88450D02*
X386092Y88450D01*
X385709Y87527D02*
X385817Y88069D01*
X385785Y88232D01*
X385647Y88324D01*
X385484Y88291D01*
X385392Y88154D01*
X385285Y87611D01*
X385317Y87449D01*
X385455Y87357D01*
X385617Y87389D01*
X385709Y87527D01*
X385344Y87908D02*
X385785Y87908D01*
X385691Y81803D02*
X388525Y87472D01*
X388537Y87638D01*
X388428Y87763D01*
X388263Y87774D01*
X388138Y87666D01*
X385303Y81997D01*
X385291Y81831D01*
X385400Y81706D01*
X385565Y81694D01*
X385691Y81803D01*
X385428Y82246D02*
X385912Y82246D01*
X385703Y82797D02*
X386187Y82797D01*
X385979Y83348D02*
X386463Y83348D01*
X386254Y83899D02*
X386739Y83899D01*
X386530Y84450D02*
X387014Y84450D01*
X386806Y85001D02*
X387290Y85001D01*
X387081Y85553D02*
X387565Y85553D01*
X387357Y86104D02*
X387841Y86104D01*
X387632Y86655D02*
X388117Y86655D01*
X387908Y87206D02*
X388392Y87206D01*
X388243Y87757D02*
X388433Y87757D01*
X388332Y82116D02*
X385497Y82116D01*
X385344Y82053D01*
X385280Y81900D01*
X385344Y81747D01*
X385497Y81683D01*
X388332Y81683D01*
X388485Y81747D01*
X388548Y81900D01*
X388485Y82053D01*
X388332Y82116D01*
X371116Y64829D02*
X371116Y69081D01*
X371052Y69234D01*
X370899Y69297D01*
X370746Y69234D01*
X370683Y69081D01*
X370683Y64829D01*
X370746Y64675D01*
X370899Y64612D01*
X371052Y64675D01*
X371116Y64829D01*
X370683Y65163D02*
X371116Y65163D01*
X370683Y65714D02*
X371116Y65714D01*
X370683Y66266D02*
X371116Y66266D01*
X370683Y66817D02*
X371116Y66817D01*
X370683Y67368D02*
X371116Y67368D01*
X370683Y67919D02*
X371116Y67919D01*
X370683Y68470D02*
X371116Y68470D01*
X370683Y69021D02*
X371116Y69021D01*
X370579Y69581D02*
X370687Y69038D01*
X370779Y68900D01*
X370941Y68868D01*
X371079Y68960D01*
X371111Y69123D01*
X371004Y69665D01*
X370911Y69803D01*
X370749Y69835D01*
X370611Y69743D01*
X370579Y69581D01*
X370611Y69419D02*
X371052Y69419D01*
X370304Y69962D02*
X370611Y69503D01*
X370749Y69411D01*
X370911Y69443D01*
X371004Y69581D01*
X370971Y69743D01*
X370664Y70203D01*
X370526Y70295D01*
X370364Y70263D01*
X370272Y70125D01*
X370304Y69962D01*
X370825Y69962D01*
X369904Y70210D02*
X370364Y69903D01*
X370526Y69870D01*
X370664Y69962D01*
X370696Y70125D01*
X370604Y70263D01*
X370144Y70570D01*
X369982Y70602D01*
X369844Y70510D01*
X369812Y70348D01*
X369904Y70210D01*
X369826Y70422D02*
X370367Y70422D01*
X369439Y70285D02*
X369982Y70178D01*
X370144Y70210D01*
X370236Y70348D01*
X370204Y70510D01*
X370066Y70602D01*
X369524Y70710D01*
X369361Y70678D01*
X369269Y70540D01*
X369302Y70378D01*
X369439Y70285D01*
X368982Y70178D02*
X369524Y70285D01*
X369662Y70378D01*
X369694Y70540D01*
X369602Y70678D01*
X369439Y70710D01*
X368897Y70602D01*
X368759Y70510D01*
X368727Y70348D01*
X368819Y70210D01*
X368982Y70178D01*
X368600Y69903D02*
X369060Y70210D01*
X369152Y70348D01*
X369119Y70510D01*
X368982Y70602D01*
X368819Y70570D01*
X368359Y70263D01*
X368267Y70125D01*
X368299Y69962D01*
X368437Y69870D01*
X368600Y69903D01*
X368597Y70422D02*
X369137Y70422D01*
X368352Y69503D02*
X368660Y69962D01*
X368692Y70125D01*
X368600Y70263D01*
X368437Y70295D01*
X368299Y70203D01*
X367992Y69743D01*
X367960Y69581D01*
X368052Y69443D01*
X368215Y69411D01*
X368352Y69503D01*
X368138Y69962D02*
X368659Y69962D01*
X368277Y69038D02*
X368385Y69581D01*
X368352Y69743D01*
X368215Y69835D01*
X368052Y69803D01*
X367960Y69665D01*
X367852Y69123D01*
X367884Y68960D01*
X368022Y68868D01*
X368185Y68900D01*
X368277Y69038D01*
X367911Y69419D02*
X368353Y69419D01*
X367848Y69081D02*
X367848Y64829D01*
X367911Y64675D01*
X368064Y64612D01*
X368218Y64675D01*
X368281Y64829D01*
X368281Y69081D01*
X368218Y69234D01*
X368064Y69297D01*
X367911Y69234D01*
X367848Y69081D01*
X367848Y65163D02*
X368281Y65163D01*
X367848Y65714D02*
X368281Y65714D01*
X367848Y66266D02*
X368281Y66266D01*
X367848Y66817D02*
X368281Y66817D01*
X367848Y67368D02*
X368281Y67368D01*
X367848Y67919D02*
X368281Y67919D01*
X367848Y68470D02*
X368281Y68470D01*
X367848Y69021D02*
X368281Y69021D01*
X368385Y64328D02*
X368277Y64871D01*
X368185Y65009D01*
X368022Y65041D01*
X367884Y64949D01*
X367852Y64786D01*
X367960Y64244D01*
X368052Y64106D01*
X368215Y64074D01*
X368352Y64166D01*
X368385Y64328D01*
X367884Y64625D02*
X368326Y64625D01*
X368660Y63947D02*
X368352Y64406D01*
X368215Y64499D01*
X368052Y64466D01*
X367960Y64328D01*
X367992Y64166D01*
X368299Y63706D01*
X368437Y63614D01*
X368600Y63646D01*
X368692Y63784D01*
X368660Y63947D01*
X367993Y64165D02*
X368514Y64165D01*
X369060Y63699D02*
X368600Y64006D01*
X368437Y64039D01*
X368299Y63947D01*
X368267Y63784D01*
X368359Y63646D01*
X368819Y63339D01*
X368982Y63307D01*
X369119Y63399D01*
X369152Y63561D01*
X369060Y63699D01*
X368282Y63858D02*
X368822Y63858D01*
X369524Y63624D02*
X368982Y63731D01*
X368819Y63699D01*
X368727Y63561D01*
X368759Y63399D01*
X368897Y63307D01*
X369439Y63199D01*
X369602Y63231D01*
X369694Y63369D01*
X369662Y63532D01*
X369524Y63624D01*
X369982Y63731D02*
X369439Y63624D01*
X369302Y63532D01*
X369269Y63369D01*
X369361Y63231D01*
X369524Y63199D01*
X370066Y63307D01*
X370204Y63399D01*
X370236Y63561D01*
X370144Y63699D01*
X369982Y63731D01*
X370364Y64006D02*
X369904Y63699D01*
X369812Y63561D01*
X369844Y63399D01*
X369982Y63307D01*
X370144Y63339D01*
X370604Y63646D01*
X370696Y63784D01*
X370664Y63947D01*
X370526Y64039D01*
X370364Y64006D01*
X370141Y63858D02*
X370682Y63858D01*
X370611Y64406D02*
X370304Y63947D01*
X370272Y63784D01*
X370364Y63646D01*
X370526Y63614D01*
X370664Y63706D01*
X370971Y64166D01*
X371004Y64328D01*
X370911Y64466D01*
X370749Y64499D01*
X370611Y64406D01*
X370450Y64165D02*
X370971Y64165D01*
X370687Y64871D02*
X370579Y64328D01*
X370611Y64166D01*
X370749Y64074D01*
X370911Y64106D01*
X371004Y64244D01*
X371111Y64786D01*
X371079Y64949D01*
X370941Y65041D01*
X370779Y65009D01*
X370687Y64871D01*
X370638Y64625D02*
X371079Y64625D01*
X375761Y64829D02*
X375761Y65852D01*
X375698Y66005D01*
X375545Y66069D01*
X375392Y66005D01*
X375328Y65852D01*
X375328Y64829D01*
X375392Y64675D01*
X375545Y64612D01*
X375698Y64675D01*
X375761Y64829D01*
X375328Y65163D02*
X375761Y65163D01*
X375328Y65714D02*
X375761Y65714D01*
X375224Y66352D02*
X375332Y65810D01*
X375424Y65672D01*
X375587Y65640D01*
X375725Y65732D01*
X375757Y65894D01*
X375649Y66437D01*
X375557Y66575D01*
X375395Y66607D01*
X375257Y66515D01*
X375224Y66352D01*
X375257Y66191D02*
X375698Y66191D01*
X374950Y66734D02*
X375257Y66274D01*
X375395Y66182D01*
X375557Y66215D01*
X375649Y66352D01*
X375617Y66515D01*
X375310Y66975D01*
X375172Y67067D01*
X375009Y67034D01*
X374917Y66897D01*
X374950Y66734D01*
X374950Y66733D02*
X375471Y66733D01*
X374549Y66982D02*
X375009Y66674D01*
X375172Y66642D01*
X375310Y66734D01*
X375342Y66897D01*
X375250Y67034D01*
X374790Y67342D01*
X374628Y67374D01*
X374490Y67282D01*
X374457Y67119D01*
X374549Y66982D01*
X374472Y67193D02*
X375012Y67193D01*
X374085Y67057D02*
X374628Y66949D01*
X374790Y66982D01*
X374882Y67119D01*
X374850Y67282D01*
X374712Y67374D01*
X374170Y67482D01*
X374007Y67450D01*
X373915Y67312D01*
X373947Y67149D01*
X374085Y67057D01*
X373627Y66949D02*
X374170Y67057D01*
X374307Y67149D01*
X374340Y67312D01*
X374248Y67450D01*
X374085Y67482D01*
X373543Y67374D01*
X373405Y67282D01*
X373373Y67119D01*
X373465Y66982D01*
X373627Y66949D01*
X373246Y66674D02*
X373705Y66982D01*
X373797Y67119D01*
X373765Y67282D01*
X373627Y67374D01*
X373465Y67342D01*
X373005Y67034D01*
X372913Y66897D01*
X372945Y66734D01*
X373083Y66642D01*
X373246Y66674D01*
X373243Y67193D02*
X373783Y67193D01*
X372998Y66274D02*
X373305Y66734D01*
X373338Y66897D01*
X373246Y67034D01*
X373083Y67067D01*
X372945Y66975D01*
X372638Y66515D01*
X372606Y66352D01*
X372698Y66215D01*
X372860Y66182D01*
X372998Y66274D01*
X372784Y66733D02*
X373305Y66733D01*
X372922Y65810D02*
X373030Y66352D01*
X372998Y66515D01*
X372860Y66607D01*
X372698Y66575D01*
X372606Y66437D01*
X372498Y65894D01*
X372530Y65732D01*
X372668Y65640D01*
X372830Y65672D01*
X372922Y65810D01*
X372557Y66191D02*
X372998Y66191D01*
X372494Y65852D02*
X372494Y64829D01*
X372557Y64675D01*
X372710Y64612D01*
X372863Y64675D01*
X372927Y64829D01*
X372927Y65852D01*
X372863Y66005D01*
X372710Y66069D01*
X372557Y66005D01*
X372494Y65852D01*
X372494Y65163D02*
X372927Y65163D01*
X372494Y65714D02*
X372927Y65714D01*
X373030Y64328D02*
X372922Y64871D01*
X372830Y65009D01*
X372668Y65041D01*
X372530Y64949D01*
X372498Y64786D01*
X372606Y64244D01*
X372698Y64106D01*
X372860Y64074D01*
X372998Y64166D01*
X373030Y64328D01*
X372530Y64625D02*
X372971Y64625D01*
X373305Y63947D02*
X372998Y64406D01*
X372860Y64499D01*
X372698Y64466D01*
X372606Y64328D01*
X372638Y64166D01*
X372945Y63706D01*
X373083Y63614D01*
X373246Y63646D01*
X373338Y63784D01*
X373305Y63947D01*
X372638Y64165D02*
X373159Y64165D01*
X373705Y63699D02*
X373246Y64006D01*
X373083Y64039D01*
X372945Y63947D01*
X372913Y63784D01*
X373005Y63646D01*
X373465Y63339D01*
X373627Y63307D01*
X373765Y63399D01*
X373797Y63561D01*
X373705Y63699D01*
X372928Y63858D02*
X373468Y63858D01*
X374170Y63624D02*
X373627Y63731D01*
X373465Y63699D01*
X373373Y63561D01*
X373405Y63399D01*
X373543Y63307D01*
X374085Y63199D01*
X374248Y63231D01*
X374340Y63369D01*
X374307Y63532D01*
X374170Y63624D01*
X374628Y63731D02*
X374085Y63624D01*
X373947Y63532D01*
X373915Y63369D01*
X374007Y63231D01*
X374170Y63199D01*
X374712Y63307D01*
X374850Y63399D01*
X374882Y63561D01*
X374790Y63699D01*
X374628Y63731D01*
X375009Y64006D02*
X374549Y63699D01*
X374457Y63561D01*
X374490Y63399D01*
X374628Y63307D01*
X374790Y63339D01*
X375250Y63646D01*
X375342Y63784D01*
X375310Y63947D01*
X375172Y64039D01*
X375009Y64006D01*
X374787Y63858D02*
X375327Y63858D01*
X375257Y64406D02*
X374950Y63947D01*
X374917Y63784D01*
X375009Y63646D01*
X375172Y63614D01*
X375310Y63706D01*
X375617Y64166D01*
X375649Y64328D01*
X375557Y64466D01*
X375395Y64499D01*
X375257Y64406D01*
X375096Y64165D02*
X375616Y64165D01*
X375332Y64871D02*
X375224Y64328D01*
X375257Y64166D01*
X375395Y64074D01*
X375557Y64106D01*
X375649Y64244D01*
X375757Y64786D01*
X375725Y64949D01*
X375587Y65041D01*
X375424Y65009D01*
X375332Y64871D01*
X375283Y64625D02*
X375725Y64625D01*
X375761Y68766D02*
X375761Y69081D01*
X375698Y69234D01*
X375545Y69297D01*
X375392Y69234D01*
X375328Y69081D01*
X375328Y68766D01*
X375392Y68612D01*
X375545Y68549D01*
X375698Y68612D01*
X375761Y68766D01*
X375336Y69100D02*
X375753Y69100D01*
X375224Y69581D02*
X375332Y69038D01*
X375424Y68900D01*
X375587Y68868D01*
X375725Y68960D01*
X375757Y69123D01*
X375649Y69665D01*
X375557Y69803D01*
X375395Y69835D01*
X375257Y69743D01*
X375224Y69581D01*
X375257Y69419D02*
X375698Y69419D01*
X374950Y69962D02*
X375257Y69503D01*
X375395Y69411D01*
X375557Y69443D01*
X375649Y69581D01*
X375617Y69743D01*
X375310Y70203D01*
X375172Y70295D01*
X375009Y70263D01*
X374917Y70125D01*
X374950Y69962D01*
X375471Y69962D01*
X374549Y70210D02*
X375009Y69903D01*
X375172Y69870D01*
X375310Y69962D01*
X375342Y70125D01*
X375250Y70263D01*
X374790Y70570D01*
X374628Y70602D01*
X374490Y70510D01*
X374457Y70348D01*
X374549Y70210D01*
X374472Y70422D02*
X375012Y70422D01*
X374085Y70285D02*
X374628Y70178D01*
X374790Y70210D01*
X374882Y70348D01*
X374850Y70510D01*
X374712Y70602D01*
X374170Y70710D01*
X374007Y70678D01*
X373915Y70540D01*
X373947Y70378D01*
X374085Y70285D01*
X373627Y70178D02*
X374170Y70285D01*
X374307Y70378D01*
X374340Y70540D01*
X374248Y70678D01*
X374085Y70710D01*
X373543Y70602D01*
X373405Y70510D01*
X373373Y70348D01*
X373465Y70210D01*
X373627Y70178D01*
X373246Y69903D02*
X373705Y70210D01*
X373797Y70348D01*
X373765Y70510D01*
X373627Y70602D01*
X373465Y70570D01*
X373005Y70263D01*
X372913Y70125D01*
X372945Y69962D01*
X373083Y69870D01*
X373246Y69903D01*
X373243Y70422D02*
X373783Y70422D01*
X372998Y69503D02*
X373305Y69962D01*
X373338Y70125D01*
X373246Y70263D01*
X373083Y70295D01*
X372945Y70203D01*
X372638Y69743D01*
X372606Y69581D01*
X372698Y69443D01*
X372860Y69411D01*
X372998Y69503D01*
X372784Y69962D02*
X373305Y69962D01*
X372922Y69038D02*
X373030Y69581D01*
X372998Y69743D01*
X372860Y69835D01*
X372698Y69803D01*
X372606Y69665D01*
X372498Y69123D01*
X372530Y68960D01*
X372668Y68868D01*
X372830Y68900D01*
X372922Y69038D01*
X372557Y69419D02*
X372998Y69419D01*
X372494Y69081D02*
X372494Y68766D01*
X372557Y68612D01*
X372710Y68549D01*
X372863Y68612D01*
X372927Y68766D01*
X372927Y69081D01*
X372863Y69234D01*
X372710Y69297D01*
X372557Y69234D01*
X372494Y69081D01*
X372502Y69100D02*
X372918Y69100D01*
X373030Y68265D02*
X372922Y68808D01*
X372830Y68946D01*
X372668Y68978D01*
X372530Y68886D01*
X372498Y68723D01*
X372606Y68181D01*
X372698Y68043D01*
X372860Y68011D01*
X372998Y68103D01*
X373030Y68265D01*
X372530Y68562D02*
X372971Y68562D01*
X373305Y67884D02*
X372998Y68343D01*
X372860Y68436D01*
X372698Y68403D01*
X372606Y68265D01*
X372638Y68103D01*
X372945Y67643D01*
X373083Y67551D01*
X373246Y67583D01*
X373338Y67721D01*
X373305Y67884D01*
X372638Y68102D02*
X373159Y68102D01*
X373705Y67636D02*
X373246Y67943D01*
X373083Y67976D01*
X372945Y67884D01*
X372913Y67721D01*
X373005Y67583D01*
X373465Y67276D01*
X373627Y67244D01*
X373765Y67336D01*
X373797Y67498D01*
X373705Y67636D01*
X372928Y67795D02*
X373468Y67795D01*
X374170Y67561D02*
X373627Y67668D01*
X373465Y67636D01*
X373373Y67498D01*
X373405Y67336D01*
X373543Y67244D01*
X374085Y67136D01*
X374248Y67168D01*
X374340Y67306D01*
X374307Y67469D01*
X374170Y67561D01*
X374628Y67668D02*
X374085Y67561D01*
X373947Y67469D01*
X373915Y67306D01*
X374007Y67168D01*
X374170Y67136D01*
X374712Y67244D01*
X374850Y67336D01*
X374882Y67498D01*
X374790Y67636D01*
X374628Y67668D01*
X375009Y67943D02*
X374549Y67636D01*
X374457Y67498D01*
X374490Y67336D01*
X374628Y67244D01*
X374790Y67276D01*
X375250Y67583D01*
X375342Y67721D01*
X375310Y67884D01*
X375172Y67976D01*
X375009Y67943D01*
X374787Y67795D02*
X375327Y67795D01*
X375257Y68343D02*
X374950Y67884D01*
X374917Y67721D01*
X375009Y67583D01*
X375172Y67551D01*
X375310Y67643D01*
X375617Y68103D01*
X375649Y68265D01*
X375557Y68403D01*
X375395Y68436D01*
X375257Y68343D01*
X375096Y68102D02*
X375616Y68102D01*
X375332Y68808D02*
X375224Y68265D01*
X375257Y68103D01*
X375395Y68011D01*
X375557Y68043D01*
X375649Y68181D01*
X375757Y68723D01*
X375725Y68886D01*
X375587Y68978D01*
X375424Y68946D01*
X375332Y68808D01*
X375283Y68562D02*
X375725Y68562D01*
X380407Y64829D02*
X380407Y69081D01*
X380344Y69234D01*
X380190Y69297D01*
X380037Y69234D01*
X379974Y69081D01*
X379974Y64829D01*
X380037Y64675D01*
X380190Y64612D01*
X380344Y64675D01*
X380407Y64829D01*
X379974Y65163D02*
X380407Y65163D01*
X379974Y65714D02*
X380407Y65714D01*
X379974Y66266D02*
X380407Y66266D01*
X379974Y66817D02*
X380407Y66817D01*
X379974Y67368D02*
X380407Y67368D01*
X379974Y67919D02*
X380407Y67919D01*
X379974Y68470D02*
X380407Y68470D01*
X379974Y69021D02*
X380407Y69021D01*
X379870Y69581D02*
X379978Y69038D01*
X380070Y68900D01*
X380233Y68868D01*
X380370Y68960D01*
X380403Y69123D01*
X380295Y69665D01*
X380203Y69803D01*
X380040Y69835D01*
X379902Y69743D01*
X379870Y69581D01*
X379902Y69419D02*
X380344Y69419D01*
X379595Y69962D02*
X379902Y69503D01*
X380040Y69411D01*
X380203Y69443D01*
X380295Y69581D01*
X380263Y69743D01*
X379955Y70203D01*
X379818Y70295D01*
X379655Y70263D01*
X379563Y70125D01*
X379595Y69962D01*
X379596Y69962D02*
X380117Y69962D01*
X379195Y70210D02*
X379655Y69903D01*
X379818Y69870D01*
X379955Y69962D01*
X379988Y70125D01*
X379896Y70263D01*
X379436Y70570D01*
X379273Y70602D01*
X379135Y70510D01*
X379103Y70348D01*
X379195Y70210D01*
X379118Y70422D02*
X379658Y70422D01*
X378731Y70285D02*
X379273Y70178D01*
X379436Y70210D01*
X379528Y70348D01*
X379496Y70510D01*
X379358Y70602D01*
X378815Y70710D01*
X378653Y70678D01*
X378561Y70540D01*
X378593Y70378D01*
X378731Y70285D01*
X378273Y70178D02*
X378815Y70285D01*
X378953Y70378D01*
X378985Y70540D01*
X378893Y70678D01*
X378731Y70710D01*
X378188Y70602D01*
X378051Y70510D01*
X378018Y70348D01*
X378110Y70210D01*
X378273Y70178D01*
X377891Y69903D02*
X378351Y70210D01*
X378443Y70348D01*
X378411Y70510D01*
X378273Y70602D01*
X378110Y70570D01*
X377651Y70263D01*
X377559Y70125D01*
X377591Y69962D01*
X377729Y69870D01*
X377891Y69903D01*
X377888Y70422D02*
X378428Y70422D01*
X377644Y69503D02*
X377951Y69962D01*
X377983Y70125D01*
X377891Y70263D01*
X377729Y70295D01*
X377591Y70203D01*
X377284Y69743D01*
X377251Y69581D01*
X377343Y69443D01*
X377506Y69411D01*
X377644Y69503D01*
X377430Y69962D02*
X377950Y69962D01*
X377568Y69038D02*
X377676Y69581D01*
X377644Y69743D01*
X377506Y69835D01*
X377343Y69803D01*
X377251Y69665D01*
X377143Y69123D01*
X377176Y68960D01*
X377314Y68868D01*
X377476Y68900D01*
X377568Y69038D01*
X377202Y69419D02*
X377644Y69419D01*
X377139Y69081D02*
X377139Y64829D01*
X377203Y64675D01*
X377356Y64612D01*
X377509Y64675D01*
X377572Y64829D01*
X377572Y69081D01*
X377509Y69234D01*
X377356Y69297D01*
X377203Y69234D01*
X377139Y69081D01*
X377139Y65163D02*
X377572Y65163D01*
X377139Y65714D02*
X377572Y65714D01*
X377139Y66266D02*
X377572Y66266D01*
X377139Y66817D02*
X377572Y66817D01*
X377139Y67368D02*
X377572Y67368D01*
X377139Y67919D02*
X377572Y67919D01*
X377139Y68470D02*
X377572Y68470D01*
X377139Y69021D02*
X377572Y69021D01*
X377676Y64328D02*
X377568Y64871D01*
X377476Y65009D01*
X377314Y65041D01*
X377176Y64949D01*
X377143Y64786D01*
X377251Y64244D01*
X377343Y64106D01*
X377506Y64074D01*
X377644Y64166D01*
X377676Y64328D01*
X377175Y64625D02*
X377617Y64625D01*
X377951Y63947D02*
X377644Y64406D01*
X377506Y64499D01*
X377343Y64466D01*
X377251Y64328D01*
X377284Y64166D01*
X377591Y63706D01*
X377729Y63614D01*
X377891Y63646D01*
X377983Y63784D01*
X377951Y63947D01*
X377284Y64165D02*
X377805Y64165D01*
X378351Y63699D02*
X377891Y64006D01*
X377729Y64039D01*
X377591Y63947D01*
X377559Y63784D01*
X377651Y63646D01*
X378110Y63339D01*
X378273Y63307D01*
X378411Y63399D01*
X378443Y63561D01*
X378351Y63699D01*
X377573Y63858D02*
X378113Y63858D01*
X378815Y63624D02*
X378273Y63731D01*
X378110Y63699D01*
X378018Y63561D01*
X378051Y63399D01*
X378188Y63307D01*
X378731Y63199D01*
X378893Y63231D01*
X378985Y63369D01*
X378953Y63532D01*
X378815Y63624D01*
X379273Y63731D02*
X378731Y63624D01*
X378593Y63532D01*
X378561Y63369D01*
X378653Y63231D01*
X378815Y63199D01*
X379358Y63307D01*
X379496Y63399D01*
X379528Y63561D01*
X379436Y63699D01*
X379273Y63731D01*
X379655Y64006D02*
X379195Y63699D01*
X379103Y63561D01*
X379135Y63399D01*
X379273Y63307D01*
X379436Y63339D01*
X379896Y63646D01*
X379988Y63784D01*
X379955Y63947D01*
X379818Y64039D01*
X379655Y64006D01*
X379433Y63858D02*
X379973Y63858D01*
X379902Y64406D02*
X379595Y63947D01*
X379563Y63784D01*
X379655Y63646D01*
X379818Y63614D01*
X379955Y63706D01*
X380263Y64166D01*
X380295Y64328D01*
X380203Y64466D01*
X380040Y64499D01*
X379902Y64406D01*
X379741Y64165D02*
X380262Y64165D01*
X379978Y64871D02*
X379870Y64328D01*
X379902Y64166D01*
X380040Y64074D01*
X380203Y64106D01*
X380295Y64244D01*
X380403Y64786D01*
X380370Y64949D01*
X380233Y65041D01*
X380070Y65009D01*
X379978Y64871D01*
X379929Y64625D02*
X380371Y64625D01*
X382819Y63780D02*
X382388Y64197D01*
X382234Y64258D01*
X382082Y64192D01*
X382021Y64038D01*
X382087Y63886D01*
X382517Y63469D01*
X382671Y63408D01*
X382823Y63473D01*
X382884Y63628D01*
X382819Y63780D01*
X382055Y63959D02*
X382634Y63959D01*
X383305Y63626D02*
X382741Y63828D01*
X382575Y63820D01*
X382464Y63697D01*
X382472Y63532D01*
X382595Y63420D01*
X383159Y63218D01*
X383324Y63226D01*
X383436Y63349D01*
X383428Y63514D01*
X383305Y63626D01*
X382529Y63769D02*
X382905Y63769D01*
X383811Y63687D02*
X383214Y63638D01*
X383067Y63562D01*
X383016Y63404D01*
X383092Y63257D01*
X383249Y63206D01*
X383847Y63255D01*
X383994Y63331D01*
X384045Y63488D01*
X383969Y63636D01*
X383811Y63687D01*
X384248Y63951D02*
X383724Y63660D01*
X383621Y63530D01*
X383640Y63366D01*
X383770Y63263D01*
X383934Y63281D01*
X384458Y63572D01*
X384561Y63702D01*
X384542Y63867D01*
X384412Y63970D01*
X384248Y63951D01*
X384001Y63814D02*
X384548Y63814D01*
X384536Y64372D02*
X384179Y63891D01*
X384139Y63730D01*
X384224Y63588D01*
X384385Y63547D01*
X384527Y63633D01*
X384884Y64114D01*
X384924Y64275D01*
X384839Y64417D01*
X384678Y64457D01*
X384536Y64372D01*
X384333Y64099D02*
X384872Y64099D01*
X384624Y64874D02*
X384498Y64289D01*
X384528Y64126D01*
X384664Y64031D01*
X384827Y64061D01*
X384921Y64197D01*
X385048Y64783D01*
X385018Y64946D01*
X384882Y65040D01*
X384719Y65011D01*
X384624Y64874D01*
X384561Y64582D02*
X385004Y64582D01*
X384620Y66246D02*
X384620Y64829D01*
X384683Y64675D01*
X384836Y64612D01*
X384989Y64675D01*
X385053Y64829D01*
X385053Y66246D01*
X384989Y66399D01*
X384836Y66462D01*
X384683Y66399D01*
X384620Y66246D01*
X384620Y65163D02*
X385053Y65163D01*
X384620Y65714D02*
X385053Y65714D01*
X384628Y66266D02*
X385044Y66266D01*
X384516Y66746D02*
X384624Y66204D01*
X384716Y66066D01*
X384878Y66033D01*
X385016Y66126D01*
X385048Y66288D01*
X384941Y66830D01*
X384848Y66968D01*
X384686Y67001D01*
X384548Y66909D01*
X384516Y66746D01*
X384548Y66585D02*
X384989Y66585D01*
X384241Y67128D02*
X384548Y66668D01*
X384686Y66576D01*
X384848Y66608D01*
X384941Y66746D01*
X384908Y66909D01*
X384601Y67368D01*
X384463Y67460D01*
X384301Y67428D01*
X384209Y67290D01*
X384241Y67128D01*
X384241Y67127D02*
X384762Y67127D01*
X383841Y67375D02*
X384301Y67068D01*
X384463Y67036D01*
X384601Y67128D01*
X384633Y67290D01*
X384541Y67428D01*
X384081Y67735D01*
X383919Y67768D01*
X383781Y67676D01*
X383749Y67513D01*
X383841Y67375D01*
X383763Y67587D02*
X384304Y67587D01*
X383376Y67451D02*
X383919Y67343D01*
X384081Y67375D01*
X384174Y67513D01*
X384141Y67676D01*
X384003Y67768D01*
X383461Y67876D01*
X383298Y67843D01*
X383206Y67705D01*
X383239Y67543D01*
X383376Y67451D01*
X382919Y67343D02*
X383461Y67451D01*
X383599Y67543D01*
X383631Y67705D01*
X383539Y67843D01*
X383376Y67876D01*
X382834Y67768D01*
X382696Y67676D01*
X382664Y67513D01*
X382756Y67375D01*
X382919Y67343D01*
X382537Y67068D02*
X382997Y67375D01*
X383089Y67513D01*
X383056Y67676D01*
X382919Y67768D01*
X382756Y67735D01*
X382296Y67428D01*
X382204Y67290D01*
X382237Y67128D01*
X382374Y67036D01*
X382537Y67068D01*
X382534Y67587D02*
X383074Y67587D01*
X382289Y66668D02*
X382597Y67128D01*
X382629Y67290D01*
X382537Y67428D01*
X382374Y67460D01*
X382237Y67368D01*
X381929Y66909D01*
X381897Y66746D01*
X381989Y66608D01*
X382152Y66576D01*
X382289Y66668D01*
X382075Y67127D02*
X382596Y67127D01*
X382214Y66204D02*
X382322Y66746D01*
X382289Y66909D01*
X382152Y67001D01*
X381989Y66968D01*
X381897Y66830D01*
X381789Y66288D01*
X381821Y66126D01*
X381959Y66033D01*
X382122Y66066D01*
X382214Y66204D01*
X381848Y66585D02*
X382290Y66585D01*
X381785Y70498D02*
X381785Y66246D01*
X381848Y66093D01*
X382001Y66029D01*
X382155Y66093D01*
X382218Y66246D01*
X382218Y70498D01*
X382155Y70651D01*
X382001Y70714D01*
X381848Y70651D01*
X381785Y70498D01*
X381785Y66581D02*
X382218Y66581D01*
X381785Y67132D02*
X382218Y67132D01*
X381785Y67683D02*
X382218Y67683D01*
X381785Y68234D02*
X382218Y68234D01*
X381785Y68785D02*
X382218Y68785D01*
X381785Y69336D02*
X382218Y69336D01*
X381785Y69888D02*
X382218Y69888D01*
X381785Y70439D02*
X382218Y70439D01*
X384836Y70714D02*
X382001Y70714D01*
X381848Y70651D01*
X381785Y70498D01*
X381848Y70345D01*
X382001Y70281D01*
X384836Y70281D01*
X384989Y70345D01*
X385053Y70498D01*
X384989Y70651D01*
X384836Y70714D01*
X291200Y102822D02*
X291307Y102216D01*
X291396Y102077D01*
X291558Y102041D01*
X291698Y102130D01*
X291734Y102292D01*
X291627Y102898D01*
X291538Y103037D01*
X291376Y103073D01*
X291236Y102984D01*
X291200Y102822D01*
X291241Y102592D02*
X291681Y102592D01*
X290919Y103285D02*
X291226Y102752D01*
X291358Y102651D01*
X291522Y102672D01*
X291623Y102804D01*
X291601Y102968D01*
X291294Y103501D01*
X291162Y103602D01*
X290998Y103580D01*
X290897Y103449D01*
X290919Y103285D01*
X290966Y103202D02*
X291466Y103202D01*
X290496Y103623D02*
X290967Y103227D01*
X291125Y103177D01*
X291272Y103254D01*
X291322Y103412D01*
X291245Y103559D01*
X290774Y103954D01*
X290616Y104004D01*
X290469Y103928D01*
X290419Y103770D01*
X290496Y103623D01*
X290440Y103728D02*
X291043Y103728D01*
X289982Y103795D02*
X290561Y103585D01*
X290726Y103592D01*
X290838Y103714D01*
X290831Y103880D01*
X290709Y103992D01*
X290131Y104202D01*
X289965Y104195D01*
X289853Y104073D01*
X289860Y103907D01*
X289982Y103795D01*
X289911Y104136D02*
X290312Y104136D01*
X289441Y103782D02*
X290057Y103782D01*
X290210Y103846D01*
X290273Y103999D01*
X290210Y104152D01*
X290057Y104215D01*
X289441Y104215D01*
X289288Y104152D01*
X289225Y103999D01*
X289288Y103846D01*
X289441Y103782D01*
X288937Y103585D02*
X289515Y103795D01*
X289637Y103907D01*
X289645Y104073D01*
X289533Y104195D01*
X289367Y104202D01*
X288789Y103992D01*
X288667Y103880D01*
X288660Y103714D01*
X288772Y103592D01*
X288937Y103585D01*
X289185Y104136D02*
X289587Y104136D01*
X288531Y103227D02*
X289002Y103622D01*
X289079Y103770D01*
X289029Y103928D01*
X288882Y104004D01*
X288724Y103954D01*
X288253Y103559D01*
X288176Y103412D01*
X288226Y103254D01*
X288373Y103177D01*
X288531Y103227D01*
X288455Y103728D02*
X289057Y103728D01*
X288272Y102752D02*
X288579Y103285D01*
X288601Y103449D01*
X288500Y103580D01*
X288336Y103602D01*
X288204Y103501D01*
X287897Y102968D01*
X287875Y102804D01*
X287976Y102672D01*
X288140Y102651D01*
X288272Y102752D01*
X288031Y103202D02*
X288532Y103202D01*
X288190Y102216D02*
X288297Y102822D01*
X288261Y102984D01*
X288122Y103073D01*
X287960Y103037D01*
X287871Y102898D01*
X287764Y102292D01*
X287800Y102130D01*
X287940Y102041D01*
X288101Y102077D01*
X288190Y102216D01*
X287817Y102592D02*
X288257Y102592D01*
X288233Y98632D02*
X288233Y102254D01*
X288170Y102407D01*
X288017Y102471D01*
X287863Y102407D01*
X287800Y102254D01*
X287800Y98632D01*
X287863Y98479D01*
X288017Y98415D01*
X288170Y98479D01*
X288233Y98632D01*
X287800Y98967D02*
X288233Y98967D01*
X287800Y99518D02*
X288233Y99518D01*
X287800Y100069D02*
X288233Y100069D01*
X287800Y100620D02*
X288233Y100620D01*
X287800Y101171D02*
X288233Y101171D01*
X287800Y101723D02*
X288233Y101723D01*
X287808Y102274D02*
X288225Y102274D01*
X288297Y98064D02*
X288190Y98670D01*
X288101Y98809D01*
X287940Y98845D01*
X287800Y98756D01*
X287764Y98594D01*
X287871Y97988D01*
X287960Y97849D01*
X288122Y97813D01*
X288261Y97902D01*
X288297Y98064D01*
X287805Y98364D02*
X288244Y98364D01*
X288579Y97602D02*
X288272Y98134D01*
X288140Y98235D01*
X287976Y98214D01*
X287875Y98082D01*
X287897Y97918D01*
X288204Y97385D01*
X288336Y97284D01*
X288500Y97306D01*
X288601Y97437D01*
X288579Y97602D01*
X287944Y97835D02*
X288444Y97835D01*
X289002Y97264D02*
X288531Y97659D01*
X288373Y97709D01*
X288226Y97632D01*
X288176Y97474D01*
X288253Y97327D01*
X288724Y96932D01*
X288882Y96882D01*
X289029Y96959D01*
X289079Y97117D01*
X289002Y97264D01*
X288197Y97433D02*
X288800Y97433D01*
X289515Y97091D02*
X288937Y97301D01*
X288772Y97294D01*
X288660Y97172D01*
X288667Y97006D01*
X288789Y96894D01*
X289367Y96684D01*
X289533Y96691D01*
X289645Y96813D01*
X289637Y96979D01*
X289515Y97091D01*
X288717Y97235D02*
X289119Y97235D01*
X290057Y97104D02*
X289441Y97104D01*
X289288Y97040D01*
X289225Y96887D01*
X289288Y96734D01*
X289441Y96671D01*
X290057Y96671D01*
X290210Y96734D01*
X290273Y96887D01*
X290210Y97040D01*
X290057Y97104D01*
X290561Y97301D02*
X289982Y97091D01*
X289860Y96979D01*
X289853Y96813D01*
X289965Y96691D01*
X290131Y96684D01*
X290709Y96894D01*
X290831Y97006D01*
X290838Y97172D01*
X290726Y97294D01*
X290561Y97301D01*
X290379Y97235D02*
X290780Y97235D01*
X290967Y97659D02*
X290496Y97264D01*
X290419Y97117D01*
X290469Y96959D01*
X290616Y96882D01*
X290774Y96932D01*
X291245Y97327D01*
X291322Y97474D01*
X291272Y97632D01*
X291125Y97709D01*
X290967Y97659D01*
X290698Y97433D02*
X291300Y97433D01*
X291226Y98134D02*
X290919Y97602D01*
X290897Y97437D01*
X290998Y97306D01*
X291162Y97284D01*
X291294Y97385D01*
X291601Y97918D01*
X291623Y98082D01*
X291522Y98214D01*
X291358Y98235D01*
X291226Y98134D01*
X291053Y97835D02*
X291554Y97835D01*
X291307Y98670D02*
X291200Y98064D01*
X291236Y97902D01*
X291376Y97813D01*
X291538Y97849D01*
X291627Y97988D01*
X291734Y98594D01*
X291698Y98756D01*
X291558Y98845D01*
X291396Y98809D01*
X291307Y98670D01*
X291253Y98364D02*
X291693Y98364D01*
X293154Y103986D02*
X293154Y96900D01*
X293218Y96747D01*
X293371Y96683D01*
X293524Y96747D01*
X293587Y96900D01*
X293587Y103986D01*
X293524Y104139D01*
X293371Y104203D01*
X293218Y104139D01*
X293154Y103986D01*
X293154Y97234D02*
X293587Y97234D01*
X293154Y97786D02*
X293587Y97786D01*
X293154Y98337D02*
X293587Y98337D01*
X293154Y98888D02*
X293587Y98888D01*
X293154Y99439D02*
X293587Y99439D01*
X293154Y99990D02*
X293587Y99990D01*
X293154Y100541D02*
X293587Y100541D01*
X293154Y101093D02*
X293587Y101093D01*
X293154Y101644D02*
X293587Y101644D01*
X293154Y102195D02*
X293587Y102195D01*
X293154Y102746D02*
X293587Y102746D01*
X293154Y103297D02*
X293587Y103297D01*
X293154Y103849D02*
X293587Y103849D01*
X296006Y99121D02*
X293565Y104082D01*
X293441Y104191D01*
X293275Y104181D01*
X293166Y104056D01*
X293177Y103891D01*
X295618Y98930D01*
X295742Y98821D01*
X295907Y98831D01*
X296017Y98956D01*
X296006Y99121D01*
X295400Y99372D02*
X295883Y99372D01*
X295129Y99923D02*
X295612Y99923D01*
X294858Y100474D02*
X295340Y100474D01*
X294587Y101025D02*
X295069Y101025D01*
X294315Y101577D02*
X294798Y101577D01*
X294044Y102128D02*
X294527Y102128D01*
X293773Y102679D02*
X294256Y102679D01*
X293502Y103230D02*
X293984Y103230D01*
X293230Y103781D02*
X293713Y103781D01*
X298138Y104084D02*
X295619Y99124D01*
X295606Y98959D01*
X295714Y98833D01*
X295879Y98820D01*
X296005Y98928D01*
X298525Y103888D01*
X298537Y104054D01*
X298430Y104179D01*
X298264Y104192D01*
X298138Y104084D01*
X295744Y99371D02*
X296230Y99371D01*
X296024Y99922D02*
X296510Y99922D01*
X296304Y100473D02*
X296790Y100473D01*
X296584Y101025D02*
X297070Y101025D01*
X296864Y101576D02*
X297350Y101576D01*
X297144Y102127D02*
X297630Y102127D01*
X297424Y102678D02*
X297910Y102678D01*
X297704Y103229D02*
X298190Y103229D01*
X297984Y103781D02*
X298470Y103781D01*
X298548Y96900D02*
X298548Y103986D01*
X298485Y104139D01*
X298332Y104203D01*
X298178Y104139D01*
X298115Y103986D01*
X298115Y96900D01*
X298178Y96747D01*
X298332Y96683D01*
X298485Y96747D01*
X298548Y96900D01*
X298115Y97234D02*
X298548Y97234D01*
X298115Y97786D02*
X298548Y97786D01*
X298115Y98337D02*
X298548Y98337D01*
X298115Y98888D02*
X298548Y98888D01*
X298115Y99439D02*
X298548Y99439D01*
X298115Y99990D02*
X298548Y99990D01*
X298115Y100541D02*
X298548Y100541D01*
X298115Y101093D02*
X298548Y101093D01*
X298115Y101644D02*
X298548Y101644D01*
X298115Y102195D02*
X298548Y102195D01*
X298115Y102746D02*
X298548Y102746D01*
X298115Y103297D02*
X298548Y103297D01*
X298115Y103849D02*
X298548Y103849D01*
X299926Y100443D02*
X299926Y96900D01*
X299989Y96747D01*
X300143Y96683D01*
X300296Y96747D01*
X300359Y96900D01*
X300359Y100443D01*
X300296Y100596D01*
X300143Y100660D01*
X299989Y100596D01*
X299926Y100443D01*
X299926Y97234D02*
X300359Y97234D01*
X299926Y97786D02*
X300359Y97786D01*
X299926Y98337D02*
X300359Y98337D01*
X299926Y98888D02*
X300359Y98888D01*
X299926Y99439D02*
X300359Y99439D01*
X299926Y99990D02*
X300359Y99990D01*
X299967Y100541D02*
X300318Y100541D01*
X301875Y100660D02*
X300143Y100660D01*
X299989Y100596D01*
X299926Y100443D01*
X299989Y100290D01*
X300143Y100227D01*
X301875Y100227D01*
X302028Y100290D01*
X302091Y100443D01*
X302028Y100596D01*
X301875Y100660D01*
X302443Y100803D02*
X301837Y100696D01*
X301697Y100607D01*
X301662Y100445D01*
X301751Y100305D01*
X301912Y100269D01*
X302518Y100376D01*
X302658Y100465D01*
X302694Y100627D01*
X302605Y100767D01*
X302443Y100803D01*
X302905Y101084D02*
X302373Y100777D01*
X302272Y100645D01*
X302293Y100481D01*
X302425Y100380D01*
X302589Y100402D01*
X303122Y100709D01*
X303223Y100841D01*
X303201Y101005D01*
X303070Y101106D01*
X302905Y101084D01*
X302640Y100931D02*
X303211Y100931D01*
X303243Y101507D02*
X302848Y101036D01*
X302798Y100878D01*
X302874Y100731D01*
X303033Y100681D01*
X303180Y100758D01*
X303575Y101229D01*
X303625Y101387D01*
X303548Y101534D01*
X303390Y101584D01*
X303243Y101507D01*
X303012Y101232D02*
X303576Y101232D01*
X303416Y102020D02*
X303206Y101442D01*
X303213Y101277D01*
X303335Y101165D01*
X303501Y101172D01*
X303613Y101294D01*
X303823Y101872D01*
X303816Y102038D01*
X303694Y102150D01*
X303528Y102143D01*
X303416Y102020D01*
X303305Y101716D02*
X303766Y101716D01*
X303403Y102562D02*
X303403Y101946D01*
X303466Y101793D01*
X303620Y101730D01*
X303773Y101793D01*
X303836Y101946D01*
X303836Y102562D01*
X303773Y102715D01*
X303620Y102778D01*
X303466Y102715D01*
X303403Y102562D01*
X303403Y102281D02*
X303836Y102281D01*
X303206Y103066D02*
X303416Y102488D01*
X303528Y102365D01*
X303694Y102358D01*
X303816Y102470D01*
X303823Y102636D01*
X303613Y103214D01*
X303501Y103336D01*
X303335Y103343D01*
X303213Y103231D01*
X303206Y103066D01*
X303263Y102909D02*
X303723Y102909D01*
X302848Y103472D02*
X303243Y103001D01*
X303390Y102924D01*
X303548Y102974D01*
X303625Y103121D01*
X303575Y103279D01*
X303180Y103750D01*
X303033Y103827D01*
X302874Y103777D01*
X302798Y103630D01*
X302848Y103472D01*
X302847Y103475D02*
X303410Y103475D01*
X302373Y103731D02*
X302905Y103424D01*
X303070Y103402D01*
X303201Y103503D01*
X303223Y103667D01*
X303122Y103799D01*
X302589Y104106D01*
X302425Y104128D01*
X302293Y104027D01*
X302272Y103863D01*
X302373Y103731D01*
X302284Y103953D02*
X302854Y103953D01*
X301837Y103812D02*
X302443Y103706D01*
X302605Y103742D01*
X302694Y103881D01*
X302658Y104043D01*
X302518Y104132D01*
X301912Y104239D01*
X301751Y104203D01*
X301662Y104063D01*
X301697Y103902D01*
X301837Y103812D01*
X300143Y103770D02*
X301875Y103770D01*
X302028Y103833D01*
X302091Y103986D01*
X302028Y104139D01*
X301875Y104203D01*
X300143Y104203D01*
X299989Y104139D01*
X299926Y103986D01*
X299989Y103833D01*
X300143Y103770D01*
X300359Y100443D02*
X300359Y103986D01*
X300296Y104139D01*
X300143Y104203D01*
X299989Y104139D01*
X299926Y103986D01*
X299926Y100443D01*
X299989Y100290D01*
X300143Y100227D01*
X300296Y100290D01*
X300359Y100443D01*
X299926Y100778D02*
X300359Y100778D01*
X299926Y101329D02*
X300359Y101329D01*
X299926Y101880D02*
X300359Y101880D01*
X299926Y102431D02*
X300359Y102431D01*
X299926Y102982D02*
X300359Y102982D01*
X299926Y103534D02*
X300359Y103534D01*
X299967Y104085D02*
X300318Y104085D01*
X305817Y97817D02*
X305709Y98359D01*
X305617Y98497D01*
X305455Y98529D01*
X305317Y98437D01*
X305285Y98275D01*
X305392Y97732D01*
X305484Y97595D01*
X305647Y97562D01*
X305785Y97654D01*
X305817Y97817D01*
X305317Y98113D02*
X305758Y98113D01*
X306092Y97435D02*
X305785Y97895D01*
X305647Y97987D01*
X305484Y97955D01*
X305392Y97817D01*
X305425Y97654D01*
X305732Y97195D01*
X305870Y97103D01*
X306032Y97135D01*
X306124Y97273D01*
X306092Y97435D01*
X305425Y97654D02*
X305946Y97654D01*
X306492Y97188D02*
X306032Y97495D01*
X305870Y97527D01*
X305732Y97435D01*
X305700Y97273D01*
X305792Y97135D01*
X306252Y96828D01*
X306414Y96795D01*
X306552Y96887D01*
X306584Y97050D01*
X306492Y97188D01*
X305714Y97346D02*
X306255Y97346D01*
X306956Y97112D02*
X306414Y97220D01*
X306252Y97188D01*
X306159Y97050D01*
X306192Y96887D01*
X306330Y96795D01*
X306872Y96687D01*
X307035Y96720D01*
X307127Y96858D01*
X307094Y97020D01*
X306956Y97112D01*
X307414Y97220D02*
X306872Y97112D01*
X306734Y97020D01*
X306702Y96858D01*
X306794Y96720D01*
X306956Y96687D01*
X307499Y96795D01*
X307637Y96887D01*
X307669Y97050D01*
X307577Y97188D01*
X307414Y97220D01*
X307796Y97495D02*
X307336Y97188D01*
X307244Y97050D01*
X307277Y96887D01*
X307414Y96795D01*
X307577Y96828D01*
X308037Y97135D01*
X308129Y97273D01*
X308096Y97435D01*
X307959Y97527D01*
X307796Y97495D01*
X307574Y97346D02*
X308114Y97346D01*
X308044Y97895D02*
X307736Y97435D01*
X307704Y97273D01*
X307796Y97135D01*
X307959Y97102D01*
X308096Y97195D01*
X308404Y97654D01*
X308436Y97817D01*
X308344Y97955D01*
X308181Y97987D01*
X308044Y97895D01*
X307882Y97654D02*
X308403Y97654D01*
X308119Y98359D02*
X308011Y97817D01*
X308044Y97654D01*
X308181Y97562D01*
X308344Y97595D01*
X308436Y97732D01*
X308544Y98275D01*
X308512Y98437D01*
X308374Y98529D01*
X308211Y98497D01*
X308119Y98359D01*
X308070Y98113D02*
X308512Y98113D01*
X308548Y98317D02*
X308548Y99341D01*
X308485Y99494D01*
X308332Y99557D01*
X308178Y99494D01*
X308115Y99341D01*
X308115Y98317D01*
X308178Y98164D01*
X308332Y98101D01*
X308485Y98164D01*
X308548Y98317D01*
X308115Y98652D02*
X308548Y98652D01*
X308115Y99203D02*
X308548Y99203D01*
X308011Y99841D02*
X308119Y99298D01*
X308211Y99161D01*
X308374Y99128D01*
X308512Y99220D01*
X308544Y99383D01*
X308436Y99925D01*
X308344Y100063D01*
X308181Y100095D01*
X308044Y100003D01*
X308011Y99841D01*
X308043Y99680D02*
X308485Y99680D01*
X307736Y100223D02*
X308044Y99763D01*
X308181Y99671D01*
X308344Y99703D01*
X308436Y99841D01*
X308404Y100003D01*
X308096Y100463D01*
X307959Y100555D01*
X307796Y100523D01*
X307704Y100385D01*
X307736Y100223D01*
X307737Y100222D02*
X308258Y100222D01*
X307336Y100470D02*
X307796Y100163D01*
X307959Y100131D01*
X308096Y100223D01*
X308129Y100385D01*
X308037Y100523D01*
X307577Y100830D01*
X307414Y100863D01*
X307277Y100770D01*
X307244Y100608D01*
X307336Y100470D01*
X307259Y100682D02*
X307799Y100682D01*
X306872Y100546D02*
X307414Y100438D01*
X307577Y100470D01*
X307669Y100608D01*
X307637Y100770D01*
X307499Y100863D01*
X306956Y100970D01*
X306794Y100938D01*
X306702Y100800D01*
X306734Y100638D01*
X306872Y100546D01*
X306914Y100975D02*
X306521Y100975D01*
X306367Y100911D01*
X306304Y100758D01*
X306367Y100605D01*
X306521Y100541D01*
X306914Y100541D01*
X307067Y100605D01*
X307131Y100758D01*
X307067Y100911D01*
X306914Y100975D01*
X306521Y100541D02*
X306914Y100541D01*
X307067Y100605D01*
X307131Y100758D01*
X307067Y100911D01*
X306914Y100975D01*
X306521Y100975D01*
X306367Y100911D01*
X306304Y100758D01*
X306367Y100605D01*
X306521Y100541D01*
X307421Y101095D02*
X306866Y100969D01*
X306731Y100873D01*
X306703Y100710D01*
X306799Y100575D01*
X306962Y100547D01*
X307517Y100673D01*
X307652Y100768D01*
X307680Y100932D01*
X307584Y101067D01*
X307421Y101095D01*
X307808Y101389D02*
X307344Y101061D01*
X307255Y100920D01*
X307292Y100759D01*
X307432Y100670D01*
X307594Y100707D01*
X308058Y101036D01*
X308146Y101176D01*
X308110Y101337D01*
X307969Y101426D01*
X307808Y101389D01*
X307571Y101222D02*
X308136Y101222D01*
X308053Y101809D02*
X307750Y101328D01*
X307722Y101164D01*
X307818Y101029D01*
X307981Y101001D01*
X308116Y101097D01*
X308419Y101578D01*
X308447Y101742D01*
X308351Y101877D01*
X308188Y101905D01*
X308053Y101809D01*
X307891Y101552D02*
X308403Y101552D01*
X308118Y102291D02*
X308022Y101730D01*
X308059Y101568D01*
X308199Y101480D01*
X308361Y101517D01*
X308449Y101657D01*
X308545Y102218D01*
X308508Y102379D01*
X308368Y102468D01*
X308206Y102431D01*
X308118Y102291D01*
X308074Y102031D02*
X308513Y102031D01*
X308548Y102254D02*
X308548Y102569D01*
X308485Y102722D01*
X308332Y102786D01*
X308178Y102722D01*
X308115Y102569D01*
X308115Y102254D01*
X308178Y102101D01*
X308332Y102038D01*
X308485Y102101D01*
X308548Y102254D01*
X308123Y102589D02*
X308540Y102589D01*
X308011Y103069D02*
X308119Y102527D01*
X308211Y102389D01*
X308374Y102357D01*
X308512Y102449D01*
X308544Y102611D01*
X308436Y103154D01*
X308344Y103291D01*
X308181Y103324D01*
X308044Y103232D01*
X308011Y103069D01*
X308043Y102908D02*
X308485Y102908D01*
X307736Y103451D02*
X308044Y102991D01*
X308181Y102899D01*
X308344Y102931D01*
X308436Y103069D01*
X308404Y103232D01*
X308096Y103692D01*
X307959Y103784D01*
X307796Y103751D01*
X307704Y103613D01*
X307736Y103451D01*
X307737Y103450D02*
X308258Y103450D01*
X307336Y103698D02*
X307796Y103391D01*
X307959Y103359D01*
X308096Y103451D01*
X308129Y103613D01*
X308037Y103751D01*
X307577Y104059D01*
X307414Y104091D01*
X307277Y103999D01*
X307244Y103836D01*
X307336Y103698D01*
X307259Y103910D02*
X307799Y103910D01*
X306872Y103774D02*
X307414Y103666D01*
X307577Y103698D01*
X307669Y103836D01*
X307637Y103999D01*
X307499Y104091D01*
X306956Y104199D01*
X306794Y104166D01*
X306702Y104029D01*
X306734Y103866D01*
X306872Y103774D01*
X306414Y103666D02*
X306956Y103774D01*
X307094Y103866D01*
X307127Y104029D01*
X307035Y104166D01*
X306872Y104199D01*
X306330Y104091D01*
X306192Y103999D01*
X306159Y103836D01*
X306252Y103698D01*
X306414Y103666D01*
X306032Y103391D02*
X306492Y103698D01*
X306584Y103836D01*
X306552Y103999D01*
X306414Y104091D01*
X306252Y104059D01*
X305792Y103751D01*
X305700Y103613D01*
X305732Y103451D01*
X305870Y103359D01*
X306032Y103391D01*
X306029Y103910D02*
X306570Y103910D01*
X305785Y102991D02*
X306092Y103451D01*
X306124Y103613D01*
X306032Y103751D01*
X305870Y103784D01*
X305732Y103692D01*
X305425Y103232D01*
X305392Y103069D01*
X305484Y102931D01*
X305647Y102899D01*
X305785Y102991D01*
X305571Y103450D02*
X306092Y103450D01*
X305709Y102527D02*
X305817Y103069D01*
X305785Y103232D01*
X305647Y103324D01*
X305484Y103291D01*
X305392Y103154D01*
X305285Y102611D01*
X305317Y102449D01*
X305455Y102357D01*
X305617Y102389D01*
X305709Y102527D01*
X305344Y102908D02*
X305785Y102908D01*
X291116Y79829D02*
X291116Y84081D01*
X291052Y84234D01*
X290899Y84297D01*
X290746Y84234D01*
X290683Y84081D01*
X290683Y79829D01*
X290746Y79675D01*
X290899Y79612D01*
X291052Y79675D01*
X291116Y79829D01*
X290683Y80163D02*
X291116Y80163D01*
X290683Y80714D02*
X291116Y80714D01*
X290683Y81266D02*
X291116Y81266D01*
X290683Y81817D02*
X291116Y81817D01*
X290683Y82368D02*
X291116Y82368D01*
X290683Y82919D02*
X291116Y82919D01*
X290683Y83470D02*
X291116Y83470D01*
X290683Y84021D02*
X291116Y84021D01*
X290579Y84581D02*
X290687Y84038D01*
X290779Y83900D01*
X290941Y83868D01*
X291079Y83960D01*
X291111Y84123D01*
X291004Y84665D01*
X290911Y84803D01*
X290749Y84835D01*
X290611Y84743D01*
X290579Y84581D01*
X290611Y84419D02*
X291052Y84419D01*
X290304Y84962D02*
X290611Y84503D01*
X290749Y84411D01*
X290911Y84443D01*
X291004Y84581D01*
X290971Y84743D01*
X290664Y85203D01*
X290526Y85295D01*
X290364Y85263D01*
X290272Y85125D01*
X290304Y84962D01*
X290825Y84962D01*
X289904Y85210D02*
X290364Y84903D01*
X290526Y84870D01*
X290664Y84962D01*
X290696Y85125D01*
X290604Y85263D01*
X290144Y85570D01*
X289982Y85602D01*
X289844Y85510D01*
X289812Y85348D01*
X289904Y85210D01*
X289826Y85422D02*
X290367Y85422D01*
X289439Y85285D02*
X289982Y85178D01*
X290144Y85210D01*
X290236Y85348D01*
X290204Y85510D01*
X290066Y85602D01*
X289524Y85710D01*
X289361Y85678D01*
X289269Y85540D01*
X289302Y85378D01*
X289439Y85285D01*
X288982Y85178D02*
X289524Y85285D01*
X289662Y85378D01*
X289694Y85540D01*
X289602Y85678D01*
X289439Y85710D01*
X288897Y85602D01*
X288759Y85510D01*
X288727Y85348D01*
X288819Y85210D01*
X288982Y85178D01*
X288600Y84903D02*
X289060Y85210D01*
X289152Y85348D01*
X289119Y85510D01*
X288982Y85602D01*
X288819Y85570D01*
X288359Y85263D01*
X288267Y85125D01*
X288299Y84962D01*
X288437Y84870D01*
X288600Y84903D01*
X288597Y85422D02*
X289137Y85422D01*
X288352Y84503D02*
X288660Y84962D01*
X288692Y85125D01*
X288600Y85263D01*
X288437Y85295D01*
X288299Y85203D01*
X287992Y84743D01*
X287960Y84581D01*
X288052Y84443D01*
X288215Y84411D01*
X288352Y84503D01*
X288138Y84962D02*
X288659Y84962D01*
X288277Y84038D02*
X288385Y84581D01*
X288352Y84743D01*
X288215Y84835D01*
X288052Y84803D01*
X287960Y84665D01*
X287852Y84123D01*
X287884Y83960D01*
X288022Y83868D01*
X288185Y83900D01*
X288277Y84038D01*
X287911Y84419D02*
X288353Y84419D01*
X287848Y84081D02*
X287848Y79829D01*
X287911Y79675D01*
X288064Y79612D01*
X288218Y79675D01*
X288281Y79829D01*
X288281Y84081D01*
X288218Y84234D01*
X288064Y84297D01*
X287911Y84234D01*
X287848Y84081D01*
X287848Y80163D02*
X288281Y80163D01*
X287848Y80714D02*
X288281Y80714D01*
X287848Y81266D02*
X288281Y81266D01*
X287848Y81817D02*
X288281Y81817D01*
X287848Y82368D02*
X288281Y82368D01*
X287848Y82919D02*
X288281Y82919D01*
X287848Y83470D02*
X288281Y83470D01*
X287848Y84021D02*
X288281Y84021D01*
X288385Y79328D02*
X288277Y79871D01*
X288185Y80009D01*
X288022Y80041D01*
X287884Y79949D01*
X287852Y79786D01*
X287960Y79244D01*
X288052Y79106D01*
X288215Y79074D01*
X288352Y79166D01*
X288385Y79328D01*
X287884Y79625D02*
X288326Y79625D01*
X288660Y78947D02*
X288352Y79406D01*
X288215Y79499D01*
X288052Y79466D01*
X287960Y79328D01*
X287992Y79166D01*
X288299Y78706D01*
X288437Y78614D01*
X288600Y78646D01*
X288692Y78784D01*
X288660Y78947D01*
X287993Y79165D02*
X288514Y79165D01*
X289060Y78699D02*
X288600Y79006D01*
X288437Y79039D01*
X288299Y78947D01*
X288267Y78784D01*
X288359Y78646D01*
X288819Y78339D01*
X288982Y78307D01*
X289119Y78399D01*
X289152Y78561D01*
X289060Y78699D01*
X288282Y78858D02*
X288822Y78858D01*
X289524Y78624D02*
X288982Y78731D01*
X288819Y78699D01*
X288727Y78561D01*
X288759Y78399D01*
X288897Y78307D01*
X289439Y78199D01*
X289602Y78231D01*
X289694Y78369D01*
X289662Y78532D01*
X289524Y78624D01*
X289982Y78731D02*
X289439Y78624D01*
X289302Y78532D01*
X289269Y78369D01*
X289361Y78231D01*
X289524Y78199D01*
X290066Y78307D01*
X290204Y78399D01*
X290236Y78561D01*
X290144Y78699D01*
X289982Y78731D01*
X290364Y79006D02*
X289904Y78699D01*
X289812Y78561D01*
X289844Y78399D01*
X289982Y78307D01*
X290144Y78339D01*
X290604Y78646D01*
X290696Y78784D01*
X290664Y78947D01*
X290526Y79039D01*
X290364Y79006D01*
X290141Y78858D02*
X290682Y78858D01*
X290611Y79406D02*
X290304Y78947D01*
X290272Y78784D01*
X290364Y78646D01*
X290526Y78614D01*
X290664Y78706D01*
X290971Y79166D01*
X291004Y79328D01*
X290911Y79466D01*
X290749Y79499D01*
X290611Y79406D01*
X290450Y79165D02*
X290971Y79165D01*
X290687Y79871D02*
X290579Y79328D01*
X290611Y79166D01*
X290749Y79074D01*
X290911Y79106D01*
X291004Y79244D01*
X291111Y79786D01*
X291079Y79949D01*
X290941Y80041D01*
X290779Y80009D01*
X290687Y79871D01*
X290638Y79625D02*
X291079Y79625D01*
X295761Y79829D02*
X295761Y80852D01*
X295698Y81005D01*
X295545Y81069D01*
X295392Y81005D01*
X295328Y80852D01*
X295328Y79829D01*
X295392Y79675D01*
X295545Y79612D01*
X295698Y79675D01*
X295761Y79829D01*
X295328Y80163D02*
X295761Y80163D01*
X295328Y80714D02*
X295761Y80714D01*
X295224Y81352D02*
X295332Y80810D01*
X295424Y80672D01*
X295587Y80640D01*
X295725Y80732D01*
X295757Y80894D01*
X295649Y81437D01*
X295557Y81575D01*
X295395Y81607D01*
X295257Y81515D01*
X295224Y81352D01*
X295257Y81191D02*
X295698Y81191D01*
X294950Y81734D02*
X295257Y81274D01*
X295395Y81182D01*
X295557Y81215D01*
X295649Y81352D01*
X295617Y81515D01*
X295310Y81975D01*
X295172Y82067D01*
X295009Y82034D01*
X294917Y81897D01*
X294950Y81734D01*
X294950Y81733D02*
X295471Y81733D01*
X294549Y81982D02*
X295009Y81674D01*
X295172Y81642D01*
X295310Y81734D01*
X295342Y81897D01*
X295250Y82034D01*
X294790Y82342D01*
X294628Y82374D01*
X294490Y82282D01*
X294457Y82119D01*
X294549Y81982D01*
X294472Y82193D02*
X295012Y82193D01*
X294085Y82057D02*
X294628Y81949D01*
X294790Y81982D01*
X294882Y82119D01*
X294850Y82282D01*
X294712Y82374D01*
X294170Y82482D01*
X294007Y82450D01*
X293915Y82312D01*
X293947Y82149D01*
X294085Y82057D01*
X293627Y81949D02*
X294170Y82057D01*
X294307Y82149D01*
X294340Y82312D01*
X294248Y82450D01*
X294085Y82482D01*
X293543Y82374D01*
X293405Y82282D01*
X293373Y82119D01*
X293465Y81982D01*
X293627Y81949D01*
X293246Y81674D02*
X293705Y81982D01*
X293797Y82119D01*
X293765Y82282D01*
X293627Y82374D01*
X293465Y82342D01*
X293005Y82034D01*
X292913Y81897D01*
X292945Y81734D01*
X293083Y81642D01*
X293246Y81674D01*
X293243Y82193D02*
X293783Y82193D01*
X292998Y81274D02*
X293305Y81734D01*
X293338Y81897D01*
X293246Y82034D01*
X293083Y82067D01*
X292945Y81975D01*
X292638Y81515D01*
X292606Y81352D01*
X292698Y81215D01*
X292860Y81182D01*
X292998Y81274D01*
X292784Y81733D02*
X293305Y81733D01*
X292922Y80810D02*
X293030Y81352D01*
X292998Y81515D01*
X292860Y81607D01*
X292698Y81575D01*
X292606Y81437D01*
X292498Y80894D01*
X292530Y80732D01*
X292668Y80640D01*
X292830Y80672D01*
X292922Y80810D01*
X292557Y81191D02*
X292998Y81191D01*
X292494Y80852D02*
X292494Y79829D01*
X292557Y79675D01*
X292710Y79612D01*
X292863Y79675D01*
X292927Y79829D01*
X292927Y80852D01*
X292863Y81005D01*
X292710Y81069D01*
X292557Y81005D01*
X292494Y80852D01*
X292494Y80163D02*
X292927Y80163D01*
X292494Y80714D02*
X292927Y80714D01*
X293030Y79328D02*
X292922Y79871D01*
X292830Y80009D01*
X292668Y80041D01*
X292530Y79949D01*
X292498Y79786D01*
X292606Y79244D01*
X292698Y79106D01*
X292860Y79074D01*
X292998Y79166D01*
X293030Y79328D01*
X292530Y79625D02*
X292971Y79625D01*
X293305Y78947D02*
X292998Y79406D01*
X292860Y79499D01*
X292698Y79466D01*
X292606Y79328D01*
X292638Y79166D01*
X292945Y78706D01*
X293083Y78614D01*
X293246Y78646D01*
X293338Y78784D01*
X293305Y78947D01*
X292638Y79165D02*
X293159Y79165D01*
X293705Y78699D02*
X293246Y79006D01*
X293083Y79039D01*
X292945Y78947D01*
X292913Y78784D01*
X293005Y78646D01*
X293465Y78339D01*
X293627Y78307D01*
X293765Y78399D01*
X293797Y78561D01*
X293705Y78699D01*
X292928Y78858D02*
X293468Y78858D01*
X294170Y78624D02*
X293627Y78731D01*
X293465Y78699D01*
X293373Y78561D01*
X293405Y78399D01*
X293543Y78307D01*
X294085Y78199D01*
X294248Y78231D01*
X294340Y78369D01*
X294307Y78532D01*
X294170Y78624D01*
X294628Y78731D02*
X294085Y78624D01*
X293947Y78532D01*
X293915Y78369D01*
X294007Y78231D01*
X294170Y78199D01*
X294712Y78307D01*
X294850Y78399D01*
X294882Y78561D01*
X294790Y78699D01*
X294628Y78731D01*
X295009Y79006D02*
X294549Y78699D01*
X294457Y78561D01*
X294490Y78399D01*
X294628Y78307D01*
X294790Y78339D01*
X295250Y78646D01*
X295342Y78784D01*
X295310Y78947D01*
X295172Y79039D01*
X295009Y79006D01*
X294787Y78858D02*
X295327Y78858D01*
X295257Y79406D02*
X294950Y78947D01*
X294917Y78784D01*
X295009Y78646D01*
X295172Y78614D01*
X295310Y78706D01*
X295617Y79166D01*
X295649Y79328D01*
X295557Y79466D01*
X295395Y79499D01*
X295257Y79406D01*
X295096Y79165D02*
X295616Y79165D01*
X295332Y79871D02*
X295224Y79328D01*
X295257Y79166D01*
X295395Y79074D01*
X295557Y79106D01*
X295649Y79244D01*
X295757Y79786D01*
X295725Y79949D01*
X295587Y80041D01*
X295424Y80009D01*
X295332Y79871D01*
X295283Y79625D02*
X295725Y79625D01*
X295761Y83766D02*
X295761Y84081D01*
X295698Y84234D01*
X295545Y84297D01*
X295392Y84234D01*
X295328Y84081D01*
X295328Y83766D01*
X295392Y83612D01*
X295545Y83549D01*
X295698Y83612D01*
X295761Y83766D01*
X295336Y84100D02*
X295753Y84100D01*
X295224Y84581D02*
X295332Y84038D01*
X295424Y83900D01*
X295587Y83868D01*
X295725Y83960D01*
X295757Y84123D01*
X295649Y84665D01*
X295557Y84803D01*
X295395Y84835D01*
X295257Y84743D01*
X295224Y84581D01*
X295257Y84419D02*
X295698Y84419D01*
X294950Y84962D02*
X295257Y84503D01*
X295395Y84411D01*
X295557Y84443D01*
X295649Y84581D01*
X295617Y84743D01*
X295310Y85203D01*
X295172Y85295D01*
X295009Y85263D01*
X294917Y85125D01*
X294950Y84962D01*
X295471Y84962D01*
X294549Y85210D02*
X295009Y84903D01*
X295172Y84870D01*
X295310Y84962D01*
X295342Y85125D01*
X295250Y85263D01*
X294790Y85570D01*
X294628Y85602D01*
X294490Y85510D01*
X294457Y85348D01*
X294549Y85210D01*
X294472Y85422D02*
X295012Y85422D01*
X294085Y85285D02*
X294628Y85178D01*
X294790Y85210D01*
X294882Y85348D01*
X294850Y85510D01*
X294712Y85602D01*
X294170Y85710D01*
X294007Y85678D01*
X293915Y85540D01*
X293947Y85378D01*
X294085Y85285D01*
X293627Y85178D02*
X294170Y85285D01*
X294307Y85378D01*
X294340Y85540D01*
X294248Y85678D01*
X294085Y85710D01*
X293543Y85602D01*
X293405Y85510D01*
X293373Y85348D01*
X293465Y85210D01*
X293627Y85178D01*
X293246Y84903D02*
X293705Y85210D01*
X293797Y85348D01*
X293765Y85510D01*
X293627Y85602D01*
X293465Y85570D01*
X293005Y85263D01*
X292913Y85125D01*
X292945Y84962D01*
X293083Y84870D01*
X293246Y84903D01*
X293243Y85422D02*
X293783Y85422D01*
X292998Y84503D02*
X293305Y84962D01*
X293338Y85125D01*
X293246Y85263D01*
X293083Y85295D01*
X292945Y85203D01*
X292638Y84743D01*
X292606Y84581D01*
X292698Y84443D01*
X292860Y84411D01*
X292998Y84503D01*
X292784Y84962D02*
X293305Y84962D01*
X292922Y84038D02*
X293030Y84581D01*
X292998Y84743D01*
X292860Y84835D01*
X292698Y84803D01*
X292606Y84665D01*
X292498Y84123D01*
X292530Y83960D01*
X292668Y83868D01*
X292830Y83900D01*
X292922Y84038D01*
X292557Y84419D02*
X292998Y84419D01*
X292494Y84081D02*
X292494Y83766D01*
X292557Y83612D01*
X292710Y83549D01*
X292863Y83612D01*
X292927Y83766D01*
X292927Y84081D01*
X292863Y84234D01*
X292710Y84297D01*
X292557Y84234D01*
X292494Y84081D01*
X292502Y84100D02*
X292918Y84100D01*
X293030Y83265D02*
X292922Y83808D01*
X292830Y83946D01*
X292668Y83978D01*
X292530Y83886D01*
X292498Y83723D01*
X292606Y83181D01*
X292698Y83043D01*
X292860Y83011D01*
X292998Y83103D01*
X293030Y83265D01*
X292530Y83562D02*
X292971Y83562D01*
X293305Y82884D02*
X292998Y83343D01*
X292860Y83436D01*
X292698Y83403D01*
X292606Y83265D01*
X292638Y83103D01*
X292945Y82643D01*
X293083Y82551D01*
X293246Y82583D01*
X293338Y82721D01*
X293305Y82884D01*
X292638Y83102D02*
X293159Y83102D01*
X293705Y82636D02*
X293246Y82943D01*
X293083Y82976D01*
X292945Y82884D01*
X292913Y82721D01*
X293005Y82583D01*
X293465Y82276D01*
X293627Y82244D01*
X293765Y82336D01*
X293797Y82498D01*
X293705Y82636D01*
X292928Y82795D02*
X293468Y82795D01*
X294170Y82561D02*
X293627Y82668D01*
X293465Y82636D01*
X293373Y82498D01*
X293405Y82336D01*
X293543Y82244D01*
X294085Y82136D01*
X294248Y82168D01*
X294340Y82306D01*
X294307Y82469D01*
X294170Y82561D01*
X294628Y82668D02*
X294085Y82561D01*
X293947Y82469D01*
X293915Y82306D01*
X294007Y82168D01*
X294170Y82136D01*
X294712Y82244D01*
X294850Y82336D01*
X294882Y82498D01*
X294790Y82636D01*
X294628Y82668D01*
X295009Y82943D02*
X294549Y82636D01*
X294457Y82498D01*
X294490Y82336D01*
X294628Y82244D01*
X294790Y82276D01*
X295250Y82583D01*
X295342Y82721D01*
X295310Y82884D01*
X295172Y82976D01*
X295009Y82943D01*
X294787Y82795D02*
X295327Y82795D01*
X295257Y83343D02*
X294950Y82884D01*
X294917Y82721D01*
X295009Y82583D01*
X295172Y82551D01*
X295310Y82643D01*
X295617Y83103D01*
X295649Y83265D01*
X295557Y83403D01*
X295395Y83436D01*
X295257Y83343D01*
X295096Y83102D02*
X295616Y83102D01*
X295332Y83808D02*
X295224Y83265D01*
X295257Y83103D01*
X295395Y83011D01*
X295557Y83043D01*
X295649Y83181D01*
X295757Y83723D01*
X295725Y83886D01*
X295587Y83978D01*
X295424Y83946D01*
X295332Y83808D01*
X295283Y83562D02*
X295725Y83562D01*
X300407Y79829D02*
X300407Y84081D01*
X300344Y84234D01*
X300190Y84297D01*
X300037Y84234D01*
X299974Y84081D01*
X299974Y79829D01*
X300037Y79675D01*
X300190Y79612D01*
X300344Y79675D01*
X300407Y79829D01*
X299974Y80163D02*
X300407Y80163D01*
X299974Y80714D02*
X300407Y80714D01*
X299974Y81266D02*
X300407Y81266D01*
X299974Y81817D02*
X300407Y81817D01*
X299974Y82368D02*
X300407Y82368D01*
X299974Y82919D02*
X300407Y82919D01*
X299974Y83470D02*
X300407Y83470D01*
X299974Y84021D02*
X300407Y84021D01*
X299870Y84581D02*
X299978Y84038D01*
X300070Y83900D01*
X300233Y83868D01*
X300370Y83960D01*
X300403Y84123D01*
X300295Y84665D01*
X300203Y84803D01*
X300040Y84835D01*
X299902Y84743D01*
X299870Y84581D01*
X299902Y84419D02*
X300344Y84419D01*
X299595Y84962D02*
X299902Y84503D01*
X300040Y84411D01*
X300203Y84443D01*
X300295Y84581D01*
X300263Y84743D01*
X299955Y85203D01*
X299818Y85295D01*
X299655Y85263D01*
X299563Y85125D01*
X299595Y84962D01*
X299596Y84962D02*
X300117Y84962D01*
X299195Y85210D02*
X299655Y84903D01*
X299818Y84870D01*
X299955Y84962D01*
X299988Y85125D01*
X299896Y85263D01*
X299436Y85570D01*
X299273Y85602D01*
X299135Y85510D01*
X299103Y85348D01*
X299195Y85210D01*
X299118Y85422D02*
X299658Y85422D01*
X298731Y85285D02*
X299273Y85178D01*
X299436Y85210D01*
X299528Y85348D01*
X299496Y85510D01*
X299358Y85602D01*
X298815Y85710D01*
X298653Y85678D01*
X298561Y85540D01*
X298593Y85378D01*
X298731Y85285D01*
X298273Y85178D02*
X298815Y85285D01*
X298953Y85378D01*
X298985Y85540D01*
X298893Y85678D01*
X298731Y85710D01*
X298188Y85602D01*
X298051Y85510D01*
X298018Y85348D01*
X298110Y85210D01*
X298273Y85178D01*
X297891Y84903D02*
X298351Y85210D01*
X298443Y85348D01*
X298411Y85510D01*
X298273Y85602D01*
X298110Y85570D01*
X297651Y85263D01*
X297559Y85125D01*
X297591Y84962D01*
X297729Y84870D01*
X297891Y84903D01*
X297888Y85422D02*
X298428Y85422D01*
X297644Y84503D02*
X297951Y84962D01*
X297983Y85125D01*
X297891Y85263D01*
X297729Y85295D01*
X297591Y85203D01*
X297284Y84743D01*
X297251Y84581D01*
X297343Y84443D01*
X297506Y84411D01*
X297644Y84503D01*
X297430Y84962D02*
X297950Y84962D01*
X297568Y84038D02*
X297676Y84581D01*
X297644Y84743D01*
X297506Y84835D01*
X297343Y84803D01*
X297251Y84665D01*
X297143Y84123D01*
X297176Y83960D01*
X297314Y83868D01*
X297476Y83900D01*
X297568Y84038D01*
X297202Y84419D02*
X297644Y84419D01*
X297139Y84081D02*
X297139Y79829D01*
X297203Y79675D01*
X297356Y79612D01*
X297509Y79675D01*
X297572Y79829D01*
X297572Y84081D01*
X297509Y84234D01*
X297356Y84297D01*
X297203Y84234D01*
X297139Y84081D01*
X297139Y80163D02*
X297572Y80163D01*
X297139Y80714D02*
X297572Y80714D01*
X297139Y81266D02*
X297572Y81266D01*
X297139Y81817D02*
X297572Y81817D01*
X297139Y82368D02*
X297572Y82368D01*
X297139Y82919D02*
X297572Y82919D01*
X297139Y83470D02*
X297572Y83470D01*
X297139Y84021D02*
X297572Y84021D01*
X297676Y79328D02*
X297568Y79871D01*
X297476Y80009D01*
X297314Y80041D01*
X297176Y79949D01*
X297143Y79786D01*
X297251Y79244D01*
X297343Y79106D01*
X297506Y79074D01*
X297644Y79166D01*
X297676Y79328D01*
X297175Y79625D02*
X297617Y79625D01*
X297951Y78947D02*
X297644Y79406D01*
X297506Y79499D01*
X297343Y79466D01*
X297251Y79328D01*
X297284Y79166D01*
X297591Y78706D01*
X297729Y78614D01*
X297891Y78646D01*
X297983Y78784D01*
X297951Y78947D01*
X297284Y79165D02*
X297805Y79165D01*
X298351Y78699D02*
X297891Y79006D01*
X297729Y79039D01*
X297591Y78947D01*
X297559Y78784D01*
X297651Y78646D01*
X298110Y78339D01*
X298273Y78307D01*
X298411Y78399D01*
X298443Y78561D01*
X298351Y78699D01*
X297573Y78858D02*
X298113Y78858D01*
X298815Y78624D02*
X298273Y78731D01*
X298110Y78699D01*
X298018Y78561D01*
X298051Y78399D01*
X298188Y78307D01*
X298731Y78199D01*
X298893Y78231D01*
X298985Y78369D01*
X298953Y78532D01*
X298815Y78624D01*
X299273Y78731D02*
X298731Y78624D01*
X298593Y78532D01*
X298561Y78369D01*
X298653Y78231D01*
X298815Y78199D01*
X299358Y78307D01*
X299496Y78399D01*
X299528Y78561D01*
X299436Y78699D01*
X299273Y78731D01*
X299655Y79006D02*
X299195Y78699D01*
X299103Y78561D01*
X299135Y78399D01*
X299273Y78307D01*
X299436Y78339D01*
X299896Y78646D01*
X299988Y78784D01*
X299955Y78947D01*
X299818Y79039D01*
X299655Y79006D01*
X299433Y78858D02*
X299973Y78858D01*
X299902Y79406D02*
X299595Y78947D01*
X299563Y78784D01*
X299655Y78646D01*
X299818Y78614D01*
X299955Y78706D01*
X300263Y79166D01*
X300295Y79328D01*
X300203Y79466D01*
X300040Y79499D01*
X299902Y79406D01*
X299741Y79165D02*
X300262Y79165D01*
X299978Y79871D02*
X299870Y79328D01*
X299902Y79166D01*
X300040Y79074D01*
X300203Y79106D01*
X300295Y79244D01*
X300403Y79786D01*
X300370Y79949D01*
X300233Y80041D01*
X300070Y80009D01*
X299978Y79871D01*
X299929Y79625D02*
X300371Y79625D01*
X302819Y78780D02*
X302388Y79197D01*
X302234Y79258D01*
X302082Y79192D01*
X302021Y79038D01*
X302087Y78886D01*
X302517Y78469D01*
X302671Y78408D01*
X302823Y78473D01*
X302884Y78628D01*
X302819Y78780D01*
X302055Y78959D02*
X302634Y78959D01*
X303305Y78626D02*
X302741Y78828D01*
X302575Y78820D01*
X302464Y78697D01*
X302472Y78532D01*
X302595Y78420D01*
X303159Y78218D01*
X303324Y78226D01*
X303436Y78349D01*
X303428Y78514D01*
X303305Y78626D01*
X302529Y78769D02*
X302905Y78769D01*
X303811Y78687D02*
X303214Y78638D01*
X303067Y78562D01*
X303016Y78404D01*
X303092Y78257D01*
X303249Y78206D01*
X303847Y78255D01*
X303994Y78331D01*
X304045Y78488D01*
X303969Y78636D01*
X303811Y78687D01*
X304248Y78951D02*
X303724Y78660D01*
X303621Y78530D01*
X303640Y78366D01*
X303770Y78263D01*
X303934Y78281D01*
X304458Y78572D01*
X304561Y78702D01*
X304542Y78867D01*
X304412Y78970D01*
X304248Y78951D01*
X304001Y78814D02*
X304548Y78814D01*
X304536Y79372D02*
X304179Y78891D01*
X304139Y78730D01*
X304224Y78588D01*
X304385Y78547D01*
X304527Y78633D01*
X304884Y79114D01*
X304924Y79275D01*
X304839Y79417D01*
X304678Y79457D01*
X304536Y79372D01*
X304333Y79099D02*
X304872Y79099D01*
X304624Y79874D02*
X304498Y79289D01*
X304528Y79126D01*
X304664Y79031D01*
X304827Y79061D01*
X304921Y79197D01*
X305048Y79783D01*
X305018Y79946D01*
X304882Y80040D01*
X304719Y80011D01*
X304624Y79874D01*
X304561Y79582D02*
X305004Y79582D01*
X304620Y81246D02*
X304620Y79829D01*
X304683Y79675D01*
X304836Y79612D01*
X304989Y79675D01*
X305053Y79829D01*
X305053Y81246D01*
X304989Y81399D01*
X304836Y81462D01*
X304683Y81399D01*
X304620Y81246D01*
X304620Y80163D02*
X305053Y80163D01*
X304620Y80714D02*
X305053Y80714D01*
X304628Y81266D02*
X305044Y81266D01*
X304516Y81746D02*
X304624Y81204D01*
X304716Y81066D01*
X304878Y81033D01*
X305016Y81126D01*
X305048Y81288D01*
X304941Y81830D01*
X304848Y81968D01*
X304686Y82001D01*
X304548Y81909D01*
X304516Y81746D01*
X304548Y81585D02*
X304989Y81585D01*
X304241Y82128D02*
X304548Y81668D01*
X304686Y81576D01*
X304848Y81608D01*
X304941Y81746D01*
X304908Y81909D01*
X304601Y82368D01*
X304463Y82460D01*
X304301Y82428D01*
X304209Y82290D01*
X304241Y82128D01*
X304241Y82127D02*
X304762Y82127D01*
X303841Y82375D02*
X304301Y82068D01*
X304463Y82036D01*
X304601Y82128D01*
X304633Y82290D01*
X304541Y82428D01*
X304081Y82735D01*
X303919Y82768D01*
X303781Y82676D01*
X303749Y82513D01*
X303841Y82375D01*
X303763Y82587D02*
X304304Y82587D01*
X303376Y82451D02*
X303919Y82343D01*
X304081Y82375D01*
X304174Y82513D01*
X304141Y82676D01*
X304003Y82768D01*
X303461Y82876D01*
X303298Y82843D01*
X303206Y82705D01*
X303239Y82543D01*
X303376Y82451D01*
X302919Y82343D02*
X303461Y82451D01*
X303599Y82543D01*
X303631Y82705D01*
X303539Y82843D01*
X303376Y82876D01*
X302834Y82768D01*
X302696Y82676D01*
X302664Y82513D01*
X302756Y82375D01*
X302919Y82343D01*
X302537Y82068D02*
X302997Y82375D01*
X303089Y82513D01*
X303056Y82676D01*
X302919Y82768D01*
X302756Y82735D01*
X302296Y82428D01*
X302204Y82290D01*
X302237Y82128D01*
X302374Y82036D01*
X302537Y82068D01*
X302534Y82587D02*
X303074Y82587D01*
X302289Y81668D02*
X302597Y82128D01*
X302629Y82290D01*
X302537Y82428D01*
X302374Y82460D01*
X302237Y82368D01*
X301929Y81909D01*
X301897Y81746D01*
X301989Y81608D01*
X302152Y81576D01*
X302289Y81668D01*
X302075Y82127D02*
X302596Y82127D01*
X302214Y81204D02*
X302322Y81746D01*
X302289Y81909D01*
X302152Y82001D01*
X301989Y81968D01*
X301897Y81830D01*
X301789Y81288D01*
X301821Y81126D01*
X301959Y81033D01*
X302122Y81066D01*
X302214Y81204D01*
X301848Y81585D02*
X302290Y81585D01*
X301785Y85498D02*
X301785Y81246D01*
X301848Y81093D01*
X302001Y81029D01*
X302155Y81093D01*
X302218Y81246D01*
X302218Y85498D01*
X302155Y85651D01*
X302001Y85714D01*
X301848Y85651D01*
X301785Y85498D01*
X301785Y81581D02*
X302218Y81581D01*
X301785Y82132D02*
X302218Y82132D01*
X301785Y82683D02*
X302218Y82683D01*
X301785Y83234D02*
X302218Y83234D01*
X301785Y83785D02*
X302218Y83785D01*
X301785Y84336D02*
X302218Y84336D01*
X301785Y84888D02*
X302218Y84888D01*
X301785Y85439D02*
X302218Y85439D01*
X304836Y85714D02*
X302001Y85714D01*
X301848Y85651D01*
X301785Y85498D01*
X301848Y85345D01*
X302001Y85281D01*
X304836Y85281D01*
X304989Y85345D01*
X305053Y85498D01*
X304989Y85651D01*
X304836Y85714D01*
X331200Y122822D02*
X331307Y122216D01*
X331396Y122077D01*
X331558Y122041D01*
X331698Y122130D01*
X331734Y122292D01*
X331627Y122898D01*
X331538Y123037D01*
X331376Y123073D01*
X331236Y122984D01*
X331200Y122822D01*
X331241Y122592D02*
X331681Y122592D01*
X330919Y123285D02*
X331226Y122752D01*
X331358Y122651D01*
X331522Y122672D01*
X331623Y122804D01*
X331601Y122968D01*
X331294Y123501D01*
X331162Y123602D01*
X330998Y123580D01*
X330897Y123449D01*
X330919Y123285D01*
X330966Y123202D02*
X331466Y123202D01*
X330496Y123623D02*
X330967Y123227D01*
X331125Y123177D01*
X331272Y123254D01*
X331322Y123412D01*
X331245Y123559D01*
X330774Y123954D01*
X330616Y124004D01*
X330469Y123928D01*
X330419Y123770D01*
X330496Y123623D01*
X330440Y123728D02*
X331043Y123728D01*
X329982Y123795D02*
X330561Y123585D01*
X330726Y123592D01*
X330838Y123714D01*
X330831Y123880D01*
X330709Y123992D01*
X330131Y124202D01*
X329965Y124195D01*
X329853Y124073D01*
X329860Y123907D01*
X329982Y123795D01*
X329911Y124136D02*
X330312Y124136D01*
X329441Y123782D02*
X330057Y123782D01*
X330210Y123846D01*
X330273Y123999D01*
X330210Y124152D01*
X330057Y124215D01*
X329441Y124215D01*
X329288Y124152D01*
X329225Y123999D01*
X329288Y123846D01*
X329441Y123782D01*
X328937Y123585D02*
X329515Y123795D01*
X329637Y123907D01*
X329645Y124073D01*
X329533Y124195D01*
X329367Y124202D01*
X328789Y123992D01*
X328667Y123880D01*
X328660Y123714D01*
X328772Y123592D01*
X328937Y123585D01*
X329185Y124136D02*
X329587Y124136D01*
X328531Y123227D02*
X329002Y123622D01*
X329079Y123770D01*
X329029Y123928D01*
X328882Y124004D01*
X328724Y123954D01*
X328253Y123559D01*
X328176Y123412D01*
X328226Y123254D01*
X328373Y123177D01*
X328531Y123227D01*
X328455Y123728D02*
X329057Y123728D01*
X328272Y122752D02*
X328579Y123285D01*
X328601Y123449D01*
X328500Y123580D01*
X328336Y123602D01*
X328204Y123501D01*
X327897Y122968D01*
X327875Y122804D01*
X327976Y122672D01*
X328140Y122651D01*
X328272Y122752D01*
X328031Y123202D02*
X328532Y123202D01*
X328190Y122216D02*
X328297Y122822D01*
X328261Y122984D01*
X328122Y123073D01*
X327960Y123037D01*
X327871Y122898D01*
X327764Y122292D01*
X327800Y122130D01*
X327940Y122041D01*
X328101Y122077D01*
X328190Y122216D01*
X327817Y122592D02*
X328257Y122592D01*
X328233Y118632D02*
X328233Y122254D01*
X328170Y122407D01*
X328017Y122471D01*
X327863Y122407D01*
X327800Y122254D01*
X327800Y118632D01*
X327863Y118479D01*
X328017Y118415D01*
X328170Y118479D01*
X328233Y118632D01*
X327800Y118967D02*
X328233Y118967D01*
X327800Y119518D02*
X328233Y119518D01*
X327800Y120069D02*
X328233Y120069D01*
X327800Y120620D02*
X328233Y120620D01*
X327800Y121171D02*
X328233Y121171D01*
X327800Y121723D02*
X328233Y121723D01*
X327808Y122274D02*
X328225Y122274D01*
X328297Y118064D02*
X328190Y118670D01*
X328101Y118809D01*
X327940Y118845D01*
X327800Y118756D01*
X327764Y118594D01*
X327871Y117988D01*
X327960Y117849D01*
X328122Y117813D01*
X328261Y117902D01*
X328297Y118064D01*
X327805Y118364D02*
X328244Y118364D01*
X328579Y117602D02*
X328272Y118134D01*
X328140Y118235D01*
X327976Y118214D01*
X327875Y118082D01*
X327897Y117918D01*
X328204Y117385D01*
X328336Y117284D01*
X328500Y117306D01*
X328601Y117437D01*
X328579Y117602D01*
X327944Y117835D02*
X328444Y117835D01*
X329002Y117264D02*
X328531Y117659D01*
X328373Y117709D01*
X328226Y117632D01*
X328176Y117474D01*
X328253Y117327D01*
X328724Y116932D01*
X328882Y116882D01*
X329029Y116959D01*
X329079Y117117D01*
X329002Y117264D01*
X328197Y117433D02*
X328800Y117433D01*
X329515Y117091D02*
X328937Y117301D01*
X328772Y117294D01*
X328660Y117172D01*
X328667Y117006D01*
X328789Y116894D01*
X329367Y116684D01*
X329533Y116691D01*
X329645Y116813D01*
X329637Y116979D01*
X329515Y117091D01*
X328717Y117235D02*
X329119Y117235D01*
X330057Y117104D02*
X329441Y117104D01*
X329288Y117040D01*
X329225Y116887D01*
X329288Y116734D01*
X329441Y116671D01*
X330057Y116671D01*
X330210Y116734D01*
X330273Y116887D01*
X330210Y117040D01*
X330057Y117104D01*
X330561Y117301D02*
X329982Y117091D01*
X329860Y116979D01*
X329853Y116813D01*
X329965Y116691D01*
X330131Y116684D01*
X330709Y116894D01*
X330831Y117006D01*
X330838Y117172D01*
X330726Y117294D01*
X330561Y117301D01*
X330379Y117235D02*
X330780Y117235D01*
X330967Y117659D02*
X330496Y117264D01*
X330419Y117117D01*
X330469Y116959D01*
X330616Y116882D01*
X330774Y116932D01*
X331245Y117327D01*
X331322Y117474D01*
X331272Y117632D01*
X331125Y117709D01*
X330967Y117659D01*
X330698Y117433D02*
X331300Y117433D01*
X331226Y118134D02*
X330919Y117602D01*
X330897Y117437D01*
X330998Y117306D01*
X331162Y117284D01*
X331294Y117385D01*
X331601Y117918D01*
X331623Y118082D01*
X331522Y118214D01*
X331358Y118235D01*
X331226Y118134D01*
X331053Y117835D02*
X331554Y117835D01*
X331307Y118670D02*
X331200Y118064D01*
X331236Y117902D01*
X331376Y117813D01*
X331538Y117849D01*
X331627Y117988D01*
X331734Y118594D01*
X331698Y118756D01*
X331558Y118845D01*
X331396Y118809D01*
X331307Y118670D01*
X331253Y118364D02*
X331693Y118364D01*
X333154Y123986D02*
X333154Y116900D01*
X333218Y116747D01*
X333371Y116683D01*
X333524Y116747D01*
X333587Y116900D01*
X333587Y123986D01*
X333524Y124139D01*
X333371Y124203D01*
X333218Y124139D01*
X333154Y123986D01*
X333154Y117234D02*
X333587Y117234D01*
X333154Y117786D02*
X333587Y117786D01*
X333154Y118337D02*
X333587Y118337D01*
X333154Y118888D02*
X333587Y118888D01*
X333154Y119439D02*
X333587Y119439D01*
X333154Y119990D02*
X333587Y119990D01*
X333154Y120541D02*
X333587Y120541D01*
X333154Y121093D02*
X333587Y121093D01*
X333154Y121644D02*
X333587Y121644D01*
X333154Y122195D02*
X333587Y122195D01*
X333154Y122746D02*
X333587Y122746D01*
X333154Y123297D02*
X333587Y123297D01*
X333154Y123849D02*
X333587Y123849D01*
X336006Y119121D02*
X333565Y124082D01*
X333441Y124191D01*
X333275Y124181D01*
X333166Y124056D01*
X333177Y123891D01*
X335618Y118930D01*
X335742Y118821D01*
X335907Y118831D01*
X336017Y118956D01*
X336006Y119121D01*
X335400Y119372D02*
X335883Y119372D01*
X335129Y119923D02*
X335612Y119923D01*
X334858Y120474D02*
X335340Y120474D01*
X334587Y121025D02*
X335069Y121025D01*
X334315Y121577D02*
X334798Y121577D01*
X334044Y122128D02*
X334527Y122128D01*
X333773Y122679D02*
X334256Y122679D01*
X333502Y123230D02*
X333984Y123230D01*
X333230Y123781D02*
X333713Y123781D01*
X338138Y124084D02*
X335619Y119124D01*
X335606Y118959D01*
X335714Y118833D01*
X335879Y118820D01*
X336005Y118928D01*
X338525Y123888D01*
X338537Y124054D01*
X338430Y124179D01*
X338264Y124192D01*
X338138Y124084D01*
X335744Y119371D02*
X336230Y119371D01*
X336024Y119922D02*
X336510Y119922D01*
X336304Y120473D02*
X336790Y120473D01*
X336584Y121025D02*
X337070Y121025D01*
X336864Y121576D02*
X337350Y121576D01*
X337144Y122127D02*
X337630Y122127D01*
X337424Y122678D02*
X337910Y122678D01*
X337704Y123229D02*
X338190Y123229D01*
X337984Y123781D02*
X338470Y123781D01*
X338548Y116900D02*
X338548Y123986D01*
X338485Y124139D01*
X338332Y124203D01*
X338178Y124139D01*
X338115Y123986D01*
X338115Y116900D01*
X338178Y116747D01*
X338332Y116683D01*
X338485Y116747D01*
X338548Y116900D01*
X338115Y117234D02*
X338548Y117234D01*
X338115Y117786D02*
X338548Y117786D01*
X338115Y118337D02*
X338548Y118337D01*
X338115Y118888D02*
X338548Y118888D01*
X338115Y119439D02*
X338548Y119439D01*
X338115Y119990D02*
X338548Y119990D01*
X338115Y120541D02*
X338548Y120541D01*
X338115Y121093D02*
X338548Y121093D01*
X338115Y121644D02*
X338548Y121644D01*
X338115Y122195D02*
X338548Y122195D01*
X338115Y122746D02*
X338548Y122746D01*
X338115Y123297D02*
X338548Y123297D01*
X338115Y123849D02*
X338548Y123849D01*
X339926Y120443D02*
X339926Y116900D01*
X339989Y116747D01*
X340143Y116683D01*
X340296Y116747D01*
X340359Y116900D01*
X340359Y120443D01*
X340296Y120596D01*
X340143Y120660D01*
X339989Y120596D01*
X339926Y120443D01*
X339926Y117234D02*
X340359Y117234D01*
X339926Y117786D02*
X340359Y117786D01*
X339926Y118337D02*
X340359Y118337D01*
X339926Y118888D02*
X340359Y118888D01*
X339926Y119439D02*
X340359Y119439D01*
X339926Y119990D02*
X340359Y119990D01*
X339967Y120541D02*
X340318Y120541D01*
X341875Y120660D02*
X340143Y120660D01*
X339989Y120596D01*
X339926Y120443D01*
X339989Y120290D01*
X340143Y120227D01*
X341875Y120227D01*
X342028Y120290D01*
X342091Y120443D01*
X342028Y120596D01*
X341875Y120660D01*
X342443Y120803D02*
X341837Y120696D01*
X341697Y120607D01*
X341662Y120445D01*
X341751Y120305D01*
X341912Y120269D01*
X342518Y120376D01*
X342658Y120465D01*
X342694Y120627D01*
X342605Y120767D01*
X342443Y120803D01*
X342905Y121084D02*
X342373Y120777D01*
X342272Y120645D01*
X342293Y120481D01*
X342425Y120380D01*
X342589Y120402D01*
X343122Y120709D01*
X343223Y120841D01*
X343201Y121005D01*
X343070Y121106D01*
X342905Y121084D01*
X342640Y120931D02*
X343211Y120931D01*
X343243Y121507D02*
X342848Y121036D01*
X342798Y120878D01*
X342874Y120731D01*
X343033Y120681D01*
X343180Y120758D01*
X343575Y121229D01*
X343625Y121387D01*
X343548Y121534D01*
X343390Y121584D01*
X343243Y121507D01*
X343012Y121232D02*
X343576Y121232D01*
X343416Y122020D02*
X343206Y121442D01*
X343213Y121277D01*
X343335Y121165D01*
X343501Y121172D01*
X343613Y121294D01*
X343823Y121872D01*
X343816Y122038D01*
X343694Y122150D01*
X343528Y122143D01*
X343416Y122020D01*
X343305Y121716D02*
X343766Y121716D01*
X343403Y122562D02*
X343403Y121946D01*
X343466Y121793D01*
X343620Y121730D01*
X343773Y121793D01*
X343836Y121946D01*
X343836Y122562D01*
X343773Y122715D01*
X343620Y122778D01*
X343466Y122715D01*
X343403Y122562D01*
X343403Y122281D02*
X343836Y122281D01*
X343206Y123066D02*
X343416Y122488D01*
X343528Y122365D01*
X343694Y122358D01*
X343816Y122470D01*
X343823Y122636D01*
X343613Y123214D01*
X343501Y123336D01*
X343335Y123343D01*
X343213Y123231D01*
X343206Y123066D01*
X343263Y122909D02*
X343723Y122909D01*
X342848Y123472D02*
X343243Y123001D01*
X343390Y122924D01*
X343548Y122974D01*
X343625Y123121D01*
X343575Y123279D01*
X343180Y123750D01*
X343033Y123827D01*
X342874Y123777D01*
X342798Y123630D01*
X342848Y123472D01*
X342847Y123475D02*
X343410Y123475D01*
X342373Y123731D02*
X342905Y123424D01*
X343070Y123402D01*
X343201Y123503D01*
X343223Y123667D01*
X343122Y123799D01*
X342589Y124106D01*
X342425Y124128D01*
X342293Y124027D01*
X342272Y123863D01*
X342373Y123731D01*
X342284Y123953D02*
X342854Y123953D01*
X341837Y123812D02*
X342443Y123706D01*
X342605Y123742D01*
X342694Y123881D01*
X342658Y124043D01*
X342518Y124132D01*
X341912Y124239D01*
X341751Y124203D01*
X341662Y124063D01*
X341697Y123902D01*
X341837Y123812D01*
X340143Y123770D02*
X341875Y123770D01*
X342028Y123833D01*
X342091Y123986D01*
X342028Y124139D01*
X341875Y124203D01*
X340143Y124203D01*
X339989Y124139D01*
X339926Y123986D01*
X339989Y123833D01*
X340143Y123770D01*
X340359Y120443D02*
X340359Y123986D01*
X340296Y124139D01*
X340143Y124203D01*
X339989Y124139D01*
X339926Y123986D01*
X339926Y120443D01*
X339989Y120290D01*
X340143Y120227D01*
X340296Y120290D01*
X340359Y120443D01*
X339926Y120778D02*
X340359Y120778D01*
X339926Y121329D02*
X340359Y121329D01*
X339926Y121880D02*
X340359Y121880D01*
X339926Y122431D02*
X340359Y122431D01*
X339926Y122982D02*
X340359Y122982D01*
X339926Y123534D02*
X340359Y123534D01*
X339967Y124085D02*
X340318Y124085D01*
X345280Y123986D02*
X345280Y122963D01*
X345344Y122810D01*
X345497Y122746D01*
X345650Y122810D01*
X345713Y122963D01*
X345713Y123986D01*
X345650Y124139D01*
X345497Y124203D01*
X345344Y124139D01*
X345280Y123986D01*
X345280Y123297D02*
X345713Y123297D01*
X345280Y123849D02*
X345713Y123849D01*
X348332Y124203D02*
X345497Y124203D01*
X345344Y124139D01*
X345280Y123986D01*
X345344Y123833D01*
X345497Y123770D01*
X348332Y123770D01*
X348485Y123833D01*
X348548Y123986D01*
X348485Y124139D01*
X348332Y124203D01*
X346413Y116838D02*
X348539Y123924D01*
X348522Y124089D01*
X348394Y124194D01*
X348229Y124177D01*
X348124Y124049D01*
X345998Y116962D01*
X346015Y116797D01*
X346143Y116692D01*
X346308Y116709D01*
X346413Y116838D01*
X346083Y117244D02*
X346535Y117244D01*
X346248Y117795D02*
X346700Y117795D01*
X346413Y118346D02*
X346865Y118346D01*
X346579Y118897D02*
X347031Y118897D01*
X346744Y119448D02*
X347196Y119448D01*
X346909Y119999D02*
X347362Y119999D01*
X347075Y120551D02*
X347527Y120551D01*
X347240Y121102D02*
X347692Y121102D01*
X347405Y121653D02*
X347858Y121653D01*
X347571Y122204D02*
X348023Y122204D01*
X347736Y122755D02*
X348188Y122755D01*
X347902Y123307D02*
X348354Y123307D01*
X348067Y123858D02*
X348519Y123858D01*
X331116Y99829D02*
X331116Y104081D01*
X331052Y104234D01*
X330899Y104297D01*
X330746Y104234D01*
X330683Y104081D01*
X330683Y99829D01*
X330746Y99675D01*
X330899Y99612D01*
X331052Y99675D01*
X331116Y99829D01*
X330683Y100163D02*
X331116Y100163D01*
X330683Y100714D02*
X331116Y100714D01*
X330683Y101266D02*
X331116Y101266D01*
X330683Y101817D02*
X331116Y101817D01*
X330683Y102368D02*
X331116Y102368D01*
X330683Y102919D02*
X331116Y102919D01*
X330683Y103470D02*
X331116Y103470D01*
X330683Y104021D02*
X331116Y104021D01*
X330579Y104581D02*
X330687Y104038D01*
X330779Y103900D01*
X330941Y103868D01*
X331079Y103960D01*
X331111Y104123D01*
X331004Y104665D01*
X330911Y104803D01*
X330749Y104835D01*
X330611Y104743D01*
X330579Y104581D01*
X330611Y104419D02*
X331052Y104419D01*
X330304Y104962D02*
X330611Y104503D01*
X330749Y104411D01*
X330911Y104443D01*
X331004Y104581D01*
X330971Y104743D01*
X330664Y105203D01*
X330526Y105295D01*
X330364Y105263D01*
X330272Y105125D01*
X330304Y104962D01*
X330825Y104962D01*
X329904Y105210D02*
X330364Y104903D01*
X330526Y104870D01*
X330664Y104962D01*
X330696Y105125D01*
X330604Y105263D01*
X330144Y105570D01*
X329982Y105602D01*
X329844Y105510D01*
X329812Y105348D01*
X329904Y105210D01*
X329826Y105422D02*
X330367Y105422D01*
X329439Y105285D02*
X329982Y105178D01*
X330144Y105210D01*
X330236Y105348D01*
X330204Y105510D01*
X330066Y105602D01*
X329524Y105710D01*
X329361Y105678D01*
X329269Y105540D01*
X329302Y105378D01*
X329439Y105285D01*
X328982Y105178D02*
X329524Y105285D01*
X329662Y105378D01*
X329694Y105540D01*
X329602Y105678D01*
X329439Y105710D01*
X328897Y105602D01*
X328759Y105510D01*
X328727Y105348D01*
X328819Y105210D01*
X328982Y105178D01*
X328600Y104903D02*
X329060Y105210D01*
X329152Y105348D01*
X329119Y105510D01*
X328982Y105602D01*
X328819Y105570D01*
X328359Y105263D01*
X328267Y105125D01*
X328299Y104962D01*
X328437Y104870D01*
X328600Y104903D01*
X328597Y105422D02*
X329137Y105422D01*
X328352Y104503D02*
X328660Y104962D01*
X328692Y105125D01*
X328600Y105263D01*
X328437Y105295D01*
X328299Y105203D01*
X327992Y104743D01*
X327960Y104581D01*
X328052Y104443D01*
X328215Y104411D01*
X328352Y104503D01*
X328138Y104962D02*
X328659Y104962D01*
X328277Y104038D02*
X328385Y104581D01*
X328352Y104743D01*
X328215Y104835D01*
X328052Y104803D01*
X327960Y104665D01*
X327852Y104123D01*
X327884Y103960D01*
X328022Y103868D01*
X328185Y103900D01*
X328277Y104038D01*
X327911Y104419D02*
X328353Y104419D01*
X327848Y104081D02*
X327848Y99829D01*
X327911Y99675D01*
X328064Y99612D01*
X328218Y99675D01*
X328281Y99829D01*
X328281Y104081D01*
X328218Y104234D01*
X328064Y104297D01*
X327911Y104234D01*
X327848Y104081D01*
X327848Y100163D02*
X328281Y100163D01*
X327848Y100714D02*
X328281Y100714D01*
X327848Y101266D02*
X328281Y101266D01*
X327848Y101817D02*
X328281Y101817D01*
X327848Y102368D02*
X328281Y102368D01*
X327848Y102919D02*
X328281Y102919D01*
X327848Y103470D02*
X328281Y103470D01*
X327848Y104021D02*
X328281Y104021D01*
X328385Y99328D02*
X328277Y99871D01*
X328185Y100009D01*
X328022Y100041D01*
X327884Y99949D01*
X327852Y99786D01*
X327960Y99244D01*
X328052Y99106D01*
X328215Y99074D01*
X328352Y99166D01*
X328385Y99328D01*
X327884Y99625D02*
X328326Y99625D01*
X328660Y98947D02*
X328352Y99406D01*
X328215Y99499D01*
X328052Y99466D01*
X327960Y99328D01*
X327992Y99166D01*
X328299Y98706D01*
X328437Y98614D01*
X328600Y98646D01*
X328692Y98784D01*
X328660Y98947D01*
X327993Y99165D02*
X328514Y99165D01*
X329060Y98699D02*
X328600Y99006D01*
X328437Y99039D01*
X328299Y98947D01*
X328267Y98784D01*
X328359Y98646D01*
X328819Y98339D01*
X328982Y98307D01*
X329119Y98399D01*
X329152Y98561D01*
X329060Y98699D01*
X328282Y98858D02*
X328822Y98858D01*
X329524Y98624D02*
X328982Y98731D01*
X328819Y98699D01*
X328727Y98561D01*
X328759Y98399D01*
X328897Y98307D01*
X329439Y98199D01*
X329602Y98231D01*
X329694Y98369D01*
X329662Y98532D01*
X329524Y98624D01*
X329982Y98731D02*
X329439Y98624D01*
X329302Y98532D01*
X329269Y98369D01*
X329361Y98231D01*
X329524Y98199D01*
X330066Y98307D01*
X330204Y98399D01*
X330236Y98561D01*
X330144Y98699D01*
X329982Y98731D01*
X330364Y99006D02*
X329904Y98699D01*
X329812Y98561D01*
X329844Y98399D01*
X329982Y98307D01*
X330144Y98339D01*
X330604Y98646D01*
X330696Y98784D01*
X330664Y98947D01*
X330526Y99039D01*
X330364Y99006D01*
X330141Y98858D02*
X330682Y98858D01*
X330611Y99406D02*
X330304Y98947D01*
X330272Y98784D01*
X330364Y98646D01*
X330526Y98614D01*
X330664Y98706D01*
X330971Y99166D01*
X331004Y99328D01*
X330911Y99466D01*
X330749Y99499D01*
X330611Y99406D01*
X330450Y99165D02*
X330971Y99165D01*
X330687Y99871D02*
X330579Y99328D01*
X330611Y99166D01*
X330749Y99074D01*
X330911Y99106D01*
X331004Y99244D01*
X331111Y99786D01*
X331079Y99949D01*
X330941Y100041D01*
X330779Y100009D01*
X330687Y99871D01*
X330638Y99625D02*
X331079Y99625D01*
X335761Y99829D02*
X335761Y100852D01*
X335698Y101005D01*
X335545Y101069D01*
X335392Y101005D01*
X335328Y100852D01*
X335328Y99829D01*
X335392Y99675D01*
X335545Y99612D01*
X335698Y99675D01*
X335761Y99829D01*
X335328Y100163D02*
X335761Y100163D01*
X335328Y100714D02*
X335761Y100714D01*
X335224Y101352D02*
X335332Y100810D01*
X335424Y100672D01*
X335587Y100640D01*
X335725Y100732D01*
X335757Y100894D01*
X335649Y101437D01*
X335557Y101575D01*
X335395Y101607D01*
X335257Y101515D01*
X335224Y101352D01*
X335257Y101191D02*
X335698Y101191D01*
X334950Y101734D02*
X335257Y101274D01*
X335395Y101182D01*
X335557Y101215D01*
X335649Y101352D01*
X335617Y101515D01*
X335310Y101975D01*
X335172Y102067D01*
X335009Y102034D01*
X334917Y101897D01*
X334950Y101734D01*
X334950Y101733D02*
X335471Y101733D01*
X334549Y101982D02*
X335009Y101674D01*
X335172Y101642D01*
X335310Y101734D01*
X335342Y101897D01*
X335250Y102034D01*
X334790Y102342D01*
X334628Y102374D01*
X334490Y102282D01*
X334457Y102119D01*
X334549Y101982D01*
X334472Y102193D02*
X335012Y102193D01*
X334085Y102057D02*
X334628Y101949D01*
X334790Y101982D01*
X334882Y102119D01*
X334850Y102282D01*
X334712Y102374D01*
X334170Y102482D01*
X334007Y102450D01*
X333915Y102312D01*
X333947Y102149D01*
X334085Y102057D01*
X333627Y101949D02*
X334170Y102057D01*
X334307Y102149D01*
X334340Y102312D01*
X334248Y102450D01*
X334085Y102482D01*
X333543Y102374D01*
X333405Y102282D01*
X333373Y102119D01*
X333465Y101982D01*
X333627Y101949D01*
X333246Y101674D02*
X333705Y101982D01*
X333797Y102119D01*
X333765Y102282D01*
X333627Y102374D01*
X333465Y102342D01*
X333005Y102034D01*
X332913Y101897D01*
X332945Y101734D01*
X333083Y101642D01*
X333246Y101674D01*
X333243Y102193D02*
X333783Y102193D01*
X332998Y101274D02*
X333305Y101734D01*
X333338Y101897D01*
X333246Y102034D01*
X333083Y102067D01*
X332945Y101975D01*
X332638Y101515D01*
X332606Y101352D01*
X332698Y101215D01*
X332860Y101182D01*
X332998Y101274D01*
X332784Y101733D02*
X333305Y101733D01*
X332922Y100810D02*
X333030Y101352D01*
X332998Y101515D01*
X332860Y101607D01*
X332698Y101575D01*
X332606Y101437D01*
X332498Y100894D01*
X332530Y100732D01*
X332668Y100640D01*
X332830Y100672D01*
X332922Y100810D01*
X332557Y101191D02*
X332998Y101191D01*
X332494Y100852D02*
X332494Y99829D01*
X332557Y99675D01*
X332710Y99612D01*
X332863Y99675D01*
X332927Y99829D01*
X332927Y100852D01*
X332863Y101005D01*
X332710Y101069D01*
X332557Y101005D01*
X332494Y100852D01*
X332494Y100163D02*
X332927Y100163D01*
X332494Y100714D02*
X332927Y100714D01*
X333030Y99328D02*
X332922Y99871D01*
X332830Y100009D01*
X332668Y100041D01*
X332530Y99949D01*
X332498Y99786D01*
X332606Y99244D01*
X332698Y99106D01*
X332860Y99074D01*
X332998Y99166D01*
X333030Y99328D01*
X332530Y99625D02*
X332971Y99625D01*
X333305Y98947D02*
X332998Y99406D01*
X332860Y99499D01*
X332698Y99466D01*
X332606Y99328D01*
X332638Y99166D01*
X332945Y98706D01*
X333083Y98614D01*
X333246Y98646D01*
X333338Y98784D01*
X333305Y98947D01*
X332638Y99165D02*
X333159Y99165D01*
X333705Y98699D02*
X333246Y99006D01*
X333083Y99039D01*
X332945Y98947D01*
X332913Y98784D01*
X333005Y98646D01*
X333465Y98339D01*
X333627Y98307D01*
X333765Y98399D01*
X333797Y98561D01*
X333705Y98699D01*
X332928Y98858D02*
X333468Y98858D01*
X334170Y98624D02*
X333627Y98731D01*
X333465Y98699D01*
X333373Y98561D01*
X333405Y98399D01*
X333543Y98307D01*
X334085Y98199D01*
X334248Y98231D01*
X334340Y98369D01*
X334307Y98532D01*
X334170Y98624D01*
X334628Y98731D02*
X334085Y98624D01*
X333947Y98532D01*
X333915Y98369D01*
X334007Y98231D01*
X334170Y98199D01*
X334712Y98307D01*
X334850Y98399D01*
X334882Y98561D01*
X334790Y98699D01*
X334628Y98731D01*
X335009Y99006D02*
X334549Y98699D01*
X334457Y98561D01*
X334490Y98399D01*
X334628Y98307D01*
X334790Y98339D01*
X335250Y98646D01*
X335342Y98784D01*
X335310Y98947D01*
X335172Y99039D01*
X335009Y99006D01*
X334787Y98858D02*
X335327Y98858D01*
X335257Y99406D02*
X334950Y98947D01*
X334917Y98784D01*
X335009Y98646D01*
X335172Y98614D01*
X335310Y98706D01*
X335617Y99166D01*
X335649Y99328D01*
X335557Y99466D01*
X335395Y99499D01*
X335257Y99406D01*
X335096Y99165D02*
X335616Y99165D01*
X335332Y99871D02*
X335224Y99328D01*
X335257Y99166D01*
X335395Y99074D01*
X335557Y99106D01*
X335649Y99244D01*
X335757Y99786D01*
X335725Y99949D01*
X335587Y100041D01*
X335424Y100009D01*
X335332Y99871D01*
X335283Y99625D02*
X335725Y99625D01*
X335761Y103766D02*
X335761Y104081D01*
X335698Y104234D01*
X335545Y104297D01*
X335392Y104234D01*
X335328Y104081D01*
X335328Y103766D01*
X335392Y103612D01*
X335545Y103549D01*
X335698Y103612D01*
X335761Y103766D01*
X335336Y104100D02*
X335753Y104100D01*
X335224Y104581D02*
X335332Y104038D01*
X335424Y103900D01*
X335587Y103868D01*
X335725Y103960D01*
X335757Y104123D01*
X335649Y104665D01*
X335557Y104803D01*
X335395Y104835D01*
X335257Y104743D01*
X335224Y104581D01*
X335257Y104419D02*
X335698Y104419D01*
X334950Y104962D02*
X335257Y104503D01*
X335395Y104411D01*
X335557Y104443D01*
X335649Y104581D01*
X335617Y104743D01*
X335310Y105203D01*
X335172Y105295D01*
X335009Y105263D01*
X334917Y105125D01*
X334950Y104962D01*
X335471Y104962D01*
X334549Y105210D02*
X335009Y104903D01*
X335172Y104870D01*
X335310Y104962D01*
X335342Y105125D01*
X335250Y105263D01*
X334790Y105570D01*
X334628Y105602D01*
X334490Y105510D01*
X334457Y105348D01*
X334549Y105210D01*
X334472Y105422D02*
X335012Y105422D01*
X334085Y105285D02*
X334628Y105178D01*
X334790Y105210D01*
X334882Y105348D01*
X334850Y105510D01*
X334712Y105602D01*
X334170Y105710D01*
X334007Y105678D01*
X333915Y105540D01*
X333947Y105378D01*
X334085Y105285D01*
X333627Y105178D02*
X334170Y105285D01*
X334307Y105378D01*
X334340Y105540D01*
X334248Y105678D01*
X334085Y105710D01*
X333543Y105602D01*
X333405Y105510D01*
X333373Y105348D01*
X333465Y105210D01*
X333627Y105178D01*
X333246Y104903D02*
X333705Y105210D01*
X333797Y105348D01*
X333765Y105510D01*
X333627Y105602D01*
X333465Y105570D01*
X333005Y105263D01*
X332913Y105125D01*
X332945Y104962D01*
X333083Y104870D01*
X333246Y104903D01*
X333243Y105422D02*
X333783Y105422D01*
X332998Y104503D02*
X333305Y104962D01*
X333338Y105125D01*
X333246Y105263D01*
X333083Y105295D01*
X332945Y105203D01*
X332638Y104743D01*
X332606Y104581D01*
X332698Y104443D01*
X332860Y104411D01*
X332998Y104503D01*
X332784Y104962D02*
X333305Y104962D01*
X332922Y104038D02*
X333030Y104581D01*
X332998Y104743D01*
X332860Y104835D01*
X332698Y104803D01*
X332606Y104665D01*
X332498Y104123D01*
X332530Y103960D01*
X332668Y103868D01*
X332830Y103900D01*
X332922Y104038D01*
X332557Y104419D02*
X332998Y104419D01*
X332494Y104081D02*
X332494Y103766D01*
X332557Y103612D01*
X332710Y103549D01*
X332863Y103612D01*
X332927Y103766D01*
X332927Y104081D01*
X332863Y104234D01*
X332710Y104297D01*
X332557Y104234D01*
X332494Y104081D01*
X332502Y104100D02*
X332918Y104100D01*
X333030Y103265D02*
X332922Y103808D01*
X332830Y103946D01*
X332668Y103978D01*
X332530Y103886D01*
X332498Y103723D01*
X332606Y103181D01*
X332698Y103043D01*
X332860Y103011D01*
X332998Y103103D01*
X333030Y103265D01*
X332530Y103562D02*
X332971Y103562D01*
X333305Y102884D02*
X332998Y103343D01*
X332860Y103436D01*
X332698Y103403D01*
X332606Y103265D01*
X332638Y103103D01*
X332945Y102643D01*
X333083Y102551D01*
X333246Y102583D01*
X333338Y102721D01*
X333305Y102884D01*
X332638Y103102D02*
X333159Y103102D01*
X333705Y102636D02*
X333246Y102943D01*
X333083Y102976D01*
X332945Y102884D01*
X332913Y102721D01*
X333005Y102583D01*
X333465Y102276D01*
X333627Y102244D01*
X333765Y102336D01*
X333797Y102498D01*
X333705Y102636D01*
X332928Y102795D02*
X333468Y102795D01*
X334170Y102561D02*
X333627Y102668D01*
X333465Y102636D01*
X333373Y102498D01*
X333405Y102336D01*
X333543Y102244D01*
X334085Y102136D01*
X334248Y102168D01*
X334340Y102306D01*
X334307Y102469D01*
X334170Y102561D01*
X334628Y102668D02*
X334085Y102561D01*
X333947Y102469D01*
X333915Y102306D01*
X334007Y102168D01*
X334170Y102136D01*
X334712Y102244D01*
X334850Y102336D01*
X334882Y102498D01*
X334790Y102636D01*
X334628Y102668D01*
X335009Y102943D02*
X334549Y102636D01*
X334457Y102498D01*
X334490Y102336D01*
X334628Y102244D01*
X334790Y102276D01*
X335250Y102583D01*
X335342Y102721D01*
X335310Y102884D01*
X335172Y102976D01*
X335009Y102943D01*
X334787Y102795D02*
X335327Y102795D01*
X335257Y103343D02*
X334950Y102884D01*
X334917Y102721D01*
X335009Y102583D01*
X335172Y102551D01*
X335310Y102643D01*
X335617Y103103D01*
X335649Y103265D01*
X335557Y103403D01*
X335395Y103436D01*
X335257Y103343D01*
X335096Y103102D02*
X335616Y103102D01*
X335332Y103808D02*
X335224Y103265D01*
X335257Y103103D01*
X335395Y103011D01*
X335557Y103043D01*
X335649Y103181D01*
X335757Y103723D01*
X335725Y103886D01*
X335587Y103978D01*
X335424Y103946D01*
X335332Y103808D01*
X335283Y103562D02*
X335725Y103562D01*
X340407Y99829D02*
X340407Y104081D01*
X340344Y104234D01*
X340190Y104297D01*
X340037Y104234D01*
X339974Y104081D01*
X339974Y99829D01*
X340037Y99675D01*
X340190Y99612D01*
X340344Y99675D01*
X340407Y99829D01*
X339974Y100163D02*
X340407Y100163D01*
X339974Y100714D02*
X340407Y100714D01*
X339974Y101266D02*
X340407Y101266D01*
X339974Y101817D02*
X340407Y101817D01*
X339974Y102368D02*
X340407Y102368D01*
X339974Y102919D02*
X340407Y102919D01*
X339974Y103470D02*
X340407Y103470D01*
X339974Y104021D02*
X340407Y104021D01*
X339870Y104581D02*
X339978Y104038D01*
X340070Y103900D01*
X340233Y103868D01*
X340370Y103960D01*
X340403Y104123D01*
X340295Y104665D01*
X340203Y104803D01*
X340040Y104835D01*
X339902Y104743D01*
X339870Y104581D01*
X339902Y104419D02*
X340344Y104419D01*
X339595Y104962D02*
X339902Y104503D01*
X340040Y104411D01*
X340203Y104443D01*
X340295Y104581D01*
X340263Y104743D01*
X339955Y105203D01*
X339818Y105295D01*
X339655Y105263D01*
X339563Y105125D01*
X339595Y104962D01*
X339596Y104962D02*
X340117Y104962D01*
X339195Y105210D02*
X339655Y104903D01*
X339818Y104870D01*
X339955Y104962D01*
X339988Y105125D01*
X339896Y105263D01*
X339436Y105570D01*
X339273Y105602D01*
X339135Y105510D01*
X339103Y105348D01*
X339195Y105210D01*
X339118Y105422D02*
X339658Y105422D01*
X338731Y105285D02*
X339273Y105178D01*
X339436Y105210D01*
X339528Y105348D01*
X339496Y105510D01*
X339358Y105602D01*
X338815Y105710D01*
X338653Y105678D01*
X338561Y105540D01*
X338593Y105378D01*
X338731Y105285D01*
X338273Y105178D02*
X338815Y105285D01*
X338953Y105378D01*
X338985Y105540D01*
X338893Y105678D01*
X338731Y105710D01*
X338188Y105602D01*
X338051Y105510D01*
X338018Y105348D01*
X338110Y105210D01*
X338273Y105178D01*
X337891Y104903D02*
X338351Y105210D01*
X338443Y105348D01*
X338411Y105510D01*
X338273Y105602D01*
X338110Y105570D01*
X337651Y105263D01*
X337559Y105125D01*
X337591Y104962D01*
X337729Y104870D01*
X337891Y104903D01*
X337888Y105422D02*
X338428Y105422D01*
X337644Y104503D02*
X337951Y104962D01*
X337983Y105125D01*
X337891Y105263D01*
X337729Y105295D01*
X337591Y105203D01*
X337284Y104743D01*
X337251Y104581D01*
X337343Y104443D01*
X337506Y104411D01*
X337644Y104503D01*
X337430Y104962D02*
X337950Y104962D01*
X337568Y104038D02*
X337676Y104581D01*
X337644Y104743D01*
X337506Y104835D01*
X337343Y104803D01*
X337251Y104665D01*
X337143Y104123D01*
X337176Y103960D01*
X337314Y103868D01*
X337476Y103900D01*
X337568Y104038D01*
X337202Y104419D02*
X337644Y104419D01*
X337139Y104081D02*
X337139Y99829D01*
X337203Y99675D01*
X337356Y99612D01*
X337509Y99675D01*
X337572Y99829D01*
X337572Y104081D01*
X337509Y104234D01*
X337356Y104297D01*
X337203Y104234D01*
X337139Y104081D01*
X337139Y100163D02*
X337572Y100163D01*
X337139Y100714D02*
X337572Y100714D01*
X337139Y101266D02*
X337572Y101266D01*
X337139Y101817D02*
X337572Y101817D01*
X337139Y102368D02*
X337572Y102368D01*
X337139Y102919D02*
X337572Y102919D01*
X337139Y103470D02*
X337572Y103470D01*
X337139Y104021D02*
X337572Y104021D01*
X337676Y99328D02*
X337568Y99871D01*
X337476Y100009D01*
X337314Y100041D01*
X337176Y99949D01*
X337143Y99786D01*
X337251Y99244D01*
X337343Y99106D01*
X337506Y99074D01*
X337644Y99166D01*
X337676Y99328D01*
X337175Y99625D02*
X337617Y99625D01*
X337951Y98947D02*
X337644Y99406D01*
X337506Y99499D01*
X337343Y99466D01*
X337251Y99328D01*
X337284Y99166D01*
X337591Y98706D01*
X337729Y98614D01*
X337891Y98646D01*
X337983Y98784D01*
X337951Y98947D01*
X337284Y99165D02*
X337805Y99165D01*
X338351Y98699D02*
X337891Y99006D01*
X337729Y99039D01*
X337591Y98947D01*
X337559Y98784D01*
X337651Y98646D01*
X338110Y98339D01*
X338273Y98307D01*
X338411Y98399D01*
X338443Y98561D01*
X338351Y98699D01*
X337573Y98858D02*
X338113Y98858D01*
X338815Y98624D02*
X338273Y98731D01*
X338110Y98699D01*
X338018Y98561D01*
X338051Y98399D01*
X338188Y98307D01*
X338731Y98199D01*
X338893Y98231D01*
X338985Y98369D01*
X338953Y98532D01*
X338815Y98624D01*
X339273Y98731D02*
X338731Y98624D01*
X338593Y98532D01*
X338561Y98369D01*
X338653Y98231D01*
X338815Y98199D01*
X339358Y98307D01*
X339496Y98399D01*
X339528Y98561D01*
X339436Y98699D01*
X339273Y98731D01*
X339655Y99006D02*
X339195Y98699D01*
X339103Y98561D01*
X339135Y98399D01*
X339273Y98307D01*
X339436Y98339D01*
X339896Y98646D01*
X339988Y98784D01*
X339955Y98947D01*
X339818Y99039D01*
X339655Y99006D01*
X339433Y98858D02*
X339973Y98858D01*
X339902Y99406D02*
X339595Y98947D01*
X339563Y98784D01*
X339655Y98646D01*
X339818Y98614D01*
X339955Y98706D01*
X340263Y99166D01*
X340295Y99328D01*
X340203Y99466D01*
X340040Y99499D01*
X339902Y99406D01*
X339741Y99165D02*
X340262Y99165D01*
X339978Y99871D02*
X339870Y99328D01*
X339902Y99166D01*
X340040Y99074D01*
X340203Y99106D01*
X340295Y99244D01*
X340403Y99786D01*
X340370Y99949D01*
X340233Y100041D01*
X340070Y100009D01*
X339978Y99871D01*
X339929Y99625D02*
X340371Y99625D01*
X342819Y98780D02*
X342388Y99197D01*
X342234Y99258D01*
X342082Y99192D01*
X342021Y99038D01*
X342087Y98886D01*
X342517Y98469D01*
X342671Y98408D01*
X342823Y98473D01*
X342884Y98628D01*
X342819Y98780D01*
X342055Y98959D02*
X342634Y98959D01*
X343305Y98626D02*
X342741Y98828D01*
X342575Y98820D01*
X342464Y98697D01*
X342472Y98532D01*
X342595Y98420D01*
X343159Y98218D01*
X343324Y98226D01*
X343436Y98349D01*
X343428Y98514D01*
X343305Y98626D01*
X342529Y98769D02*
X342905Y98769D01*
X343811Y98687D02*
X343214Y98638D01*
X343067Y98562D01*
X343016Y98404D01*
X343092Y98257D01*
X343249Y98206D01*
X343847Y98255D01*
X343994Y98331D01*
X344045Y98488D01*
X343969Y98636D01*
X343811Y98687D01*
X344248Y98951D02*
X343724Y98660D01*
X343621Y98530D01*
X343640Y98366D01*
X343770Y98263D01*
X343934Y98281D01*
X344458Y98572D01*
X344561Y98702D01*
X344542Y98867D01*
X344412Y98970D01*
X344248Y98951D01*
X344001Y98814D02*
X344548Y98814D01*
X344536Y99372D02*
X344179Y98891D01*
X344139Y98730D01*
X344224Y98588D01*
X344385Y98547D01*
X344527Y98633D01*
X344884Y99114D01*
X344924Y99275D01*
X344839Y99417D01*
X344678Y99457D01*
X344536Y99372D01*
X344333Y99099D02*
X344872Y99099D01*
X344624Y99874D02*
X344498Y99289D01*
X344528Y99126D01*
X344664Y99031D01*
X344827Y99061D01*
X344921Y99197D01*
X345048Y99783D01*
X345018Y99946D01*
X344882Y100040D01*
X344719Y100011D01*
X344624Y99874D01*
X344561Y99582D02*
X345004Y99582D01*
X344620Y101246D02*
X344620Y99829D01*
X344683Y99675D01*
X344836Y99612D01*
X344989Y99675D01*
X345053Y99829D01*
X345053Y101246D01*
X344989Y101399D01*
X344836Y101462D01*
X344683Y101399D01*
X344620Y101246D01*
X344620Y100163D02*
X345053Y100163D01*
X344620Y100714D02*
X345053Y100714D01*
X344628Y101266D02*
X345044Y101266D01*
X344516Y101746D02*
X344624Y101204D01*
X344716Y101066D01*
X344878Y101033D01*
X345016Y101126D01*
X345048Y101288D01*
X344941Y101830D01*
X344848Y101968D01*
X344686Y102001D01*
X344548Y101909D01*
X344516Y101746D01*
X344548Y101585D02*
X344989Y101585D01*
X344241Y102128D02*
X344548Y101668D01*
X344686Y101576D01*
X344848Y101608D01*
X344941Y101746D01*
X344908Y101909D01*
X344601Y102368D01*
X344463Y102460D01*
X344301Y102428D01*
X344209Y102290D01*
X344241Y102128D01*
X344241Y102127D02*
X344762Y102127D01*
X343841Y102375D02*
X344301Y102068D01*
X344463Y102036D01*
X344601Y102128D01*
X344633Y102290D01*
X344541Y102428D01*
X344081Y102735D01*
X343919Y102768D01*
X343781Y102676D01*
X343749Y102513D01*
X343841Y102375D01*
X343763Y102587D02*
X344304Y102587D01*
X343376Y102451D02*
X343919Y102343D01*
X344081Y102375D01*
X344174Y102513D01*
X344141Y102676D01*
X344003Y102768D01*
X343461Y102876D01*
X343298Y102843D01*
X343206Y102705D01*
X343239Y102543D01*
X343376Y102451D01*
X342919Y102343D02*
X343461Y102451D01*
X343599Y102543D01*
X343631Y102705D01*
X343539Y102843D01*
X343376Y102876D01*
X342834Y102768D01*
X342696Y102676D01*
X342664Y102513D01*
X342756Y102375D01*
X342919Y102343D01*
X342537Y102068D02*
X342997Y102375D01*
X343089Y102513D01*
X343056Y102676D01*
X342919Y102768D01*
X342756Y102735D01*
X342296Y102428D01*
X342204Y102290D01*
X342237Y102128D01*
X342374Y102036D01*
X342537Y102068D01*
X342534Y102587D02*
X343074Y102587D01*
X342289Y101668D02*
X342597Y102128D01*
X342629Y102290D01*
X342537Y102428D01*
X342374Y102460D01*
X342237Y102368D01*
X341929Y101909D01*
X341897Y101746D01*
X341989Y101608D01*
X342152Y101576D01*
X342289Y101668D01*
X342075Y102127D02*
X342596Y102127D01*
X342214Y101204D02*
X342322Y101746D01*
X342289Y101909D01*
X342152Y102001D01*
X341989Y101968D01*
X341897Y101830D01*
X341789Y101288D01*
X341821Y101126D01*
X341959Y101033D01*
X342122Y101066D01*
X342214Y101204D01*
X341848Y101585D02*
X342290Y101585D01*
X341785Y105498D02*
X341785Y101246D01*
X341848Y101093D01*
X342001Y101029D01*
X342155Y101093D01*
X342218Y101246D01*
X342218Y105498D01*
X342155Y105651D01*
X342001Y105714D01*
X341848Y105651D01*
X341785Y105498D01*
X341785Y101581D02*
X342218Y101581D01*
X341785Y102132D02*
X342218Y102132D01*
X341785Y102683D02*
X342218Y102683D01*
X341785Y103234D02*
X342218Y103234D01*
X341785Y103785D02*
X342218Y103785D01*
X341785Y104336D02*
X342218Y104336D01*
X341785Y104888D02*
X342218Y104888D01*
X341785Y105439D02*
X342218Y105439D01*
X344836Y105714D02*
X342001Y105714D01*
X341848Y105651D01*
X341785Y105498D01*
X341848Y105345D01*
X342001Y105281D01*
X344836Y105281D01*
X344989Y105345D01*
X345053Y105498D01*
X344989Y105651D01*
X344836Y105714D01*
X188700Y120322D02*
X188807Y119716D01*
X188896Y119577D01*
X189058Y119541D01*
X189198Y119630D01*
X189234Y119792D01*
X189127Y120398D01*
X189038Y120537D01*
X188876Y120573D01*
X188736Y120484D01*
X188700Y120322D01*
X188741Y120092D02*
X189181Y120092D01*
X188419Y120785D02*
X188726Y120252D01*
X188858Y120151D01*
X189022Y120172D01*
X189123Y120304D01*
X189101Y120468D01*
X188794Y121001D01*
X188662Y121102D01*
X188498Y121080D01*
X188397Y120949D01*
X188419Y120785D01*
X188466Y120702D02*
X188966Y120702D01*
X187996Y121123D02*
X188467Y120727D01*
X188625Y120677D01*
X188772Y120754D01*
X188822Y120912D01*
X188745Y121059D01*
X188274Y121454D01*
X188116Y121504D01*
X187969Y121428D01*
X187919Y121270D01*
X187996Y121123D01*
X187940Y121228D02*
X188543Y121228D01*
X187482Y121295D02*
X188061Y121085D01*
X188226Y121092D01*
X188338Y121214D01*
X188331Y121380D01*
X188209Y121492D01*
X187631Y121702D01*
X187465Y121695D01*
X187353Y121573D01*
X187360Y121407D01*
X187482Y121295D01*
X187411Y121636D02*
X187812Y121636D01*
X186941Y121282D02*
X187557Y121282D01*
X187710Y121346D01*
X187773Y121499D01*
X187710Y121652D01*
X187557Y121715D01*
X186941Y121715D01*
X186788Y121652D01*
X186725Y121499D01*
X186788Y121346D01*
X186941Y121282D01*
X186437Y121085D02*
X187015Y121295D01*
X187137Y121407D01*
X187145Y121573D01*
X187033Y121695D01*
X186867Y121702D01*
X186289Y121492D01*
X186167Y121380D01*
X186160Y121214D01*
X186272Y121092D01*
X186437Y121085D01*
X186685Y121636D02*
X187087Y121636D01*
X186031Y120727D02*
X186502Y121122D01*
X186579Y121270D01*
X186529Y121428D01*
X186382Y121504D01*
X186224Y121454D01*
X185753Y121059D01*
X185676Y120912D01*
X185726Y120754D01*
X185873Y120677D01*
X186031Y120727D01*
X185955Y121228D02*
X186557Y121228D01*
X185772Y120252D02*
X186079Y120785D01*
X186101Y120949D01*
X186000Y121080D01*
X185836Y121102D01*
X185704Y121001D01*
X185397Y120468D01*
X185375Y120304D01*
X185476Y120172D01*
X185640Y120151D01*
X185772Y120252D01*
X185531Y120702D02*
X186032Y120702D01*
X185690Y119716D02*
X185797Y120322D01*
X185761Y120484D01*
X185622Y120573D01*
X185460Y120537D01*
X185371Y120398D01*
X185264Y119792D01*
X185300Y119630D01*
X185440Y119541D01*
X185601Y119577D01*
X185690Y119716D01*
X185317Y120092D02*
X185757Y120092D01*
X185733Y116132D02*
X185733Y119754D01*
X185670Y119907D01*
X185517Y119971D01*
X185363Y119907D01*
X185300Y119754D01*
X185300Y116132D01*
X185363Y115979D01*
X185517Y115915D01*
X185670Y115979D01*
X185733Y116132D01*
X185300Y116467D02*
X185733Y116467D01*
X185300Y117018D02*
X185733Y117018D01*
X185300Y117569D02*
X185733Y117569D01*
X185300Y118120D02*
X185733Y118120D01*
X185300Y118671D02*
X185733Y118671D01*
X185300Y119223D02*
X185733Y119223D01*
X185308Y119774D02*
X185725Y119774D01*
X185797Y115564D02*
X185690Y116170D01*
X185601Y116309D01*
X185440Y116345D01*
X185300Y116256D01*
X185264Y116094D01*
X185371Y115488D01*
X185460Y115349D01*
X185622Y115313D01*
X185761Y115402D01*
X185797Y115564D01*
X185305Y115864D02*
X185744Y115864D01*
X186079Y115102D02*
X185772Y115634D01*
X185640Y115735D01*
X185476Y115714D01*
X185375Y115582D01*
X185397Y115418D01*
X185704Y114885D01*
X185836Y114784D01*
X186000Y114806D01*
X186101Y114937D01*
X186079Y115102D01*
X185444Y115335D02*
X185944Y115335D01*
X186502Y114764D02*
X186031Y115159D01*
X185873Y115209D01*
X185726Y115132D01*
X185676Y114974D01*
X185753Y114827D01*
X186224Y114432D01*
X186382Y114382D01*
X186529Y114459D01*
X186579Y114617D01*
X186502Y114764D01*
X185697Y114933D02*
X186300Y114933D01*
X187015Y114591D02*
X186437Y114801D01*
X186272Y114794D01*
X186160Y114672D01*
X186167Y114506D01*
X186289Y114394D01*
X186867Y114184D01*
X187033Y114191D01*
X187145Y114313D01*
X187137Y114479D01*
X187015Y114591D01*
X186217Y114735D02*
X186619Y114735D01*
X187557Y114604D02*
X186941Y114604D01*
X186788Y114540D01*
X186725Y114387D01*
X186788Y114234D01*
X186941Y114171D01*
X187557Y114171D01*
X187710Y114234D01*
X187773Y114387D01*
X187710Y114540D01*
X187557Y114604D01*
X188061Y114801D02*
X187482Y114591D01*
X187360Y114479D01*
X187353Y114313D01*
X187465Y114191D01*
X187631Y114184D01*
X188209Y114394D01*
X188331Y114506D01*
X188338Y114672D01*
X188226Y114794D01*
X188061Y114801D01*
X187879Y114735D02*
X188280Y114735D01*
X188467Y115159D02*
X187996Y114764D01*
X187919Y114617D01*
X187969Y114459D01*
X188116Y114382D01*
X188274Y114432D01*
X188745Y114827D01*
X188822Y114974D01*
X188772Y115132D01*
X188625Y115209D01*
X188467Y115159D01*
X188198Y114933D02*
X188800Y114933D01*
X188726Y115634D02*
X188419Y115102D01*
X188397Y114937D01*
X188498Y114806D01*
X188662Y114784D01*
X188794Y114885D01*
X189101Y115418D01*
X189123Y115582D01*
X189022Y115714D01*
X188858Y115735D01*
X188726Y115634D01*
X188553Y115335D02*
X189054Y115335D01*
X188807Y116170D02*
X188700Y115564D01*
X188736Y115402D01*
X188876Y115313D01*
X189038Y115349D01*
X189127Y115488D01*
X189234Y116094D01*
X189198Y116256D01*
X189058Y116345D01*
X188896Y116309D01*
X188807Y116170D01*
X188753Y115864D02*
X189193Y115864D01*
X190654Y121486D02*
X190654Y114400D01*
X190718Y114247D01*
X190871Y114183D01*
X191024Y114247D01*
X191087Y114400D01*
X191087Y121486D01*
X191024Y121639D01*
X190871Y121703D01*
X190718Y121639D01*
X190654Y121486D01*
X190654Y114734D02*
X191087Y114734D01*
X190654Y115286D02*
X191087Y115286D01*
X190654Y115837D02*
X191087Y115837D01*
X190654Y116388D02*
X191087Y116388D01*
X190654Y116939D02*
X191087Y116939D01*
X190654Y117490D02*
X191087Y117490D01*
X190654Y118041D02*
X191087Y118041D01*
X190654Y118593D02*
X191087Y118593D01*
X190654Y119144D02*
X191087Y119144D01*
X190654Y119695D02*
X191087Y119695D01*
X190654Y120246D02*
X191087Y120246D01*
X190654Y120797D02*
X191087Y120797D01*
X190654Y121349D02*
X191087Y121349D01*
X193506Y116621D02*
X191065Y121582D01*
X190941Y121691D01*
X190775Y121681D01*
X190666Y121556D01*
X190677Y121391D01*
X193118Y116430D01*
X193242Y116321D01*
X193407Y116331D01*
X193517Y116456D01*
X193506Y116621D01*
X192900Y116872D02*
X193383Y116872D01*
X192629Y117423D02*
X193112Y117423D01*
X192358Y117974D02*
X192840Y117974D01*
X192087Y118525D02*
X192569Y118525D01*
X191815Y119077D02*
X192298Y119077D01*
X191544Y119628D02*
X192027Y119628D01*
X191273Y120179D02*
X191756Y120179D01*
X191002Y120730D02*
X191484Y120730D01*
X190730Y121281D02*
X191213Y121281D01*
X195638Y121584D02*
X193119Y116624D01*
X193106Y116459D01*
X193214Y116333D01*
X193379Y116320D01*
X193505Y116428D01*
X196025Y121388D01*
X196037Y121554D01*
X195930Y121679D01*
X195764Y121692D01*
X195638Y121584D01*
X193244Y116871D02*
X193730Y116871D01*
X193524Y117422D02*
X194010Y117422D01*
X193804Y117973D02*
X194290Y117973D01*
X194084Y118525D02*
X194570Y118525D01*
X194364Y119076D02*
X194850Y119076D01*
X194644Y119627D02*
X195130Y119627D01*
X194924Y120178D02*
X195410Y120178D01*
X195204Y120729D02*
X195690Y120729D01*
X195484Y121281D02*
X195970Y121281D01*
X196048Y114400D02*
X196048Y121486D01*
X195985Y121639D01*
X195832Y121703D01*
X195678Y121639D01*
X195615Y121486D01*
X195615Y114400D01*
X195678Y114247D01*
X195832Y114183D01*
X195985Y114247D01*
X196048Y114400D01*
X195615Y114734D02*
X196048Y114734D01*
X195615Y115286D02*
X196048Y115286D01*
X195615Y115837D02*
X196048Y115837D01*
X195615Y116388D02*
X196048Y116388D01*
X195615Y116939D02*
X196048Y116939D01*
X195615Y117490D02*
X196048Y117490D01*
X195615Y118041D02*
X196048Y118041D01*
X195615Y118593D02*
X196048Y118593D01*
X195615Y119144D02*
X196048Y119144D01*
X195615Y119695D02*
X196048Y119695D01*
X195615Y120246D02*
X196048Y120246D01*
X195615Y120797D02*
X196048Y120797D01*
X195615Y121349D02*
X196048Y121349D01*
X197426Y117943D02*
X197426Y114400D01*
X197489Y114247D01*
X197643Y114183D01*
X197796Y114247D01*
X197859Y114400D01*
X197859Y117943D01*
X197796Y118096D01*
X197643Y118160D01*
X197489Y118096D01*
X197426Y117943D01*
X197426Y114734D02*
X197859Y114734D01*
X197426Y115286D02*
X197859Y115286D01*
X197426Y115837D02*
X197859Y115837D01*
X197426Y116388D02*
X197859Y116388D01*
X197426Y116939D02*
X197859Y116939D01*
X197426Y117490D02*
X197859Y117490D01*
X197467Y118041D02*
X197818Y118041D01*
X199375Y118160D02*
X197643Y118160D01*
X197489Y118096D01*
X197426Y117943D01*
X197489Y117790D01*
X197643Y117727D01*
X199375Y117727D01*
X199528Y117790D01*
X199591Y117943D01*
X199528Y118096D01*
X199375Y118160D01*
X199943Y118303D02*
X199337Y118196D01*
X199197Y118107D01*
X199162Y117945D01*
X199251Y117805D01*
X199412Y117769D01*
X200018Y117876D01*
X200158Y117965D01*
X200194Y118127D01*
X200105Y118267D01*
X199943Y118303D01*
X200405Y118584D02*
X199873Y118277D01*
X199772Y118145D01*
X199793Y117981D01*
X199925Y117880D01*
X200089Y117902D01*
X200622Y118209D01*
X200723Y118341D01*
X200701Y118505D01*
X200570Y118606D01*
X200405Y118584D01*
X200140Y118431D02*
X200711Y118431D01*
X200743Y119007D02*
X200348Y118536D01*
X200298Y118378D01*
X200374Y118231D01*
X200533Y118181D01*
X200680Y118258D01*
X201075Y118729D01*
X201125Y118887D01*
X201048Y119034D01*
X200890Y119084D01*
X200743Y119007D01*
X200512Y118732D02*
X201076Y118732D01*
X200916Y119520D02*
X200706Y118942D01*
X200713Y118777D01*
X200835Y118665D01*
X201001Y118672D01*
X201113Y118794D01*
X201323Y119372D01*
X201316Y119538D01*
X201194Y119650D01*
X201028Y119643D01*
X200916Y119520D01*
X200805Y119216D02*
X201266Y119216D01*
X200903Y120062D02*
X200903Y119446D01*
X200966Y119293D01*
X201120Y119230D01*
X201273Y119293D01*
X201336Y119446D01*
X201336Y120062D01*
X201273Y120215D01*
X201120Y120278D01*
X200966Y120215D01*
X200903Y120062D01*
X200903Y119781D02*
X201336Y119781D01*
X200706Y120566D02*
X200916Y119988D01*
X201028Y119865D01*
X201194Y119858D01*
X201316Y119970D01*
X201323Y120136D01*
X201113Y120714D01*
X201001Y120836D01*
X200835Y120843D01*
X200713Y120731D01*
X200706Y120566D01*
X200763Y120409D02*
X201223Y120409D01*
X200348Y120972D02*
X200743Y120501D01*
X200890Y120424D01*
X201048Y120474D01*
X201125Y120621D01*
X201075Y120779D01*
X200680Y121250D01*
X200533Y121327D01*
X200374Y121277D01*
X200298Y121130D01*
X200348Y120972D01*
X200347Y120975D02*
X200910Y120975D01*
X199873Y121231D02*
X200405Y120924D01*
X200570Y120902D01*
X200701Y121003D01*
X200723Y121167D01*
X200622Y121299D01*
X200089Y121606D01*
X199925Y121628D01*
X199793Y121527D01*
X199772Y121363D01*
X199873Y121231D01*
X199784Y121453D02*
X200354Y121453D01*
X199337Y121312D02*
X199943Y121206D01*
X200105Y121242D01*
X200194Y121381D01*
X200158Y121543D01*
X200018Y121632D01*
X199412Y121739D01*
X199251Y121703D01*
X199162Y121563D01*
X199197Y121402D01*
X199337Y121312D01*
X197643Y121270D02*
X199375Y121270D01*
X199528Y121333D01*
X199591Y121486D01*
X199528Y121639D01*
X199375Y121703D01*
X197643Y121703D01*
X197489Y121639D01*
X197426Y121486D01*
X197489Y121333D01*
X197643Y121270D01*
X197859Y117943D02*
X197859Y121486D01*
X197796Y121639D01*
X197643Y121703D01*
X197489Y121639D01*
X197426Y121486D01*
X197426Y117943D01*
X197489Y117790D01*
X197643Y117727D01*
X197796Y117790D01*
X197859Y117943D01*
X197426Y118278D02*
X197859Y118278D01*
X197426Y118829D02*
X197859Y118829D01*
X197426Y119380D02*
X197859Y119380D01*
X197426Y119931D02*
X197859Y119931D01*
X197426Y120482D02*
X197859Y120482D01*
X197426Y121034D02*
X197859Y121034D01*
X197467Y121585D02*
X197818Y121585D01*
X204261Y121639D02*
X202844Y120222D01*
X202780Y120069D01*
X202844Y119916D01*
X202997Y119853D01*
X203150Y119916D01*
X204567Y121333D01*
X204631Y121486D01*
X204567Y121639D01*
X204414Y121703D01*
X204261Y121639D01*
X203025Y120404D02*
X203638Y120404D01*
X203576Y120955D02*
X204189Y120955D01*
X204128Y121506D02*
X204623Y121506D01*
X204631Y114400D02*
X204631Y121486D01*
X204567Y121639D01*
X204414Y121703D01*
X204261Y121639D01*
X204198Y121486D01*
X204198Y114400D01*
X204261Y114247D01*
X204414Y114183D01*
X204567Y114247D01*
X204631Y114400D01*
X204198Y114734D02*
X204631Y114734D01*
X204198Y115286D02*
X204631Y115286D01*
X204198Y115837D02*
X204631Y115837D01*
X204198Y116388D02*
X204631Y116388D01*
X204198Y116939D02*
X204631Y116939D01*
X204198Y117490D02*
X204631Y117490D01*
X204198Y118041D02*
X204631Y118041D01*
X204198Y118593D02*
X204631Y118593D01*
X204198Y119144D02*
X204631Y119144D01*
X204198Y119695D02*
X204631Y119695D01*
X204198Y120246D02*
X204631Y120246D01*
X204198Y120797D02*
X204631Y120797D01*
X204198Y121349D02*
X204631Y121349D01*
X209276Y115817D02*
X209276Y120069D01*
X209213Y120222D01*
X209060Y120286D01*
X208907Y120222D01*
X208843Y120069D01*
X208843Y115817D01*
X208907Y115664D01*
X209060Y115601D01*
X209213Y115664D01*
X209276Y115817D01*
X208843Y116152D02*
X209276Y116152D01*
X208843Y116703D02*
X209276Y116703D01*
X208843Y117254D02*
X209276Y117254D01*
X208843Y117805D02*
X209276Y117805D01*
X208843Y118356D02*
X209276Y118356D01*
X208843Y118908D02*
X209276Y118908D01*
X208843Y119459D02*
X209276Y119459D01*
X208843Y120010D02*
X209276Y120010D01*
X208740Y120569D02*
X208848Y120027D01*
X208940Y119889D01*
X209102Y119857D01*
X209240Y119949D01*
X209272Y120111D01*
X209164Y120654D01*
X209072Y120791D01*
X208910Y120824D01*
X208772Y120732D01*
X208740Y120569D01*
X208772Y120408D02*
X209213Y120408D01*
X208465Y120951D02*
X208772Y120491D01*
X208910Y120399D01*
X209072Y120431D01*
X209164Y120569D01*
X209132Y120732D01*
X208825Y121192D01*
X208687Y121284D01*
X208524Y121251D01*
X208432Y121113D01*
X208465Y120951D01*
X208465Y120950D02*
X208986Y120950D01*
X208065Y121198D02*
X208524Y120891D01*
X208687Y120859D01*
X208825Y120951D01*
X208857Y121113D01*
X208765Y121251D01*
X208305Y121559D01*
X208143Y121591D01*
X208005Y121499D01*
X207973Y121336D01*
X208065Y121198D01*
X207987Y121410D02*
X208527Y121410D01*
X207600Y121274D02*
X208143Y121166D01*
X208305Y121198D01*
X208397Y121336D01*
X208365Y121499D01*
X208227Y121591D01*
X207685Y121699D01*
X207522Y121666D01*
X207430Y121529D01*
X207463Y121366D01*
X207600Y121274D01*
X207142Y121166D02*
X207685Y121274D01*
X207823Y121366D01*
X207855Y121529D01*
X207763Y121666D01*
X207600Y121699D01*
X207058Y121591D01*
X206920Y121499D01*
X206888Y121336D01*
X206980Y121198D01*
X207142Y121166D01*
X206761Y120891D02*
X207220Y121198D01*
X207313Y121336D01*
X207280Y121499D01*
X207142Y121591D01*
X206980Y121559D01*
X206520Y121251D01*
X206428Y121113D01*
X206460Y120951D01*
X206598Y120859D01*
X206761Y120891D01*
X206758Y121410D02*
X207298Y121410D01*
X206513Y120491D02*
X206820Y120951D01*
X206853Y121113D01*
X206761Y121251D01*
X206598Y121284D01*
X206460Y121192D01*
X206153Y120732D01*
X206121Y120569D01*
X206213Y120431D01*
X206375Y120399D01*
X206513Y120491D01*
X206299Y120950D02*
X206820Y120950D01*
X206438Y120027D02*
X206546Y120569D01*
X206513Y120732D01*
X206375Y120824D01*
X206213Y120791D01*
X206121Y120654D01*
X206013Y120111D01*
X206045Y119949D01*
X206183Y119857D01*
X206346Y119889D01*
X206438Y120027D01*
X206072Y120408D02*
X206513Y120408D01*
X206009Y120069D02*
X206009Y115817D01*
X206072Y115664D01*
X206225Y115601D01*
X206378Y115664D01*
X206442Y115817D01*
X206442Y120069D01*
X206378Y120222D01*
X206225Y120286D01*
X206072Y120222D01*
X206009Y120069D01*
X206009Y116152D02*
X206442Y116152D01*
X206009Y116703D02*
X206442Y116703D01*
X206009Y117254D02*
X206442Y117254D01*
X206009Y117805D02*
X206442Y117805D01*
X206009Y118356D02*
X206442Y118356D01*
X206009Y118908D02*
X206442Y118908D01*
X206009Y119459D02*
X206442Y119459D01*
X206009Y120010D02*
X206442Y120010D01*
X206546Y115317D02*
X206438Y115859D01*
X206346Y115997D01*
X206183Y116029D01*
X206045Y115937D01*
X206013Y115775D01*
X206121Y115232D01*
X206213Y115095D01*
X206375Y115062D01*
X206513Y115154D01*
X206546Y115317D01*
X206045Y115613D02*
X206487Y115613D01*
X206820Y114935D02*
X206513Y115395D01*
X206375Y115487D01*
X206213Y115455D01*
X206121Y115317D01*
X206153Y115154D01*
X206460Y114695D01*
X206598Y114603D01*
X206761Y114635D01*
X206853Y114773D01*
X206820Y114935D01*
X206154Y115154D02*
X206674Y115154D01*
X207220Y114688D02*
X206761Y114995D01*
X206598Y115027D01*
X206460Y114935D01*
X206428Y114773D01*
X206520Y114635D01*
X206980Y114328D01*
X207142Y114295D01*
X207280Y114387D01*
X207313Y114550D01*
X207220Y114688D01*
X206443Y114846D02*
X206983Y114846D01*
X207685Y114612D02*
X207142Y114720D01*
X206980Y114688D01*
X206888Y114550D01*
X206920Y114387D01*
X207058Y114295D01*
X207600Y114187D01*
X207763Y114220D01*
X207855Y114358D01*
X207823Y114520D01*
X207685Y114612D01*
X208143Y114720D02*
X207600Y114612D01*
X207463Y114520D01*
X207430Y114358D01*
X207522Y114220D01*
X207685Y114187D01*
X208227Y114295D01*
X208365Y114387D01*
X208397Y114550D01*
X208305Y114688D01*
X208143Y114720D01*
X208524Y114995D02*
X208065Y114688D01*
X207973Y114550D01*
X208005Y114387D01*
X208143Y114295D01*
X208305Y114328D01*
X208765Y114635D01*
X208857Y114773D01*
X208825Y114935D01*
X208687Y115027D01*
X208524Y114995D01*
X208302Y114846D02*
X208842Y114846D01*
X208772Y115395D02*
X208465Y114935D01*
X208432Y114773D01*
X208524Y114635D01*
X208687Y114602D01*
X208825Y114695D01*
X209132Y115154D01*
X209164Y115317D01*
X209072Y115455D01*
X208910Y115487D01*
X208772Y115395D01*
X208611Y115154D02*
X209132Y115154D01*
X208848Y115859D02*
X208740Y115317D01*
X208772Y115154D01*
X208910Y115062D01*
X209072Y115095D01*
X209164Y115232D01*
X209272Y115775D01*
X209240Y115937D01*
X209102Y116029D01*
X208940Y115997D01*
X208848Y115859D01*
X208799Y115613D02*
X209240Y115613D01*
X188616Y97329D02*
X188616Y101581D01*
X188552Y101734D01*
X188399Y101797D01*
X188246Y101734D01*
X188183Y101581D01*
X188183Y97329D01*
X188246Y97175D01*
X188399Y97112D01*
X188552Y97175D01*
X188616Y97329D01*
X188183Y97663D02*
X188616Y97663D01*
X188183Y98214D02*
X188616Y98214D01*
X188183Y98766D02*
X188616Y98766D01*
X188183Y99317D02*
X188616Y99317D01*
X188183Y99868D02*
X188616Y99868D01*
X188183Y100419D02*
X188616Y100419D01*
X188183Y100970D02*
X188616Y100970D01*
X188183Y101521D02*
X188616Y101521D01*
X188079Y102081D02*
X188187Y101538D01*
X188279Y101400D01*
X188441Y101368D01*
X188579Y101460D01*
X188611Y101623D01*
X188504Y102165D01*
X188411Y102303D01*
X188249Y102335D01*
X188111Y102243D01*
X188079Y102081D01*
X188111Y101919D02*
X188552Y101919D01*
X187804Y102462D02*
X188111Y102003D01*
X188249Y101911D01*
X188411Y101943D01*
X188504Y102081D01*
X188471Y102243D01*
X188164Y102703D01*
X188026Y102795D01*
X187864Y102763D01*
X187772Y102625D01*
X187804Y102462D01*
X188325Y102462D01*
X187404Y102710D02*
X187864Y102403D01*
X188026Y102370D01*
X188164Y102462D01*
X188196Y102625D01*
X188104Y102763D01*
X187644Y103070D01*
X187482Y103102D01*
X187344Y103010D01*
X187312Y102848D01*
X187404Y102710D01*
X187326Y102922D02*
X187867Y102922D01*
X186939Y102785D02*
X187482Y102678D01*
X187644Y102710D01*
X187736Y102848D01*
X187704Y103010D01*
X187566Y103102D01*
X187024Y103210D01*
X186861Y103178D01*
X186769Y103040D01*
X186802Y102878D01*
X186939Y102785D01*
X186482Y102678D02*
X187024Y102785D01*
X187162Y102878D01*
X187194Y103040D01*
X187102Y103178D01*
X186939Y103210D01*
X186397Y103102D01*
X186259Y103010D01*
X186227Y102848D01*
X186319Y102710D01*
X186482Y102678D01*
X186100Y102403D02*
X186560Y102710D01*
X186652Y102848D01*
X186619Y103010D01*
X186482Y103102D01*
X186319Y103070D01*
X185859Y102763D01*
X185767Y102625D01*
X185799Y102462D01*
X185937Y102370D01*
X186100Y102403D01*
X186097Y102922D02*
X186637Y102922D01*
X185852Y102003D02*
X186160Y102462D01*
X186192Y102625D01*
X186100Y102763D01*
X185937Y102795D01*
X185799Y102703D01*
X185492Y102243D01*
X185460Y102081D01*
X185552Y101943D01*
X185715Y101911D01*
X185852Y102003D01*
X185638Y102462D02*
X186159Y102462D01*
X185777Y101538D02*
X185885Y102081D01*
X185852Y102243D01*
X185715Y102335D01*
X185552Y102303D01*
X185460Y102165D01*
X185352Y101623D01*
X185384Y101460D01*
X185522Y101368D01*
X185685Y101400D01*
X185777Y101538D01*
X185411Y101919D02*
X185853Y101919D01*
X185348Y101581D02*
X185348Y97329D01*
X185411Y97175D01*
X185564Y97112D01*
X185718Y97175D01*
X185781Y97329D01*
X185781Y101581D01*
X185718Y101734D01*
X185564Y101797D01*
X185411Y101734D01*
X185348Y101581D01*
X185348Y97663D02*
X185781Y97663D01*
X185348Y98214D02*
X185781Y98214D01*
X185348Y98766D02*
X185781Y98766D01*
X185348Y99317D02*
X185781Y99317D01*
X185348Y99868D02*
X185781Y99868D01*
X185348Y100419D02*
X185781Y100419D01*
X185348Y100970D02*
X185781Y100970D01*
X185348Y101521D02*
X185781Y101521D01*
X185885Y96828D02*
X185777Y97371D01*
X185685Y97509D01*
X185522Y97541D01*
X185384Y97449D01*
X185352Y97286D01*
X185460Y96744D01*
X185552Y96606D01*
X185715Y96574D01*
X185852Y96666D01*
X185885Y96828D01*
X185384Y97125D02*
X185826Y97125D01*
X186160Y96447D02*
X185852Y96906D01*
X185715Y96999D01*
X185552Y96966D01*
X185460Y96828D01*
X185492Y96666D01*
X185799Y96206D01*
X185937Y96114D01*
X186100Y96146D01*
X186192Y96284D01*
X186160Y96447D01*
X185493Y96665D02*
X186014Y96665D01*
X186560Y96199D02*
X186100Y96506D01*
X185937Y96539D01*
X185799Y96447D01*
X185767Y96284D01*
X185859Y96146D01*
X186319Y95839D01*
X186482Y95807D01*
X186619Y95899D01*
X186652Y96061D01*
X186560Y96199D01*
X185782Y96358D02*
X186322Y96358D01*
X187024Y96124D02*
X186482Y96231D01*
X186319Y96199D01*
X186227Y96061D01*
X186259Y95899D01*
X186397Y95807D01*
X186939Y95699D01*
X187102Y95731D01*
X187194Y95869D01*
X187162Y96032D01*
X187024Y96124D01*
X187482Y96231D02*
X186939Y96124D01*
X186802Y96032D01*
X186769Y95869D01*
X186861Y95731D01*
X187024Y95699D01*
X187566Y95807D01*
X187704Y95899D01*
X187736Y96061D01*
X187644Y96199D01*
X187482Y96231D01*
X187864Y96506D02*
X187404Y96199D01*
X187312Y96061D01*
X187344Y95899D01*
X187482Y95807D01*
X187644Y95839D01*
X188104Y96146D01*
X188196Y96284D01*
X188164Y96447D01*
X188026Y96539D01*
X187864Y96506D01*
X187641Y96358D02*
X188182Y96358D01*
X188111Y96906D02*
X187804Y96447D01*
X187772Y96284D01*
X187864Y96146D01*
X188026Y96114D01*
X188164Y96206D01*
X188471Y96666D01*
X188504Y96828D01*
X188411Y96966D01*
X188249Y96999D01*
X188111Y96906D01*
X187950Y96665D02*
X188471Y96665D01*
X188187Y97371D02*
X188079Y96828D01*
X188111Y96666D01*
X188249Y96574D01*
X188411Y96606D01*
X188504Y96744D01*
X188611Y97286D01*
X188579Y97449D01*
X188441Y97541D01*
X188279Y97509D01*
X188187Y97371D01*
X188138Y97125D02*
X188579Y97125D01*
X193261Y97329D02*
X193261Y98352D01*
X193198Y98505D01*
X193045Y98569D01*
X192892Y98505D01*
X192828Y98352D01*
X192828Y97329D01*
X192892Y97175D01*
X193045Y97112D01*
X193198Y97175D01*
X193261Y97329D01*
X192828Y97663D02*
X193261Y97663D01*
X192828Y98214D02*
X193261Y98214D01*
X192724Y98852D02*
X192832Y98310D01*
X192924Y98172D01*
X193087Y98140D01*
X193225Y98232D01*
X193257Y98394D01*
X193149Y98937D01*
X193057Y99075D01*
X192895Y99107D01*
X192757Y99015D01*
X192724Y98852D01*
X192757Y98691D02*
X193198Y98691D01*
X192450Y99234D02*
X192757Y98774D01*
X192895Y98682D01*
X193057Y98715D01*
X193149Y98852D01*
X193117Y99015D01*
X192810Y99475D01*
X192672Y99567D01*
X192509Y99534D01*
X192417Y99397D01*
X192450Y99234D01*
X192450Y99233D02*
X192971Y99233D01*
X192049Y99482D02*
X192509Y99174D01*
X192672Y99142D01*
X192810Y99234D01*
X192842Y99397D01*
X192750Y99534D01*
X192290Y99842D01*
X192128Y99874D01*
X191990Y99782D01*
X191957Y99619D01*
X192049Y99482D01*
X191972Y99693D02*
X192512Y99693D01*
X191585Y99557D02*
X192128Y99449D01*
X192290Y99482D01*
X192382Y99619D01*
X192350Y99782D01*
X192212Y99874D01*
X191670Y99982D01*
X191507Y99950D01*
X191415Y99812D01*
X191447Y99649D01*
X191585Y99557D01*
X191127Y99449D02*
X191670Y99557D01*
X191807Y99649D01*
X191840Y99812D01*
X191748Y99950D01*
X191585Y99982D01*
X191043Y99874D01*
X190905Y99782D01*
X190873Y99619D01*
X190965Y99482D01*
X191127Y99449D01*
X190746Y99174D02*
X191205Y99482D01*
X191297Y99619D01*
X191265Y99782D01*
X191127Y99874D01*
X190965Y99842D01*
X190505Y99534D01*
X190413Y99397D01*
X190445Y99234D01*
X190583Y99142D01*
X190746Y99174D01*
X190743Y99693D02*
X191283Y99693D01*
X190498Y98774D02*
X190805Y99234D01*
X190838Y99397D01*
X190746Y99534D01*
X190583Y99567D01*
X190445Y99475D01*
X190138Y99015D01*
X190106Y98852D01*
X190198Y98715D01*
X190360Y98682D01*
X190498Y98774D01*
X190284Y99233D02*
X190805Y99233D01*
X190422Y98310D02*
X190530Y98852D01*
X190498Y99015D01*
X190360Y99107D01*
X190198Y99075D01*
X190106Y98937D01*
X189998Y98394D01*
X190030Y98232D01*
X190168Y98140D01*
X190330Y98172D01*
X190422Y98310D01*
X190057Y98691D02*
X190498Y98691D01*
X189994Y98352D02*
X189994Y97329D01*
X190057Y97175D01*
X190210Y97112D01*
X190363Y97175D01*
X190427Y97329D01*
X190427Y98352D01*
X190363Y98505D01*
X190210Y98569D01*
X190057Y98505D01*
X189994Y98352D01*
X189994Y97663D02*
X190427Y97663D01*
X189994Y98214D02*
X190427Y98214D01*
X190530Y96828D02*
X190422Y97371D01*
X190330Y97509D01*
X190168Y97541D01*
X190030Y97449D01*
X189998Y97286D01*
X190106Y96744D01*
X190198Y96606D01*
X190360Y96574D01*
X190498Y96666D01*
X190530Y96828D01*
X190030Y97125D02*
X190471Y97125D01*
X190805Y96447D02*
X190498Y96906D01*
X190360Y96999D01*
X190198Y96966D01*
X190106Y96828D01*
X190138Y96666D01*
X190445Y96206D01*
X190583Y96114D01*
X190746Y96146D01*
X190838Y96284D01*
X190805Y96447D01*
X190138Y96665D02*
X190659Y96665D01*
X191205Y96199D02*
X190746Y96506D01*
X190583Y96539D01*
X190445Y96447D01*
X190413Y96284D01*
X190505Y96146D01*
X190965Y95839D01*
X191127Y95807D01*
X191265Y95899D01*
X191297Y96061D01*
X191205Y96199D01*
X190428Y96358D02*
X190968Y96358D01*
X191670Y96124D02*
X191127Y96231D01*
X190965Y96199D01*
X190873Y96061D01*
X190905Y95899D01*
X191043Y95807D01*
X191585Y95699D01*
X191748Y95731D01*
X191840Y95869D01*
X191807Y96032D01*
X191670Y96124D01*
X192128Y96231D02*
X191585Y96124D01*
X191447Y96032D01*
X191415Y95869D01*
X191507Y95731D01*
X191670Y95699D01*
X192212Y95807D01*
X192350Y95899D01*
X192382Y96061D01*
X192290Y96199D01*
X192128Y96231D01*
X192509Y96506D02*
X192049Y96199D01*
X191957Y96061D01*
X191990Y95899D01*
X192128Y95807D01*
X192290Y95839D01*
X192750Y96146D01*
X192842Y96284D01*
X192810Y96447D01*
X192672Y96539D01*
X192509Y96506D01*
X192287Y96358D02*
X192827Y96358D01*
X192757Y96906D02*
X192450Y96447D01*
X192417Y96284D01*
X192509Y96146D01*
X192672Y96114D01*
X192810Y96206D01*
X193117Y96666D01*
X193149Y96828D01*
X193057Y96966D01*
X192895Y96999D01*
X192757Y96906D01*
X192596Y96665D02*
X193116Y96665D01*
X192832Y97371D02*
X192724Y96828D01*
X192757Y96666D01*
X192895Y96574D01*
X193057Y96606D01*
X193149Y96744D01*
X193257Y97286D01*
X193225Y97449D01*
X193087Y97541D01*
X192924Y97509D01*
X192832Y97371D01*
X192783Y97125D02*
X193225Y97125D01*
X193261Y101266D02*
X193261Y101581D01*
X193198Y101734D01*
X193045Y101797D01*
X192892Y101734D01*
X192828Y101581D01*
X192828Y101266D01*
X192892Y101112D01*
X193045Y101049D01*
X193198Y101112D01*
X193261Y101266D01*
X192836Y101600D02*
X193253Y101600D01*
X192724Y102081D02*
X192832Y101538D01*
X192924Y101400D01*
X193087Y101368D01*
X193225Y101460D01*
X193257Y101623D01*
X193149Y102165D01*
X193057Y102303D01*
X192895Y102335D01*
X192757Y102243D01*
X192724Y102081D01*
X192757Y101919D02*
X193198Y101919D01*
X192450Y102462D02*
X192757Y102003D01*
X192895Y101911D01*
X193057Y101943D01*
X193149Y102081D01*
X193117Y102243D01*
X192810Y102703D01*
X192672Y102795D01*
X192509Y102763D01*
X192417Y102625D01*
X192450Y102462D01*
X192971Y102462D01*
X192049Y102710D02*
X192509Y102403D01*
X192672Y102370D01*
X192810Y102462D01*
X192842Y102625D01*
X192750Y102763D01*
X192290Y103070D01*
X192128Y103102D01*
X191990Y103010D01*
X191957Y102848D01*
X192049Y102710D01*
X191972Y102922D02*
X192512Y102922D01*
X191585Y102785D02*
X192128Y102678D01*
X192290Y102710D01*
X192382Y102848D01*
X192350Y103010D01*
X192212Y103102D01*
X191670Y103210D01*
X191507Y103178D01*
X191415Y103040D01*
X191447Y102878D01*
X191585Y102785D01*
X191127Y102678D02*
X191670Y102785D01*
X191807Y102878D01*
X191840Y103040D01*
X191748Y103178D01*
X191585Y103210D01*
X191043Y103102D01*
X190905Y103010D01*
X190873Y102848D01*
X190965Y102710D01*
X191127Y102678D01*
X190746Y102403D02*
X191205Y102710D01*
X191297Y102848D01*
X191265Y103010D01*
X191127Y103102D01*
X190965Y103070D01*
X190505Y102763D01*
X190413Y102625D01*
X190445Y102462D01*
X190583Y102370D01*
X190746Y102403D01*
X190743Y102922D02*
X191283Y102922D01*
X190498Y102003D02*
X190805Y102462D01*
X190838Y102625D01*
X190746Y102763D01*
X190583Y102795D01*
X190445Y102703D01*
X190138Y102243D01*
X190106Y102081D01*
X190198Y101943D01*
X190360Y101911D01*
X190498Y102003D01*
X190284Y102462D02*
X190805Y102462D01*
X190422Y101538D02*
X190530Y102081D01*
X190498Y102243D01*
X190360Y102335D01*
X190198Y102303D01*
X190106Y102165D01*
X189998Y101623D01*
X190030Y101460D01*
X190168Y101368D01*
X190330Y101400D01*
X190422Y101538D01*
X190057Y101919D02*
X190498Y101919D01*
X189994Y101581D02*
X189994Y101266D01*
X190057Y101112D01*
X190210Y101049D01*
X190363Y101112D01*
X190427Y101266D01*
X190427Y101581D01*
X190363Y101734D01*
X190210Y101797D01*
X190057Y101734D01*
X189994Y101581D01*
X190002Y101600D02*
X190418Y101600D01*
X190530Y100765D02*
X190422Y101308D01*
X190330Y101446D01*
X190168Y101478D01*
X190030Y101386D01*
X189998Y101223D01*
X190106Y100681D01*
X190198Y100543D01*
X190360Y100511D01*
X190498Y100603D01*
X190530Y100765D01*
X190030Y101062D02*
X190471Y101062D01*
X190805Y100384D02*
X190498Y100843D01*
X190360Y100936D01*
X190198Y100903D01*
X190106Y100765D01*
X190138Y100603D01*
X190445Y100143D01*
X190583Y100051D01*
X190746Y100083D01*
X190838Y100221D01*
X190805Y100384D01*
X190138Y100602D02*
X190659Y100602D01*
X191205Y100136D02*
X190746Y100443D01*
X190583Y100476D01*
X190445Y100384D01*
X190413Y100221D01*
X190505Y100083D01*
X190965Y99776D01*
X191127Y99744D01*
X191265Y99836D01*
X191297Y99998D01*
X191205Y100136D01*
X190428Y100295D02*
X190968Y100295D01*
X191670Y100061D02*
X191127Y100168D01*
X190965Y100136D01*
X190873Y99998D01*
X190905Y99836D01*
X191043Y99744D01*
X191585Y99636D01*
X191748Y99668D01*
X191840Y99806D01*
X191807Y99969D01*
X191670Y100061D01*
X192128Y100168D02*
X191585Y100061D01*
X191447Y99969D01*
X191415Y99806D01*
X191507Y99668D01*
X191670Y99636D01*
X192212Y99744D01*
X192350Y99836D01*
X192382Y99998D01*
X192290Y100136D01*
X192128Y100168D01*
X192509Y100443D02*
X192049Y100136D01*
X191957Y99998D01*
X191990Y99836D01*
X192128Y99744D01*
X192290Y99776D01*
X192750Y100083D01*
X192842Y100221D01*
X192810Y100384D01*
X192672Y100476D01*
X192509Y100443D01*
X192287Y100295D02*
X192827Y100295D01*
X192757Y100843D02*
X192450Y100384D01*
X192417Y100221D01*
X192509Y100083D01*
X192672Y100051D01*
X192810Y100143D01*
X193117Y100603D01*
X193149Y100765D01*
X193057Y100903D01*
X192895Y100936D01*
X192757Y100843D01*
X192596Y100602D02*
X193116Y100602D01*
X192832Y101308D02*
X192724Y100765D01*
X192757Y100603D01*
X192895Y100511D01*
X193057Y100543D01*
X193149Y100681D01*
X193257Y101223D01*
X193225Y101386D01*
X193087Y101478D01*
X192924Y101446D01*
X192832Y101308D01*
X192783Y101062D02*
X193225Y101062D01*
X197907Y97329D02*
X197907Y101581D01*
X197844Y101734D01*
X197690Y101797D01*
X197537Y101734D01*
X197474Y101581D01*
X197474Y97329D01*
X197537Y97175D01*
X197690Y97112D01*
X197844Y97175D01*
X197907Y97329D01*
X197474Y97663D02*
X197907Y97663D01*
X197474Y98214D02*
X197907Y98214D01*
X197474Y98766D02*
X197907Y98766D01*
X197474Y99317D02*
X197907Y99317D01*
X197474Y99868D02*
X197907Y99868D01*
X197474Y100419D02*
X197907Y100419D01*
X197474Y100970D02*
X197907Y100970D01*
X197474Y101521D02*
X197907Y101521D01*
X197370Y102081D02*
X197478Y101538D01*
X197570Y101400D01*
X197733Y101368D01*
X197870Y101460D01*
X197903Y101623D01*
X197795Y102165D01*
X197703Y102303D01*
X197540Y102335D01*
X197402Y102243D01*
X197370Y102081D01*
X197402Y101919D02*
X197844Y101919D01*
X197095Y102462D02*
X197402Y102003D01*
X197540Y101911D01*
X197703Y101943D01*
X197795Y102081D01*
X197763Y102243D01*
X197455Y102703D01*
X197318Y102795D01*
X197155Y102763D01*
X197063Y102625D01*
X197095Y102462D01*
X197096Y102462D02*
X197617Y102462D01*
X196695Y102710D02*
X197155Y102403D01*
X197318Y102370D01*
X197455Y102462D01*
X197488Y102625D01*
X197396Y102763D01*
X196936Y103070D01*
X196773Y103102D01*
X196635Y103010D01*
X196603Y102848D01*
X196695Y102710D01*
X196618Y102922D02*
X197158Y102922D01*
X196231Y102785D02*
X196773Y102678D01*
X196936Y102710D01*
X197028Y102848D01*
X196996Y103010D01*
X196858Y103102D01*
X196315Y103210D01*
X196153Y103178D01*
X196061Y103040D01*
X196093Y102878D01*
X196231Y102785D01*
X195773Y102678D02*
X196315Y102785D01*
X196453Y102878D01*
X196485Y103040D01*
X196393Y103178D01*
X196231Y103210D01*
X195688Y103102D01*
X195551Y103010D01*
X195518Y102848D01*
X195610Y102710D01*
X195773Y102678D01*
X195391Y102403D02*
X195851Y102710D01*
X195943Y102848D01*
X195911Y103010D01*
X195773Y103102D01*
X195610Y103070D01*
X195151Y102763D01*
X195059Y102625D01*
X195091Y102462D01*
X195229Y102370D01*
X195391Y102403D01*
X195388Y102922D02*
X195928Y102922D01*
X195144Y102003D02*
X195451Y102462D01*
X195483Y102625D01*
X195391Y102763D01*
X195229Y102795D01*
X195091Y102703D01*
X194784Y102243D01*
X194751Y102081D01*
X194843Y101943D01*
X195006Y101911D01*
X195144Y102003D01*
X194930Y102462D02*
X195450Y102462D01*
X195068Y101538D02*
X195176Y102081D01*
X195144Y102243D01*
X195006Y102335D01*
X194843Y102303D01*
X194751Y102165D01*
X194643Y101623D01*
X194676Y101460D01*
X194814Y101368D01*
X194976Y101400D01*
X195068Y101538D01*
X194702Y101919D02*
X195144Y101919D01*
X194639Y101581D02*
X194639Y97329D01*
X194703Y97175D01*
X194856Y97112D01*
X195009Y97175D01*
X195072Y97329D01*
X195072Y101581D01*
X195009Y101734D01*
X194856Y101797D01*
X194703Y101734D01*
X194639Y101581D01*
X194639Y97663D02*
X195072Y97663D01*
X194639Y98214D02*
X195072Y98214D01*
X194639Y98766D02*
X195072Y98766D01*
X194639Y99317D02*
X195072Y99317D01*
X194639Y99868D02*
X195072Y99868D01*
X194639Y100419D02*
X195072Y100419D01*
X194639Y100970D02*
X195072Y100970D01*
X194639Y101521D02*
X195072Y101521D01*
X195176Y96828D02*
X195068Y97371D01*
X194976Y97509D01*
X194814Y97541D01*
X194676Y97449D01*
X194643Y97286D01*
X194751Y96744D01*
X194843Y96606D01*
X195006Y96574D01*
X195144Y96666D01*
X195176Y96828D01*
X194675Y97125D02*
X195117Y97125D01*
X195451Y96447D02*
X195144Y96906D01*
X195006Y96999D01*
X194843Y96966D01*
X194751Y96828D01*
X194784Y96666D01*
X195091Y96206D01*
X195229Y96114D01*
X195391Y96146D01*
X195483Y96284D01*
X195451Y96447D01*
X194784Y96665D02*
X195305Y96665D01*
X195851Y96199D02*
X195391Y96506D01*
X195229Y96539D01*
X195091Y96447D01*
X195059Y96284D01*
X195151Y96146D01*
X195610Y95839D01*
X195773Y95807D01*
X195911Y95899D01*
X195943Y96061D01*
X195851Y96199D01*
X195073Y96358D02*
X195613Y96358D01*
X196315Y96124D02*
X195773Y96231D01*
X195610Y96199D01*
X195518Y96061D01*
X195551Y95899D01*
X195688Y95807D01*
X196231Y95699D01*
X196393Y95731D01*
X196485Y95869D01*
X196453Y96032D01*
X196315Y96124D01*
X196773Y96231D02*
X196231Y96124D01*
X196093Y96032D01*
X196061Y95869D01*
X196153Y95731D01*
X196315Y95699D01*
X196858Y95807D01*
X196996Y95899D01*
X197028Y96061D01*
X196936Y96199D01*
X196773Y96231D01*
X197155Y96506D02*
X196695Y96199D01*
X196603Y96061D01*
X196635Y95899D01*
X196773Y95807D01*
X196936Y95839D01*
X197396Y96146D01*
X197488Y96284D01*
X197455Y96447D01*
X197318Y96539D01*
X197155Y96506D01*
X196933Y96358D02*
X197473Y96358D01*
X197402Y96906D02*
X197095Y96447D01*
X197063Y96284D01*
X197155Y96146D01*
X197318Y96114D01*
X197455Y96206D01*
X197763Y96666D01*
X197795Y96828D01*
X197703Y96966D01*
X197540Y96999D01*
X197402Y96906D01*
X197241Y96665D02*
X197762Y96665D01*
X197478Y97371D02*
X197370Y96828D01*
X197402Y96666D01*
X197540Y96574D01*
X197703Y96606D01*
X197795Y96744D01*
X197903Y97286D01*
X197870Y97449D01*
X197733Y97541D01*
X197570Y97509D01*
X197478Y97371D01*
X197429Y97125D02*
X197871Y97125D01*
X200319Y96280D02*
X199888Y96697D01*
X199734Y96758D01*
X199582Y96692D01*
X199521Y96538D01*
X199587Y96386D01*
X200017Y95969D01*
X200171Y95908D01*
X200323Y95973D01*
X200384Y96128D01*
X200319Y96280D01*
X199555Y96459D02*
X200134Y96459D01*
X200805Y96126D02*
X200241Y96328D01*
X200075Y96320D01*
X199964Y96197D01*
X199972Y96032D01*
X200095Y95920D01*
X200659Y95718D01*
X200824Y95726D01*
X200936Y95849D01*
X200928Y96014D01*
X200805Y96126D01*
X200029Y96269D02*
X200405Y96269D01*
X201311Y96187D02*
X200714Y96138D01*
X200567Y96062D01*
X200516Y95904D01*
X200592Y95757D01*
X200749Y95706D01*
X201347Y95755D01*
X201494Y95831D01*
X201545Y95988D01*
X201469Y96136D01*
X201311Y96187D01*
X201748Y96451D02*
X201224Y96160D01*
X201121Y96030D01*
X201140Y95866D01*
X201270Y95763D01*
X201434Y95781D01*
X201958Y96072D01*
X202061Y96202D01*
X202042Y96367D01*
X201912Y96470D01*
X201748Y96451D01*
X201501Y96314D02*
X202048Y96314D01*
X202036Y96872D02*
X201679Y96391D01*
X201639Y96230D01*
X201724Y96088D01*
X201885Y96047D01*
X202027Y96133D01*
X202384Y96614D01*
X202424Y96775D01*
X202339Y96917D01*
X202178Y96957D01*
X202036Y96872D01*
X201833Y96599D02*
X202372Y96599D01*
X202124Y97374D02*
X201998Y96789D01*
X202028Y96626D01*
X202164Y96531D01*
X202327Y96561D01*
X202421Y96697D01*
X202548Y97283D01*
X202518Y97446D01*
X202382Y97540D01*
X202219Y97511D01*
X202124Y97374D01*
X202061Y97082D02*
X202504Y97082D01*
X202120Y98746D02*
X202120Y97329D01*
X202183Y97175D01*
X202336Y97112D01*
X202489Y97175D01*
X202553Y97329D01*
X202553Y98746D01*
X202489Y98899D01*
X202336Y98962D01*
X202183Y98899D01*
X202120Y98746D01*
X202120Y97663D02*
X202553Y97663D01*
X202120Y98214D02*
X202553Y98214D01*
X202128Y98766D02*
X202544Y98766D01*
X202016Y99246D02*
X202124Y98704D01*
X202216Y98566D01*
X202378Y98533D01*
X202516Y98626D01*
X202548Y98788D01*
X202441Y99330D01*
X202348Y99468D01*
X202186Y99501D01*
X202048Y99409D01*
X202016Y99246D01*
X202048Y99085D02*
X202489Y99085D01*
X201741Y99628D02*
X202048Y99168D01*
X202186Y99076D01*
X202348Y99108D01*
X202441Y99246D01*
X202408Y99409D01*
X202101Y99868D01*
X201963Y99960D01*
X201801Y99928D01*
X201709Y99790D01*
X201741Y99628D01*
X201741Y99627D02*
X202262Y99627D01*
X201341Y99875D02*
X201801Y99568D01*
X201963Y99536D01*
X202101Y99628D01*
X202133Y99790D01*
X202041Y99928D01*
X201581Y100235D01*
X201419Y100268D01*
X201281Y100176D01*
X201249Y100013D01*
X201341Y99875D01*
X201263Y100087D02*
X201804Y100087D01*
X200876Y99951D02*
X201419Y99843D01*
X201581Y99875D01*
X201674Y100013D01*
X201641Y100176D01*
X201503Y100268D01*
X200961Y100376D01*
X200798Y100343D01*
X200706Y100205D01*
X200739Y100043D01*
X200876Y99951D01*
X200419Y99843D02*
X200961Y99951D01*
X201099Y100043D01*
X201131Y100205D01*
X201039Y100343D01*
X200876Y100376D01*
X200334Y100268D01*
X200196Y100176D01*
X200164Y100013D01*
X200256Y99875D01*
X200419Y99843D01*
X200037Y99568D02*
X200497Y99875D01*
X200589Y100013D01*
X200556Y100176D01*
X200419Y100268D01*
X200256Y100235D01*
X199796Y99928D01*
X199704Y99790D01*
X199737Y99628D01*
X199874Y99536D01*
X200037Y99568D01*
X200034Y100087D02*
X200574Y100087D01*
X199789Y99168D02*
X200097Y99628D01*
X200129Y99790D01*
X200037Y99928D01*
X199874Y99960D01*
X199737Y99868D01*
X199429Y99409D01*
X199397Y99246D01*
X199489Y99108D01*
X199652Y99076D01*
X199789Y99168D01*
X199575Y99627D02*
X200096Y99627D01*
X199714Y98704D02*
X199822Y99246D01*
X199789Y99409D01*
X199652Y99501D01*
X199489Y99468D01*
X199397Y99330D01*
X199289Y98788D01*
X199321Y98626D01*
X199459Y98533D01*
X199622Y98566D01*
X199714Y98704D01*
X199348Y99085D02*
X199790Y99085D01*
X199285Y102998D02*
X199285Y98746D01*
X199348Y98593D01*
X199501Y98529D01*
X199655Y98593D01*
X199718Y98746D01*
X199718Y102998D01*
X199655Y103151D01*
X199501Y103214D01*
X199348Y103151D01*
X199285Y102998D01*
X199285Y99081D02*
X199718Y99081D01*
X199285Y99632D02*
X199718Y99632D01*
X199285Y100183D02*
X199718Y100183D01*
X199285Y100734D02*
X199718Y100734D01*
X199285Y101285D02*
X199718Y101285D01*
X199285Y101836D02*
X199718Y101836D01*
X199285Y102388D02*
X199718Y102388D01*
X199285Y102939D02*
X199718Y102939D01*
X202336Y103214D02*
X199501Y103214D01*
X199348Y103151D01*
X199285Y102998D01*
X199348Y102845D01*
X199501Y102781D01*
X202336Y102781D01*
X202489Y102845D01*
X202553Y102998D01*
X202489Y103151D01*
X202336Y103214D01*
X148700Y100322D02*
X148807Y99716D01*
X148896Y99577D01*
X149058Y99541D01*
X149198Y99630D01*
X149234Y99792D01*
X149127Y100398D01*
X149038Y100537D01*
X148876Y100573D01*
X148736Y100484D01*
X148700Y100322D01*
X148741Y100092D02*
X149181Y100092D01*
X148419Y100785D02*
X148726Y100252D01*
X148858Y100151D01*
X149022Y100172D01*
X149123Y100304D01*
X149101Y100468D01*
X148794Y101001D01*
X148662Y101102D01*
X148498Y101080D01*
X148397Y100949D01*
X148419Y100785D01*
X148466Y100702D02*
X148966Y100702D01*
X147996Y101123D02*
X148467Y100727D01*
X148625Y100677D01*
X148772Y100754D01*
X148822Y100912D01*
X148745Y101059D01*
X148274Y101454D01*
X148116Y101504D01*
X147969Y101428D01*
X147919Y101270D01*
X147996Y101123D01*
X147940Y101228D02*
X148543Y101228D01*
X147482Y101295D02*
X148061Y101085D01*
X148226Y101092D01*
X148338Y101214D01*
X148331Y101380D01*
X148209Y101492D01*
X147631Y101702D01*
X147465Y101695D01*
X147353Y101573D01*
X147360Y101407D01*
X147482Y101295D01*
X147411Y101636D02*
X147812Y101636D01*
X146941Y101282D02*
X147557Y101282D01*
X147710Y101346D01*
X147773Y101499D01*
X147710Y101652D01*
X147557Y101715D01*
X146941Y101715D01*
X146788Y101652D01*
X146725Y101499D01*
X146788Y101346D01*
X146941Y101282D01*
X146437Y101085D02*
X147015Y101295D01*
X147137Y101407D01*
X147145Y101573D01*
X147033Y101695D01*
X146867Y101702D01*
X146289Y101492D01*
X146167Y101380D01*
X146160Y101214D01*
X146272Y101092D01*
X146437Y101085D01*
X146685Y101636D02*
X147087Y101636D01*
X146031Y100727D02*
X146502Y101122D01*
X146579Y101270D01*
X146529Y101428D01*
X146382Y101504D01*
X146224Y101454D01*
X145753Y101059D01*
X145676Y100912D01*
X145726Y100754D01*
X145873Y100677D01*
X146031Y100727D01*
X145955Y101228D02*
X146557Y101228D01*
X145772Y100252D02*
X146079Y100785D01*
X146101Y100949D01*
X146000Y101080D01*
X145836Y101102D01*
X145704Y101001D01*
X145397Y100468D01*
X145375Y100304D01*
X145476Y100172D01*
X145640Y100151D01*
X145772Y100252D01*
X145531Y100702D02*
X146032Y100702D01*
X145690Y99716D02*
X145797Y100322D01*
X145761Y100484D01*
X145622Y100573D01*
X145460Y100537D01*
X145371Y100398D01*
X145264Y99792D01*
X145300Y99630D01*
X145440Y99541D01*
X145601Y99577D01*
X145690Y99716D01*
X145317Y100092D02*
X145757Y100092D01*
X145733Y96132D02*
X145733Y99754D01*
X145670Y99907D01*
X145517Y99971D01*
X145363Y99907D01*
X145300Y99754D01*
X145300Y96132D01*
X145363Y95979D01*
X145517Y95915D01*
X145670Y95979D01*
X145733Y96132D01*
X145300Y96467D02*
X145733Y96467D01*
X145300Y97018D02*
X145733Y97018D01*
X145300Y97569D02*
X145733Y97569D01*
X145300Y98120D02*
X145733Y98120D01*
X145300Y98671D02*
X145733Y98671D01*
X145300Y99223D02*
X145733Y99223D01*
X145308Y99774D02*
X145725Y99774D01*
X145797Y95564D02*
X145690Y96170D01*
X145601Y96309D01*
X145440Y96345D01*
X145300Y96256D01*
X145264Y96094D01*
X145371Y95488D01*
X145460Y95349D01*
X145622Y95313D01*
X145761Y95402D01*
X145797Y95564D01*
X145305Y95864D02*
X145744Y95864D01*
X146079Y95102D02*
X145772Y95634D01*
X145640Y95735D01*
X145476Y95714D01*
X145375Y95582D01*
X145397Y95418D01*
X145704Y94885D01*
X145836Y94784D01*
X146000Y94806D01*
X146101Y94937D01*
X146079Y95102D01*
X145444Y95335D02*
X145944Y95335D01*
X146502Y94764D02*
X146031Y95159D01*
X145873Y95209D01*
X145726Y95132D01*
X145676Y94974D01*
X145753Y94827D01*
X146224Y94432D01*
X146382Y94382D01*
X146529Y94459D01*
X146579Y94617D01*
X146502Y94764D01*
X145697Y94933D02*
X146300Y94933D01*
X147015Y94591D02*
X146437Y94801D01*
X146272Y94794D01*
X146160Y94672D01*
X146167Y94506D01*
X146289Y94394D01*
X146867Y94184D01*
X147033Y94191D01*
X147145Y94313D01*
X147137Y94479D01*
X147015Y94591D01*
X146217Y94735D02*
X146619Y94735D01*
X147557Y94604D02*
X146941Y94604D01*
X146788Y94540D01*
X146725Y94387D01*
X146788Y94234D01*
X146941Y94171D01*
X147557Y94171D01*
X147710Y94234D01*
X147773Y94387D01*
X147710Y94540D01*
X147557Y94604D01*
X148061Y94801D02*
X147482Y94591D01*
X147360Y94479D01*
X147353Y94313D01*
X147465Y94191D01*
X147631Y94184D01*
X148209Y94394D01*
X148331Y94506D01*
X148338Y94672D01*
X148226Y94794D01*
X148061Y94801D01*
X147879Y94735D02*
X148280Y94735D01*
X148467Y95159D02*
X147996Y94764D01*
X147919Y94617D01*
X147969Y94459D01*
X148116Y94382D01*
X148274Y94432D01*
X148745Y94827D01*
X148822Y94974D01*
X148772Y95132D01*
X148625Y95209D01*
X148467Y95159D01*
X148198Y94933D02*
X148800Y94933D01*
X148726Y95634D02*
X148419Y95102D01*
X148397Y94937D01*
X148498Y94806D01*
X148662Y94784D01*
X148794Y94885D01*
X149101Y95418D01*
X149123Y95582D01*
X149022Y95714D01*
X148858Y95735D01*
X148726Y95634D01*
X148553Y95335D02*
X149054Y95335D01*
X148807Y96170D02*
X148700Y95564D01*
X148736Y95402D01*
X148876Y95313D01*
X149038Y95349D01*
X149127Y95488D01*
X149234Y96094D01*
X149198Y96256D01*
X149058Y96345D01*
X148896Y96309D01*
X148807Y96170D01*
X148753Y95864D02*
X149193Y95864D01*
X150654Y101486D02*
X150654Y94400D01*
X150718Y94247D01*
X150871Y94183D01*
X151024Y94247D01*
X151087Y94400D01*
X151087Y101486D01*
X151024Y101639D01*
X150871Y101703D01*
X150718Y101639D01*
X150654Y101486D01*
X150654Y94734D02*
X151087Y94734D01*
X150654Y95286D02*
X151087Y95286D01*
X150654Y95837D02*
X151087Y95837D01*
X150654Y96388D02*
X151087Y96388D01*
X150654Y96939D02*
X151087Y96939D01*
X150654Y97490D02*
X151087Y97490D01*
X150654Y98041D02*
X151087Y98041D01*
X150654Y98593D02*
X151087Y98593D01*
X150654Y99144D02*
X151087Y99144D01*
X150654Y99695D02*
X151087Y99695D01*
X150654Y100246D02*
X151087Y100246D01*
X150654Y100797D02*
X151087Y100797D01*
X150654Y101349D02*
X151087Y101349D01*
X153506Y96621D02*
X151065Y101582D01*
X150941Y101691D01*
X150775Y101681D01*
X150666Y101556D01*
X150677Y101391D01*
X153118Y96430D01*
X153242Y96321D01*
X153407Y96331D01*
X153517Y96456D01*
X153506Y96621D01*
X152900Y96872D02*
X153383Y96872D01*
X152629Y97423D02*
X153112Y97423D01*
X152358Y97974D02*
X152840Y97974D01*
X152087Y98525D02*
X152569Y98525D01*
X151815Y99077D02*
X152298Y99077D01*
X151544Y99628D02*
X152027Y99628D01*
X151273Y100179D02*
X151756Y100179D01*
X151002Y100730D02*
X151484Y100730D01*
X150730Y101281D02*
X151213Y101281D01*
X155638Y101584D02*
X153119Y96624D01*
X153106Y96459D01*
X153214Y96333D01*
X153379Y96320D01*
X153505Y96428D01*
X156025Y101388D01*
X156037Y101554D01*
X155930Y101679D01*
X155764Y101692D01*
X155638Y101584D01*
X153244Y96871D02*
X153730Y96871D01*
X153524Y97422D02*
X154010Y97422D01*
X153804Y97973D02*
X154290Y97973D01*
X154084Y98525D02*
X154570Y98525D01*
X154364Y99076D02*
X154850Y99076D01*
X154644Y99627D02*
X155130Y99627D01*
X154924Y100178D02*
X155410Y100178D01*
X155204Y100729D02*
X155690Y100729D01*
X155484Y101281D02*
X155970Y101281D01*
X156048Y94400D02*
X156048Y101486D01*
X155985Y101639D01*
X155832Y101703D01*
X155678Y101639D01*
X155615Y101486D01*
X155615Y94400D01*
X155678Y94247D01*
X155832Y94183D01*
X155985Y94247D01*
X156048Y94400D01*
X155615Y94734D02*
X156048Y94734D01*
X155615Y95286D02*
X156048Y95286D01*
X155615Y95837D02*
X156048Y95837D01*
X155615Y96388D02*
X156048Y96388D01*
X155615Y96939D02*
X156048Y96939D01*
X155615Y97490D02*
X156048Y97490D01*
X155615Y98041D02*
X156048Y98041D01*
X155615Y98593D02*
X156048Y98593D01*
X155615Y99144D02*
X156048Y99144D01*
X155615Y99695D02*
X156048Y99695D01*
X155615Y100246D02*
X156048Y100246D01*
X155615Y100797D02*
X156048Y100797D01*
X155615Y101349D02*
X156048Y101349D01*
X157426Y97943D02*
X157426Y94400D01*
X157489Y94247D01*
X157643Y94183D01*
X157796Y94247D01*
X157859Y94400D01*
X157859Y97943D01*
X157796Y98096D01*
X157643Y98160D01*
X157489Y98096D01*
X157426Y97943D01*
X157426Y94734D02*
X157859Y94734D01*
X157426Y95286D02*
X157859Y95286D01*
X157426Y95837D02*
X157859Y95837D01*
X157426Y96388D02*
X157859Y96388D01*
X157426Y96939D02*
X157859Y96939D01*
X157426Y97490D02*
X157859Y97490D01*
X157467Y98041D02*
X157818Y98041D01*
X159375Y98160D02*
X157643Y98160D01*
X157489Y98096D01*
X157426Y97943D01*
X157489Y97790D01*
X157643Y97727D01*
X159375Y97727D01*
X159528Y97790D01*
X159591Y97943D01*
X159528Y98096D01*
X159375Y98160D01*
X159943Y98303D02*
X159337Y98196D01*
X159197Y98107D01*
X159162Y97945D01*
X159251Y97805D01*
X159412Y97769D01*
X160018Y97876D01*
X160158Y97965D01*
X160194Y98127D01*
X160105Y98267D01*
X159943Y98303D01*
X160405Y98584D02*
X159873Y98277D01*
X159772Y98145D01*
X159793Y97981D01*
X159925Y97880D01*
X160089Y97902D01*
X160622Y98209D01*
X160723Y98341D01*
X160701Y98505D01*
X160570Y98606D01*
X160405Y98584D01*
X160140Y98431D02*
X160711Y98431D01*
X160743Y99007D02*
X160348Y98536D01*
X160298Y98378D01*
X160374Y98231D01*
X160533Y98181D01*
X160680Y98258D01*
X161075Y98729D01*
X161125Y98887D01*
X161048Y99034D01*
X160890Y99084D01*
X160743Y99007D01*
X160512Y98732D02*
X161076Y98732D01*
X160916Y99520D02*
X160706Y98942D01*
X160713Y98777D01*
X160835Y98665D01*
X161001Y98672D01*
X161113Y98794D01*
X161323Y99372D01*
X161316Y99538D01*
X161194Y99650D01*
X161028Y99643D01*
X160916Y99520D01*
X160805Y99216D02*
X161266Y99216D01*
X160903Y100062D02*
X160903Y99446D01*
X160966Y99293D01*
X161120Y99230D01*
X161273Y99293D01*
X161336Y99446D01*
X161336Y100062D01*
X161273Y100215D01*
X161120Y100278D01*
X160966Y100215D01*
X160903Y100062D01*
X160903Y99781D02*
X161336Y99781D01*
X160706Y100566D02*
X160916Y99988D01*
X161028Y99865D01*
X161194Y99858D01*
X161316Y99970D01*
X161323Y100136D01*
X161113Y100714D01*
X161001Y100836D01*
X160835Y100843D01*
X160713Y100731D01*
X160706Y100566D01*
X160763Y100409D02*
X161223Y100409D01*
X160348Y100972D02*
X160743Y100501D01*
X160890Y100424D01*
X161048Y100474D01*
X161125Y100621D01*
X161075Y100779D01*
X160680Y101250D01*
X160533Y101327D01*
X160374Y101277D01*
X160298Y101130D01*
X160348Y100972D01*
X160347Y100975D02*
X160910Y100975D01*
X159873Y101231D02*
X160405Y100924D01*
X160570Y100902D01*
X160701Y101003D01*
X160723Y101167D01*
X160622Y101299D01*
X160089Y101606D01*
X159925Y101628D01*
X159793Y101527D01*
X159772Y101363D01*
X159873Y101231D01*
X159784Y101453D02*
X160354Y101453D01*
X159337Y101312D02*
X159943Y101206D01*
X160105Y101242D01*
X160194Y101381D01*
X160158Y101543D01*
X160018Y101632D01*
X159412Y101739D01*
X159251Y101703D01*
X159162Y101563D01*
X159197Y101402D01*
X159337Y101312D01*
X157643Y101270D02*
X159375Y101270D01*
X159528Y101333D01*
X159591Y101486D01*
X159528Y101639D01*
X159375Y101703D01*
X157643Y101703D01*
X157489Y101639D01*
X157426Y101486D01*
X157489Y101333D01*
X157643Y101270D01*
X157859Y97943D02*
X157859Y101486D01*
X157796Y101639D01*
X157643Y101703D01*
X157489Y101639D01*
X157426Y101486D01*
X157426Y97943D01*
X157489Y97790D01*
X157643Y97727D01*
X157796Y97790D01*
X157859Y97943D01*
X157426Y98278D02*
X157859Y98278D01*
X157426Y98829D02*
X157859Y98829D01*
X157426Y99380D02*
X157859Y99380D01*
X157426Y99931D02*
X157859Y99931D01*
X157426Y100482D02*
X157859Y100482D01*
X157426Y101034D02*
X157859Y101034D01*
X157467Y101585D02*
X157818Y101585D01*
X164261Y101639D02*
X162844Y100222D01*
X162780Y100069D01*
X162844Y99916D01*
X162997Y99853D01*
X163150Y99916D01*
X164567Y101333D01*
X164631Y101486D01*
X164567Y101639D01*
X164414Y101703D01*
X164261Y101639D01*
X163025Y100404D02*
X163638Y100404D01*
X163576Y100955D02*
X164189Y100955D01*
X164128Y101506D02*
X164623Y101506D01*
X164631Y94400D02*
X164631Y101486D01*
X164567Y101639D01*
X164414Y101703D01*
X164261Y101639D01*
X164198Y101486D01*
X164198Y94400D01*
X164261Y94247D01*
X164414Y94183D01*
X164567Y94247D01*
X164631Y94400D01*
X164198Y94734D02*
X164631Y94734D01*
X164198Y95286D02*
X164631Y95286D01*
X164198Y95837D02*
X164631Y95837D01*
X164198Y96388D02*
X164631Y96388D01*
X164198Y96939D02*
X164631Y96939D01*
X164198Y97490D02*
X164631Y97490D01*
X164198Y98041D02*
X164631Y98041D01*
X164198Y98593D02*
X164631Y98593D01*
X164198Y99144D02*
X164631Y99144D01*
X164198Y99695D02*
X164631Y99695D01*
X164198Y100246D02*
X164631Y100246D01*
X164198Y100797D02*
X164631Y100797D01*
X164198Y101349D02*
X164631Y101349D01*
X166426Y96052D02*
X168552Y101406D01*
X168550Y101572D01*
X168431Y101688D01*
X168265Y101685D01*
X168150Y101566D01*
X166024Y96212D01*
X166026Y96046D01*
X166145Y95931D01*
X166311Y95933D01*
X166426Y96052D01*
X166131Y96482D02*
X166597Y96482D01*
X166350Y97033D02*
X166816Y97033D01*
X166569Y97584D02*
X167035Y97584D01*
X166788Y98136D02*
X167254Y98136D01*
X167007Y98687D02*
X167473Y98687D01*
X167225Y99238D02*
X167691Y99238D01*
X167444Y99789D02*
X167910Y99789D01*
X167663Y100340D02*
X168129Y100340D01*
X167882Y100891D02*
X168348Y100891D01*
X168101Y101443D02*
X168552Y101443D01*
X169060Y96349D02*
X166225Y96349D01*
X166072Y96285D01*
X166009Y96132D01*
X166072Y95979D01*
X166225Y95915D01*
X169060Y95915D01*
X169213Y95979D01*
X169276Y96132D01*
X169213Y96285D01*
X169060Y96349D01*
X168568Y94400D02*
X168568Y97549D01*
X168504Y97702D01*
X168351Y97766D01*
X168198Y97702D01*
X168135Y97549D01*
X168135Y94400D01*
X168198Y94247D01*
X168351Y94183D01*
X168504Y94247D01*
X168568Y94400D01*
X168135Y94734D02*
X168568Y94734D01*
X168135Y95286D02*
X168568Y95286D01*
X168135Y95837D02*
X168568Y95837D01*
X168135Y96388D02*
X168568Y96388D01*
X168135Y96939D02*
X168568Y96939D01*
X168135Y97490D02*
X168568Y97490D01*
X148616Y77329D02*
X148616Y81581D01*
X148552Y81734D01*
X148399Y81797D01*
X148246Y81734D01*
X148183Y81581D01*
X148183Y77329D01*
X148246Y77175D01*
X148399Y77112D01*
X148552Y77175D01*
X148616Y77329D01*
X148183Y77663D02*
X148616Y77663D01*
X148183Y78214D02*
X148616Y78214D01*
X148183Y78766D02*
X148616Y78766D01*
X148183Y79317D02*
X148616Y79317D01*
X148183Y79868D02*
X148616Y79868D01*
X148183Y80419D02*
X148616Y80419D01*
X148183Y80970D02*
X148616Y80970D01*
X148183Y81521D02*
X148616Y81521D01*
X148079Y82081D02*
X148187Y81538D01*
X148279Y81400D01*
X148441Y81368D01*
X148579Y81460D01*
X148611Y81623D01*
X148504Y82165D01*
X148411Y82303D01*
X148249Y82335D01*
X148111Y82243D01*
X148079Y82081D01*
X148111Y81919D02*
X148552Y81919D01*
X147804Y82462D02*
X148111Y82003D01*
X148249Y81911D01*
X148411Y81943D01*
X148504Y82081D01*
X148471Y82243D01*
X148164Y82703D01*
X148026Y82795D01*
X147864Y82763D01*
X147772Y82625D01*
X147804Y82462D01*
X148325Y82462D01*
X147404Y82710D02*
X147864Y82403D01*
X148026Y82370D01*
X148164Y82462D01*
X148196Y82625D01*
X148104Y82763D01*
X147644Y83070D01*
X147482Y83102D01*
X147344Y83010D01*
X147312Y82848D01*
X147404Y82710D01*
X147326Y82922D02*
X147867Y82922D01*
X146939Y82785D02*
X147482Y82678D01*
X147644Y82710D01*
X147736Y82848D01*
X147704Y83010D01*
X147566Y83102D01*
X147024Y83210D01*
X146861Y83178D01*
X146769Y83040D01*
X146802Y82878D01*
X146939Y82785D01*
X146482Y82678D02*
X147024Y82785D01*
X147162Y82878D01*
X147194Y83040D01*
X147102Y83178D01*
X146939Y83210D01*
X146397Y83102D01*
X146259Y83010D01*
X146227Y82848D01*
X146319Y82710D01*
X146482Y82678D01*
X146100Y82403D02*
X146560Y82710D01*
X146652Y82848D01*
X146619Y83010D01*
X146482Y83102D01*
X146319Y83070D01*
X145859Y82763D01*
X145767Y82625D01*
X145799Y82462D01*
X145937Y82370D01*
X146100Y82403D01*
X146097Y82922D02*
X146637Y82922D01*
X145852Y82003D02*
X146160Y82462D01*
X146192Y82625D01*
X146100Y82763D01*
X145937Y82795D01*
X145799Y82703D01*
X145492Y82243D01*
X145460Y82081D01*
X145552Y81943D01*
X145715Y81911D01*
X145852Y82003D01*
X145638Y82462D02*
X146159Y82462D01*
X145777Y81538D02*
X145885Y82081D01*
X145852Y82243D01*
X145715Y82335D01*
X145552Y82303D01*
X145460Y82165D01*
X145352Y81623D01*
X145384Y81460D01*
X145522Y81368D01*
X145685Y81400D01*
X145777Y81538D01*
X145411Y81919D02*
X145853Y81919D01*
X145348Y81581D02*
X145348Y77329D01*
X145411Y77175D01*
X145564Y77112D01*
X145718Y77175D01*
X145781Y77329D01*
X145781Y81581D01*
X145718Y81734D01*
X145564Y81797D01*
X145411Y81734D01*
X145348Y81581D01*
X145348Y77663D02*
X145781Y77663D01*
X145348Y78214D02*
X145781Y78214D01*
X145348Y78766D02*
X145781Y78766D01*
X145348Y79317D02*
X145781Y79317D01*
X145348Y79868D02*
X145781Y79868D01*
X145348Y80419D02*
X145781Y80419D01*
X145348Y80970D02*
X145781Y80970D01*
X145348Y81521D02*
X145781Y81521D01*
X145885Y76828D02*
X145777Y77371D01*
X145685Y77509D01*
X145522Y77541D01*
X145384Y77449D01*
X145352Y77286D01*
X145460Y76744D01*
X145552Y76606D01*
X145715Y76574D01*
X145852Y76666D01*
X145885Y76828D01*
X145384Y77125D02*
X145826Y77125D01*
X146160Y76447D02*
X145852Y76906D01*
X145715Y76999D01*
X145552Y76966D01*
X145460Y76828D01*
X145492Y76666D01*
X145799Y76206D01*
X145937Y76114D01*
X146100Y76146D01*
X146192Y76284D01*
X146160Y76447D01*
X145493Y76665D02*
X146014Y76665D01*
X146560Y76199D02*
X146100Y76506D01*
X145937Y76539D01*
X145799Y76447D01*
X145767Y76284D01*
X145859Y76146D01*
X146319Y75839D01*
X146482Y75807D01*
X146619Y75899D01*
X146652Y76061D01*
X146560Y76199D01*
X145782Y76358D02*
X146322Y76358D01*
X147024Y76124D02*
X146482Y76231D01*
X146319Y76199D01*
X146227Y76061D01*
X146259Y75899D01*
X146397Y75807D01*
X146939Y75699D01*
X147102Y75731D01*
X147194Y75869D01*
X147162Y76032D01*
X147024Y76124D01*
X147482Y76231D02*
X146939Y76124D01*
X146802Y76032D01*
X146769Y75869D01*
X146861Y75731D01*
X147024Y75699D01*
X147566Y75807D01*
X147704Y75899D01*
X147736Y76061D01*
X147644Y76199D01*
X147482Y76231D01*
X147864Y76506D02*
X147404Y76199D01*
X147312Y76061D01*
X147344Y75899D01*
X147482Y75807D01*
X147644Y75839D01*
X148104Y76146D01*
X148196Y76284D01*
X148164Y76447D01*
X148026Y76539D01*
X147864Y76506D01*
X147641Y76358D02*
X148182Y76358D01*
X148111Y76906D02*
X147804Y76447D01*
X147772Y76284D01*
X147864Y76146D01*
X148026Y76114D01*
X148164Y76206D01*
X148471Y76666D01*
X148504Y76828D01*
X148411Y76966D01*
X148249Y76999D01*
X148111Y76906D01*
X147950Y76665D02*
X148471Y76665D01*
X148187Y77371D02*
X148079Y76828D01*
X148111Y76666D01*
X148249Y76574D01*
X148411Y76606D01*
X148504Y76744D01*
X148611Y77286D01*
X148579Y77449D01*
X148441Y77541D01*
X148279Y77509D01*
X148187Y77371D01*
X148138Y77125D02*
X148579Y77125D01*
X153261Y77329D02*
X153261Y78352D01*
X153198Y78505D01*
X153045Y78569D01*
X152892Y78505D01*
X152828Y78352D01*
X152828Y77329D01*
X152892Y77175D01*
X153045Y77112D01*
X153198Y77175D01*
X153261Y77329D01*
X152828Y77663D02*
X153261Y77663D01*
X152828Y78214D02*
X153261Y78214D01*
X152724Y78852D02*
X152832Y78310D01*
X152924Y78172D01*
X153087Y78140D01*
X153225Y78232D01*
X153257Y78394D01*
X153149Y78937D01*
X153057Y79075D01*
X152895Y79107D01*
X152757Y79015D01*
X152724Y78852D01*
X152757Y78691D02*
X153198Y78691D01*
X152450Y79234D02*
X152757Y78774D01*
X152895Y78682D01*
X153057Y78715D01*
X153149Y78852D01*
X153117Y79015D01*
X152810Y79475D01*
X152672Y79567D01*
X152509Y79534D01*
X152417Y79397D01*
X152450Y79234D01*
X152450Y79233D02*
X152971Y79233D01*
X152049Y79482D02*
X152509Y79174D01*
X152672Y79142D01*
X152810Y79234D01*
X152842Y79397D01*
X152750Y79534D01*
X152290Y79842D01*
X152128Y79874D01*
X151990Y79782D01*
X151957Y79619D01*
X152049Y79482D01*
X151972Y79693D02*
X152512Y79693D01*
X151585Y79557D02*
X152128Y79449D01*
X152290Y79482D01*
X152382Y79619D01*
X152350Y79782D01*
X152212Y79874D01*
X151670Y79982D01*
X151507Y79950D01*
X151415Y79812D01*
X151447Y79649D01*
X151585Y79557D01*
X151127Y79449D02*
X151670Y79557D01*
X151807Y79649D01*
X151840Y79812D01*
X151748Y79950D01*
X151585Y79982D01*
X151043Y79874D01*
X150905Y79782D01*
X150873Y79619D01*
X150965Y79482D01*
X151127Y79449D01*
X150746Y79174D02*
X151205Y79482D01*
X151297Y79619D01*
X151265Y79782D01*
X151127Y79874D01*
X150965Y79842D01*
X150505Y79534D01*
X150413Y79397D01*
X150445Y79234D01*
X150583Y79142D01*
X150746Y79174D01*
X150743Y79693D02*
X151283Y79693D01*
X150498Y78774D02*
X150805Y79234D01*
X150838Y79397D01*
X150746Y79534D01*
X150583Y79567D01*
X150445Y79475D01*
X150138Y79015D01*
X150106Y78852D01*
X150198Y78715D01*
X150360Y78682D01*
X150498Y78774D01*
X150284Y79233D02*
X150805Y79233D01*
X150422Y78310D02*
X150530Y78852D01*
X150498Y79015D01*
X150360Y79107D01*
X150198Y79075D01*
X150106Y78937D01*
X149998Y78394D01*
X150030Y78232D01*
X150168Y78140D01*
X150330Y78172D01*
X150422Y78310D01*
X150057Y78691D02*
X150498Y78691D01*
X149994Y78352D02*
X149994Y77329D01*
X150057Y77175D01*
X150210Y77112D01*
X150363Y77175D01*
X150427Y77329D01*
X150427Y78352D01*
X150363Y78505D01*
X150210Y78569D01*
X150057Y78505D01*
X149994Y78352D01*
X149994Y77663D02*
X150427Y77663D01*
X149994Y78214D02*
X150427Y78214D01*
X150530Y76828D02*
X150422Y77371D01*
X150330Y77509D01*
X150168Y77541D01*
X150030Y77449D01*
X149998Y77286D01*
X150106Y76744D01*
X150198Y76606D01*
X150360Y76574D01*
X150498Y76666D01*
X150530Y76828D01*
X150030Y77125D02*
X150471Y77125D01*
X150805Y76447D02*
X150498Y76906D01*
X150360Y76999D01*
X150198Y76966D01*
X150106Y76828D01*
X150138Y76666D01*
X150445Y76206D01*
X150583Y76114D01*
X150746Y76146D01*
X150838Y76284D01*
X150805Y76447D01*
X150138Y76665D02*
X150659Y76665D01*
X151205Y76199D02*
X150746Y76506D01*
X150583Y76539D01*
X150445Y76447D01*
X150413Y76284D01*
X150505Y76146D01*
X150965Y75839D01*
X151127Y75807D01*
X151265Y75899D01*
X151297Y76061D01*
X151205Y76199D01*
X150428Y76358D02*
X150968Y76358D01*
X151670Y76124D02*
X151127Y76231D01*
X150965Y76199D01*
X150873Y76061D01*
X150905Y75899D01*
X151043Y75807D01*
X151585Y75699D01*
X151748Y75731D01*
X151840Y75869D01*
X151807Y76032D01*
X151670Y76124D01*
X152128Y76231D02*
X151585Y76124D01*
X151447Y76032D01*
X151415Y75869D01*
X151507Y75731D01*
X151670Y75699D01*
X152212Y75807D01*
X152350Y75899D01*
X152382Y76061D01*
X152290Y76199D01*
X152128Y76231D01*
X152509Y76506D02*
X152049Y76199D01*
X151957Y76061D01*
X151990Y75899D01*
X152128Y75807D01*
X152290Y75839D01*
X152750Y76146D01*
X152842Y76284D01*
X152810Y76447D01*
X152672Y76539D01*
X152509Y76506D01*
X152287Y76358D02*
X152827Y76358D01*
X152757Y76906D02*
X152450Y76447D01*
X152417Y76284D01*
X152509Y76146D01*
X152672Y76114D01*
X152810Y76206D01*
X153117Y76666D01*
X153149Y76828D01*
X153057Y76966D01*
X152895Y76999D01*
X152757Y76906D01*
X152596Y76665D02*
X153116Y76665D01*
X152832Y77371D02*
X152724Y76828D01*
X152757Y76666D01*
X152895Y76574D01*
X153057Y76606D01*
X153149Y76744D01*
X153257Y77286D01*
X153225Y77449D01*
X153087Y77541D01*
X152924Y77509D01*
X152832Y77371D01*
X152783Y77125D02*
X153225Y77125D01*
X153261Y81266D02*
X153261Y81581D01*
X153198Y81734D01*
X153045Y81797D01*
X152892Y81734D01*
X152828Y81581D01*
X152828Y81266D01*
X152892Y81112D01*
X153045Y81049D01*
X153198Y81112D01*
X153261Y81266D01*
X152836Y81600D02*
X153253Y81600D01*
X152724Y82081D02*
X152832Y81538D01*
X152924Y81400D01*
X153087Y81368D01*
X153225Y81460D01*
X153257Y81623D01*
X153149Y82165D01*
X153057Y82303D01*
X152895Y82335D01*
X152757Y82243D01*
X152724Y82081D01*
X152757Y81919D02*
X153198Y81919D01*
X152450Y82462D02*
X152757Y82003D01*
X152895Y81911D01*
X153057Y81943D01*
X153149Y82081D01*
X153117Y82243D01*
X152810Y82703D01*
X152672Y82795D01*
X152509Y82763D01*
X152417Y82625D01*
X152450Y82462D01*
X152971Y82462D01*
X152049Y82710D02*
X152509Y82403D01*
X152672Y82370D01*
X152810Y82462D01*
X152842Y82625D01*
X152750Y82763D01*
X152290Y83070D01*
X152128Y83102D01*
X151990Y83010D01*
X151957Y82848D01*
X152049Y82710D01*
X151972Y82922D02*
X152512Y82922D01*
X151585Y82785D02*
X152128Y82678D01*
X152290Y82710D01*
X152382Y82848D01*
X152350Y83010D01*
X152212Y83102D01*
X151670Y83210D01*
X151507Y83178D01*
X151415Y83040D01*
X151447Y82878D01*
X151585Y82785D01*
X151127Y82678D02*
X151670Y82785D01*
X151807Y82878D01*
X151840Y83040D01*
X151748Y83178D01*
X151585Y83210D01*
X151043Y83102D01*
X150905Y83010D01*
X150873Y82848D01*
X150965Y82710D01*
X151127Y82678D01*
X150746Y82403D02*
X151205Y82710D01*
X151297Y82848D01*
X151265Y83010D01*
X151127Y83102D01*
X150965Y83070D01*
X150505Y82763D01*
X150413Y82625D01*
X150445Y82462D01*
X150583Y82370D01*
X150746Y82403D01*
X150743Y82922D02*
X151283Y82922D01*
X150498Y82003D02*
X150805Y82462D01*
X150838Y82625D01*
X150746Y82763D01*
X150583Y82795D01*
X150445Y82703D01*
X150138Y82243D01*
X150106Y82081D01*
X150198Y81943D01*
X150360Y81911D01*
X150498Y82003D01*
X150284Y82462D02*
X150805Y82462D01*
X150422Y81538D02*
X150530Y82081D01*
X150498Y82243D01*
X150360Y82335D01*
X150198Y82303D01*
X150106Y82165D01*
X149998Y81623D01*
X150030Y81460D01*
X150168Y81368D01*
X150330Y81400D01*
X150422Y81538D01*
X150057Y81919D02*
X150498Y81919D01*
X149994Y81581D02*
X149994Y81266D01*
X150057Y81112D01*
X150210Y81049D01*
X150363Y81112D01*
X150427Y81266D01*
X150427Y81581D01*
X150363Y81734D01*
X150210Y81797D01*
X150057Y81734D01*
X149994Y81581D01*
X150002Y81600D02*
X150418Y81600D01*
X150530Y80765D02*
X150422Y81308D01*
X150330Y81446D01*
X150168Y81478D01*
X150030Y81386D01*
X149998Y81223D01*
X150106Y80681D01*
X150198Y80543D01*
X150360Y80511D01*
X150498Y80603D01*
X150530Y80765D01*
X150030Y81062D02*
X150471Y81062D01*
X150805Y80384D02*
X150498Y80843D01*
X150360Y80936D01*
X150198Y80903D01*
X150106Y80765D01*
X150138Y80603D01*
X150445Y80143D01*
X150583Y80051D01*
X150746Y80083D01*
X150838Y80221D01*
X150805Y80384D01*
X150138Y80602D02*
X150659Y80602D01*
X151205Y80136D02*
X150746Y80443D01*
X150583Y80476D01*
X150445Y80384D01*
X150413Y80221D01*
X150505Y80083D01*
X150965Y79776D01*
X151127Y79744D01*
X151265Y79836D01*
X151297Y79998D01*
X151205Y80136D01*
X150428Y80295D02*
X150968Y80295D01*
X151670Y80061D02*
X151127Y80168D01*
X150965Y80136D01*
X150873Y79998D01*
X150905Y79836D01*
X151043Y79744D01*
X151585Y79636D01*
X151748Y79668D01*
X151840Y79806D01*
X151807Y79969D01*
X151670Y80061D01*
X152128Y80168D02*
X151585Y80061D01*
X151447Y79969D01*
X151415Y79806D01*
X151507Y79668D01*
X151670Y79636D01*
X152212Y79744D01*
X152350Y79836D01*
X152382Y79998D01*
X152290Y80136D01*
X152128Y80168D01*
X152509Y80443D02*
X152049Y80136D01*
X151957Y79998D01*
X151990Y79836D01*
X152128Y79744D01*
X152290Y79776D01*
X152750Y80083D01*
X152842Y80221D01*
X152810Y80384D01*
X152672Y80476D01*
X152509Y80443D01*
X152287Y80295D02*
X152827Y80295D01*
X152757Y80843D02*
X152450Y80384D01*
X152417Y80221D01*
X152509Y80083D01*
X152672Y80051D01*
X152810Y80143D01*
X153117Y80603D01*
X153149Y80765D01*
X153057Y80903D01*
X152895Y80936D01*
X152757Y80843D01*
X152596Y80602D02*
X153116Y80602D01*
X152832Y81308D02*
X152724Y80765D01*
X152757Y80603D01*
X152895Y80511D01*
X153057Y80543D01*
X153149Y80681D01*
X153257Y81223D01*
X153225Y81386D01*
X153087Y81478D01*
X152924Y81446D01*
X152832Y81308D01*
X152783Y81062D02*
X153225Y81062D01*
X157907Y77329D02*
X157907Y81581D01*
X157844Y81734D01*
X157690Y81797D01*
X157537Y81734D01*
X157474Y81581D01*
X157474Y77329D01*
X157537Y77175D01*
X157690Y77112D01*
X157844Y77175D01*
X157907Y77329D01*
X157474Y77663D02*
X157907Y77663D01*
X157474Y78214D02*
X157907Y78214D01*
X157474Y78766D02*
X157907Y78766D01*
X157474Y79317D02*
X157907Y79317D01*
X157474Y79868D02*
X157907Y79868D01*
X157474Y80419D02*
X157907Y80419D01*
X157474Y80970D02*
X157907Y80970D01*
X157474Y81521D02*
X157907Y81521D01*
X157370Y82081D02*
X157478Y81538D01*
X157570Y81400D01*
X157733Y81368D01*
X157870Y81460D01*
X157903Y81623D01*
X157795Y82165D01*
X157703Y82303D01*
X157540Y82335D01*
X157402Y82243D01*
X157370Y82081D01*
X157402Y81919D02*
X157844Y81919D01*
X157095Y82462D02*
X157402Y82003D01*
X157540Y81911D01*
X157703Y81943D01*
X157795Y82081D01*
X157763Y82243D01*
X157455Y82703D01*
X157318Y82795D01*
X157155Y82763D01*
X157063Y82625D01*
X157095Y82462D01*
X157096Y82462D02*
X157617Y82462D01*
X156695Y82710D02*
X157155Y82403D01*
X157318Y82370D01*
X157455Y82462D01*
X157488Y82625D01*
X157396Y82763D01*
X156936Y83070D01*
X156773Y83102D01*
X156635Y83010D01*
X156603Y82848D01*
X156695Y82710D01*
X156618Y82922D02*
X157158Y82922D01*
X156231Y82785D02*
X156773Y82678D01*
X156936Y82710D01*
X157028Y82848D01*
X156996Y83010D01*
X156858Y83102D01*
X156315Y83210D01*
X156153Y83178D01*
X156061Y83040D01*
X156093Y82878D01*
X156231Y82785D01*
X155773Y82678D02*
X156315Y82785D01*
X156453Y82878D01*
X156485Y83040D01*
X156393Y83178D01*
X156231Y83210D01*
X155688Y83102D01*
X155551Y83010D01*
X155518Y82848D01*
X155610Y82710D01*
X155773Y82678D01*
X155391Y82403D02*
X155851Y82710D01*
X155943Y82848D01*
X155911Y83010D01*
X155773Y83102D01*
X155610Y83070D01*
X155151Y82763D01*
X155059Y82625D01*
X155091Y82462D01*
X155229Y82370D01*
X155391Y82403D01*
X155388Y82922D02*
X155928Y82922D01*
X155144Y82003D02*
X155451Y82462D01*
X155483Y82625D01*
X155391Y82763D01*
X155229Y82795D01*
X155091Y82703D01*
X154784Y82243D01*
X154751Y82081D01*
X154843Y81943D01*
X155006Y81911D01*
X155144Y82003D01*
X154930Y82462D02*
X155450Y82462D01*
X155068Y81538D02*
X155176Y82081D01*
X155144Y82243D01*
X155006Y82335D01*
X154843Y82303D01*
X154751Y82165D01*
X154643Y81623D01*
X154676Y81460D01*
X154814Y81368D01*
X154976Y81400D01*
X155068Y81538D01*
X154702Y81919D02*
X155144Y81919D01*
X154639Y81581D02*
X154639Y77329D01*
X154703Y77175D01*
X154856Y77112D01*
X155009Y77175D01*
X155072Y77329D01*
X155072Y81581D01*
X155009Y81734D01*
X154856Y81797D01*
X154703Y81734D01*
X154639Y81581D01*
X154639Y77663D02*
X155072Y77663D01*
X154639Y78214D02*
X155072Y78214D01*
X154639Y78766D02*
X155072Y78766D01*
X154639Y79317D02*
X155072Y79317D01*
X154639Y79868D02*
X155072Y79868D01*
X154639Y80419D02*
X155072Y80419D01*
X154639Y80970D02*
X155072Y80970D01*
X154639Y81521D02*
X155072Y81521D01*
X155176Y76828D02*
X155068Y77371D01*
X154976Y77509D01*
X154814Y77541D01*
X154676Y77449D01*
X154643Y77286D01*
X154751Y76744D01*
X154843Y76606D01*
X155006Y76574D01*
X155144Y76666D01*
X155176Y76828D01*
X154675Y77125D02*
X155117Y77125D01*
X155451Y76447D02*
X155144Y76906D01*
X155006Y76999D01*
X154843Y76966D01*
X154751Y76828D01*
X154784Y76666D01*
X155091Y76206D01*
X155229Y76114D01*
X155391Y76146D01*
X155483Y76284D01*
X155451Y76447D01*
X154784Y76665D02*
X155305Y76665D01*
X155851Y76199D02*
X155391Y76506D01*
X155229Y76539D01*
X155091Y76447D01*
X155059Y76284D01*
X155151Y76146D01*
X155610Y75839D01*
X155773Y75807D01*
X155911Y75899D01*
X155943Y76061D01*
X155851Y76199D01*
X155073Y76358D02*
X155613Y76358D01*
X156315Y76124D02*
X155773Y76231D01*
X155610Y76199D01*
X155518Y76061D01*
X155551Y75899D01*
X155688Y75807D01*
X156231Y75699D01*
X156393Y75731D01*
X156485Y75869D01*
X156453Y76032D01*
X156315Y76124D01*
X156773Y76231D02*
X156231Y76124D01*
X156093Y76032D01*
X156061Y75869D01*
X156153Y75731D01*
X156315Y75699D01*
X156858Y75807D01*
X156996Y75899D01*
X157028Y76061D01*
X156936Y76199D01*
X156773Y76231D01*
X157155Y76506D02*
X156695Y76199D01*
X156603Y76061D01*
X156635Y75899D01*
X156773Y75807D01*
X156936Y75839D01*
X157396Y76146D01*
X157488Y76284D01*
X157455Y76447D01*
X157318Y76539D01*
X157155Y76506D01*
X156933Y76358D02*
X157473Y76358D01*
X157402Y76906D02*
X157095Y76447D01*
X157063Y76284D01*
X157155Y76146D01*
X157318Y76114D01*
X157455Y76206D01*
X157763Y76666D01*
X157795Y76828D01*
X157703Y76966D01*
X157540Y76999D01*
X157402Y76906D01*
X157241Y76665D02*
X157762Y76665D01*
X157478Y77371D02*
X157370Y76828D01*
X157402Y76666D01*
X157540Y76574D01*
X157703Y76606D01*
X157795Y76744D01*
X157903Y77286D01*
X157870Y77449D01*
X157733Y77541D01*
X157570Y77509D01*
X157478Y77371D01*
X157429Y77125D02*
X157871Y77125D01*
X160319Y76280D02*
X159888Y76697D01*
X159734Y76758D01*
X159582Y76692D01*
X159521Y76538D01*
X159587Y76386D01*
X160017Y75969D01*
X160171Y75908D01*
X160323Y75973D01*
X160384Y76128D01*
X160319Y76280D01*
X159555Y76459D02*
X160134Y76459D01*
X160805Y76126D02*
X160241Y76328D01*
X160075Y76320D01*
X159964Y76197D01*
X159972Y76032D01*
X160095Y75920D01*
X160659Y75718D01*
X160824Y75726D01*
X160936Y75849D01*
X160928Y76014D01*
X160805Y76126D01*
X160029Y76269D02*
X160405Y76269D01*
X161311Y76187D02*
X160714Y76138D01*
X160567Y76062D01*
X160516Y75904D01*
X160592Y75757D01*
X160749Y75706D01*
X161347Y75755D01*
X161494Y75831D01*
X161545Y75988D01*
X161469Y76136D01*
X161311Y76187D01*
X161748Y76451D02*
X161224Y76160D01*
X161121Y76030D01*
X161140Y75866D01*
X161270Y75763D01*
X161434Y75781D01*
X161958Y76072D01*
X162061Y76202D01*
X162042Y76367D01*
X161912Y76470D01*
X161748Y76451D01*
X161501Y76314D02*
X162048Y76314D01*
X162036Y76872D02*
X161679Y76391D01*
X161639Y76230D01*
X161724Y76088D01*
X161885Y76047D01*
X162027Y76133D01*
X162384Y76614D01*
X162424Y76775D01*
X162339Y76917D01*
X162178Y76957D01*
X162036Y76872D01*
X161833Y76599D02*
X162372Y76599D01*
X162124Y77374D02*
X161998Y76789D01*
X162028Y76626D01*
X162164Y76531D01*
X162327Y76561D01*
X162421Y76697D01*
X162548Y77283D01*
X162518Y77446D01*
X162382Y77540D01*
X162219Y77511D01*
X162124Y77374D01*
X162061Y77082D02*
X162504Y77082D01*
X162120Y78746D02*
X162120Y77329D01*
X162183Y77175D01*
X162336Y77112D01*
X162489Y77175D01*
X162553Y77329D01*
X162553Y78746D01*
X162489Y78899D01*
X162336Y78962D01*
X162183Y78899D01*
X162120Y78746D01*
X162120Y77663D02*
X162553Y77663D01*
X162120Y78214D02*
X162553Y78214D01*
X162128Y78766D02*
X162544Y78766D01*
X162016Y79246D02*
X162124Y78704D01*
X162216Y78566D01*
X162378Y78533D01*
X162516Y78626D01*
X162548Y78788D01*
X162441Y79330D01*
X162348Y79468D01*
X162186Y79501D01*
X162048Y79409D01*
X162016Y79246D01*
X162048Y79085D02*
X162489Y79085D01*
X161741Y79628D02*
X162048Y79168D01*
X162186Y79076D01*
X162348Y79108D01*
X162441Y79246D01*
X162408Y79409D01*
X162101Y79868D01*
X161963Y79960D01*
X161801Y79928D01*
X161709Y79790D01*
X161741Y79628D01*
X161741Y79627D02*
X162262Y79627D01*
X161341Y79875D02*
X161801Y79568D01*
X161963Y79536D01*
X162101Y79628D01*
X162133Y79790D01*
X162041Y79928D01*
X161581Y80235D01*
X161419Y80268D01*
X161281Y80176D01*
X161249Y80013D01*
X161341Y79875D01*
X161263Y80087D02*
X161804Y80087D01*
X160876Y79951D02*
X161419Y79843D01*
X161581Y79875D01*
X161674Y80013D01*
X161641Y80176D01*
X161503Y80268D01*
X160961Y80376D01*
X160798Y80343D01*
X160706Y80205D01*
X160739Y80043D01*
X160876Y79951D01*
X160419Y79843D02*
X160961Y79951D01*
X161099Y80043D01*
X161131Y80205D01*
X161039Y80343D01*
X160876Y80376D01*
X160334Y80268D01*
X160196Y80176D01*
X160164Y80013D01*
X160256Y79875D01*
X160419Y79843D01*
X160037Y79568D02*
X160497Y79875D01*
X160589Y80013D01*
X160556Y80176D01*
X160419Y80268D01*
X160256Y80235D01*
X159796Y79928D01*
X159704Y79790D01*
X159737Y79628D01*
X159874Y79536D01*
X160037Y79568D01*
X160034Y80087D02*
X160574Y80087D01*
X159789Y79168D02*
X160097Y79628D01*
X160129Y79790D01*
X160037Y79928D01*
X159874Y79960D01*
X159737Y79868D01*
X159429Y79409D01*
X159397Y79246D01*
X159489Y79108D01*
X159652Y79076D01*
X159789Y79168D01*
X159575Y79627D02*
X160096Y79627D01*
X159714Y78704D02*
X159822Y79246D01*
X159789Y79409D01*
X159652Y79501D01*
X159489Y79468D01*
X159397Y79330D01*
X159289Y78788D01*
X159321Y78626D01*
X159459Y78533D01*
X159622Y78566D01*
X159714Y78704D01*
X159348Y79085D02*
X159790Y79085D01*
X159285Y82998D02*
X159285Y78746D01*
X159348Y78593D01*
X159501Y78529D01*
X159655Y78593D01*
X159718Y78746D01*
X159718Y82998D01*
X159655Y83151D01*
X159501Y83214D01*
X159348Y83151D01*
X159285Y82998D01*
X159285Y79081D02*
X159718Y79081D01*
X159285Y79632D02*
X159718Y79632D01*
X159285Y80183D02*
X159718Y80183D01*
X159285Y80734D02*
X159718Y80734D01*
X159285Y81285D02*
X159718Y81285D01*
X159285Y81836D02*
X159718Y81836D01*
X159285Y82388D02*
X159718Y82388D01*
X159285Y82939D02*
X159718Y82939D01*
X162336Y83214D02*
X159501Y83214D01*
X159348Y83151D01*
X159285Y82998D01*
X159348Y82845D01*
X159501Y82781D01*
X162336Y82781D01*
X162489Y82845D01*
X162553Y82998D01*
X162489Y83151D01*
X162336Y83214D01*
X228700Y85322D02*
X228807Y84716D01*
X228896Y84577D01*
X229058Y84541D01*
X229198Y84630D01*
X229234Y84792D01*
X229127Y85398D01*
X229038Y85537D01*
X228876Y85573D01*
X228736Y85484D01*
X228700Y85322D01*
X228741Y85092D02*
X229181Y85092D01*
X228419Y85785D02*
X228726Y85252D01*
X228858Y85151D01*
X229022Y85172D01*
X229123Y85304D01*
X229101Y85468D01*
X228794Y86001D01*
X228662Y86102D01*
X228498Y86080D01*
X228397Y85949D01*
X228419Y85785D01*
X228466Y85702D02*
X228966Y85702D01*
X227996Y86123D02*
X228467Y85727D01*
X228625Y85677D01*
X228772Y85754D01*
X228822Y85912D01*
X228745Y86059D01*
X228274Y86454D01*
X228116Y86504D01*
X227969Y86428D01*
X227919Y86270D01*
X227996Y86123D01*
X227940Y86228D02*
X228543Y86228D01*
X227482Y86295D02*
X228061Y86085D01*
X228226Y86092D01*
X228338Y86214D01*
X228331Y86380D01*
X228209Y86492D01*
X227631Y86702D01*
X227465Y86695D01*
X227353Y86573D01*
X227360Y86407D01*
X227482Y86295D01*
X227411Y86636D02*
X227812Y86636D01*
X226941Y86282D02*
X227557Y86282D01*
X227710Y86346D01*
X227773Y86499D01*
X227710Y86652D01*
X227557Y86715D01*
X226941Y86715D01*
X226788Y86652D01*
X226725Y86499D01*
X226788Y86346D01*
X226941Y86282D01*
X226437Y86085D02*
X227015Y86295D01*
X227137Y86407D01*
X227145Y86573D01*
X227033Y86695D01*
X226867Y86702D01*
X226289Y86492D01*
X226167Y86380D01*
X226160Y86214D01*
X226272Y86092D01*
X226437Y86085D01*
X226685Y86636D02*
X227087Y86636D01*
X226031Y85727D02*
X226502Y86122D01*
X226579Y86270D01*
X226529Y86428D01*
X226382Y86504D01*
X226224Y86454D01*
X225753Y86059D01*
X225676Y85912D01*
X225726Y85754D01*
X225873Y85677D01*
X226031Y85727D01*
X225955Y86228D02*
X226557Y86228D01*
X225772Y85252D02*
X226079Y85785D01*
X226101Y85949D01*
X226000Y86080D01*
X225836Y86102D01*
X225704Y86001D01*
X225397Y85468D01*
X225375Y85304D01*
X225476Y85172D01*
X225640Y85151D01*
X225772Y85252D01*
X225531Y85702D02*
X226032Y85702D01*
X225690Y84716D02*
X225797Y85322D01*
X225761Y85484D01*
X225622Y85573D01*
X225460Y85537D01*
X225371Y85398D01*
X225264Y84792D01*
X225300Y84630D01*
X225440Y84541D01*
X225601Y84577D01*
X225690Y84716D01*
X225317Y85092D02*
X225757Y85092D01*
X225733Y81132D02*
X225733Y84754D01*
X225670Y84907D01*
X225517Y84971D01*
X225363Y84907D01*
X225300Y84754D01*
X225300Y81132D01*
X225363Y80979D01*
X225517Y80915D01*
X225670Y80979D01*
X225733Y81132D01*
X225300Y81467D02*
X225733Y81467D01*
X225300Y82018D02*
X225733Y82018D01*
X225300Y82569D02*
X225733Y82569D01*
X225300Y83120D02*
X225733Y83120D01*
X225300Y83671D02*
X225733Y83671D01*
X225300Y84223D02*
X225733Y84223D01*
X225308Y84774D02*
X225725Y84774D01*
X225797Y80564D02*
X225690Y81170D01*
X225601Y81309D01*
X225440Y81345D01*
X225300Y81256D01*
X225264Y81094D01*
X225371Y80488D01*
X225460Y80349D01*
X225622Y80313D01*
X225761Y80402D01*
X225797Y80564D01*
X225305Y80864D02*
X225744Y80864D01*
X226079Y80102D02*
X225772Y80634D01*
X225640Y80735D01*
X225476Y80714D01*
X225375Y80582D01*
X225397Y80418D01*
X225704Y79885D01*
X225836Y79784D01*
X226000Y79806D01*
X226101Y79937D01*
X226079Y80102D01*
X225444Y80335D02*
X225944Y80335D01*
X226502Y79764D02*
X226031Y80159D01*
X225873Y80209D01*
X225726Y80132D01*
X225676Y79974D01*
X225753Y79827D01*
X226224Y79432D01*
X226382Y79382D01*
X226529Y79459D01*
X226579Y79617D01*
X226502Y79764D01*
X225697Y79933D02*
X226300Y79933D01*
X227015Y79591D02*
X226437Y79801D01*
X226272Y79794D01*
X226160Y79672D01*
X226167Y79506D01*
X226289Y79394D01*
X226867Y79184D01*
X227033Y79191D01*
X227145Y79313D01*
X227137Y79479D01*
X227015Y79591D01*
X226217Y79735D02*
X226619Y79735D01*
X227557Y79604D02*
X226941Y79604D01*
X226788Y79540D01*
X226725Y79387D01*
X226788Y79234D01*
X226941Y79171D01*
X227557Y79171D01*
X227710Y79234D01*
X227773Y79387D01*
X227710Y79540D01*
X227557Y79604D01*
X228061Y79801D02*
X227482Y79591D01*
X227360Y79479D01*
X227353Y79313D01*
X227465Y79191D01*
X227631Y79184D01*
X228209Y79394D01*
X228331Y79506D01*
X228338Y79672D01*
X228226Y79794D01*
X228061Y79801D01*
X227879Y79735D02*
X228280Y79735D01*
X228467Y80159D02*
X227996Y79764D01*
X227919Y79617D01*
X227969Y79459D01*
X228116Y79382D01*
X228274Y79432D01*
X228745Y79827D01*
X228822Y79974D01*
X228772Y80132D01*
X228625Y80209D01*
X228467Y80159D01*
X228198Y79933D02*
X228800Y79933D01*
X228726Y80634D02*
X228419Y80102D01*
X228397Y79937D01*
X228498Y79806D01*
X228662Y79784D01*
X228794Y79885D01*
X229101Y80418D01*
X229123Y80582D01*
X229022Y80714D01*
X228858Y80735D01*
X228726Y80634D01*
X228553Y80335D02*
X229054Y80335D01*
X228807Y81170D02*
X228700Y80564D01*
X228736Y80402D01*
X228876Y80313D01*
X229038Y80349D01*
X229127Y80488D01*
X229234Y81094D01*
X229198Y81256D01*
X229058Y81345D01*
X228896Y81309D01*
X228807Y81170D01*
X228753Y80864D02*
X229193Y80864D01*
X230654Y86486D02*
X230654Y79400D01*
X230718Y79247D01*
X230871Y79183D01*
X231024Y79247D01*
X231087Y79400D01*
X231087Y86486D01*
X231024Y86639D01*
X230871Y86703D01*
X230718Y86639D01*
X230654Y86486D01*
X230654Y79734D02*
X231087Y79734D01*
X230654Y80286D02*
X231087Y80286D01*
X230654Y80837D02*
X231087Y80837D01*
X230654Y81388D02*
X231087Y81388D01*
X230654Y81939D02*
X231087Y81939D01*
X230654Y82490D02*
X231087Y82490D01*
X230654Y83041D02*
X231087Y83041D01*
X230654Y83593D02*
X231087Y83593D01*
X230654Y84144D02*
X231087Y84144D01*
X230654Y84695D02*
X231087Y84695D01*
X230654Y85246D02*
X231087Y85246D01*
X230654Y85797D02*
X231087Y85797D01*
X230654Y86349D02*
X231087Y86349D01*
X233506Y81621D02*
X231065Y86582D01*
X230941Y86691D01*
X230775Y86681D01*
X230666Y86556D01*
X230677Y86391D01*
X233118Y81430D01*
X233242Y81321D01*
X233407Y81331D01*
X233517Y81456D01*
X233506Y81621D01*
X232900Y81872D02*
X233383Y81872D01*
X232629Y82423D02*
X233112Y82423D01*
X232358Y82974D02*
X232840Y82974D01*
X232087Y83525D02*
X232569Y83525D01*
X231815Y84077D02*
X232298Y84077D01*
X231544Y84628D02*
X232027Y84628D01*
X231273Y85179D02*
X231756Y85179D01*
X231002Y85730D02*
X231484Y85730D01*
X230730Y86281D02*
X231213Y86281D01*
X235638Y86584D02*
X233119Y81624D01*
X233106Y81459D01*
X233214Y81333D01*
X233379Y81320D01*
X233505Y81428D01*
X236025Y86388D01*
X236037Y86554D01*
X235930Y86679D01*
X235764Y86692D01*
X235638Y86584D01*
X233244Y81871D02*
X233730Y81871D01*
X233524Y82422D02*
X234010Y82422D01*
X233804Y82973D02*
X234290Y82973D01*
X234084Y83525D02*
X234570Y83525D01*
X234364Y84076D02*
X234850Y84076D01*
X234644Y84627D02*
X235130Y84627D01*
X234924Y85178D02*
X235410Y85178D01*
X235204Y85729D02*
X235690Y85729D01*
X235484Y86281D02*
X235970Y86281D01*
X236048Y79400D02*
X236048Y86486D01*
X235985Y86639D01*
X235832Y86703D01*
X235678Y86639D01*
X235615Y86486D01*
X235615Y79400D01*
X235678Y79247D01*
X235832Y79183D01*
X235985Y79247D01*
X236048Y79400D01*
X235615Y79734D02*
X236048Y79734D01*
X235615Y80286D02*
X236048Y80286D01*
X235615Y80837D02*
X236048Y80837D01*
X235615Y81388D02*
X236048Y81388D01*
X235615Y81939D02*
X236048Y81939D01*
X235615Y82490D02*
X236048Y82490D01*
X235615Y83041D02*
X236048Y83041D01*
X235615Y83593D02*
X236048Y83593D01*
X235615Y84144D02*
X236048Y84144D01*
X235615Y84695D02*
X236048Y84695D01*
X235615Y85246D02*
X236048Y85246D01*
X235615Y85797D02*
X236048Y85797D01*
X235615Y86349D02*
X236048Y86349D01*
X237426Y82943D02*
X237426Y79400D01*
X237489Y79247D01*
X237643Y79183D01*
X237796Y79247D01*
X237859Y79400D01*
X237859Y82943D01*
X237796Y83096D01*
X237643Y83160D01*
X237489Y83096D01*
X237426Y82943D01*
X237426Y79734D02*
X237859Y79734D01*
X237426Y80286D02*
X237859Y80286D01*
X237426Y80837D02*
X237859Y80837D01*
X237426Y81388D02*
X237859Y81388D01*
X237426Y81939D02*
X237859Y81939D01*
X237426Y82490D02*
X237859Y82490D01*
X237467Y83041D02*
X237818Y83041D01*
X239375Y83160D02*
X237643Y83160D01*
X237489Y83096D01*
X237426Y82943D01*
X237489Y82790D01*
X237643Y82727D01*
X239375Y82727D01*
X239528Y82790D01*
X239591Y82943D01*
X239528Y83096D01*
X239375Y83160D01*
X239943Y83303D02*
X239337Y83196D01*
X239197Y83107D01*
X239162Y82945D01*
X239251Y82805D01*
X239412Y82769D01*
X240018Y82876D01*
X240158Y82965D01*
X240194Y83127D01*
X240105Y83267D01*
X239943Y83303D01*
X240405Y83584D02*
X239873Y83277D01*
X239772Y83145D01*
X239793Y82981D01*
X239925Y82880D01*
X240089Y82902D01*
X240622Y83209D01*
X240723Y83341D01*
X240701Y83505D01*
X240570Y83606D01*
X240405Y83584D01*
X240140Y83431D02*
X240711Y83431D01*
X240743Y84007D02*
X240348Y83536D01*
X240298Y83378D01*
X240374Y83231D01*
X240533Y83181D01*
X240680Y83258D01*
X241075Y83729D01*
X241125Y83887D01*
X241048Y84034D01*
X240890Y84084D01*
X240743Y84007D01*
X240512Y83732D02*
X241076Y83732D01*
X240916Y84520D02*
X240706Y83942D01*
X240713Y83777D01*
X240835Y83665D01*
X241001Y83672D01*
X241113Y83794D01*
X241323Y84372D01*
X241316Y84538D01*
X241194Y84650D01*
X241028Y84643D01*
X240916Y84520D01*
X240805Y84216D02*
X241266Y84216D01*
X240903Y85062D02*
X240903Y84446D01*
X240966Y84293D01*
X241120Y84230D01*
X241273Y84293D01*
X241336Y84446D01*
X241336Y85062D01*
X241273Y85215D01*
X241120Y85278D01*
X240966Y85215D01*
X240903Y85062D01*
X240903Y84781D02*
X241336Y84781D01*
X240706Y85566D02*
X240916Y84988D01*
X241028Y84865D01*
X241194Y84858D01*
X241316Y84970D01*
X241323Y85136D01*
X241113Y85714D01*
X241001Y85836D01*
X240835Y85843D01*
X240713Y85731D01*
X240706Y85566D01*
X240763Y85409D02*
X241223Y85409D01*
X240348Y85972D02*
X240743Y85501D01*
X240890Y85424D01*
X241048Y85474D01*
X241125Y85621D01*
X241075Y85779D01*
X240680Y86250D01*
X240533Y86327D01*
X240374Y86277D01*
X240298Y86130D01*
X240348Y85972D01*
X240347Y85975D02*
X240910Y85975D01*
X239873Y86231D02*
X240405Y85924D01*
X240570Y85902D01*
X240701Y86003D01*
X240723Y86167D01*
X240622Y86299D01*
X240089Y86606D01*
X239925Y86628D01*
X239793Y86527D01*
X239772Y86363D01*
X239873Y86231D01*
X239784Y86453D02*
X240354Y86453D01*
X239337Y86312D02*
X239943Y86206D01*
X240105Y86242D01*
X240194Y86381D01*
X240158Y86543D01*
X240018Y86632D01*
X239412Y86739D01*
X239251Y86703D01*
X239162Y86563D01*
X239197Y86402D01*
X239337Y86312D01*
X237643Y86270D02*
X239375Y86270D01*
X239528Y86333D01*
X239591Y86486D01*
X239528Y86639D01*
X239375Y86703D01*
X237643Y86703D01*
X237489Y86639D01*
X237426Y86486D01*
X237489Y86333D01*
X237643Y86270D01*
X237859Y82943D02*
X237859Y86486D01*
X237796Y86639D01*
X237643Y86703D01*
X237489Y86639D01*
X237426Y86486D01*
X237426Y82943D01*
X237489Y82790D01*
X237643Y82727D01*
X237796Y82790D01*
X237859Y82943D01*
X237426Y83278D02*
X237859Y83278D01*
X237426Y83829D02*
X237859Y83829D01*
X237426Y84380D02*
X237859Y84380D01*
X237426Y84931D02*
X237859Y84931D01*
X237426Y85482D02*
X237859Y85482D01*
X237426Y86034D02*
X237859Y86034D01*
X237467Y86585D02*
X237818Y86585D01*
X244261Y86639D02*
X242844Y85222D01*
X242780Y85069D01*
X242844Y84916D01*
X242997Y84853D01*
X243150Y84916D01*
X244567Y86333D01*
X244631Y86486D01*
X244567Y86639D01*
X244414Y86703D01*
X244261Y86639D01*
X243025Y85404D02*
X243638Y85404D01*
X243576Y85955D02*
X244189Y85955D01*
X244128Y86506D02*
X244623Y86506D01*
X244631Y79400D02*
X244631Y86486D01*
X244567Y86639D01*
X244414Y86703D01*
X244261Y86639D01*
X244198Y86486D01*
X244198Y79400D01*
X244261Y79247D01*
X244414Y79183D01*
X244567Y79247D01*
X244631Y79400D01*
X244198Y79734D02*
X244631Y79734D01*
X244198Y80286D02*
X244631Y80286D01*
X244198Y80837D02*
X244631Y80837D01*
X244198Y81388D02*
X244631Y81388D01*
X244198Y81939D02*
X244631Y81939D01*
X244198Y82490D02*
X244631Y82490D01*
X244198Y83041D02*
X244631Y83041D01*
X244198Y83593D02*
X244631Y83593D01*
X244198Y84144D02*
X244631Y84144D01*
X244198Y84695D02*
X244631Y84695D01*
X244198Y85246D02*
X244631Y85246D01*
X244198Y85797D02*
X244631Y85797D01*
X244198Y86349D02*
X244631Y86349D01*
X247042Y79768D02*
X246612Y80185D01*
X246458Y80246D01*
X246306Y80180D01*
X246245Y80026D01*
X246311Y79874D01*
X246741Y79457D01*
X246895Y79396D01*
X247047Y79462D01*
X247108Y79616D01*
X247042Y79768D01*
X246279Y79947D02*
X246858Y79947D01*
X247529Y79614D02*
X246965Y79817D01*
X246799Y79808D01*
X246688Y79686D01*
X246696Y79520D01*
X246819Y79409D01*
X247383Y79207D01*
X247548Y79215D01*
X247660Y79337D01*
X247651Y79503D01*
X247529Y79614D01*
X246753Y79758D02*
X247128Y79758D01*
X248035Y79675D02*
X247438Y79626D01*
X247291Y79551D01*
X247240Y79393D01*
X247316Y79245D01*
X247473Y79195D01*
X248070Y79243D01*
X248218Y79319D01*
X248269Y79477D01*
X248193Y79624D01*
X248035Y79675D01*
X248471Y79939D02*
X247948Y79649D01*
X247845Y79519D01*
X247864Y79354D01*
X247993Y79251D01*
X248158Y79270D01*
X248682Y79561D01*
X248785Y79691D01*
X248766Y79855D01*
X248636Y79958D01*
X248471Y79939D01*
X248224Y79802D02*
X248772Y79802D01*
X248760Y80360D02*
X248403Y79879D01*
X248362Y79718D01*
X248448Y79576D01*
X248608Y79536D01*
X248751Y79621D01*
X249107Y80102D01*
X249148Y80263D01*
X249062Y80405D01*
X248902Y80446D01*
X248760Y80360D01*
X248557Y80087D02*
X249096Y80087D01*
X248848Y80863D02*
X248722Y80277D01*
X248752Y80114D01*
X248888Y80020D01*
X249051Y80049D01*
X249145Y80186D01*
X249272Y80771D01*
X249242Y80934D01*
X249106Y81029D01*
X248943Y80999D01*
X248848Y80863D01*
X248785Y80571D02*
X249228Y80571D01*
X248843Y82234D02*
X248843Y80817D01*
X248907Y80664D01*
X249060Y80601D01*
X249213Y80664D01*
X249276Y80817D01*
X249276Y82234D01*
X249213Y82388D01*
X249060Y82451D01*
X248907Y82388D01*
X248843Y82234D01*
X248843Y81152D02*
X249276Y81152D01*
X248843Y81703D02*
X249276Y81703D01*
X248852Y82254D02*
X249268Y82254D01*
X248740Y82735D02*
X248848Y82192D01*
X248940Y82054D01*
X249102Y82022D01*
X249240Y82114D01*
X249272Y82277D01*
X249164Y82819D01*
X249072Y82957D01*
X248910Y82989D01*
X248772Y82897D01*
X248740Y82735D01*
X248772Y82573D02*
X249213Y82573D01*
X248465Y83116D02*
X248772Y82656D01*
X248910Y82564D01*
X249072Y82597D01*
X249164Y82735D01*
X249132Y82897D01*
X248825Y83357D01*
X248687Y83449D01*
X248524Y83417D01*
X248432Y83279D01*
X248465Y83116D01*
X248986Y83116D01*
X248065Y83364D02*
X248524Y83057D01*
X248687Y83024D01*
X248825Y83116D01*
X248857Y83279D01*
X248765Y83417D01*
X248305Y83724D01*
X248143Y83756D01*
X248005Y83664D01*
X247973Y83502D01*
X248065Y83364D01*
X247987Y83575D02*
X248527Y83575D01*
X247600Y83439D02*
X248143Y83331D01*
X248305Y83364D01*
X248397Y83502D01*
X248365Y83664D01*
X248227Y83756D01*
X247685Y83864D01*
X247522Y83832D01*
X247430Y83694D01*
X247463Y83531D01*
X247600Y83439D01*
X247142Y83331D02*
X247685Y83439D01*
X247823Y83531D01*
X247855Y83694D01*
X247763Y83832D01*
X247600Y83864D01*
X247058Y83756D01*
X246920Y83664D01*
X246888Y83502D01*
X246980Y83364D01*
X247142Y83331D01*
X246761Y83057D02*
X247220Y83364D01*
X247313Y83502D01*
X247280Y83664D01*
X247142Y83756D01*
X246980Y83724D01*
X246520Y83417D01*
X246428Y83279D01*
X246460Y83116D01*
X246598Y83024D01*
X246761Y83057D01*
X246758Y83575D02*
X247298Y83575D01*
X246513Y82656D02*
X246820Y83116D01*
X246853Y83279D01*
X246761Y83417D01*
X246598Y83449D01*
X246460Y83357D01*
X246153Y82897D01*
X246121Y82735D01*
X246213Y82597D01*
X246375Y82564D01*
X246513Y82656D01*
X246299Y83116D02*
X246820Y83116D01*
X246438Y82192D02*
X246546Y82735D01*
X246513Y82897D01*
X246375Y82989D01*
X246213Y82957D01*
X246121Y82819D01*
X246013Y82277D01*
X246045Y82114D01*
X246183Y82022D01*
X246346Y82054D01*
X246438Y82192D01*
X246072Y82573D02*
X246513Y82573D01*
X246009Y86486D02*
X246009Y82234D01*
X246072Y82081D01*
X246225Y82018D01*
X246378Y82081D01*
X246442Y82234D01*
X246442Y86486D01*
X246378Y86639D01*
X246225Y86703D01*
X246072Y86639D01*
X246009Y86486D01*
X246009Y82569D02*
X246442Y82569D01*
X246009Y83120D02*
X246442Y83120D01*
X246009Y83671D02*
X246442Y83671D01*
X246009Y84223D02*
X246442Y84223D01*
X246009Y84774D02*
X246442Y84774D01*
X246009Y85325D02*
X246442Y85325D01*
X246009Y85876D02*
X246442Y85876D01*
X246009Y86427D02*
X246442Y86427D01*
X249060Y86703D02*
X246225Y86703D01*
X246072Y86639D01*
X246009Y86486D01*
X246072Y86333D01*
X246225Y86270D01*
X249060Y86270D01*
X249213Y86333D01*
X249276Y86486D01*
X249213Y86639D01*
X249060Y86703D01*
X228616Y62329D02*
X228616Y66581D01*
X228552Y66734D01*
X228399Y66797D01*
X228246Y66734D01*
X228183Y66581D01*
X228183Y62329D01*
X228246Y62175D01*
X228399Y62112D01*
X228552Y62175D01*
X228616Y62329D01*
X228183Y62663D02*
X228616Y62663D01*
X228183Y63214D02*
X228616Y63214D01*
X228183Y63766D02*
X228616Y63766D01*
X228183Y64317D02*
X228616Y64317D01*
X228183Y64868D02*
X228616Y64868D01*
X228183Y65419D02*
X228616Y65419D01*
X228183Y65970D02*
X228616Y65970D01*
X228183Y66521D02*
X228616Y66521D01*
X228079Y67081D02*
X228187Y66538D01*
X228279Y66400D01*
X228441Y66368D01*
X228579Y66460D01*
X228611Y66623D01*
X228504Y67165D01*
X228411Y67303D01*
X228249Y67335D01*
X228111Y67243D01*
X228079Y67081D01*
X228111Y66919D02*
X228552Y66919D01*
X227804Y67462D02*
X228111Y67003D01*
X228249Y66911D01*
X228411Y66943D01*
X228504Y67081D01*
X228471Y67243D01*
X228164Y67703D01*
X228026Y67795D01*
X227864Y67763D01*
X227772Y67625D01*
X227804Y67462D01*
X228325Y67462D01*
X227404Y67710D02*
X227864Y67403D01*
X228026Y67370D01*
X228164Y67462D01*
X228196Y67625D01*
X228104Y67763D01*
X227644Y68070D01*
X227482Y68102D01*
X227344Y68010D01*
X227312Y67848D01*
X227404Y67710D01*
X227326Y67922D02*
X227867Y67922D01*
X226939Y67785D02*
X227482Y67678D01*
X227644Y67710D01*
X227736Y67848D01*
X227704Y68010D01*
X227566Y68102D01*
X227024Y68210D01*
X226861Y68178D01*
X226769Y68040D01*
X226802Y67878D01*
X226939Y67785D01*
X226482Y67678D02*
X227024Y67785D01*
X227162Y67878D01*
X227194Y68040D01*
X227102Y68178D01*
X226939Y68210D01*
X226397Y68102D01*
X226259Y68010D01*
X226227Y67848D01*
X226319Y67710D01*
X226482Y67678D01*
X226100Y67403D02*
X226560Y67710D01*
X226652Y67848D01*
X226619Y68010D01*
X226482Y68102D01*
X226319Y68070D01*
X225859Y67763D01*
X225767Y67625D01*
X225799Y67462D01*
X225937Y67370D01*
X226100Y67403D01*
X226097Y67922D02*
X226637Y67922D01*
X225852Y67003D02*
X226160Y67462D01*
X226192Y67625D01*
X226100Y67763D01*
X225937Y67795D01*
X225799Y67703D01*
X225492Y67243D01*
X225460Y67081D01*
X225552Y66943D01*
X225715Y66911D01*
X225852Y67003D01*
X225638Y67462D02*
X226159Y67462D01*
X225777Y66538D02*
X225885Y67081D01*
X225852Y67243D01*
X225715Y67335D01*
X225552Y67303D01*
X225460Y67165D01*
X225352Y66623D01*
X225384Y66460D01*
X225522Y66368D01*
X225685Y66400D01*
X225777Y66538D01*
X225411Y66919D02*
X225853Y66919D01*
X225348Y66581D02*
X225348Y62329D01*
X225411Y62175D01*
X225564Y62112D01*
X225718Y62175D01*
X225781Y62329D01*
X225781Y66581D01*
X225718Y66734D01*
X225564Y66797D01*
X225411Y66734D01*
X225348Y66581D01*
X225348Y62663D02*
X225781Y62663D01*
X225348Y63214D02*
X225781Y63214D01*
X225348Y63766D02*
X225781Y63766D01*
X225348Y64317D02*
X225781Y64317D01*
X225348Y64868D02*
X225781Y64868D01*
X225348Y65419D02*
X225781Y65419D01*
X225348Y65970D02*
X225781Y65970D01*
X225348Y66521D02*
X225781Y66521D01*
X225885Y61828D02*
X225777Y62371D01*
X225685Y62509D01*
X225522Y62541D01*
X225384Y62449D01*
X225352Y62286D01*
X225460Y61744D01*
X225552Y61606D01*
X225715Y61574D01*
X225852Y61666D01*
X225885Y61828D01*
X225384Y62125D02*
X225826Y62125D01*
X226160Y61447D02*
X225852Y61906D01*
X225715Y61999D01*
X225552Y61966D01*
X225460Y61828D01*
X225492Y61666D01*
X225799Y61206D01*
X225937Y61114D01*
X226100Y61146D01*
X226192Y61284D01*
X226160Y61447D01*
X225493Y61665D02*
X226014Y61665D01*
X226560Y61199D02*
X226100Y61506D01*
X225937Y61539D01*
X225799Y61447D01*
X225767Y61284D01*
X225859Y61146D01*
X226319Y60839D01*
X226482Y60807D01*
X226619Y60899D01*
X226652Y61061D01*
X226560Y61199D01*
X225782Y61358D02*
X226322Y61358D01*
X227024Y61124D02*
X226482Y61231D01*
X226319Y61199D01*
X226227Y61061D01*
X226259Y60899D01*
X226397Y60807D01*
X226939Y60699D01*
X227102Y60731D01*
X227194Y60869D01*
X227162Y61032D01*
X227024Y61124D01*
X227482Y61231D02*
X226939Y61124D01*
X226802Y61032D01*
X226769Y60869D01*
X226861Y60731D01*
X227024Y60699D01*
X227566Y60807D01*
X227704Y60899D01*
X227736Y61061D01*
X227644Y61199D01*
X227482Y61231D01*
X227864Y61506D02*
X227404Y61199D01*
X227312Y61061D01*
X227344Y60899D01*
X227482Y60807D01*
X227644Y60839D01*
X228104Y61146D01*
X228196Y61284D01*
X228164Y61447D01*
X228026Y61539D01*
X227864Y61506D01*
X227641Y61358D02*
X228182Y61358D01*
X228111Y61906D02*
X227804Y61447D01*
X227772Y61284D01*
X227864Y61146D01*
X228026Y61114D01*
X228164Y61206D01*
X228471Y61666D01*
X228504Y61828D01*
X228411Y61966D01*
X228249Y61999D01*
X228111Y61906D01*
X227950Y61665D02*
X228471Y61665D01*
X228187Y62371D02*
X228079Y61828D01*
X228111Y61666D01*
X228249Y61574D01*
X228411Y61606D01*
X228504Y61744D01*
X228611Y62286D01*
X228579Y62449D01*
X228441Y62541D01*
X228279Y62509D01*
X228187Y62371D01*
X228138Y62125D02*
X228579Y62125D01*
X233261Y62329D02*
X233261Y63352D01*
X233198Y63505D01*
X233045Y63569D01*
X232892Y63505D01*
X232828Y63352D01*
X232828Y62329D01*
X232892Y62175D01*
X233045Y62112D01*
X233198Y62175D01*
X233261Y62329D01*
X232828Y62663D02*
X233261Y62663D01*
X232828Y63214D02*
X233261Y63214D01*
X232724Y63852D02*
X232832Y63310D01*
X232924Y63172D01*
X233087Y63140D01*
X233225Y63232D01*
X233257Y63394D01*
X233149Y63937D01*
X233057Y64075D01*
X232895Y64107D01*
X232757Y64015D01*
X232724Y63852D01*
X232757Y63691D02*
X233198Y63691D01*
X232450Y64234D02*
X232757Y63774D01*
X232895Y63682D01*
X233057Y63715D01*
X233149Y63852D01*
X233117Y64015D01*
X232810Y64475D01*
X232672Y64567D01*
X232509Y64534D01*
X232417Y64397D01*
X232450Y64234D01*
X232450Y64233D02*
X232971Y64233D01*
X232049Y64482D02*
X232509Y64174D01*
X232672Y64142D01*
X232810Y64234D01*
X232842Y64397D01*
X232750Y64534D01*
X232290Y64842D01*
X232128Y64874D01*
X231990Y64782D01*
X231957Y64619D01*
X232049Y64482D01*
X231972Y64693D02*
X232512Y64693D01*
X231585Y64557D02*
X232128Y64449D01*
X232290Y64482D01*
X232382Y64619D01*
X232350Y64782D01*
X232212Y64874D01*
X231670Y64982D01*
X231507Y64950D01*
X231415Y64812D01*
X231447Y64649D01*
X231585Y64557D01*
X231127Y64449D02*
X231670Y64557D01*
X231807Y64649D01*
X231840Y64812D01*
X231748Y64950D01*
X231585Y64982D01*
X231043Y64874D01*
X230905Y64782D01*
X230873Y64619D01*
X230965Y64482D01*
X231127Y64449D01*
X230746Y64174D02*
X231205Y64482D01*
X231297Y64619D01*
X231265Y64782D01*
X231127Y64874D01*
X230965Y64842D01*
X230505Y64534D01*
X230413Y64397D01*
X230445Y64234D01*
X230583Y64142D01*
X230746Y64174D01*
X230743Y64693D02*
X231283Y64693D01*
X230498Y63774D02*
X230805Y64234D01*
X230838Y64397D01*
X230746Y64534D01*
X230583Y64567D01*
X230445Y64475D01*
X230138Y64015D01*
X230106Y63852D01*
X230198Y63715D01*
X230360Y63682D01*
X230498Y63774D01*
X230284Y64233D02*
X230805Y64233D01*
X230422Y63310D02*
X230530Y63852D01*
X230498Y64015D01*
X230360Y64107D01*
X230198Y64075D01*
X230106Y63937D01*
X229998Y63394D01*
X230030Y63232D01*
X230168Y63140D01*
X230330Y63172D01*
X230422Y63310D01*
X230057Y63691D02*
X230498Y63691D01*
X229994Y63352D02*
X229994Y62329D01*
X230057Y62175D01*
X230210Y62112D01*
X230363Y62175D01*
X230427Y62329D01*
X230427Y63352D01*
X230363Y63505D01*
X230210Y63569D01*
X230057Y63505D01*
X229994Y63352D01*
X229994Y62663D02*
X230427Y62663D01*
X229994Y63214D02*
X230427Y63214D01*
X230530Y61828D02*
X230422Y62371D01*
X230330Y62509D01*
X230168Y62541D01*
X230030Y62449D01*
X229998Y62286D01*
X230106Y61744D01*
X230198Y61606D01*
X230360Y61574D01*
X230498Y61666D01*
X230530Y61828D01*
X230030Y62125D02*
X230471Y62125D01*
X230805Y61447D02*
X230498Y61906D01*
X230360Y61999D01*
X230198Y61966D01*
X230106Y61828D01*
X230138Y61666D01*
X230445Y61206D01*
X230583Y61114D01*
X230746Y61146D01*
X230838Y61284D01*
X230805Y61447D01*
X230138Y61665D02*
X230659Y61665D01*
X231205Y61199D02*
X230746Y61506D01*
X230583Y61539D01*
X230445Y61447D01*
X230413Y61284D01*
X230505Y61146D01*
X230965Y60839D01*
X231127Y60807D01*
X231265Y60899D01*
X231297Y61061D01*
X231205Y61199D01*
X230428Y61358D02*
X230968Y61358D01*
X231670Y61124D02*
X231127Y61231D01*
X230965Y61199D01*
X230873Y61061D01*
X230905Y60899D01*
X231043Y60807D01*
X231585Y60699D01*
X231748Y60731D01*
X231840Y60869D01*
X231807Y61032D01*
X231670Y61124D01*
X232128Y61231D02*
X231585Y61124D01*
X231447Y61032D01*
X231415Y60869D01*
X231507Y60731D01*
X231670Y60699D01*
X232212Y60807D01*
X232350Y60899D01*
X232382Y61061D01*
X232290Y61199D01*
X232128Y61231D01*
X232509Y61506D02*
X232049Y61199D01*
X231957Y61061D01*
X231990Y60899D01*
X232128Y60807D01*
X232290Y60839D01*
X232750Y61146D01*
X232842Y61284D01*
X232810Y61447D01*
X232672Y61539D01*
X232509Y61506D01*
X232287Y61358D02*
X232827Y61358D01*
X232757Y61906D02*
X232450Y61447D01*
X232417Y61284D01*
X232509Y61146D01*
X232672Y61114D01*
X232810Y61206D01*
X233117Y61666D01*
X233149Y61828D01*
X233057Y61966D01*
X232895Y61999D01*
X232757Y61906D01*
X232596Y61665D02*
X233116Y61665D01*
X232832Y62371D02*
X232724Y61828D01*
X232757Y61666D01*
X232895Y61574D01*
X233057Y61606D01*
X233149Y61744D01*
X233257Y62286D01*
X233225Y62449D01*
X233087Y62541D01*
X232924Y62509D01*
X232832Y62371D01*
X232783Y62125D02*
X233225Y62125D01*
X233261Y66266D02*
X233261Y66581D01*
X233198Y66734D01*
X233045Y66797D01*
X232892Y66734D01*
X232828Y66581D01*
X232828Y66266D01*
X232892Y66112D01*
X233045Y66049D01*
X233198Y66112D01*
X233261Y66266D01*
X232836Y66600D02*
X233253Y66600D01*
X232724Y67081D02*
X232832Y66538D01*
X232924Y66400D01*
X233087Y66368D01*
X233225Y66460D01*
X233257Y66623D01*
X233149Y67165D01*
X233057Y67303D01*
X232895Y67335D01*
X232757Y67243D01*
X232724Y67081D01*
X232757Y66919D02*
X233198Y66919D01*
X232450Y67462D02*
X232757Y67003D01*
X232895Y66911D01*
X233057Y66943D01*
X233149Y67081D01*
X233117Y67243D01*
X232810Y67703D01*
X232672Y67795D01*
X232509Y67763D01*
X232417Y67625D01*
X232450Y67462D01*
X232971Y67462D01*
X232049Y67710D02*
X232509Y67403D01*
X232672Y67370D01*
X232810Y67462D01*
X232842Y67625D01*
X232750Y67763D01*
X232290Y68070D01*
X232128Y68102D01*
X231990Y68010D01*
X231957Y67848D01*
X232049Y67710D01*
X231972Y67922D02*
X232512Y67922D01*
X231585Y67785D02*
X232128Y67678D01*
X232290Y67710D01*
X232382Y67848D01*
X232350Y68010D01*
X232212Y68102D01*
X231670Y68210D01*
X231507Y68178D01*
X231415Y68040D01*
X231447Y67878D01*
X231585Y67785D01*
X231127Y67678D02*
X231670Y67785D01*
X231807Y67878D01*
X231840Y68040D01*
X231748Y68178D01*
X231585Y68210D01*
X231043Y68102D01*
X230905Y68010D01*
X230873Y67848D01*
X230965Y67710D01*
X231127Y67678D01*
X230746Y67403D02*
X231205Y67710D01*
X231297Y67848D01*
X231265Y68010D01*
X231127Y68102D01*
X230965Y68070D01*
X230505Y67763D01*
X230413Y67625D01*
X230445Y67462D01*
X230583Y67370D01*
X230746Y67403D01*
X230743Y67922D02*
X231283Y67922D01*
X230498Y67003D02*
X230805Y67462D01*
X230838Y67625D01*
X230746Y67763D01*
X230583Y67795D01*
X230445Y67703D01*
X230138Y67243D01*
X230106Y67081D01*
X230198Y66943D01*
X230360Y66911D01*
X230498Y67003D01*
X230284Y67462D02*
X230805Y67462D01*
X230422Y66538D02*
X230530Y67081D01*
X230498Y67243D01*
X230360Y67335D01*
X230198Y67303D01*
X230106Y67165D01*
X229998Y66623D01*
X230030Y66460D01*
X230168Y66368D01*
X230330Y66400D01*
X230422Y66538D01*
X230057Y66919D02*
X230498Y66919D01*
X229994Y66581D02*
X229994Y66266D01*
X230057Y66112D01*
X230210Y66049D01*
X230363Y66112D01*
X230427Y66266D01*
X230427Y66581D01*
X230363Y66734D01*
X230210Y66797D01*
X230057Y66734D01*
X229994Y66581D01*
X230002Y66600D02*
X230418Y66600D01*
X230530Y65765D02*
X230422Y66308D01*
X230330Y66446D01*
X230168Y66478D01*
X230030Y66386D01*
X229998Y66223D01*
X230106Y65681D01*
X230198Y65543D01*
X230360Y65511D01*
X230498Y65603D01*
X230530Y65765D01*
X230030Y66062D02*
X230471Y66062D01*
X230805Y65384D02*
X230498Y65843D01*
X230360Y65936D01*
X230198Y65903D01*
X230106Y65765D01*
X230138Y65603D01*
X230445Y65143D01*
X230583Y65051D01*
X230746Y65083D01*
X230838Y65221D01*
X230805Y65384D01*
X230138Y65602D02*
X230659Y65602D01*
X231205Y65136D02*
X230746Y65443D01*
X230583Y65476D01*
X230445Y65384D01*
X230413Y65221D01*
X230505Y65083D01*
X230965Y64776D01*
X231127Y64744D01*
X231265Y64836D01*
X231297Y64998D01*
X231205Y65136D01*
X230428Y65295D02*
X230968Y65295D01*
X231670Y65061D02*
X231127Y65168D01*
X230965Y65136D01*
X230873Y64998D01*
X230905Y64836D01*
X231043Y64744D01*
X231585Y64636D01*
X231748Y64668D01*
X231840Y64806D01*
X231807Y64969D01*
X231670Y65061D01*
X232128Y65168D02*
X231585Y65061D01*
X231447Y64969D01*
X231415Y64806D01*
X231507Y64668D01*
X231670Y64636D01*
X232212Y64744D01*
X232350Y64836D01*
X232382Y64998D01*
X232290Y65136D01*
X232128Y65168D01*
X232509Y65443D02*
X232049Y65136D01*
X231957Y64998D01*
X231990Y64836D01*
X232128Y64744D01*
X232290Y64776D01*
X232750Y65083D01*
X232842Y65221D01*
X232810Y65384D01*
X232672Y65476D01*
X232509Y65443D01*
X232287Y65295D02*
X232827Y65295D01*
X232757Y65843D02*
X232450Y65384D01*
X232417Y65221D01*
X232509Y65083D01*
X232672Y65051D01*
X232810Y65143D01*
X233117Y65603D01*
X233149Y65765D01*
X233057Y65903D01*
X232895Y65936D01*
X232757Y65843D01*
X232596Y65602D02*
X233116Y65602D01*
X232832Y66308D02*
X232724Y65765D01*
X232757Y65603D01*
X232895Y65511D01*
X233057Y65543D01*
X233149Y65681D01*
X233257Y66223D01*
X233225Y66386D01*
X233087Y66478D01*
X232924Y66446D01*
X232832Y66308D01*
X232783Y66062D02*
X233225Y66062D01*
X237907Y62329D02*
X237907Y66581D01*
X237844Y66734D01*
X237690Y66797D01*
X237537Y66734D01*
X237474Y66581D01*
X237474Y62329D01*
X237537Y62175D01*
X237690Y62112D01*
X237844Y62175D01*
X237907Y62329D01*
X237474Y62663D02*
X237907Y62663D01*
X237474Y63214D02*
X237907Y63214D01*
X237474Y63766D02*
X237907Y63766D01*
X237474Y64317D02*
X237907Y64317D01*
X237474Y64868D02*
X237907Y64868D01*
X237474Y65419D02*
X237907Y65419D01*
X237474Y65970D02*
X237907Y65970D01*
X237474Y66521D02*
X237907Y66521D01*
X237370Y67081D02*
X237478Y66538D01*
X237570Y66400D01*
X237733Y66368D01*
X237870Y66460D01*
X237903Y66623D01*
X237795Y67165D01*
X237703Y67303D01*
X237540Y67335D01*
X237402Y67243D01*
X237370Y67081D01*
X237402Y66919D02*
X237844Y66919D01*
X237095Y67462D02*
X237402Y67003D01*
X237540Y66911D01*
X237703Y66943D01*
X237795Y67081D01*
X237763Y67243D01*
X237455Y67703D01*
X237318Y67795D01*
X237155Y67763D01*
X237063Y67625D01*
X237095Y67462D01*
X237096Y67462D02*
X237617Y67462D01*
X236695Y67710D02*
X237155Y67403D01*
X237318Y67370D01*
X237455Y67462D01*
X237488Y67625D01*
X237396Y67763D01*
X236936Y68070D01*
X236773Y68102D01*
X236635Y68010D01*
X236603Y67848D01*
X236695Y67710D01*
X236618Y67922D02*
X237158Y67922D01*
X236231Y67785D02*
X236773Y67678D01*
X236936Y67710D01*
X237028Y67848D01*
X236996Y68010D01*
X236858Y68102D01*
X236315Y68210D01*
X236153Y68178D01*
X236061Y68040D01*
X236093Y67878D01*
X236231Y67785D01*
X235773Y67678D02*
X236315Y67785D01*
X236453Y67878D01*
X236485Y68040D01*
X236393Y68178D01*
X236231Y68210D01*
X235688Y68102D01*
X235551Y68010D01*
X235518Y67848D01*
X235610Y67710D01*
X235773Y67678D01*
X235391Y67403D02*
X235851Y67710D01*
X235943Y67848D01*
X235911Y68010D01*
X235773Y68102D01*
X235610Y68070D01*
X235151Y67763D01*
X235059Y67625D01*
X235091Y67462D01*
X235229Y67370D01*
X235391Y67403D01*
X235388Y67922D02*
X235928Y67922D01*
X235144Y67003D02*
X235451Y67462D01*
X235483Y67625D01*
X235391Y67763D01*
X235229Y67795D01*
X235091Y67703D01*
X234784Y67243D01*
X234751Y67081D01*
X234843Y66943D01*
X235006Y66911D01*
X235144Y67003D01*
X234930Y67462D02*
X235450Y67462D01*
X235068Y66538D02*
X235176Y67081D01*
X235144Y67243D01*
X235006Y67335D01*
X234843Y67303D01*
X234751Y67165D01*
X234643Y66623D01*
X234676Y66460D01*
X234814Y66368D01*
X234976Y66400D01*
X235068Y66538D01*
X234702Y66919D02*
X235144Y66919D01*
X234639Y66581D02*
X234639Y62329D01*
X234703Y62175D01*
X234856Y62112D01*
X235009Y62175D01*
X235072Y62329D01*
X235072Y66581D01*
X235009Y66734D01*
X234856Y66797D01*
X234703Y66734D01*
X234639Y66581D01*
X234639Y62663D02*
X235072Y62663D01*
X234639Y63214D02*
X235072Y63214D01*
X234639Y63766D02*
X235072Y63766D01*
X234639Y64317D02*
X235072Y64317D01*
X234639Y64868D02*
X235072Y64868D01*
X234639Y65419D02*
X235072Y65419D01*
X234639Y65970D02*
X235072Y65970D01*
X234639Y66521D02*
X235072Y66521D01*
X235176Y61828D02*
X235068Y62371D01*
X234976Y62509D01*
X234814Y62541D01*
X234676Y62449D01*
X234643Y62286D01*
X234751Y61744D01*
X234843Y61606D01*
X235006Y61574D01*
X235144Y61666D01*
X235176Y61828D01*
X234675Y62125D02*
X235117Y62125D01*
X235451Y61447D02*
X235144Y61906D01*
X235006Y61999D01*
X234843Y61966D01*
X234751Y61828D01*
X234784Y61666D01*
X235091Y61206D01*
X235229Y61114D01*
X235391Y61146D01*
X235483Y61284D01*
X235451Y61447D01*
X234784Y61665D02*
X235305Y61665D01*
X235851Y61199D02*
X235391Y61506D01*
X235229Y61539D01*
X235091Y61447D01*
X235059Y61284D01*
X235151Y61146D01*
X235610Y60839D01*
X235773Y60807D01*
X235911Y60899D01*
X235943Y61061D01*
X235851Y61199D01*
X235073Y61358D02*
X235613Y61358D01*
X236315Y61124D02*
X235773Y61231D01*
X235610Y61199D01*
X235518Y61061D01*
X235551Y60899D01*
X235688Y60807D01*
X236231Y60699D01*
X236393Y60731D01*
X236485Y60869D01*
X236453Y61032D01*
X236315Y61124D01*
X236773Y61231D02*
X236231Y61124D01*
X236093Y61032D01*
X236061Y60869D01*
X236153Y60731D01*
X236315Y60699D01*
X236858Y60807D01*
X236996Y60899D01*
X237028Y61061D01*
X236936Y61199D01*
X236773Y61231D01*
X237155Y61506D02*
X236695Y61199D01*
X236603Y61061D01*
X236635Y60899D01*
X236773Y60807D01*
X236936Y60839D01*
X237396Y61146D01*
X237488Y61284D01*
X237455Y61447D01*
X237318Y61539D01*
X237155Y61506D01*
X236933Y61358D02*
X237473Y61358D01*
X237402Y61906D02*
X237095Y61447D01*
X237063Y61284D01*
X237155Y61146D01*
X237318Y61114D01*
X237455Y61206D01*
X237763Y61666D01*
X237795Y61828D01*
X237703Y61966D01*
X237540Y61999D01*
X237402Y61906D01*
X237241Y61665D02*
X237762Y61665D01*
X237478Y62371D02*
X237370Y61828D01*
X237402Y61666D01*
X237540Y61574D01*
X237703Y61606D01*
X237795Y61744D01*
X237903Y62286D01*
X237870Y62449D01*
X237733Y62541D01*
X237570Y62509D01*
X237478Y62371D01*
X237429Y62125D02*
X237871Y62125D01*
X240319Y61280D02*
X239888Y61697D01*
X239734Y61758D01*
X239582Y61692D01*
X239521Y61538D01*
X239587Y61386D01*
X240017Y60969D01*
X240171Y60908D01*
X240323Y60973D01*
X240384Y61128D01*
X240319Y61280D01*
X239555Y61459D02*
X240134Y61459D01*
X240805Y61126D02*
X240241Y61328D01*
X240075Y61320D01*
X239964Y61197D01*
X239972Y61032D01*
X240095Y60920D01*
X240659Y60718D01*
X240824Y60726D01*
X240936Y60849D01*
X240928Y61014D01*
X240805Y61126D01*
X240029Y61269D02*
X240405Y61269D01*
X241311Y61187D02*
X240714Y61138D01*
X240567Y61062D01*
X240516Y60904D01*
X240592Y60757D01*
X240749Y60706D01*
X241347Y60755D01*
X241494Y60831D01*
X241545Y60988D01*
X241469Y61136D01*
X241311Y61187D01*
X241748Y61451D02*
X241224Y61160D01*
X241121Y61030D01*
X241140Y60866D01*
X241270Y60763D01*
X241434Y60781D01*
X241958Y61072D01*
X242061Y61202D01*
X242042Y61367D01*
X241912Y61470D01*
X241748Y61451D01*
X241501Y61314D02*
X242048Y61314D01*
X242036Y61872D02*
X241679Y61391D01*
X241639Y61230D01*
X241724Y61088D01*
X241885Y61047D01*
X242027Y61133D01*
X242384Y61614D01*
X242424Y61775D01*
X242339Y61917D01*
X242178Y61957D01*
X242036Y61872D01*
X241833Y61599D02*
X242372Y61599D01*
X242124Y62374D02*
X241998Y61789D01*
X242028Y61626D01*
X242164Y61531D01*
X242327Y61561D01*
X242421Y61697D01*
X242548Y62283D01*
X242518Y62446D01*
X242382Y62540D01*
X242219Y62511D01*
X242124Y62374D01*
X242061Y62082D02*
X242504Y62082D01*
X242120Y63746D02*
X242120Y62329D01*
X242183Y62175D01*
X242336Y62112D01*
X242489Y62175D01*
X242553Y62329D01*
X242553Y63746D01*
X242489Y63899D01*
X242336Y63962D01*
X242183Y63899D01*
X242120Y63746D01*
X242120Y62663D02*
X242553Y62663D01*
X242120Y63214D02*
X242553Y63214D01*
X242128Y63766D02*
X242544Y63766D01*
X242016Y64246D02*
X242124Y63704D01*
X242216Y63566D01*
X242378Y63533D01*
X242516Y63626D01*
X242548Y63788D01*
X242441Y64330D01*
X242348Y64468D01*
X242186Y64501D01*
X242048Y64409D01*
X242016Y64246D01*
X242048Y64085D02*
X242489Y64085D01*
X241741Y64628D02*
X242048Y64168D01*
X242186Y64076D01*
X242348Y64108D01*
X242441Y64246D01*
X242408Y64409D01*
X242101Y64868D01*
X241963Y64960D01*
X241801Y64928D01*
X241709Y64790D01*
X241741Y64628D01*
X241741Y64627D02*
X242262Y64627D01*
X241341Y64875D02*
X241801Y64568D01*
X241963Y64536D01*
X242101Y64628D01*
X242133Y64790D01*
X242041Y64928D01*
X241581Y65235D01*
X241419Y65268D01*
X241281Y65176D01*
X241249Y65013D01*
X241341Y64875D01*
X241263Y65087D02*
X241804Y65087D01*
X240876Y64951D02*
X241419Y64843D01*
X241581Y64875D01*
X241674Y65013D01*
X241641Y65176D01*
X241503Y65268D01*
X240961Y65376D01*
X240798Y65343D01*
X240706Y65205D01*
X240739Y65043D01*
X240876Y64951D01*
X240419Y64843D02*
X240961Y64951D01*
X241099Y65043D01*
X241131Y65205D01*
X241039Y65343D01*
X240876Y65376D01*
X240334Y65268D01*
X240196Y65176D01*
X240164Y65013D01*
X240256Y64875D01*
X240419Y64843D01*
X240037Y64568D02*
X240497Y64875D01*
X240589Y65013D01*
X240556Y65176D01*
X240419Y65268D01*
X240256Y65235D01*
X239796Y64928D01*
X239704Y64790D01*
X239737Y64628D01*
X239874Y64536D01*
X240037Y64568D01*
X240034Y65087D02*
X240574Y65087D01*
X239789Y64168D02*
X240097Y64628D01*
X240129Y64790D01*
X240037Y64928D01*
X239874Y64960D01*
X239737Y64868D01*
X239429Y64409D01*
X239397Y64246D01*
X239489Y64108D01*
X239652Y64076D01*
X239789Y64168D01*
X239575Y64627D02*
X240096Y64627D01*
X239714Y63704D02*
X239822Y64246D01*
X239789Y64409D01*
X239652Y64501D01*
X239489Y64468D01*
X239397Y64330D01*
X239289Y63788D01*
X239321Y63626D01*
X239459Y63533D01*
X239622Y63566D01*
X239714Y63704D01*
X239348Y64085D02*
X239790Y64085D01*
X239285Y67998D02*
X239285Y63746D01*
X239348Y63593D01*
X239501Y63529D01*
X239655Y63593D01*
X239718Y63746D01*
X239718Y67998D01*
X239655Y68151D01*
X239501Y68214D01*
X239348Y68151D01*
X239285Y67998D01*
X239285Y64081D02*
X239718Y64081D01*
X239285Y64632D02*
X239718Y64632D01*
X239285Y65183D02*
X239718Y65183D01*
X239285Y65734D02*
X239718Y65734D01*
X239285Y66285D02*
X239718Y66285D01*
X239285Y66836D02*
X239718Y66836D01*
X239285Y67388D02*
X239718Y67388D01*
X239285Y67939D02*
X239718Y67939D01*
X242336Y68214D02*
X239501Y68214D01*
X239348Y68151D01*
X239285Y67998D01*
X239348Y67845D01*
X239501Y67781D01*
X242336Y67781D01*
X242489Y67845D01*
X242553Y67998D01*
X242489Y68151D01*
X242336Y68214D01*
X173700Y25322D02*
X173807Y24716D01*
X173896Y24577D01*
X174058Y24541D01*
X174198Y24630D01*
X174234Y24792D01*
X174127Y25398D01*
X174038Y25537D01*
X173876Y25573D01*
X173736Y25484D01*
X173700Y25322D01*
X173741Y25092D02*
X174181Y25092D01*
X173419Y25785D02*
X173726Y25252D01*
X173858Y25151D01*
X174022Y25172D01*
X174123Y25304D01*
X174101Y25468D01*
X173794Y26001D01*
X173662Y26102D01*
X173498Y26080D01*
X173397Y25949D01*
X173419Y25785D01*
X173466Y25702D02*
X173966Y25702D01*
X172996Y26123D02*
X173467Y25727D01*
X173625Y25677D01*
X173772Y25754D01*
X173822Y25912D01*
X173745Y26059D01*
X173274Y26454D01*
X173116Y26504D01*
X172969Y26428D01*
X172919Y26270D01*
X172996Y26123D01*
X172940Y26228D02*
X173543Y26228D01*
X172482Y26295D02*
X173061Y26085D01*
X173226Y26092D01*
X173338Y26214D01*
X173331Y26380D01*
X173209Y26492D01*
X172631Y26702D01*
X172465Y26695D01*
X172353Y26573D01*
X172360Y26407D01*
X172482Y26295D01*
X172411Y26636D02*
X172812Y26636D01*
X171941Y26282D02*
X172557Y26282D01*
X172710Y26346D01*
X172773Y26499D01*
X172710Y26652D01*
X172557Y26715D01*
X171941Y26715D01*
X171788Y26652D01*
X171725Y26499D01*
X171788Y26346D01*
X171941Y26282D01*
X171437Y26085D02*
X172015Y26295D01*
X172137Y26407D01*
X172145Y26573D01*
X172033Y26695D01*
X171867Y26702D01*
X171289Y26492D01*
X171167Y26380D01*
X171160Y26214D01*
X171272Y26092D01*
X171437Y26085D01*
X171685Y26636D02*
X172087Y26636D01*
X171031Y25727D02*
X171502Y26122D01*
X171579Y26270D01*
X171529Y26428D01*
X171382Y26504D01*
X171224Y26454D01*
X170753Y26059D01*
X170676Y25912D01*
X170726Y25754D01*
X170873Y25677D01*
X171031Y25727D01*
X170955Y26228D02*
X171557Y26228D01*
X170772Y25252D02*
X171079Y25785D01*
X171101Y25949D01*
X171000Y26080D01*
X170836Y26102D01*
X170704Y26001D01*
X170397Y25468D01*
X170375Y25304D01*
X170476Y25172D01*
X170640Y25151D01*
X170772Y25252D01*
X170531Y25702D02*
X171032Y25702D01*
X170690Y24716D02*
X170797Y25322D01*
X170761Y25484D01*
X170622Y25573D01*
X170460Y25537D01*
X170371Y25398D01*
X170264Y24792D01*
X170300Y24630D01*
X170440Y24541D01*
X170601Y24577D01*
X170690Y24716D01*
X170317Y25092D02*
X170757Y25092D01*
X170733Y21132D02*
X170733Y24754D01*
X170670Y24907D01*
X170517Y24971D01*
X170363Y24907D01*
X170300Y24754D01*
X170300Y21132D01*
X170363Y20979D01*
X170517Y20915D01*
X170670Y20979D01*
X170733Y21132D01*
X170300Y21467D02*
X170733Y21467D01*
X170300Y22018D02*
X170733Y22018D01*
X170300Y22569D02*
X170733Y22569D01*
X170300Y23120D02*
X170733Y23120D01*
X170300Y23671D02*
X170733Y23671D01*
X170300Y24223D02*
X170733Y24223D01*
X170308Y24774D02*
X170725Y24774D01*
X170797Y20564D02*
X170690Y21170D01*
X170601Y21309D01*
X170440Y21345D01*
X170300Y21256D01*
X170264Y21094D01*
X170371Y20488D01*
X170460Y20349D01*
X170622Y20313D01*
X170761Y20402D01*
X170797Y20564D01*
X170305Y20864D02*
X170744Y20864D01*
X171079Y20102D02*
X170772Y20634D01*
X170640Y20735D01*
X170476Y20714D01*
X170375Y20582D01*
X170397Y20418D01*
X170704Y19885D01*
X170836Y19784D01*
X171000Y19806D01*
X171101Y19937D01*
X171079Y20102D01*
X170444Y20335D02*
X170944Y20335D01*
X171502Y19764D02*
X171031Y20159D01*
X170873Y20209D01*
X170726Y20132D01*
X170676Y19974D01*
X170753Y19827D01*
X171224Y19432D01*
X171382Y19382D01*
X171529Y19459D01*
X171579Y19617D01*
X171502Y19764D01*
X170697Y19933D02*
X171300Y19933D01*
X172015Y19591D02*
X171437Y19801D01*
X171272Y19794D01*
X171160Y19672D01*
X171167Y19506D01*
X171289Y19394D01*
X171867Y19184D01*
X172033Y19191D01*
X172145Y19313D01*
X172137Y19479D01*
X172015Y19591D01*
X171217Y19735D02*
X171619Y19735D01*
X172557Y19604D02*
X171941Y19604D01*
X171788Y19540D01*
X171725Y19387D01*
X171788Y19234D01*
X171941Y19171D01*
X172557Y19171D01*
X172710Y19234D01*
X172773Y19387D01*
X172710Y19540D01*
X172557Y19604D01*
X173061Y19801D02*
X172482Y19591D01*
X172360Y19479D01*
X172353Y19313D01*
X172465Y19191D01*
X172631Y19184D01*
X173209Y19394D01*
X173331Y19506D01*
X173338Y19672D01*
X173226Y19794D01*
X173061Y19801D01*
X172879Y19735D02*
X173280Y19735D01*
X173467Y20159D02*
X172996Y19764D01*
X172919Y19617D01*
X172969Y19459D01*
X173116Y19382D01*
X173274Y19432D01*
X173745Y19827D01*
X173822Y19974D01*
X173772Y20132D01*
X173625Y20209D01*
X173467Y20159D01*
X173198Y19933D02*
X173800Y19933D01*
X173726Y20634D02*
X173419Y20102D01*
X173397Y19937D01*
X173498Y19806D01*
X173662Y19784D01*
X173794Y19885D01*
X174101Y20418D01*
X174123Y20582D01*
X174022Y20714D01*
X173858Y20735D01*
X173726Y20634D01*
X173553Y20335D02*
X174054Y20335D01*
X173807Y21170D02*
X173700Y20564D01*
X173736Y20402D01*
X173876Y20313D01*
X174038Y20349D01*
X174127Y20488D01*
X174234Y21094D01*
X174198Y21256D01*
X174058Y21345D01*
X173896Y21309D01*
X173807Y21170D01*
X173753Y20864D02*
X174193Y20864D01*
X175654Y26486D02*
X175654Y19400D01*
X175718Y19247D01*
X175871Y19183D01*
X176024Y19247D01*
X176087Y19400D01*
X176087Y26486D01*
X176024Y26639D01*
X175871Y26703D01*
X175718Y26639D01*
X175654Y26486D01*
X175654Y19734D02*
X176087Y19734D01*
X175654Y20286D02*
X176087Y20286D01*
X175654Y20837D02*
X176087Y20837D01*
X175654Y21388D02*
X176087Y21388D01*
X175654Y21939D02*
X176087Y21939D01*
X175654Y22490D02*
X176087Y22490D01*
X175654Y23041D02*
X176087Y23041D01*
X175654Y23593D02*
X176087Y23593D01*
X175654Y24144D02*
X176087Y24144D01*
X175654Y24695D02*
X176087Y24695D01*
X175654Y25246D02*
X176087Y25246D01*
X175654Y25797D02*
X176087Y25797D01*
X175654Y26349D02*
X176087Y26349D01*
X178506Y21621D02*
X176065Y26582D01*
X175941Y26691D01*
X175775Y26681D01*
X175666Y26556D01*
X175677Y26391D01*
X178118Y21430D01*
X178242Y21321D01*
X178407Y21331D01*
X178517Y21456D01*
X178506Y21621D01*
X177900Y21872D02*
X178383Y21872D01*
X177629Y22423D02*
X178112Y22423D01*
X177358Y22974D02*
X177840Y22974D01*
X177087Y23525D02*
X177569Y23525D01*
X176815Y24077D02*
X177298Y24077D01*
X176544Y24628D02*
X177027Y24628D01*
X176273Y25179D02*
X176756Y25179D01*
X176002Y25730D02*
X176484Y25730D01*
X175730Y26281D02*
X176213Y26281D01*
X180638Y26584D02*
X178119Y21624D01*
X178106Y21459D01*
X178214Y21333D01*
X178379Y21320D01*
X178505Y21428D01*
X181025Y26388D01*
X181037Y26554D01*
X180930Y26679D01*
X180764Y26692D01*
X180638Y26584D01*
X178244Y21871D02*
X178730Y21871D01*
X178524Y22422D02*
X179010Y22422D01*
X178804Y22973D02*
X179290Y22973D01*
X179084Y23525D02*
X179570Y23525D01*
X179364Y24076D02*
X179850Y24076D01*
X179644Y24627D02*
X180130Y24627D01*
X179924Y25178D02*
X180410Y25178D01*
X180204Y25729D02*
X180690Y25729D01*
X180484Y26281D02*
X180970Y26281D01*
X181048Y19400D02*
X181048Y26486D01*
X180985Y26639D01*
X180832Y26703D01*
X180678Y26639D01*
X180615Y26486D01*
X180615Y19400D01*
X180678Y19247D01*
X180832Y19183D01*
X180985Y19247D01*
X181048Y19400D01*
X180615Y19734D02*
X181048Y19734D01*
X180615Y20286D02*
X181048Y20286D01*
X180615Y20837D02*
X181048Y20837D01*
X180615Y21388D02*
X181048Y21388D01*
X180615Y21939D02*
X181048Y21939D01*
X180615Y22490D02*
X181048Y22490D01*
X180615Y23041D02*
X181048Y23041D01*
X180615Y23593D02*
X181048Y23593D01*
X180615Y24144D02*
X181048Y24144D01*
X180615Y24695D02*
X181048Y24695D01*
X180615Y25246D02*
X181048Y25246D01*
X180615Y25797D02*
X181048Y25797D01*
X180615Y26349D02*
X181048Y26349D01*
X182426Y22943D02*
X182426Y19400D01*
X182489Y19247D01*
X182643Y19183D01*
X182796Y19247D01*
X182859Y19400D01*
X182859Y22943D01*
X182796Y23096D01*
X182643Y23160D01*
X182489Y23096D01*
X182426Y22943D01*
X182426Y19734D02*
X182859Y19734D01*
X182426Y20286D02*
X182859Y20286D01*
X182426Y20837D02*
X182859Y20837D01*
X182426Y21388D02*
X182859Y21388D01*
X182426Y21939D02*
X182859Y21939D01*
X182426Y22490D02*
X182859Y22490D01*
X182467Y23041D02*
X182818Y23041D01*
X184375Y23160D02*
X182643Y23160D01*
X182489Y23096D01*
X182426Y22943D01*
X182489Y22790D01*
X182643Y22727D01*
X184375Y22727D01*
X184528Y22790D01*
X184591Y22943D01*
X184528Y23096D01*
X184375Y23160D01*
X184943Y23303D02*
X184337Y23196D01*
X184197Y23107D01*
X184162Y22945D01*
X184251Y22805D01*
X184412Y22769D01*
X185018Y22876D01*
X185158Y22965D01*
X185194Y23127D01*
X185105Y23267D01*
X184943Y23303D01*
X185405Y23584D02*
X184873Y23277D01*
X184772Y23145D01*
X184793Y22981D01*
X184925Y22880D01*
X185089Y22902D01*
X185622Y23209D01*
X185723Y23341D01*
X185701Y23505D01*
X185570Y23606D01*
X185405Y23584D01*
X185140Y23431D02*
X185711Y23431D01*
X185743Y24007D02*
X185348Y23536D01*
X185298Y23378D01*
X185374Y23231D01*
X185533Y23181D01*
X185680Y23258D01*
X186075Y23729D01*
X186125Y23887D01*
X186048Y24034D01*
X185890Y24084D01*
X185743Y24007D01*
X185512Y23732D02*
X186076Y23732D01*
X185916Y24520D02*
X185706Y23942D01*
X185713Y23777D01*
X185835Y23665D01*
X186001Y23672D01*
X186113Y23794D01*
X186323Y24372D01*
X186316Y24538D01*
X186194Y24650D01*
X186028Y24643D01*
X185916Y24520D01*
X185805Y24216D02*
X186266Y24216D01*
X185903Y25062D02*
X185903Y24446D01*
X185966Y24293D01*
X186120Y24230D01*
X186273Y24293D01*
X186336Y24446D01*
X186336Y25062D01*
X186273Y25215D01*
X186120Y25278D01*
X185966Y25215D01*
X185903Y25062D01*
X185903Y24781D02*
X186336Y24781D01*
X185706Y25566D02*
X185916Y24988D01*
X186028Y24865D01*
X186194Y24858D01*
X186316Y24970D01*
X186323Y25136D01*
X186113Y25714D01*
X186001Y25836D01*
X185835Y25843D01*
X185713Y25731D01*
X185706Y25566D01*
X185763Y25409D02*
X186223Y25409D01*
X185348Y25972D02*
X185743Y25501D01*
X185890Y25424D01*
X186048Y25474D01*
X186125Y25621D01*
X186075Y25779D01*
X185680Y26250D01*
X185533Y26327D01*
X185374Y26277D01*
X185298Y26130D01*
X185348Y25972D01*
X185347Y25975D02*
X185910Y25975D01*
X184873Y26231D02*
X185405Y25924D01*
X185570Y25902D01*
X185701Y26003D01*
X185723Y26167D01*
X185622Y26299D01*
X185089Y26606D01*
X184925Y26628D01*
X184793Y26527D01*
X184772Y26363D01*
X184873Y26231D01*
X184784Y26453D02*
X185354Y26453D01*
X184337Y26312D02*
X184943Y26206D01*
X185105Y26242D01*
X185194Y26381D01*
X185158Y26543D01*
X185018Y26632D01*
X184412Y26739D01*
X184251Y26703D01*
X184162Y26563D01*
X184197Y26402D01*
X184337Y26312D01*
X182643Y26270D02*
X184375Y26270D01*
X184528Y26333D01*
X184591Y26486D01*
X184528Y26639D01*
X184375Y26703D01*
X182643Y26703D01*
X182489Y26639D01*
X182426Y26486D01*
X182489Y26333D01*
X182643Y26270D01*
X182859Y22943D02*
X182859Y26486D01*
X182796Y26639D01*
X182643Y26703D01*
X182489Y26639D01*
X182426Y26486D01*
X182426Y22943D01*
X182489Y22790D01*
X182643Y22727D01*
X182796Y22790D01*
X182859Y22943D01*
X182426Y23278D02*
X182859Y23278D01*
X182426Y23829D02*
X182859Y23829D01*
X182426Y24380D02*
X182859Y24380D01*
X182426Y24931D02*
X182859Y24931D01*
X182426Y25482D02*
X182859Y25482D01*
X182426Y26034D02*
X182859Y26034D01*
X182467Y26585D02*
X182818Y26585D01*
X189261Y26639D02*
X187844Y25222D01*
X187780Y25069D01*
X187844Y24916D01*
X187997Y24853D01*
X188150Y24916D01*
X189567Y26333D01*
X189631Y26486D01*
X189567Y26639D01*
X189414Y26703D01*
X189261Y26639D01*
X188025Y25404D02*
X188638Y25404D01*
X188576Y25955D02*
X189189Y25955D01*
X189128Y26506D02*
X189623Y26506D01*
X189631Y19400D02*
X189631Y26486D01*
X189567Y26639D01*
X189414Y26703D01*
X189261Y26639D01*
X189198Y26486D01*
X189198Y19400D01*
X189261Y19247D01*
X189414Y19183D01*
X189567Y19247D01*
X189631Y19400D01*
X189198Y19734D02*
X189631Y19734D01*
X189198Y20286D02*
X189631Y20286D01*
X189198Y20837D02*
X189631Y20837D01*
X189198Y21388D02*
X189631Y21388D01*
X189198Y21939D02*
X189631Y21939D01*
X189198Y22490D02*
X189631Y22490D01*
X189198Y23041D02*
X189631Y23041D01*
X189198Y23593D02*
X189631Y23593D01*
X189198Y24144D02*
X189631Y24144D01*
X189198Y24695D02*
X189631Y24695D01*
X189198Y25246D02*
X189631Y25246D01*
X189198Y25797D02*
X189631Y25797D01*
X189198Y26349D02*
X189631Y26349D01*
X193740Y25569D02*
X193848Y25027D01*
X193940Y24889D01*
X194102Y24857D01*
X194240Y24949D01*
X194272Y25111D01*
X194164Y25654D01*
X194072Y25791D01*
X193910Y25824D01*
X193772Y25732D01*
X193740Y25569D01*
X193772Y25408D02*
X194213Y25408D01*
X193465Y25951D02*
X193772Y25491D01*
X193910Y25399D01*
X194072Y25431D01*
X194164Y25569D01*
X194132Y25732D01*
X193825Y26192D01*
X193687Y26284D01*
X193524Y26251D01*
X193432Y26113D01*
X193465Y25951D01*
X193465Y25950D02*
X193986Y25950D01*
X193065Y26198D02*
X193524Y25891D01*
X193687Y25859D01*
X193825Y25951D01*
X193857Y26113D01*
X193765Y26251D01*
X193305Y26559D01*
X193143Y26591D01*
X193005Y26499D01*
X192973Y26336D01*
X193065Y26198D01*
X192987Y26410D02*
X193527Y26410D01*
X192600Y26274D02*
X193143Y26166D01*
X193305Y26198D01*
X193397Y26336D01*
X193365Y26499D01*
X193227Y26591D01*
X192685Y26699D01*
X192522Y26666D01*
X192430Y26529D01*
X192463Y26366D01*
X192600Y26274D01*
X192142Y26166D02*
X192685Y26274D01*
X192823Y26366D01*
X192855Y26529D01*
X192763Y26666D01*
X192600Y26699D01*
X192058Y26591D01*
X191920Y26499D01*
X191888Y26336D01*
X191980Y26198D01*
X192142Y26166D01*
X191761Y25891D02*
X192220Y26198D01*
X192313Y26336D01*
X192280Y26499D01*
X192142Y26591D01*
X191980Y26559D01*
X191520Y26251D01*
X191428Y26113D01*
X191460Y25951D01*
X191598Y25859D01*
X191761Y25891D01*
X191758Y26410D02*
X192298Y26410D01*
X191513Y25491D02*
X191820Y25951D01*
X191853Y26113D01*
X191761Y26251D01*
X191598Y26284D01*
X191460Y26192D01*
X191153Y25732D01*
X191121Y25569D01*
X191213Y25431D01*
X191375Y25399D01*
X191513Y25491D01*
X191299Y25950D02*
X191820Y25950D01*
X191438Y25027D02*
X191546Y25569D01*
X191513Y25732D01*
X191375Y25824D01*
X191213Y25791D01*
X191121Y25654D01*
X191013Y25111D01*
X191045Y24949D01*
X191183Y24857D01*
X191346Y24889D01*
X191438Y25027D01*
X191072Y25408D02*
X191513Y25408D01*
X191442Y20817D02*
X191442Y25069D01*
X191378Y25222D01*
X191225Y25286D01*
X191072Y25222D01*
X191009Y25069D01*
X191009Y20817D01*
X191072Y20664D01*
X191225Y20601D01*
X191378Y20664D01*
X191442Y20817D01*
X191009Y21152D02*
X191442Y21152D01*
X191009Y21703D02*
X191442Y21703D01*
X191009Y22254D02*
X191442Y22254D01*
X191009Y22805D02*
X191442Y22805D01*
X191009Y23356D02*
X191442Y23356D01*
X191009Y23908D02*
X191442Y23908D01*
X191009Y24459D02*
X191442Y24459D01*
X191009Y25010D02*
X191442Y25010D01*
X191546Y20317D02*
X191438Y20859D01*
X191346Y20997D01*
X191183Y21029D01*
X191045Y20937D01*
X191013Y20775D01*
X191121Y20232D01*
X191213Y20095D01*
X191375Y20062D01*
X191513Y20154D01*
X191546Y20317D01*
X191045Y20613D02*
X191487Y20613D01*
X191820Y19935D02*
X191513Y20395D01*
X191375Y20487D01*
X191213Y20455D01*
X191121Y20317D01*
X191153Y20154D01*
X191460Y19695D01*
X191598Y19603D01*
X191761Y19635D01*
X191853Y19773D01*
X191820Y19935D01*
X191154Y20154D02*
X191674Y20154D01*
X192220Y19688D02*
X191761Y19995D01*
X191598Y20027D01*
X191460Y19935D01*
X191428Y19773D01*
X191520Y19635D01*
X191980Y19328D01*
X192142Y19295D01*
X192280Y19387D01*
X192313Y19550D01*
X192220Y19688D01*
X191443Y19846D02*
X191983Y19846D01*
X192685Y19612D02*
X192142Y19720D01*
X191980Y19688D01*
X191888Y19550D01*
X191920Y19387D01*
X192058Y19295D01*
X192600Y19187D01*
X192763Y19220D01*
X192855Y19358D01*
X192823Y19520D01*
X192685Y19612D01*
X193143Y19720D02*
X192600Y19612D01*
X192463Y19520D01*
X192430Y19358D01*
X192522Y19220D01*
X192685Y19187D01*
X193227Y19295D01*
X193365Y19387D01*
X193397Y19550D01*
X193305Y19688D01*
X193143Y19720D01*
X193524Y19995D02*
X193065Y19688D01*
X192973Y19550D01*
X193005Y19387D01*
X193143Y19295D01*
X193305Y19328D01*
X193765Y19635D01*
X193857Y19773D01*
X193825Y19935D01*
X193687Y20027D01*
X193524Y19995D01*
X193302Y19846D02*
X193842Y19846D01*
X193772Y20395D02*
X193465Y19935D01*
X193432Y19773D01*
X193524Y19635D01*
X193687Y19602D01*
X193825Y19695D01*
X194132Y20154D01*
X194164Y20317D01*
X194072Y20455D01*
X193910Y20487D01*
X193772Y20395D01*
X193611Y20154D02*
X194132Y20154D01*
X193848Y20859D02*
X193740Y20317D01*
X193772Y20154D01*
X193910Y20062D01*
X194072Y20095D01*
X194164Y20232D01*
X194272Y20775D01*
X194240Y20937D01*
X194102Y21029D01*
X193940Y20997D01*
X193848Y20859D01*
X193799Y20613D02*
X194240Y20613D01*
X193843Y22234D02*
X193843Y20817D01*
X193907Y20664D01*
X194060Y20601D01*
X194213Y20664D01*
X194276Y20817D01*
X194276Y22234D01*
X194213Y22388D01*
X194060Y22451D01*
X193907Y22388D01*
X193843Y22234D01*
X193843Y21152D02*
X194276Y21152D01*
X193843Y21703D02*
X194276Y21703D01*
X193852Y22254D02*
X194268Y22254D01*
X193740Y22735D02*
X193848Y22192D01*
X193940Y22054D01*
X194102Y22022D01*
X194240Y22114D01*
X194272Y22277D01*
X194164Y22819D01*
X194072Y22957D01*
X193910Y22989D01*
X193772Y22897D01*
X193740Y22735D01*
X193772Y22573D02*
X194213Y22573D01*
X193465Y23116D02*
X193772Y22656D01*
X193910Y22564D01*
X194072Y22597D01*
X194164Y22735D01*
X194132Y22897D01*
X193825Y23357D01*
X193687Y23449D01*
X193524Y23417D01*
X193432Y23279D01*
X193465Y23116D01*
X193986Y23116D01*
X193065Y23364D02*
X193524Y23057D01*
X193687Y23024D01*
X193825Y23116D01*
X193857Y23279D01*
X193765Y23417D01*
X193305Y23724D01*
X193143Y23756D01*
X193005Y23664D01*
X192973Y23502D01*
X193065Y23364D01*
X192987Y23575D02*
X193527Y23575D01*
X192600Y23439D02*
X193143Y23331D01*
X193305Y23364D01*
X193397Y23502D01*
X193365Y23664D01*
X193227Y23756D01*
X192685Y23864D01*
X192522Y23832D01*
X192430Y23694D01*
X192463Y23531D01*
X192600Y23439D01*
X192142Y23331D02*
X192685Y23439D01*
X192823Y23531D01*
X192855Y23694D01*
X192763Y23832D01*
X192600Y23864D01*
X192058Y23756D01*
X191920Y23664D01*
X191888Y23502D01*
X191980Y23364D01*
X192142Y23331D01*
X191761Y23057D02*
X192220Y23364D01*
X192313Y23502D01*
X192280Y23664D01*
X192142Y23756D01*
X191980Y23724D01*
X191520Y23417D01*
X191428Y23279D01*
X191460Y23116D01*
X191598Y23024D01*
X191761Y23057D01*
X191758Y23575D02*
X192298Y23575D01*
X191513Y22656D02*
X191820Y23116D01*
X191853Y23279D01*
X191761Y23417D01*
X191598Y23449D01*
X191460Y23357D01*
X191153Y22897D01*
X191121Y22735D01*
X191213Y22597D01*
X191375Y22564D01*
X191513Y22656D01*
X191299Y23116D02*
X191820Y23116D01*
X191438Y22192D02*
X191546Y22735D01*
X191513Y22897D01*
X191375Y22989D01*
X191213Y22957D01*
X191121Y22819D01*
X191013Y22277D01*
X191045Y22114D01*
X191183Y22022D01*
X191346Y22054D01*
X191438Y22192D01*
X191072Y22573D02*
X191513Y22573D01*
X173616Y2329D02*
X173616Y6581D01*
X173552Y6734D01*
X173399Y6797D01*
X173246Y6734D01*
X173183Y6581D01*
X173183Y2329D01*
X173246Y2175D01*
X173399Y2112D01*
X173552Y2175D01*
X173616Y2329D01*
X173183Y2663D02*
X173616Y2663D01*
X173183Y3214D02*
X173616Y3214D01*
X173183Y3766D02*
X173616Y3766D01*
X173183Y4317D02*
X173616Y4317D01*
X173183Y4868D02*
X173616Y4868D01*
X173183Y5419D02*
X173616Y5419D01*
X173183Y5970D02*
X173616Y5970D01*
X173183Y6521D02*
X173616Y6521D01*
X173079Y7081D02*
X173187Y6538D01*
X173279Y6400D01*
X173441Y6368D01*
X173579Y6460D01*
X173611Y6623D01*
X173504Y7165D01*
X173411Y7303D01*
X173249Y7335D01*
X173111Y7243D01*
X173079Y7081D01*
X173111Y6919D02*
X173552Y6919D01*
X172804Y7462D02*
X173111Y7003D01*
X173249Y6911D01*
X173411Y6943D01*
X173504Y7081D01*
X173471Y7243D01*
X173164Y7703D01*
X173026Y7795D01*
X172864Y7763D01*
X172772Y7625D01*
X172804Y7462D01*
X173325Y7462D01*
X172404Y7710D02*
X172864Y7403D01*
X173026Y7370D01*
X173164Y7462D01*
X173196Y7625D01*
X173104Y7763D01*
X172644Y8070D01*
X172482Y8102D01*
X172344Y8010D01*
X172312Y7848D01*
X172404Y7710D01*
X172326Y7922D02*
X172867Y7922D01*
X171939Y7785D02*
X172482Y7678D01*
X172644Y7710D01*
X172736Y7848D01*
X172704Y8010D01*
X172566Y8102D01*
X172024Y8210D01*
X171861Y8178D01*
X171769Y8040D01*
X171802Y7878D01*
X171939Y7785D01*
X171482Y7678D02*
X172024Y7785D01*
X172162Y7878D01*
X172194Y8040D01*
X172102Y8178D01*
X171939Y8210D01*
X171397Y8102D01*
X171259Y8010D01*
X171227Y7848D01*
X171319Y7710D01*
X171482Y7678D01*
X171100Y7403D02*
X171560Y7710D01*
X171652Y7848D01*
X171619Y8010D01*
X171482Y8102D01*
X171319Y8070D01*
X170859Y7763D01*
X170767Y7625D01*
X170799Y7462D01*
X170937Y7370D01*
X171100Y7403D01*
X171097Y7922D02*
X171637Y7922D01*
X170852Y7003D02*
X171160Y7462D01*
X171192Y7625D01*
X171100Y7763D01*
X170937Y7795D01*
X170799Y7703D01*
X170492Y7243D01*
X170460Y7081D01*
X170552Y6943D01*
X170715Y6911D01*
X170852Y7003D01*
X170638Y7462D02*
X171159Y7462D01*
X170777Y6538D02*
X170885Y7081D01*
X170852Y7243D01*
X170715Y7335D01*
X170552Y7303D01*
X170460Y7165D01*
X170352Y6623D01*
X170384Y6460D01*
X170522Y6368D01*
X170685Y6400D01*
X170777Y6538D01*
X170411Y6919D02*
X170853Y6919D01*
X170348Y6581D02*
X170348Y2329D01*
X170411Y2175D01*
X170564Y2112D01*
X170718Y2175D01*
X170781Y2329D01*
X170781Y6581D01*
X170718Y6734D01*
X170564Y6797D01*
X170411Y6734D01*
X170348Y6581D01*
X170348Y2663D02*
X170781Y2663D01*
X170348Y3214D02*
X170781Y3214D01*
X170348Y3766D02*
X170781Y3766D01*
X170348Y4317D02*
X170781Y4317D01*
X170348Y4868D02*
X170781Y4868D01*
X170348Y5419D02*
X170781Y5419D01*
X170348Y5970D02*
X170781Y5970D01*
X170348Y6521D02*
X170781Y6521D01*
X170885Y1828D02*
X170777Y2371D01*
X170685Y2509D01*
X170522Y2541D01*
X170384Y2449D01*
X170352Y2286D01*
X170460Y1744D01*
X170552Y1606D01*
X170715Y1574D01*
X170852Y1666D01*
X170885Y1828D01*
X170384Y2125D02*
X170826Y2125D01*
X171160Y1447D02*
X170852Y1906D01*
X170715Y1999D01*
X170552Y1966D01*
X170460Y1828D01*
X170492Y1666D01*
X170799Y1206D01*
X170937Y1114D01*
X171100Y1146D01*
X171192Y1284D01*
X171160Y1447D01*
X170493Y1665D02*
X171014Y1665D01*
X171560Y1199D02*
X171100Y1506D01*
X170937Y1539D01*
X170799Y1447D01*
X170767Y1284D01*
X170859Y1146D01*
X171319Y839D01*
X171482Y807D01*
X171619Y899D01*
X171652Y1061D01*
X171560Y1199D01*
X170782Y1358D02*
X171322Y1358D01*
X172024Y1124D02*
X171482Y1231D01*
X171319Y1199D01*
X171227Y1061D01*
X171259Y899D01*
X171397Y807D01*
X171939Y699D01*
X172102Y731D01*
X172194Y869D01*
X172162Y1032D01*
X172024Y1124D01*
X172482Y1231D02*
X171939Y1124D01*
X171802Y1032D01*
X171769Y869D01*
X171861Y731D01*
X172024Y699D01*
X172566Y807D01*
X172704Y899D01*
X172736Y1061D01*
X172644Y1199D01*
X172482Y1231D01*
X172864Y1506D02*
X172404Y1199D01*
X172312Y1061D01*
X172344Y899D01*
X172482Y807D01*
X172644Y839D01*
X173104Y1146D01*
X173196Y1284D01*
X173164Y1447D01*
X173026Y1539D01*
X172864Y1506D01*
X172641Y1358D02*
X173182Y1358D01*
X173111Y1906D02*
X172804Y1447D01*
X172772Y1284D01*
X172864Y1146D01*
X173026Y1114D01*
X173164Y1206D01*
X173471Y1666D01*
X173504Y1828D01*
X173411Y1966D01*
X173249Y1999D01*
X173111Y1906D01*
X172950Y1665D02*
X173471Y1665D01*
X173187Y2371D02*
X173079Y1828D01*
X173111Y1666D01*
X173249Y1574D01*
X173411Y1606D01*
X173504Y1744D01*
X173611Y2286D01*
X173579Y2449D01*
X173441Y2541D01*
X173279Y2509D01*
X173187Y2371D01*
X173138Y2125D02*
X173579Y2125D01*
X178261Y2329D02*
X178261Y3352D01*
X178198Y3505D01*
X178045Y3569D01*
X177892Y3505D01*
X177828Y3352D01*
X177828Y2329D01*
X177892Y2175D01*
X178045Y2112D01*
X178198Y2175D01*
X178261Y2329D01*
X177828Y2663D02*
X178261Y2663D01*
X177828Y3214D02*
X178261Y3214D01*
X177724Y3852D02*
X177832Y3310D01*
X177924Y3172D01*
X178087Y3140D01*
X178225Y3232D01*
X178257Y3394D01*
X178149Y3937D01*
X178057Y4075D01*
X177895Y4107D01*
X177757Y4015D01*
X177724Y3852D01*
X177757Y3691D02*
X178198Y3691D01*
X177450Y4234D02*
X177757Y3774D01*
X177895Y3682D01*
X178057Y3715D01*
X178149Y3852D01*
X178117Y4015D01*
X177810Y4475D01*
X177672Y4567D01*
X177509Y4534D01*
X177417Y4397D01*
X177450Y4234D01*
X177450Y4233D02*
X177971Y4233D01*
X177049Y4482D02*
X177509Y4174D01*
X177672Y4142D01*
X177810Y4234D01*
X177842Y4397D01*
X177750Y4534D01*
X177290Y4842D01*
X177128Y4874D01*
X176990Y4782D01*
X176957Y4619D01*
X177049Y4482D01*
X176972Y4693D02*
X177512Y4693D01*
X176585Y4557D02*
X177128Y4449D01*
X177290Y4482D01*
X177382Y4619D01*
X177350Y4782D01*
X177212Y4874D01*
X176670Y4982D01*
X176507Y4950D01*
X176415Y4812D01*
X176447Y4649D01*
X176585Y4557D01*
X176127Y4449D02*
X176670Y4557D01*
X176807Y4649D01*
X176840Y4812D01*
X176748Y4950D01*
X176585Y4982D01*
X176043Y4874D01*
X175905Y4782D01*
X175873Y4619D01*
X175965Y4482D01*
X176127Y4449D01*
X175746Y4174D02*
X176205Y4482D01*
X176297Y4619D01*
X176265Y4782D01*
X176127Y4874D01*
X175965Y4842D01*
X175505Y4534D01*
X175413Y4397D01*
X175445Y4234D01*
X175583Y4142D01*
X175746Y4174D01*
X175743Y4693D02*
X176283Y4693D01*
X175498Y3774D02*
X175805Y4234D01*
X175838Y4397D01*
X175746Y4534D01*
X175583Y4567D01*
X175445Y4475D01*
X175138Y4015D01*
X175106Y3852D01*
X175198Y3715D01*
X175360Y3682D01*
X175498Y3774D01*
X175284Y4233D02*
X175805Y4233D01*
X175422Y3310D02*
X175530Y3852D01*
X175498Y4015D01*
X175360Y4107D01*
X175198Y4075D01*
X175106Y3937D01*
X174998Y3394D01*
X175030Y3232D01*
X175168Y3140D01*
X175330Y3172D01*
X175422Y3310D01*
X175057Y3691D02*
X175498Y3691D01*
X174994Y3352D02*
X174994Y2329D01*
X175057Y2175D01*
X175210Y2112D01*
X175363Y2175D01*
X175427Y2329D01*
X175427Y3352D01*
X175363Y3505D01*
X175210Y3569D01*
X175057Y3505D01*
X174994Y3352D01*
X174994Y2663D02*
X175427Y2663D01*
X174994Y3214D02*
X175427Y3214D01*
X175530Y1828D02*
X175422Y2371D01*
X175330Y2509D01*
X175168Y2541D01*
X175030Y2449D01*
X174998Y2286D01*
X175106Y1744D01*
X175198Y1606D01*
X175360Y1574D01*
X175498Y1666D01*
X175530Y1828D01*
X175030Y2125D02*
X175471Y2125D01*
X175805Y1447D02*
X175498Y1906D01*
X175360Y1999D01*
X175198Y1966D01*
X175106Y1828D01*
X175138Y1666D01*
X175445Y1206D01*
X175583Y1114D01*
X175746Y1146D01*
X175838Y1284D01*
X175805Y1447D01*
X175138Y1665D02*
X175659Y1665D01*
X176205Y1199D02*
X175746Y1506D01*
X175583Y1539D01*
X175445Y1447D01*
X175413Y1284D01*
X175505Y1146D01*
X175965Y839D01*
X176127Y807D01*
X176265Y899D01*
X176297Y1061D01*
X176205Y1199D01*
X175428Y1358D02*
X175968Y1358D01*
X176670Y1124D02*
X176127Y1231D01*
X175965Y1199D01*
X175873Y1061D01*
X175905Y899D01*
X176043Y807D01*
X176585Y699D01*
X176748Y731D01*
X176840Y869D01*
X176807Y1032D01*
X176670Y1124D01*
X177128Y1231D02*
X176585Y1124D01*
X176447Y1032D01*
X176415Y869D01*
X176507Y731D01*
X176670Y699D01*
X177212Y807D01*
X177350Y899D01*
X177382Y1061D01*
X177290Y1199D01*
X177128Y1231D01*
X177509Y1506D02*
X177049Y1199D01*
X176957Y1061D01*
X176990Y899D01*
X177128Y807D01*
X177290Y839D01*
X177750Y1146D01*
X177842Y1284D01*
X177810Y1447D01*
X177672Y1539D01*
X177509Y1506D01*
X177287Y1358D02*
X177827Y1358D01*
X177757Y1906D02*
X177450Y1447D01*
X177417Y1284D01*
X177509Y1146D01*
X177672Y1114D01*
X177810Y1206D01*
X178117Y1666D01*
X178149Y1828D01*
X178057Y1966D01*
X177895Y1999D01*
X177757Y1906D01*
X177596Y1665D02*
X178116Y1665D01*
X177832Y2371D02*
X177724Y1828D01*
X177757Y1666D01*
X177895Y1574D01*
X178057Y1606D01*
X178149Y1744D01*
X178257Y2286D01*
X178225Y2449D01*
X178087Y2541D01*
X177924Y2509D01*
X177832Y2371D01*
X177783Y2125D02*
X178225Y2125D01*
X178261Y6266D02*
X178261Y6581D01*
X178198Y6734D01*
X178045Y6797D01*
X177892Y6734D01*
X177828Y6581D01*
X177828Y6266D01*
X177892Y6112D01*
X178045Y6049D01*
X178198Y6112D01*
X178261Y6266D01*
X177836Y6600D02*
X178253Y6600D01*
X177724Y7081D02*
X177832Y6538D01*
X177924Y6400D01*
X178087Y6368D01*
X178225Y6460D01*
X178257Y6623D01*
X178149Y7165D01*
X178057Y7303D01*
X177895Y7335D01*
X177757Y7243D01*
X177724Y7081D01*
X177757Y6919D02*
X178198Y6919D01*
X177450Y7462D02*
X177757Y7003D01*
X177895Y6911D01*
X178057Y6943D01*
X178149Y7081D01*
X178117Y7243D01*
X177810Y7703D01*
X177672Y7795D01*
X177509Y7763D01*
X177417Y7625D01*
X177450Y7462D01*
X177971Y7462D01*
X177049Y7710D02*
X177509Y7403D01*
X177672Y7370D01*
X177810Y7462D01*
X177842Y7625D01*
X177750Y7763D01*
X177290Y8070D01*
X177128Y8102D01*
X176990Y8010D01*
X176957Y7848D01*
X177049Y7710D01*
X176972Y7922D02*
X177512Y7922D01*
X176585Y7785D02*
X177128Y7678D01*
X177290Y7710D01*
X177382Y7848D01*
X177350Y8010D01*
X177212Y8102D01*
X176670Y8210D01*
X176507Y8178D01*
X176415Y8040D01*
X176447Y7878D01*
X176585Y7785D01*
X176127Y7678D02*
X176670Y7785D01*
X176807Y7878D01*
X176840Y8040D01*
X176748Y8178D01*
X176585Y8210D01*
X176043Y8102D01*
X175905Y8010D01*
X175873Y7848D01*
X175965Y7710D01*
X176127Y7678D01*
X175746Y7403D02*
X176205Y7710D01*
X176297Y7848D01*
X176265Y8010D01*
X176127Y8102D01*
X175965Y8070D01*
X175505Y7763D01*
X175413Y7625D01*
X175445Y7462D01*
X175583Y7370D01*
X175746Y7403D01*
X175743Y7922D02*
X176283Y7922D01*
X175498Y7003D02*
X175805Y7462D01*
X175838Y7625D01*
X175746Y7763D01*
X175583Y7795D01*
X175445Y7703D01*
X175138Y7243D01*
X175106Y7081D01*
X175198Y6943D01*
X175360Y6911D01*
X175498Y7003D01*
X175284Y7462D02*
X175805Y7462D01*
X175422Y6538D02*
X175530Y7081D01*
X175498Y7243D01*
X175360Y7335D01*
X175198Y7303D01*
X175106Y7165D01*
X174998Y6623D01*
X175030Y6460D01*
X175168Y6368D01*
X175330Y6400D01*
X175422Y6538D01*
X175057Y6919D02*
X175498Y6919D01*
X174994Y6581D02*
X174994Y6266D01*
X175057Y6112D01*
X175210Y6049D01*
X175363Y6112D01*
X175427Y6266D01*
X175427Y6581D01*
X175363Y6734D01*
X175210Y6797D01*
X175057Y6734D01*
X174994Y6581D01*
X175002Y6600D02*
X175418Y6600D01*
X175530Y5765D02*
X175422Y6308D01*
X175330Y6446D01*
X175168Y6478D01*
X175030Y6386D01*
X174998Y6223D01*
X175106Y5681D01*
X175198Y5543D01*
X175360Y5511D01*
X175498Y5603D01*
X175530Y5765D01*
X175030Y6062D02*
X175471Y6062D01*
X175805Y5384D02*
X175498Y5843D01*
X175360Y5936D01*
X175198Y5903D01*
X175106Y5765D01*
X175138Y5603D01*
X175445Y5143D01*
X175583Y5051D01*
X175746Y5083D01*
X175838Y5221D01*
X175805Y5384D01*
X175138Y5602D02*
X175659Y5602D01*
X176205Y5136D02*
X175746Y5443D01*
X175583Y5476D01*
X175445Y5384D01*
X175413Y5221D01*
X175505Y5083D01*
X175965Y4776D01*
X176127Y4744D01*
X176265Y4836D01*
X176297Y4998D01*
X176205Y5136D01*
X175428Y5295D02*
X175968Y5295D01*
X176670Y5061D02*
X176127Y5168D01*
X175965Y5136D01*
X175873Y4998D01*
X175905Y4836D01*
X176043Y4744D01*
X176585Y4636D01*
X176748Y4668D01*
X176840Y4806D01*
X176807Y4969D01*
X176670Y5061D01*
X177128Y5168D02*
X176585Y5061D01*
X176447Y4969D01*
X176415Y4806D01*
X176507Y4668D01*
X176670Y4636D01*
X177212Y4744D01*
X177350Y4836D01*
X177382Y4998D01*
X177290Y5136D01*
X177128Y5168D01*
X177509Y5443D02*
X177049Y5136D01*
X176957Y4998D01*
X176990Y4836D01*
X177128Y4744D01*
X177290Y4776D01*
X177750Y5083D01*
X177842Y5221D01*
X177810Y5384D01*
X177672Y5476D01*
X177509Y5443D01*
X177287Y5295D02*
X177827Y5295D01*
X177757Y5843D02*
X177450Y5384D01*
X177417Y5221D01*
X177509Y5083D01*
X177672Y5051D01*
X177810Y5143D01*
X178117Y5603D01*
X178149Y5765D01*
X178057Y5903D01*
X177895Y5936D01*
X177757Y5843D01*
X177596Y5602D02*
X178116Y5602D01*
X177832Y6308D02*
X177724Y5765D01*
X177757Y5603D01*
X177895Y5511D01*
X178057Y5543D01*
X178149Y5681D01*
X178257Y6223D01*
X178225Y6386D01*
X178087Y6478D01*
X177924Y6446D01*
X177832Y6308D01*
X177783Y6062D02*
X178225Y6062D01*
X182907Y2329D02*
X182907Y6581D01*
X182844Y6734D01*
X182690Y6797D01*
X182537Y6734D01*
X182474Y6581D01*
X182474Y2329D01*
X182537Y2175D01*
X182690Y2112D01*
X182844Y2175D01*
X182907Y2329D01*
X182474Y2663D02*
X182907Y2663D01*
X182474Y3214D02*
X182907Y3214D01*
X182474Y3766D02*
X182907Y3766D01*
X182474Y4317D02*
X182907Y4317D01*
X182474Y4868D02*
X182907Y4868D01*
X182474Y5419D02*
X182907Y5419D01*
X182474Y5970D02*
X182907Y5970D01*
X182474Y6521D02*
X182907Y6521D01*
X182370Y7081D02*
X182478Y6538D01*
X182570Y6400D01*
X182733Y6368D01*
X182870Y6460D01*
X182903Y6623D01*
X182795Y7165D01*
X182703Y7303D01*
X182540Y7335D01*
X182402Y7243D01*
X182370Y7081D01*
X182402Y6919D02*
X182844Y6919D01*
X182095Y7462D02*
X182402Y7003D01*
X182540Y6911D01*
X182703Y6943D01*
X182795Y7081D01*
X182763Y7243D01*
X182455Y7703D01*
X182318Y7795D01*
X182155Y7763D01*
X182063Y7625D01*
X182095Y7462D01*
X182096Y7462D02*
X182617Y7462D01*
X181695Y7710D02*
X182155Y7403D01*
X182318Y7370D01*
X182455Y7462D01*
X182488Y7625D01*
X182396Y7763D01*
X181936Y8070D01*
X181773Y8102D01*
X181635Y8010D01*
X181603Y7848D01*
X181695Y7710D01*
X181618Y7922D02*
X182158Y7922D01*
X181231Y7785D02*
X181773Y7678D01*
X181936Y7710D01*
X182028Y7848D01*
X181996Y8010D01*
X181858Y8102D01*
X181315Y8210D01*
X181153Y8178D01*
X181061Y8040D01*
X181093Y7878D01*
X181231Y7785D01*
X180773Y7678D02*
X181315Y7785D01*
X181453Y7878D01*
X181485Y8040D01*
X181393Y8178D01*
X181231Y8210D01*
X180688Y8102D01*
X180551Y8010D01*
X180518Y7848D01*
X180610Y7710D01*
X180773Y7678D01*
X180391Y7403D02*
X180851Y7710D01*
X180943Y7848D01*
X180911Y8010D01*
X180773Y8102D01*
X180610Y8070D01*
X180151Y7763D01*
X180059Y7625D01*
X180091Y7462D01*
X180229Y7370D01*
X180391Y7403D01*
X180388Y7922D02*
X180928Y7922D01*
X180144Y7003D02*
X180451Y7462D01*
X180483Y7625D01*
X180391Y7763D01*
X180229Y7795D01*
X180091Y7703D01*
X179784Y7243D01*
X179751Y7081D01*
X179843Y6943D01*
X180006Y6911D01*
X180144Y7003D01*
X179930Y7462D02*
X180450Y7462D01*
X180068Y6538D02*
X180176Y7081D01*
X180144Y7243D01*
X180006Y7335D01*
X179843Y7303D01*
X179751Y7165D01*
X179643Y6623D01*
X179676Y6460D01*
X179814Y6368D01*
X179976Y6400D01*
X180068Y6538D01*
X179702Y6919D02*
X180144Y6919D01*
X179639Y6581D02*
X179639Y2329D01*
X179703Y2175D01*
X179856Y2112D01*
X180009Y2175D01*
X180072Y2329D01*
X180072Y6581D01*
X180009Y6734D01*
X179856Y6797D01*
X179703Y6734D01*
X179639Y6581D01*
X179639Y2663D02*
X180072Y2663D01*
X179639Y3214D02*
X180072Y3214D01*
X179639Y3766D02*
X180072Y3766D01*
X179639Y4317D02*
X180072Y4317D01*
X179639Y4868D02*
X180072Y4868D01*
X179639Y5419D02*
X180072Y5419D01*
X179639Y5970D02*
X180072Y5970D01*
X179639Y6521D02*
X180072Y6521D01*
X180176Y1828D02*
X180068Y2371D01*
X179976Y2509D01*
X179814Y2541D01*
X179676Y2449D01*
X179643Y2286D01*
X179751Y1744D01*
X179843Y1606D01*
X180006Y1574D01*
X180144Y1666D01*
X180176Y1828D01*
X179675Y2125D02*
X180117Y2125D01*
X180451Y1447D02*
X180144Y1906D01*
X180006Y1999D01*
X179843Y1966D01*
X179751Y1828D01*
X179784Y1666D01*
X180091Y1206D01*
X180229Y1114D01*
X180391Y1146D01*
X180483Y1284D01*
X180451Y1447D01*
X179784Y1665D02*
X180305Y1665D01*
X180851Y1199D02*
X180391Y1506D01*
X180229Y1539D01*
X180091Y1447D01*
X180059Y1284D01*
X180151Y1146D01*
X180610Y839D01*
X180773Y807D01*
X180911Y899D01*
X180943Y1061D01*
X180851Y1199D01*
X180073Y1358D02*
X180613Y1358D01*
X181315Y1124D02*
X180773Y1231D01*
X180610Y1199D01*
X180518Y1061D01*
X180551Y899D01*
X180688Y807D01*
X181231Y699D01*
X181393Y731D01*
X181485Y869D01*
X181453Y1032D01*
X181315Y1124D01*
X181773Y1231D02*
X181231Y1124D01*
X181093Y1032D01*
X181061Y869D01*
X181153Y731D01*
X181315Y699D01*
X181858Y807D01*
X181996Y899D01*
X182028Y1061D01*
X181936Y1199D01*
X181773Y1231D01*
X182155Y1506D02*
X181695Y1199D01*
X181603Y1061D01*
X181635Y899D01*
X181773Y807D01*
X181936Y839D01*
X182396Y1146D01*
X182488Y1284D01*
X182455Y1447D01*
X182318Y1539D01*
X182155Y1506D01*
X181933Y1358D02*
X182473Y1358D01*
X182402Y1906D02*
X182095Y1447D01*
X182063Y1284D01*
X182155Y1146D01*
X182318Y1114D01*
X182455Y1206D01*
X182763Y1666D01*
X182795Y1828D01*
X182703Y1966D01*
X182540Y1999D01*
X182402Y1906D01*
X182241Y1665D02*
X182762Y1665D01*
X182478Y2371D02*
X182370Y1828D01*
X182402Y1666D01*
X182540Y1574D01*
X182703Y1606D01*
X182795Y1744D01*
X182903Y2286D01*
X182870Y2449D01*
X182733Y2541D01*
X182570Y2509D01*
X182478Y2371D01*
X182429Y2125D02*
X182871Y2125D01*
X185319Y1280D02*
X184888Y1697D01*
X184734Y1758D01*
X184582Y1692D01*
X184521Y1538D01*
X184587Y1386D01*
X185017Y969D01*
X185171Y908D01*
X185323Y973D01*
X185384Y1128D01*
X185319Y1280D01*
X184555Y1459D02*
X185134Y1459D01*
X185805Y1126D02*
X185241Y1328D01*
X185075Y1320D01*
X184964Y1197D01*
X184972Y1032D01*
X185095Y920D01*
X185659Y718D01*
X185824Y726D01*
X185936Y849D01*
X185928Y1014D01*
X185805Y1126D01*
X185029Y1269D02*
X185405Y1269D01*
X186311Y1187D02*
X185714Y1138D01*
X185567Y1062D01*
X185516Y904D01*
X185592Y757D01*
X185749Y706D01*
X186347Y755D01*
X186494Y831D01*
X186545Y988D01*
X186469Y1136D01*
X186311Y1187D01*
X186748Y1451D02*
X186224Y1160D01*
X186121Y1030D01*
X186140Y866D01*
X186270Y763D01*
X186434Y781D01*
X186958Y1072D01*
X187061Y1202D01*
X187042Y1367D01*
X186912Y1470D01*
X186748Y1451D01*
X186501Y1314D02*
X187048Y1314D01*
X187036Y1872D02*
X186679Y1391D01*
X186639Y1230D01*
X186724Y1088D01*
X186885Y1047D01*
X187027Y1133D01*
X187384Y1614D01*
X187424Y1775D01*
X187339Y1917D01*
X187178Y1957D01*
X187036Y1872D01*
X186833Y1599D02*
X187372Y1599D01*
X187124Y2374D02*
X186998Y1789D01*
X187028Y1626D01*
X187164Y1531D01*
X187327Y1561D01*
X187421Y1697D01*
X187548Y2283D01*
X187518Y2446D01*
X187382Y2540D01*
X187219Y2511D01*
X187124Y2374D01*
X187061Y2082D02*
X187504Y2082D01*
X187120Y3746D02*
X187120Y2329D01*
X187183Y2175D01*
X187336Y2112D01*
X187489Y2175D01*
X187553Y2329D01*
X187553Y3746D01*
X187489Y3899D01*
X187336Y3962D01*
X187183Y3899D01*
X187120Y3746D01*
X187120Y2663D02*
X187553Y2663D01*
X187120Y3214D02*
X187553Y3214D01*
X187128Y3766D02*
X187544Y3766D01*
X187016Y4246D02*
X187124Y3704D01*
X187216Y3566D01*
X187378Y3533D01*
X187516Y3626D01*
X187548Y3788D01*
X187441Y4330D01*
X187348Y4468D01*
X187186Y4501D01*
X187048Y4409D01*
X187016Y4246D01*
X187048Y4085D02*
X187489Y4085D01*
X186741Y4628D02*
X187048Y4168D01*
X187186Y4076D01*
X187348Y4108D01*
X187441Y4246D01*
X187408Y4409D01*
X187101Y4868D01*
X186963Y4960D01*
X186801Y4928D01*
X186709Y4790D01*
X186741Y4628D01*
X186741Y4627D02*
X187262Y4627D01*
X186341Y4875D02*
X186801Y4568D01*
X186963Y4536D01*
X187101Y4628D01*
X187133Y4790D01*
X187041Y4928D01*
X186581Y5235D01*
X186419Y5268D01*
X186281Y5176D01*
X186249Y5013D01*
X186341Y4875D01*
X186263Y5087D02*
X186804Y5087D01*
X185876Y4951D02*
X186419Y4843D01*
X186581Y4875D01*
X186674Y5013D01*
X186641Y5176D01*
X186503Y5268D01*
X185961Y5376D01*
X185798Y5343D01*
X185706Y5205D01*
X185739Y5043D01*
X185876Y4951D01*
X185419Y4843D02*
X185961Y4951D01*
X186099Y5043D01*
X186131Y5205D01*
X186039Y5343D01*
X185876Y5376D01*
X185334Y5268D01*
X185196Y5176D01*
X185164Y5013D01*
X185256Y4875D01*
X185419Y4843D01*
X185037Y4568D02*
X185497Y4875D01*
X185589Y5013D01*
X185556Y5176D01*
X185419Y5268D01*
X185256Y5235D01*
X184796Y4928D01*
X184704Y4790D01*
X184737Y4628D01*
X184874Y4536D01*
X185037Y4568D01*
X185034Y5087D02*
X185574Y5087D01*
X184789Y4168D02*
X185097Y4628D01*
X185129Y4790D01*
X185037Y4928D01*
X184874Y4960D01*
X184737Y4868D01*
X184429Y4409D01*
X184397Y4246D01*
X184489Y4108D01*
X184652Y4076D01*
X184789Y4168D01*
X184575Y4627D02*
X185096Y4627D01*
X184714Y3704D02*
X184822Y4246D01*
X184789Y4409D01*
X184652Y4501D01*
X184489Y4468D01*
X184397Y4330D01*
X184289Y3788D01*
X184321Y3626D01*
X184459Y3533D01*
X184622Y3566D01*
X184714Y3704D01*
X184348Y4085D02*
X184790Y4085D01*
X184285Y7998D02*
X184285Y3746D01*
X184348Y3593D01*
X184501Y3529D01*
X184655Y3593D01*
X184718Y3746D01*
X184718Y7998D01*
X184655Y8151D01*
X184501Y8214D01*
X184348Y8151D01*
X184285Y7998D01*
X184285Y4081D02*
X184718Y4081D01*
X184285Y4632D02*
X184718Y4632D01*
X184285Y5183D02*
X184718Y5183D01*
X184285Y5734D02*
X184718Y5734D01*
X184285Y6285D02*
X184718Y6285D01*
X184285Y6836D02*
X184718Y6836D01*
X184285Y7388D02*
X184718Y7388D01*
X184285Y7939D02*
X184718Y7939D01*
X187336Y8214D02*
X184501Y8214D01*
X184348Y8151D01*
X184285Y7998D01*
X184348Y7845D01*
X184501Y7781D01*
X187336Y7781D01*
X187489Y7845D01*
X187553Y7998D01*
X187489Y8151D01*
X187336Y8214D01*
X56200Y122822D02*
X56307Y122216D01*
X56396Y122077D01*
X56558Y122041D01*
X56698Y122130D01*
X56734Y122292D01*
X56627Y122898D01*
X56538Y123037D01*
X56376Y123073D01*
X56236Y122984D01*
X56200Y122822D01*
X56241Y122592D02*
X56681Y122592D01*
X55919Y123285D02*
X56226Y122752D01*
X56358Y122651D01*
X56522Y122672D01*
X56623Y122804D01*
X56601Y122968D01*
X56294Y123501D01*
X56162Y123602D01*
X55998Y123580D01*
X55897Y123449D01*
X55919Y123285D01*
X55966Y123202D02*
X56466Y123202D01*
X55496Y123623D02*
X55967Y123227D01*
X56125Y123177D01*
X56272Y123254D01*
X56322Y123412D01*
X56245Y123559D01*
X55774Y123954D01*
X55616Y124004D01*
X55469Y123928D01*
X55419Y123770D01*
X55496Y123623D01*
X55440Y123728D02*
X56043Y123728D01*
X54982Y123795D02*
X55561Y123585D01*
X55726Y123592D01*
X55838Y123714D01*
X55831Y123880D01*
X55709Y123992D01*
X55131Y124202D01*
X54965Y124195D01*
X54853Y124073D01*
X54860Y123907D01*
X54982Y123795D01*
X54911Y124136D02*
X55312Y124136D01*
X54441Y123782D02*
X55057Y123782D01*
X55210Y123846D01*
X55273Y123999D01*
X55210Y124152D01*
X55057Y124215D01*
X54441Y124215D01*
X54288Y124152D01*
X54225Y123999D01*
X54288Y123846D01*
X54441Y123782D01*
X53937Y123585D02*
X54515Y123795D01*
X54637Y123907D01*
X54645Y124073D01*
X54533Y124195D01*
X54367Y124202D01*
X53789Y123992D01*
X53667Y123880D01*
X53660Y123714D01*
X53772Y123592D01*
X53937Y123585D01*
X54185Y124136D02*
X54587Y124136D01*
X53531Y123227D02*
X54002Y123622D01*
X54079Y123770D01*
X54029Y123928D01*
X53882Y124004D01*
X53724Y123954D01*
X53253Y123559D01*
X53176Y123412D01*
X53226Y123254D01*
X53373Y123177D01*
X53531Y123227D01*
X53455Y123728D02*
X54057Y123728D01*
X53272Y122752D02*
X53579Y123285D01*
X53601Y123449D01*
X53500Y123580D01*
X53336Y123602D01*
X53204Y123501D01*
X52897Y122968D01*
X52875Y122804D01*
X52976Y122672D01*
X53140Y122651D01*
X53272Y122752D01*
X53031Y123202D02*
X53532Y123202D01*
X53190Y122216D02*
X53297Y122822D01*
X53261Y122984D01*
X53122Y123073D01*
X52960Y123037D01*
X52871Y122898D01*
X52764Y122292D01*
X52800Y122130D01*
X52940Y122041D01*
X53101Y122077D01*
X53190Y122216D01*
X52817Y122592D02*
X53257Y122592D01*
X53233Y118632D02*
X53233Y122254D01*
X53170Y122407D01*
X53017Y122471D01*
X52863Y122407D01*
X52800Y122254D01*
X52800Y118632D01*
X52863Y118479D01*
X53017Y118415D01*
X53170Y118479D01*
X53233Y118632D01*
X52800Y118967D02*
X53233Y118967D01*
X52800Y119518D02*
X53233Y119518D01*
X52800Y120069D02*
X53233Y120069D01*
X52800Y120620D02*
X53233Y120620D01*
X52800Y121171D02*
X53233Y121171D01*
X52800Y121723D02*
X53233Y121723D01*
X52808Y122274D02*
X53225Y122274D01*
X53297Y118064D02*
X53190Y118670D01*
X53101Y118809D01*
X52940Y118845D01*
X52800Y118756D01*
X52764Y118594D01*
X52871Y117988D01*
X52960Y117849D01*
X53122Y117813D01*
X53261Y117902D01*
X53297Y118064D01*
X52805Y118364D02*
X53244Y118364D01*
X53579Y117602D02*
X53272Y118134D01*
X53140Y118235D01*
X52976Y118214D01*
X52875Y118082D01*
X52897Y117918D01*
X53204Y117385D01*
X53336Y117284D01*
X53500Y117306D01*
X53601Y117437D01*
X53579Y117602D01*
X52944Y117835D02*
X53444Y117835D01*
X54002Y117264D02*
X53531Y117659D01*
X53373Y117709D01*
X53226Y117632D01*
X53176Y117474D01*
X53253Y117327D01*
X53724Y116932D01*
X53882Y116882D01*
X54029Y116959D01*
X54079Y117117D01*
X54002Y117264D01*
X53197Y117433D02*
X53800Y117433D01*
X54515Y117091D02*
X53937Y117301D01*
X53772Y117294D01*
X53660Y117172D01*
X53667Y117006D01*
X53789Y116894D01*
X54367Y116684D01*
X54533Y116691D01*
X54645Y116813D01*
X54637Y116979D01*
X54515Y117091D01*
X53717Y117235D02*
X54119Y117235D01*
X55057Y117104D02*
X54441Y117104D01*
X54288Y117040D01*
X54225Y116887D01*
X54288Y116734D01*
X54441Y116671D01*
X55057Y116671D01*
X55210Y116734D01*
X55273Y116887D01*
X55210Y117040D01*
X55057Y117104D01*
X55561Y117301D02*
X54982Y117091D01*
X54860Y116979D01*
X54853Y116813D01*
X54965Y116691D01*
X55131Y116684D01*
X55709Y116894D01*
X55831Y117006D01*
X55838Y117172D01*
X55726Y117294D01*
X55561Y117301D01*
X55379Y117235D02*
X55780Y117235D01*
X55967Y117659D02*
X55496Y117264D01*
X55419Y117117D01*
X55469Y116959D01*
X55616Y116882D01*
X55774Y116932D01*
X56245Y117327D01*
X56322Y117474D01*
X56272Y117632D01*
X56125Y117709D01*
X55967Y117659D01*
X55698Y117433D02*
X56300Y117433D01*
X56226Y118134D02*
X55919Y117602D01*
X55897Y117437D01*
X55998Y117306D01*
X56162Y117284D01*
X56294Y117385D01*
X56601Y117918D01*
X56623Y118082D01*
X56522Y118214D01*
X56358Y118235D01*
X56226Y118134D01*
X56053Y117835D02*
X56554Y117835D01*
X56307Y118670D02*
X56200Y118064D01*
X56236Y117902D01*
X56376Y117813D01*
X56538Y117849D01*
X56627Y117988D01*
X56734Y118594D01*
X56698Y118756D01*
X56558Y118845D01*
X56396Y118809D01*
X56307Y118670D01*
X56253Y118364D02*
X56693Y118364D01*
X58154Y123986D02*
X58154Y116900D01*
X58218Y116747D01*
X58371Y116683D01*
X58524Y116747D01*
X58587Y116900D01*
X58587Y123986D01*
X58524Y124139D01*
X58371Y124203D01*
X58218Y124139D01*
X58154Y123986D01*
X58154Y117234D02*
X58587Y117234D01*
X58154Y117786D02*
X58587Y117786D01*
X58154Y118337D02*
X58587Y118337D01*
X58154Y118888D02*
X58587Y118888D01*
X58154Y119439D02*
X58587Y119439D01*
X58154Y119990D02*
X58587Y119990D01*
X58154Y120541D02*
X58587Y120541D01*
X58154Y121093D02*
X58587Y121093D01*
X58154Y121644D02*
X58587Y121644D01*
X58154Y122195D02*
X58587Y122195D01*
X58154Y122746D02*
X58587Y122746D01*
X58154Y123297D02*
X58587Y123297D01*
X58154Y123849D02*
X58587Y123849D01*
X61006Y119121D02*
X58565Y124082D01*
X58441Y124191D01*
X58275Y124181D01*
X58166Y124056D01*
X58177Y123891D01*
X60618Y118930D01*
X60742Y118821D01*
X60907Y118831D01*
X61017Y118956D01*
X61006Y119121D01*
X60400Y119372D02*
X60883Y119372D01*
X60129Y119923D02*
X60612Y119923D01*
X59858Y120474D02*
X60340Y120474D01*
X59587Y121025D02*
X60069Y121025D01*
X59315Y121577D02*
X59798Y121577D01*
X59044Y122128D02*
X59527Y122128D01*
X58773Y122679D02*
X59256Y122679D01*
X58502Y123230D02*
X58984Y123230D01*
X58230Y123781D02*
X58713Y123781D01*
X63138Y124084D02*
X60619Y119124D01*
X60606Y118959D01*
X60714Y118833D01*
X60879Y118820D01*
X61005Y118928D01*
X63525Y123888D01*
X63537Y124054D01*
X63430Y124179D01*
X63264Y124192D01*
X63138Y124084D01*
X60744Y119371D02*
X61230Y119371D01*
X61024Y119922D02*
X61510Y119922D01*
X61304Y120473D02*
X61790Y120473D01*
X61584Y121025D02*
X62070Y121025D01*
X61864Y121576D02*
X62350Y121576D01*
X62144Y122127D02*
X62630Y122127D01*
X62424Y122678D02*
X62910Y122678D01*
X62704Y123229D02*
X63190Y123229D01*
X62984Y123781D02*
X63470Y123781D01*
X63548Y116900D02*
X63548Y123986D01*
X63485Y124139D01*
X63332Y124203D01*
X63178Y124139D01*
X63115Y123986D01*
X63115Y116900D01*
X63178Y116747D01*
X63332Y116683D01*
X63485Y116747D01*
X63548Y116900D01*
X63115Y117234D02*
X63548Y117234D01*
X63115Y117786D02*
X63548Y117786D01*
X63115Y118337D02*
X63548Y118337D01*
X63115Y118888D02*
X63548Y118888D01*
X63115Y119439D02*
X63548Y119439D01*
X63115Y119990D02*
X63548Y119990D01*
X63115Y120541D02*
X63548Y120541D01*
X63115Y121093D02*
X63548Y121093D01*
X63115Y121644D02*
X63548Y121644D01*
X63115Y122195D02*
X63548Y122195D01*
X63115Y122746D02*
X63548Y122746D01*
X63115Y123297D02*
X63548Y123297D01*
X63115Y123849D02*
X63548Y123849D01*
X64926Y120443D02*
X64926Y116900D01*
X64989Y116747D01*
X65143Y116683D01*
X65296Y116747D01*
X65359Y116900D01*
X65359Y120443D01*
X65296Y120596D01*
X65143Y120660D01*
X64989Y120596D01*
X64926Y120443D01*
X64926Y117234D02*
X65359Y117234D01*
X64926Y117786D02*
X65359Y117786D01*
X64926Y118337D02*
X65359Y118337D01*
X64926Y118888D02*
X65359Y118888D01*
X64926Y119439D02*
X65359Y119439D01*
X64926Y119990D02*
X65359Y119990D01*
X64967Y120541D02*
X65318Y120541D01*
X66875Y120660D02*
X65143Y120660D01*
X64989Y120596D01*
X64926Y120443D01*
X64989Y120290D01*
X65143Y120227D01*
X66875Y120227D01*
X67028Y120290D01*
X67091Y120443D01*
X67028Y120596D01*
X66875Y120660D01*
X67443Y120803D02*
X66837Y120696D01*
X66697Y120607D01*
X66662Y120445D01*
X66751Y120305D01*
X66912Y120269D01*
X67518Y120376D01*
X67658Y120465D01*
X67694Y120627D01*
X67605Y120767D01*
X67443Y120803D01*
X67905Y121084D02*
X67373Y120777D01*
X67272Y120645D01*
X67293Y120481D01*
X67425Y120380D01*
X67589Y120402D01*
X68122Y120709D01*
X68223Y120841D01*
X68201Y121005D01*
X68070Y121106D01*
X67905Y121084D01*
X67640Y120931D02*
X68211Y120931D01*
X68243Y121507D02*
X67848Y121036D01*
X67798Y120878D01*
X67874Y120731D01*
X68033Y120681D01*
X68180Y120758D01*
X68575Y121229D01*
X68625Y121387D01*
X68548Y121534D01*
X68390Y121584D01*
X68243Y121507D01*
X68012Y121232D02*
X68576Y121232D01*
X68416Y122020D02*
X68206Y121442D01*
X68213Y121277D01*
X68335Y121165D01*
X68501Y121172D01*
X68613Y121294D01*
X68823Y121872D01*
X68816Y122038D01*
X68694Y122150D01*
X68528Y122143D01*
X68416Y122020D01*
X68305Y121716D02*
X68766Y121716D01*
X68403Y122562D02*
X68403Y121946D01*
X68466Y121793D01*
X68620Y121730D01*
X68773Y121793D01*
X68836Y121946D01*
X68836Y122562D01*
X68773Y122715D01*
X68620Y122778D01*
X68466Y122715D01*
X68403Y122562D01*
X68403Y122281D02*
X68836Y122281D01*
X68206Y123066D02*
X68416Y122488D01*
X68528Y122365D01*
X68694Y122358D01*
X68816Y122470D01*
X68823Y122636D01*
X68613Y123214D01*
X68501Y123336D01*
X68335Y123343D01*
X68213Y123231D01*
X68206Y123066D01*
X68263Y122909D02*
X68723Y122909D01*
X67848Y123472D02*
X68243Y123001D01*
X68390Y122924D01*
X68548Y122974D01*
X68625Y123121D01*
X68575Y123279D01*
X68180Y123750D01*
X68033Y123827D01*
X67874Y123777D01*
X67798Y123630D01*
X67848Y123472D01*
X67847Y123475D02*
X68410Y123475D01*
X67373Y123731D02*
X67905Y123424D01*
X68070Y123402D01*
X68201Y123503D01*
X68223Y123667D01*
X68122Y123799D01*
X67589Y124106D01*
X67425Y124128D01*
X67293Y124027D01*
X67272Y123863D01*
X67373Y123731D01*
X67284Y123953D02*
X67854Y123953D01*
X66837Y123812D02*
X67443Y123706D01*
X67605Y123742D01*
X67694Y123881D01*
X67658Y124043D01*
X67518Y124132D01*
X66912Y124239D01*
X66751Y124203D01*
X66662Y124063D01*
X66697Y123902D01*
X66837Y123812D01*
X65143Y123770D02*
X66875Y123770D01*
X67028Y123833D01*
X67091Y123986D01*
X67028Y124139D01*
X66875Y124203D01*
X65143Y124203D01*
X64989Y124139D01*
X64926Y123986D01*
X64989Y123833D01*
X65143Y123770D01*
X65359Y120443D02*
X65359Y123986D01*
X65296Y124139D01*
X65143Y124203D01*
X64989Y124139D01*
X64926Y123986D01*
X64926Y120443D01*
X64989Y120290D01*
X65143Y120227D01*
X65296Y120290D01*
X65359Y120443D01*
X64926Y120778D02*
X65359Y120778D01*
X64926Y121329D02*
X65359Y121329D01*
X64926Y121880D02*
X65359Y121880D01*
X64926Y122431D02*
X65359Y122431D01*
X64926Y122982D02*
X65359Y122982D01*
X64926Y123534D02*
X65359Y123534D01*
X64967Y124085D02*
X65318Y124085D01*
X71761Y124139D02*
X70344Y122722D01*
X70280Y122569D01*
X70344Y122416D01*
X70497Y122353D01*
X70650Y122416D01*
X72067Y123833D01*
X72131Y123986D01*
X72067Y124139D01*
X71914Y124203D01*
X71761Y124139D01*
X70525Y122904D02*
X71138Y122904D01*
X71076Y123455D02*
X71689Y123455D01*
X71628Y124006D02*
X72123Y124006D01*
X72131Y116900D02*
X72131Y123986D01*
X72067Y124139D01*
X71914Y124203D01*
X71761Y124139D01*
X71698Y123986D01*
X71698Y116900D01*
X71761Y116747D01*
X71914Y116683D01*
X72067Y116747D01*
X72131Y116900D01*
X71698Y117234D02*
X72131Y117234D01*
X71698Y117786D02*
X72131Y117786D01*
X71698Y118337D02*
X72131Y118337D01*
X71698Y118888D02*
X72131Y118888D01*
X71698Y119439D02*
X72131Y119439D01*
X71698Y119990D02*
X72131Y119990D01*
X71698Y120541D02*
X72131Y120541D01*
X71698Y121093D02*
X72131Y121093D01*
X71698Y121644D02*
X72131Y121644D01*
X71698Y122195D02*
X72131Y122195D01*
X71698Y122746D02*
X72131Y122746D01*
X71698Y123297D02*
X72131Y123297D01*
X71698Y123849D02*
X72131Y123849D01*
X76776Y118317D02*
X76776Y119341D01*
X76713Y119494D01*
X76560Y119557D01*
X76407Y119494D01*
X76343Y119341D01*
X76343Y118317D01*
X76407Y118164D01*
X76560Y118101D01*
X76713Y118164D01*
X76776Y118317D01*
X76343Y118652D02*
X76776Y118652D01*
X76343Y119203D02*
X76776Y119203D01*
X76240Y119841D02*
X76348Y119298D01*
X76440Y119161D01*
X76602Y119128D01*
X76740Y119220D01*
X76772Y119383D01*
X76664Y119925D01*
X76572Y120063D01*
X76410Y120095D01*
X76272Y120003D01*
X76240Y119841D01*
X76272Y119680D02*
X76713Y119680D01*
X75965Y120223D02*
X76272Y119763D01*
X76410Y119671D01*
X76572Y119703D01*
X76664Y119841D01*
X76632Y120003D01*
X76325Y120463D01*
X76187Y120555D01*
X76024Y120523D01*
X75932Y120385D01*
X75965Y120223D01*
X75965Y120222D02*
X76486Y120222D01*
X75565Y120470D02*
X76024Y120163D01*
X76187Y120131D01*
X76325Y120223D01*
X76357Y120385D01*
X76265Y120523D01*
X75805Y120830D01*
X75643Y120863D01*
X75505Y120770D01*
X75473Y120608D01*
X75565Y120470D01*
X75487Y120682D02*
X76027Y120682D01*
X75100Y120546D02*
X75643Y120438D01*
X75805Y120470D01*
X75897Y120608D01*
X75865Y120770D01*
X75727Y120863D01*
X75185Y120970D01*
X75022Y120938D01*
X74930Y120800D01*
X74963Y120638D01*
X75100Y120546D01*
X74642Y120438D02*
X75185Y120546D01*
X75323Y120638D01*
X75355Y120800D01*
X75263Y120938D01*
X75100Y120970D01*
X74558Y120863D01*
X74420Y120770D01*
X74388Y120608D01*
X74480Y120470D01*
X74642Y120438D01*
X74261Y120163D02*
X74720Y120470D01*
X74813Y120608D01*
X74780Y120770D01*
X74642Y120863D01*
X74480Y120830D01*
X74020Y120523D01*
X73928Y120385D01*
X73960Y120223D01*
X74098Y120131D01*
X74261Y120163D01*
X74258Y120682D02*
X74798Y120682D01*
X74013Y119763D02*
X74320Y120223D01*
X74353Y120385D01*
X74261Y120523D01*
X74098Y120555D01*
X73960Y120463D01*
X73653Y120003D01*
X73621Y119841D01*
X73713Y119703D01*
X73875Y119671D01*
X74013Y119763D01*
X73799Y120222D02*
X74320Y120222D01*
X73938Y119298D02*
X74046Y119841D01*
X74013Y120003D01*
X73875Y120095D01*
X73713Y120063D01*
X73621Y119925D01*
X73513Y119383D01*
X73545Y119220D01*
X73683Y119128D01*
X73846Y119161D01*
X73938Y119298D01*
X73572Y119680D02*
X74013Y119680D01*
X73509Y119341D02*
X73509Y118317D01*
X73572Y118164D01*
X73725Y118101D01*
X73878Y118164D01*
X73942Y118317D01*
X73942Y119341D01*
X73878Y119494D01*
X73725Y119557D01*
X73572Y119494D01*
X73509Y119341D01*
X73509Y118652D02*
X73942Y118652D01*
X73509Y119203D02*
X73942Y119203D01*
X74046Y117817D02*
X73938Y118359D01*
X73846Y118497D01*
X73683Y118529D01*
X73545Y118437D01*
X73513Y118275D01*
X73621Y117732D01*
X73713Y117595D01*
X73875Y117562D01*
X74013Y117654D01*
X74046Y117817D01*
X73545Y118113D02*
X73987Y118113D01*
X74320Y117435D02*
X74013Y117895D01*
X73875Y117987D01*
X73713Y117955D01*
X73621Y117817D01*
X73653Y117654D01*
X73960Y117195D01*
X74098Y117103D01*
X74261Y117135D01*
X74353Y117273D01*
X74320Y117435D01*
X73654Y117654D02*
X74174Y117654D01*
X74720Y117188D02*
X74261Y117495D01*
X74098Y117527D01*
X73960Y117435D01*
X73928Y117273D01*
X74020Y117135D01*
X74480Y116828D01*
X74642Y116795D01*
X74780Y116887D01*
X74813Y117050D01*
X74720Y117188D01*
X73943Y117346D02*
X74483Y117346D01*
X75185Y117112D02*
X74642Y117220D01*
X74480Y117188D01*
X74388Y117050D01*
X74420Y116887D01*
X74558Y116795D01*
X75100Y116687D01*
X75263Y116720D01*
X75355Y116858D01*
X75323Y117020D01*
X75185Y117112D01*
X75643Y117220D02*
X75100Y117112D01*
X74963Y117020D01*
X74930Y116858D01*
X75022Y116720D01*
X75185Y116687D01*
X75727Y116795D01*
X75865Y116887D01*
X75897Y117050D01*
X75805Y117188D01*
X75643Y117220D01*
X76024Y117495D02*
X75565Y117188D01*
X75473Y117050D01*
X75505Y116887D01*
X75643Y116795D01*
X75805Y116828D01*
X76265Y117135D01*
X76357Y117273D01*
X76325Y117435D01*
X76187Y117527D01*
X76024Y117495D01*
X75802Y117346D02*
X76342Y117346D01*
X76272Y117895D02*
X75965Y117435D01*
X75932Y117273D01*
X76024Y117135D01*
X76187Y117102D01*
X76325Y117195D01*
X76632Y117654D01*
X76664Y117817D01*
X76572Y117955D01*
X76410Y117987D01*
X76272Y117895D01*
X76111Y117654D02*
X76632Y117654D01*
X76348Y118359D02*
X76240Y117817D01*
X76272Y117654D01*
X76410Y117562D01*
X76572Y117595D01*
X76664Y117732D01*
X76772Y118275D01*
X76740Y118437D01*
X76602Y118529D01*
X76440Y118497D01*
X76348Y118359D01*
X76299Y118113D02*
X76740Y118113D01*
X76776Y122254D02*
X76776Y122569D01*
X76713Y122722D01*
X76560Y122786D01*
X76407Y122722D01*
X76343Y122569D01*
X76343Y122254D01*
X76407Y122101D01*
X76560Y122038D01*
X76713Y122101D01*
X76776Y122254D01*
X76352Y122589D02*
X76768Y122589D01*
X76240Y123069D02*
X76348Y122527D01*
X76440Y122389D01*
X76602Y122357D01*
X76740Y122449D01*
X76772Y122611D01*
X76664Y123154D01*
X76572Y123291D01*
X76410Y123324D01*
X76272Y123232D01*
X76240Y123069D01*
X76272Y122908D02*
X76713Y122908D01*
X75965Y123451D02*
X76272Y122991D01*
X76410Y122899D01*
X76572Y122931D01*
X76664Y123069D01*
X76632Y123232D01*
X76325Y123692D01*
X76187Y123784D01*
X76024Y123751D01*
X75932Y123613D01*
X75965Y123451D01*
X75965Y123450D02*
X76486Y123450D01*
X75565Y123698D02*
X76024Y123391D01*
X76187Y123359D01*
X76325Y123451D01*
X76357Y123613D01*
X76265Y123751D01*
X75805Y124059D01*
X75643Y124091D01*
X75505Y123999D01*
X75473Y123836D01*
X75565Y123698D01*
X75487Y123910D02*
X76027Y123910D01*
X75100Y123774D02*
X75643Y123666D01*
X75805Y123698D01*
X75897Y123836D01*
X75865Y123999D01*
X75727Y124091D01*
X75185Y124199D01*
X75022Y124166D01*
X74930Y124029D01*
X74963Y123866D01*
X75100Y123774D01*
X74642Y123666D02*
X75185Y123774D01*
X75323Y123866D01*
X75355Y124029D01*
X75263Y124166D01*
X75100Y124199D01*
X74558Y124091D01*
X74420Y123999D01*
X74388Y123836D01*
X74480Y123698D01*
X74642Y123666D01*
X74261Y123391D02*
X74720Y123698D01*
X74813Y123836D01*
X74780Y123999D01*
X74642Y124091D01*
X74480Y124059D01*
X74020Y123751D01*
X73928Y123613D01*
X73960Y123451D01*
X74098Y123359D01*
X74261Y123391D01*
X74258Y123910D02*
X74798Y123910D01*
X74013Y122991D02*
X74320Y123451D01*
X74353Y123613D01*
X74261Y123751D01*
X74098Y123784D01*
X73960Y123692D01*
X73653Y123232D01*
X73621Y123069D01*
X73713Y122931D01*
X73875Y122899D01*
X74013Y122991D01*
X73799Y123450D02*
X74320Y123450D01*
X73938Y122527D02*
X74046Y123069D01*
X74013Y123232D01*
X73875Y123324D01*
X73713Y123291D01*
X73621Y123154D01*
X73513Y122611D01*
X73545Y122449D01*
X73683Y122357D01*
X73846Y122389D01*
X73938Y122527D01*
X73572Y122908D02*
X74013Y122908D01*
X73509Y122569D02*
X73509Y122254D01*
X73572Y122101D01*
X73725Y122038D01*
X73878Y122101D01*
X73942Y122254D01*
X73942Y122569D01*
X73878Y122722D01*
X73725Y122786D01*
X73572Y122722D01*
X73509Y122569D01*
X73517Y122589D02*
X73934Y122589D01*
X74046Y121754D02*
X73938Y122296D01*
X73846Y122434D01*
X73683Y122466D01*
X73545Y122374D01*
X73513Y122212D01*
X73621Y121669D01*
X73713Y121532D01*
X73875Y121499D01*
X74013Y121591D01*
X74046Y121754D01*
X73545Y122051D02*
X73987Y122051D01*
X74320Y121372D02*
X74013Y121832D01*
X73875Y121924D01*
X73713Y121892D01*
X73621Y121754D01*
X73653Y121591D01*
X73960Y121132D01*
X74098Y121040D01*
X74261Y121072D01*
X74353Y121210D01*
X74320Y121372D01*
X73654Y121591D02*
X74174Y121591D01*
X74720Y121125D02*
X74261Y121432D01*
X74098Y121464D01*
X73960Y121372D01*
X73928Y121210D01*
X74020Y121072D01*
X74480Y120765D01*
X74642Y120732D01*
X74780Y120824D01*
X74813Y120987D01*
X74720Y121125D01*
X73943Y121283D02*
X74483Y121283D01*
X75185Y121049D02*
X74642Y121157D01*
X74480Y121125D01*
X74388Y120987D01*
X74420Y120824D01*
X74558Y120732D01*
X75100Y120624D01*
X75263Y120657D01*
X75355Y120795D01*
X75323Y120957D01*
X75185Y121049D01*
X75643Y121157D02*
X75100Y121049D01*
X74963Y120957D01*
X74930Y120795D01*
X75022Y120657D01*
X75185Y120624D01*
X75727Y120732D01*
X75865Y120824D01*
X75897Y120987D01*
X75805Y121125D01*
X75643Y121157D01*
X76024Y121432D02*
X75565Y121125D01*
X75473Y120987D01*
X75505Y120824D01*
X75643Y120732D01*
X75805Y120765D01*
X76265Y121072D01*
X76357Y121210D01*
X76325Y121372D01*
X76187Y121464D01*
X76024Y121432D01*
X75802Y121283D02*
X76342Y121283D01*
X76272Y121832D02*
X75965Y121372D01*
X75932Y121210D01*
X76024Y121072D01*
X76187Y121040D01*
X76325Y121132D01*
X76632Y121591D01*
X76664Y121754D01*
X76572Y121892D01*
X76410Y121924D01*
X76272Y121832D01*
X76111Y121591D02*
X76632Y121591D01*
X76348Y122296D02*
X76240Y121754D01*
X76272Y121591D01*
X76410Y121499D01*
X76572Y121532D01*
X76664Y121669D01*
X76772Y122212D01*
X76740Y122374D01*
X76602Y122466D01*
X76440Y122434D01*
X76348Y122296D01*
X76299Y122051D02*
X76740Y122051D01*
X56116Y99829D02*
X56116Y104081D01*
X56052Y104234D01*
X55899Y104297D01*
X55746Y104234D01*
X55683Y104081D01*
X55683Y99829D01*
X55746Y99675D01*
X55899Y99612D01*
X56052Y99675D01*
X56116Y99829D01*
X55683Y100163D02*
X56116Y100163D01*
X55683Y100714D02*
X56116Y100714D01*
X55683Y101266D02*
X56116Y101266D01*
X55683Y101817D02*
X56116Y101817D01*
X55683Y102368D02*
X56116Y102368D01*
X55683Y102919D02*
X56116Y102919D01*
X55683Y103470D02*
X56116Y103470D01*
X55683Y104021D02*
X56116Y104021D01*
X55579Y104581D02*
X55687Y104038D01*
X55779Y103900D01*
X55941Y103868D01*
X56079Y103960D01*
X56111Y104123D01*
X56004Y104665D01*
X55911Y104803D01*
X55749Y104835D01*
X55611Y104743D01*
X55579Y104581D01*
X55611Y104419D02*
X56052Y104419D01*
X55304Y104962D02*
X55611Y104503D01*
X55749Y104411D01*
X55911Y104443D01*
X56004Y104581D01*
X55971Y104743D01*
X55664Y105203D01*
X55526Y105295D01*
X55364Y105263D01*
X55272Y105125D01*
X55304Y104962D01*
X55825Y104962D01*
X54904Y105210D02*
X55364Y104903D01*
X55526Y104870D01*
X55664Y104962D01*
X55696Y105125D01*
X55604Y105263D01*
X55144Y105570D01*
X54982Y105602D01*
X54844Y105510D01*
X54812Y105348D01*
X54904Y105210D01*
X54826Y105422D02*
X55367Y105422D01*
X54439Y105285D02*
X54982Y105178D01*
X55144Y105210D01*
X55236Y105348D01*
X55204Y105510D01*
X55066Y105602D01*
X54524Y105710D01*
X54361Y105678D01*
X54269Y105540D01*
X54302Y105378D01*
X54439Y105285D01*
X53982Y105178D02*
X54524Y105285D01*
X54662Y105378D01*
X54694Y105540D01*
X54602Y105678D01*
X54439Y105710D01*
X53897Y105602D01*
X53759Y105510D01*
X53727Y105348D01*
X53819Y105210D01*
X53982Y105178D01*
X53600Y104903D02*
X54060Y105210D01*
X54152Y105348D01*
X54119Y105510D01*
X53982Y105602D01*
X53819Y105570D01*
X53359Y105263D01*
X53267Y105125D01*
X53299Y104962D01*
X53437Y104870D01*
X53600Y104903D01*
X53597Y105422D02*
X54137Y105422D01*
X53352Y104503D02*
X53660Y104962D01*
X53692Y105125D01*
X53600Y105263D01*
X53437Y105295D01*
X53299Y105203D01*
X52992Y104743D01*
X52960Y104581D01*
X53052Y104443D01*
X53215Y104411D01*
X53352Y104503D01*
X53138Y104962D02*
X53659Y104962D01*
X53277Y104038D02*
X53385Y104581D01*
X53352Y104743D01*
X53215Y104835D01*
X53052Y104803D01*
X52960Y104665D01*
X52852Y104123D01*
X52884Y103960D01*
X53022Y103868D01*
X53185Y103900D01*
X53277Y104038D01*
X52911Y104419D02*
X53353Y104419D01*
X52848Y104081D02*
X52848Y99829D01*
X52911Y99675D01*
X53064Y99612D01*
X53218Y99675D01*
X53281Y99829D01*
X53281Y104081D01*
X53218Y104234D01*
X53064Y104297D01*
X52911Y104234D01*
X52848Y104081D01*
X52848Y100163D02*
X53281Y100163D01*
X52848Y100714D02*
X53281Y100714D01*
X52848Y101266D02*
X53281Y101266D01*
X52848Y101817D02*
X53281Y101817D01*
X52848Y102368D02*
X53281Y102368D01*
X52848Y102919D02*
X53281Y102919D01*
X52848Y103470D02*
X53281Y103470D01*
X52848Y104021D02*
X53281Y104021D01*
X53385Y99328D02*
X53277Y99871D01*
X53185Y100009D01*
X53022Y100041D01*
X52884Y99949D01*
X52852Y99786D01*
X52960Y99244D01*
X53052Y99106D01*
X53215Y99074D01*
X53352Y99166D01*
X53385Y99328D01*
X52884Y99625D02*
X53326Y99625D01*
X53660Y98947D02*
X53352Y99406D01*
X53215Y99499D01*
X53052Y99466D01*
X52960Y99328D01*
X52992Y99166D01*
X53299Y98706D01*
X53437Y98614D01*
X53600Y98646D01*
X53692Y98784D01*
X53660Y98947D01*
X52993Y99165D02*
X53514Y99165D01*
X54060Y98699D02*
X53600Y99006D01*
X53437Y99039D01*
X53299Y98947D01*
X53267Y98784D01*
X53359Y98646D01*
X53819Y98339D01*
X53982Y98307D01*
X54119Y98399D01*
X54152Y98561D01*
X54060Y98699D01*
X53282Y98858D02*
X53822Y98858D01*
X54524Y98624D02*
X53982Y98731D01*
X53819Y98699D01*
X53727Y98561D01*
X53759Y98399D01*
X53897Y98307D01*
X54439Y98199D01*
X54602Y98231D01*
X54694Y98369D01*
X54662Y98532D01*
X54524Y98624D01*
X54982Y98731D02*
X54439Y98624D01*
X54302Y98532D01*
X54269Y98369D01*
X54361Y98231D01*
X54524Y98199D01*
X55066Y98307D01*
X55204Y98399D01*
X55236Y98561D01*
X55144Y98699D01*
X54982Y98731D01*
X55364Y99006D02*
X54904Y98699D01*
X54812Y98561D01*
X54844Y98399D01*
X54982Y98307D01*
X55144Y98339D01*
X55604Y98646D01*
X55696Y98784D01*
X55664Y98947D01*
X55526Y99039D01*
X55364Y99006D01*
X55141Y98858D02*
X55682Y98858D01*
X55611Y99406D02*
X55304Y98947D01*
X55272Y98784D01*
X55364Y98646D01*
X55526Y98614D01*
X55664Y98706D01*
X55971Y99166D01*
X56004Y99328D01*
X55911Y99466D01*
X55749Y99499D01*
X55611Y99406D01*
X55450Y99165D02*
X55971Y99165D01*
X55687Y99871D02*
X55579Y99328D01*
X55611Y99166D01*
X55749Y99074D01*
X55911Y99106D01*
X56004Y99244D01*
X56111Y99786D01*
X56079Y99949D01*
X55941Y100041D01*
X55779Y100009D01*
X55687Y99871D01*
X55638Y99625D02*
X56079Y99625D01*
X60761Y99829D02*
X60761Y100852D01*
X60698Y101005D01*
X60545Y101069D01*
X60392Y101005D01*
X60328Y100852D01*
X60328Y99829D01*
X60392Y99675D01*
X60545Y99612D01*
X60698Y99675D01*
X60761Y99829D01*
X60328Y100163D02*
X60761Y100163D01*
X60328Y100714D02*
X60761Y100714D01*
X60224Y101352D02*
X60332Y100810D01*
X60424Y100672D01*
X60587Y100640D01*
X60725Y100732D01*
X60757Y100894D01*
X60649Y101437D01*
X60557Y101575D01*
X60395Y101607D01*
X60257Y101515D01*
X60224Y101352D01*
X60257Y101191D02*
X60698Y101191D01*
X59950Y101734D02*
X60257Y101274D01*
X60395Y101182D01*
X60557Y101215D01*
X60649Y101352D01*
X60617Y101515D01*
X60310Y101975D01*
X60172Y102067D01*
X60009Y102034D01*
X59917Y101897D01*
X59950Y101734D01*
X59950Y101733D02*
X60471Y101733D01*
X59549Y101982D02*
X60009Y101674D01*
X60172Y101642D01*
X60310Y101734D01*
X60342Y101897D01*
X60250Y102034D01*
X59790Y102342D01*
X59628Y102374D01*
X59490Y102282D01*
X59457Y102119D01*
X59549Y101982D01*
X59472Y102193D02*
X60012Y102193D01*
X59085Y102057D02*
X59628Y101949D01*
X59790Y101982D01*
X59882Y102119D01*
X59850Y102282D01*
X59712Y102374D01*
X59170Y102482D01*
X59007Y102450D01*
X58915Y102312D01*
X58947Y102149D01*
X59085Y102057D01*
X58627Y101949D02*
X59170Y102057D01*
X59307Y102149D01*
X59340Y102312D01*
X59248Y102450D01*
X59085Y102482D01*
X58543Y102374D01*
X58405Y102282D01*
X58373Y102119D01*
X58465Y101982D01*
X58627Y101949D01*
X58246Y101674D02*
X58705Y101982D01*
X58797Y102119D01*
X58765Y102282D01*
X58627Y102374D01*
X58465Y102342D01*
X58005Y102034D01*
X57913Y101897D01*
X57945Y101734D01*
X58083Y101642D01*
X58246Y101674D01*
X58243Y102193D02*
X58783Y102193D01*
X57998Y101274D02*
X58305Y101734D01*
X58338Y101897D01*
X58246Y102034D01*
X58083Y102067D01*
X57945Y101975D01*
X57638Y101515D01*
X57606Y101352D01*
X57698Y101215D01*
X57860Y101182D01*
X57998Y101274D01*
X57784Y101733D02*
X58305Y101733D01*
X57922Y100810D02*
X58030Y101352D01*
X57998Y101515D01*
X57860Y101607D01*
X57698Y101575D01*
X57606Y101437D01*
X57498Y100894D01*
X57530Y100732D01*
X57668Y100640D01*
X57830Y100672D01*
X57922Y100810D01*
X57557Y101191D02*
X57998Y101191D01*
X57494Y100852D02*
X57494Y99829D01*
X57557Y99675D01*
X57710Y99612D01*
X57863Y99675D01*
X57927Y99829D01*
X57927Y100852D01*
X57863Y101005D01*
X57710Y101069D01*
X57557Y101005D01*
X57494Y100852D01*
X57494Y100163D02*
X57927Y100163D01*
X57494Y100714D02*
X57927Y100714D01*
X58030Y99328D02*
X57922Y99871D01*
X57830Y100009D01*
X57668Y100041D01*
X57530Y99949D01*
X57498Y99786D01*
X57606Y99244D01*
X57698Y99106D01*
X57860Y99074D01*
X57998Y99166D01*
X58030Y99328D01*
X57530Y99625D02*
X57971Y99625D01*
X58305Y98947D02*
X57998Y99406D01*
X57860Y99499D01*
X57698Y99466D01*
X57606Y99328D01*
X57638Y99166D01*
X57945Y98706D01*
X58083Y98614D01*
X58246Y98646D01*
X58338Y98784D01*
X58305Y98947D01*
X57638Y99165D02*
X58159Y99165D01*
X58705Y98699D02*
X58246Y99006D01*
X58083Y99039D01*
X57945Y98947D01*
X57913Y98784D01*
X58005Y98646D01*
X58465Y98339D01*
X58627Y98307D01*
X58765Y98399D01*
X58797Y98561D01*
X58705Y98699D01*
X57928Y98858D02*
X58468Y98858D01*
X59170Y98624D02*
X58627Y98731D01*
X58465Y98699D01*
X58373Y98561D01*
X58405Y98399D01*
X58543Y98307D01*
X59085Y98199D01*
X59248Y98231D01*
X59340Y98369D01*
X59307Y98532D01*
X59170Y98624D01*
X59628Y98731D02*
X59085Y98624D01*
X58947Y98532D01*
X58915Y98369D01*
X59007Y98231D01*
X59170Y98199D01*
X59712Y98307D01*
X59850Y98399D01*
X59882Y98561D01*
X59790Y98699D01*
X59628Y98731D01*
X60009Y99006D02*
X59549Y98699D01*
X59457Y98561D01*
X59490Y98399D01*
X59628Y98307D01*
X59790Y98339D01*
X60250Y98646D01*
X60342Y98784D01*
X60310Y98947D01*
X60172Y99039D01*
X60009Y99006D01*
X59787Y98858D02*
X60327Y98858D01*
X60257Y99406D02*
X59950Y98947D01*
X59917Y98784D01*
X60009Y98646D01*
X60172Y98614D01*
X60310Y98706D01*
X60617Y99166D01*
X60649Y99328D01*
X60557Y99466D01*
X60395Y99499D01*
X60257Y99406D01*
X60096Y99165D02*
X60616Y99165D01*
X60332Y99871D02*
X60224Y99328D01*
X60257Y99166D01*
X60395Y99074D01*
X60557Y99106D01*
X60649Y99244D01*
X60757Y99786D01*
X60725Y99949D01*
X60587Y100041D01*
X60424Y100009D01*
X60332Y99871D01*
X60283Y99625D02*
X60725Y99625D01*
X60761Y103766D02*
X60761Y104081D01*
X60698Y104234D01*
X60545Y104297D01*
X60392Y104234D01*
X60328Y104081D01*
X60328Y103766D01*
X60392Y103612D01*
X60545Y103549D01*
X60698Y103612D01*
X60761Y103766D01*
X60336Y104100D02*
X60753Y104100D01*
X60224Y104581D02*
X60332Y104038D01*
X60424Y103900D01*
X60587Y103868D01*
X60725Y103960D01*
X60757Y104123D01*
X60649Y104665D01*
X60557Y104803D01*
X60395Y104835D01*
X60257Y104743D01*
X60224Y104581D01*
X60257Y104419D02*
X60698Y104419D01*
X59950Y104962D02*
X60257Y104503D01*
X60395Y104411D01*
X60557Y104443D01*
X60649Y104581D01*
X60617Y104743D01*
X60310Y105203D01*
X60172Y105295D01*
X60009Y105263D01*
X59917Y105125D01*
X59950Y104962D01*
X60471Y104962D01*
X59549Y105210D02*
X60009Y104903D01*
X60172Y104870D01*
X60310Y104962D01*
X60342Y105125D01*
X60250Y105263D01*
X59790Y105570D01*
X59628Y105602D01*
X59490Y105510D01*
X59457Y105348D01*
X59549Y105210D01*
X59472Y105422D02*
X60012Y105422D01*
X59085Y105285D02*
X59628Y105178D01*
X59790Y105210D01*
X59882Y105348D01*
X59850Y105510D01*
X59712Y105602D01*
X59170Y105710D01*
X59007Y105678D01*
X58915Y105540D01*
X58947Y105378D01*
X59085Y105285D01*
X58627Y105178D02*
X59170Y105285D01*
X59307Y105378D01*
X59340Y105540D01*
X59248Y105678D01*
X59085Y105710D01*
X58543Y105602D01*
X58405Y105510D01*
X58373Y105348D01*
X58465Y105210D01*
X58627Y105178D01*
X58246Y104903D02*
X58705Y105210D01*
X58797Y105348D01*
X58765Y105510D01*
X58627Y105602D01*
X58465Y105570D01*
X58005Y105263D01*
X57913Y105125D01*
X57945Y104962D01*
X58083Y104870D01*
X58246Y104903D01*
X58243Y105422D02*
X58783Y105422D01*
X57998Y104503D02*
X58305Y104962D01*
X58338Y105125D01*
X58246Y105263D01*
X58083Y105295D01*
X57945Y105203D01*
X57638Y104743D01*
X57606Y104581D01*
X57698Y104443D01*
X57860Y104411D01*
X57998Y104503D01*
X57784Y104962D02*
X58305Y104962D01*
X57922Y104038D02*
X58030Y104581D01*
X57998Y104743D01*
X57860Y104835D01*
X57698Y104803D01*
X57606Y104665D01*
X57498Y104123D01*
X57530Y103960D01*
X57668Y103868D01*
X57830Y103900D01*
X57922Y104038D01*
X57557Y104419D02*
X57998Y104419D01*
X57494Y104081D02*
X57494Y103766D01*
X57557Y103612D01*
X57710Y103549D01*
X57863Y103612D01*
X57927Y103766D01*
X57927Y104081D01*
X57863Y104234D01*
X57710Y104297D01*
X57557Y104234D01*
X57494Y104081D01*
X57502Y104100D02*
X57918Y104100D01*
X58030Y103265D02*
X57922Y103808D01*
X57830Y103946D01*
X57668Y103978D01*
X57530Y103886D01*
X57498Y103723D01*
X57606Y103181D01*
X57698Y103043D01*
X57860Y103011D01*
X57998Y103103D01*
X58030Y103265D01*
X57530Y103562D02*
X57971Y103562D01*
X58305Y102884D02*
X57998Y103343D01*
X57860Y103436D01*
X57698Y103403D01*
X57606Y103265D01*
X57638Y103103D01*
X57945Y102643D01*
X58083Y102551D01*
X58246Y102583D01*
X58338Y102721D01*
X58305Y102884D01*
X57638Y103102D02*
X58159Y103102D01*
X58705Y102636D02*
X58246Y102943D01*
X58083Y102976D01*
X57945Y102884D01*
X57913Y102721D01*
X58005Y102583D01*
X58465Y102276D01*
X58627Y102244D01*
X58765Y102336D01*
X58797Y102498D01*
X58705Y102636D01*
X57928Y102795D02*
X58468Y102795D01*
X59170Y102561D02*
X58627Y102668D01*
X58465Y102636D01*
X58373Y102498D01*
X58405Y102336D01*
X58543Y102244D01*
X59085Y102136D01*
X59248Y102168D01*
X59340Y102306D01*
X59307Y102469D01*
X59170Y102561D01*
X59628Y102668D02*
X59085Y102561D01*
X58947Y102469D01*
X58915Y102306D01*
X59007Y102168D01*
X59170Y102136D01*
X59712Y102244D01*
X59850Y102336D01*
X59882Y102498D01*
X59790Y102636D01*
X59628Y102668D01*
X60009Y102943D02*
X59549Y102636D01*
X59457Y102498D01*
X59490Y102336D01*
X59628Y102244D01*
X59790Y102276D01*
X60250Y102583D01*
X60342Y102721D01*
X60310Y102884D01*
X60172Y102976D01*
X60009Y102943D01*
X59787Y102795D02*
X60327Y102795D01*
X60257Y103343D02*
X59950Y102884D01*
X59917Y102721D01*
X60009Y102583D01*
X60172Y102551D01*
X60310Y102643D01*
X60617Y103103D01*
X60649Y103265D01*
X60557Y103403D01*
X60395Y103436D01*
X60257Y103343D01*
X60096Y103102D02*
X60616Y103102D01*
X60332Y103808D02*
X60224Y103265D01*
X60257Y103103D01*
X60395Y103011D01*
X60557Y103043D01*
X60649Y103181D01*
X60757Y103723D01*
X60725Y103886D01*
X60587Y103978D01*
X60424Y103946D01*
X60332Y103808D01*
X60283Y103562D02*
X60725Y103562D01*
X65407Y99829D02*
X65407Y104081D01*
X65344Y104234D01*
X65190Y104297D01*
X65037Y104234D01*
X64974Y104081D01*
X64974Y99829D01*
X65037Y99675D01*
X65190Y99612D01*
X65344Y99675D01*
X65407Y99829D01*
X64974Y100163D02*
X65407Y100163D01*
X64974Y100714D02*
X65407Y100714D01*
X64974Y101266D02*
X65407Y101266D01*
X64974Y101817D02*
X65407Y101817D01*
X64974Y102368D02*
X65407Y102368D01*
X64974Y102919D02*
X65407Y102919D01*
X64974Y103470D02*
X65407Y103470D01*
X64974Y104021D02*
X65407Y104021D01*
X64870Y104581D02*
X64978Y104038D01*
X65070Y103900D01*
X65233Y103868D01*
X65370Y103960D01*
X65403Y104123D01*
X65295Y104665D01*
X65203Y104803D01*
X65040Y104835D01*
X64902Y104743D01*
X64870Y104581D01*
X64902Y104419D02*
X65344Y104419D01*
X64595Y104962D02*
X64902Y104503D01*
X65040Y104411D01*
X65203Y104443D01*
X65295Y104581D01*
X65263Y104743D01*
X64955Y105203D01*
X64818Y105295D01*
X64655Y105263D01*
X64563Y105125D01*
X64595Y104962D01*
X64596Y104962D02*
X65117Y104962D01*
X64195Y105210D02*
X64655Y104903D01*
X64818Y104870D01*
X64955Y104962D01*
X64988Y105125D01*
X64896Y105263D01*
X64436Y105570D01*
X64273Y105602D01*
X64135Y105510D01*
X64103Y105348D01*
X64195Y105210D01*
X64118Y105422D02*
X64658Y105422D01*
X63731Y105285D02*
X64273Y105178D01*
X64436Y105210D01*
X64528Y105348D01*
X64496Y105510D01*
X64358Y105602D01*
X63815Y105710D01*
X63653Y105678D01*
X63561Y105540D01*
X63593Y105378D01*
X63731Y105285D01*
X63273Y105178D02*
X63815Y105285D01*
X63953Y105378D01*
X63985Y105540D01*
X63893Y105678D01*
X63731Y105710D01*
X63188Y105602D01*
X63051Y105510D01*
X63018Y105348D01*
X63110Y105210D01*
X63273Y105178D01*
X62891Y104903D02*
X63351Y105210D01*
X63443Y105348D01*
X63411Y105510D01*
X63273Y105602D01*
X63110Y105570D01*
X62651Y105263D01*
X62559Y105125D01*
X62591Y104962D01*
X62729Y104870D01*
X62891Y104903D01*
X62888Y105422D02*
X63428Y105422D01*
X62644Y104503D02*
X62951Y104962D01*
X62983Y105125D01*
X62891Y105263D01*
X62729Y105295D01*
X62591Y105203D01*
X62284Y104743D01*
X62251Y104581D01*
X62343Y104443D01*
X62506Y104411D01*
X62644Y104503D01*
X62430Y104962D02*
X62950Y104962D01*
X62568Y104038D02*
X62676Y104581D01*
X62644Y104743D01*
X62506Y104835D01*
X62343Y104803D01*
X62251Y104665D01*
X62143Y104123D01*
X62176Y103960D01*
X62314Y103868D01*
X62476Y103900D01*
X62568Y104038D01*
X62202Y104419D02*
X62644Y104419D01*
X62139Y104081D02*
X62139Y99829D01*
X62203Y99675D01*
X62356Y99612D01*
X62509Y99675D01*
X62572Y99829D01*
X62572Y104081D01*
X62509Y104234D01*
X62356Y104297D01*
X62203Y104234D01*
X62139Y104081D01*
X62139Y100163D02*
X62572Y100163D01*
X62139Y100714D02*
X62572Y100714D01*
X62139Y101266D02*
X62572Y101266D01*
X62139Y101817D02*
X62572Y101817D01*
X62139Y102368D02*
X62572Y102368D01*
X62139Y102919D02*
X62572Y102919D01*
X62139Y103470D02*
X62572Y103470D01*
X62139Y104021D02*
X62572Y104021D01*
X62676Y99328D02*
X62568Y99871D01*
X62476Y100009D01*
X62314Y100041D01*
X62176Y99949D01*
X62143Y99786D01*
X62251Y99244D01*
X62343Y99106D01*
X62506Y99074D01*
X62644Y99166D01*
X62676Y99328D01*
X62175Y99625D02*
X62617Y99625D01*
X62951Y98947D02*
X62644Y99406D01*
X62506Y99499D01*
X62343Y99466D01*
X62251Y99328D01*
X62284Y99166D01*
X62591Y98706D01*
X62729Y98614D01*
X62891Y98646D01*
X62983Y98784D01*
X62951Y98947D01*
X62284Y99165D02*
X62805Y99165D01*
X63351Y98699D02*
X62891Y99006D01*
X62729Y99039D01*
X62591Y98947D01*
X62559Y98784D01*
X62651Y98646D01*
X63110Y98339D01*
X63273Y98307D01*
X63411Y98399D01*
X63443Y98561D01*
X63351Y98699D01*
X62573Y98858D02*
X63113Y98858D01*
X63815Y98624D02*
X63273Y98731D01*
X63110Y98699D01*
X63018Y98561D01*
X63051Y98399D01*
X63188Y98307D01*
X63731Y98199D01*
X63893Y98231D01*
X63985Y98369D01*
X63953Y98532D01*
X63815Y98624D01*
X64273Y98731D02*
X63731Y98624D01*
X63593Y98532D01*
X63561Y98369D01*
X63653Y98231D01*
X63815Y98199D01*
X64358Y98307D01*
X64496Y98399D01*
X64528Y98561D01*
X64436Y98699D01*
X64273Y98731D01*
X64655Y99006D02*
X64195Y98699D01*
X64103Y98561D01*
X64135Y98399D01*
X64273Y98307D01*
X64436Y98339D01*
X64896Y98646D01*
X64988Y98784D01*
X64955Y98947D01*
X64818Y99039D01*
X64655Y99006D01*
X64433Y98858D02*
X64973Y98858D01*
X64902Y99406D02*
X64595Y98947D01*
X64563Y98784D01*
X64655Y98646D01*
X64818Y98614D01*
X64955Y98706D01*
X65263Y99166D01*
X65295Y99328D01*
X65203Y99466D01*
X65040Y99499D01*
X64902Y99406D01*
X64741Y99165D02*
X65262Y99165D01*
X64978Y99871D02*
X64870Y99328D01*
X64902Y99166D01*
X65040Y99074D01*
X65203Y99106D01*
X65295Y99244D01*
X65403Y99786D01*
X65370Y99949D01*
X65233Y100041D01*
X65070Y100009D01*
X64978Y99871D01*
X64929Y99625D02*
X65371Y99625D01*
X67819Y98780D02*
X67388Y99197D01*
X67234Y99258D01*
X67082Y99192D01*
X67021Y99038D01*
X67087Y98886D01*
X67517Y98469D01*
X67671Y98408D01*
X67823Y98473D01*
X67884Y98628D01*
X67819Y98780D01*
X67055Y98959D02*
X67634Y98959D01*
X68305Y98626D02*
X67741Y98828D01*
X67575Y98820D01*
X67464Y98697D01*
X67472Y98532D01*
X67595Y98420D01*
X68159Y98218D01*
X68324Y98226D01*
X68436Y98349D01*
X68428Y98514D01*
X68305Y98626D01*
X67529Y98769D02*
X67905Y98769D01*
X68811Y98687D02*
X68214Y98638D01*
X68067Y98562D01*
X68016Y98404D01*
X68092Y98257D01*
X68249Y98206D01*
X68847Y98255D01*
X68994Y98331D01*
X69045Y98488D01*
X68969Y98636D01*
X68811Y98687D01*
X69248Y98951D02*
X68724Y98660D01*
X68621Y98530D01*
X68640Y98366D01*
X68770Y98263D01*
X68934Y98281D01*
X69458Y98572D01*
X69561Y98702D01*
X69542Y98867D01*
X69412Y98970D01*
X69248Y98951D01*
X69001Y98814D02*
X69548Y98814D01*
X69536Y99372D02*
X69179Y98891D01*
X69139Y98730D01*
X69224Y98588D01*
X69385Y98547D01*
X69527Y98633D01*
X69884Y99114D01*
X69924Y99275D01*
X69839Y99417D01*
X69678Y99457D01*
X69536Y99372D01*
X69333Y99099D02*
X69872Y99099D01*
X69624Y99874D02*
X69498Y99289D01*
X69528Y99126D01*
X69664Y99031D01*
X69827Y99061D01*
X69921Y99197D01*
X70048Y99783D01*
X70018Y99946D01*
X69882Y100040D01*
X69719Y100011D01*
X69624Y99874D01*
X69561Y99582D02*
X70004Y99582D01*
X69620Y101246D02*
X69620Y99829D01*
X69683Y99675D01*
X69836Y99612D01*
X69989Y99675D01*
X70053Y99829D01*
X70053Y101246D01*
X69989Y101399D01*
X69836Y101462D01*
X69683Y101399D01*
X69620Y101246D01*
X69620Y100163D02*
X70053Y100163D01*
X69620Y100714D02*
X70053Y100714D01*
X69628Y101266D02*
X70044Y101266D01*
X69516Y101746D02*
X69624Y101204D01*
X69716Y101066D01*
X69878Y101033D01*
X70016Y101126D01*
X70048Y101288D01*
X69941Y101830D01*
X69848Y101968D01*
X69686Y102001D01*
X69548Y101909D01*
X69516Y101746D01*
X69548Y101585D02*
X69989Y101585D01*
X69241Y102128D02*
X69548Y101668D01*
X69686Y101576D01*
X69848Y101608D01*
X69941Y101746D01*
X69908Y101909D01*
X69601Y102368D01*
X69463Y102460D01*
X69301Y102428D01*
X69209Y102290D01*
X69241Y102128D01*
X69241Y102127D02*
X69762Y102127D01*
X68841Y102375D02*
X69301Y102068D01*
X69463Y102036D01*
X69601Y102128D01*
X69633Y102290D01*
X69541Y102428D01*
X69081Y102735D01*
X68919Y102768D01*
X68781Y102676D01*
X68749Y102513D01*
X68841Y102375D01*
X68763Y102587D02*
X69304Y102587D01*
X68376Y102451D02*
X68919Y102343D01*
X69081Y102375D01*
X69174Y102513D01*
X69141Y102676D01*
X69003Y102768D01*
X68461Y102876D01*
X68298Y102843D01*
X68206Y102705D01*
X68239Y102543D01*
X68376Y102451D01*
X67919Y102343D02*
X68461Y102451D01*
X68599Y102543D01*
X68631Y102705D01*
X68539Y102843D01*
X68376Y102876D01*
X67834Y102768D01*
X67696Y102676D01*
X67664Y102513D01*
X67756Y102375D01*
X67919Y102343D01*
X67537Y102068D02*
X67997Y102375D01*
X68089Y102513D01*
X68056Y102676D01*
X67919Y102768D01*
X67756Y102735D01*
X67296Y102428D01*
X67204Y102290D01*
X67237Y102128D01*
X67374Y102036D01*
X67537Y102068D01*
X67534Y102587D02*
X68074Y102587D01*
X67289Y101668D02*
X67597Y102128D01*
X67629Y102290D01*
X67537Y102428D01*
X67374Y102460D01*
X67237Y102368D01*
X66929Y101909D01*
X66897Y101746D01*
X66989Y101608D01*
X67152Y101576D01*
X67289Y101668D01*
X67075Y102127D02*
X67596Y102127D01*
X67214Y101204D02*
X67322Y101746D01*
X67289Y101909D01*
X67152Y102001D01*
X66989Y101968D01*
X66897Y101830D01*
X66789Y101288D01*
X66821Y101126D01*
X66959Y101033D01*
X67122Y101066D01*
X67214Y101204D01*
X66848Y101585D02*
X67290Y101585D01*
X66785Y105498D02*
X66785Y101246D01*
X66848Y101093D01*
X67001Y101029D01*
X67155Y101093D01*
X67218Y101246D01*
X67218Y105498D01*
X67155Y105651D01*
X67001Y105714D01*
X66848Y105651D01*
X66785Y105498D01*
X66785Y101581D02*
X67218Y101581D01*
X66785Y102132D02*
X67218Y102132D01*
X66785Y102683D02*
X67218Y102683D01*
X66785Y103234D02*
X67218Y103234D01*
X66785Y103785D02*
X67218Y103785D01*
X66785Y104336D02*
X67218Y104336D01*
X66785Y104888D02*
X67218Y104888D01*
X66785Y105439D02*
X67218Y105439D01*
X69836Y105714D02*
X67001Y105714D01*
X66848Y105651D01*
X66785Y105498D01*
X66848Y105345D01*
X67001Y105281D01*
X69836Y105281D01*
X69989Y105345D01*
X70053Y105498D01*
X69989Y105651D01*
X69836Y105714D01*
X16200Y102822D02*
X16307Y102216D01*
X16396Y102077D01*
X16558Y102041D01*
X16698Y102130D01*
X16734Y102292D01*
X16627Y102898D01*
X16538Y103037D01*
X16376Y103073D01*
X16236Y102984D01*
X16200Y102822D01*
X16241Y102592D02*
X16681Y102592D01*
X15919Y103285D02*
X16226Y102752D01*
X16358Y102651D01*
X16522Y102672D01*
X16623Y102804D01*
X16601Y102968D01*
X16294Y103501D01*
X16162Y103602D01*
X15998Y103580D01*
X15897Y103449D01*
X15919Y103285D01*
X15966Y103202D02*
X16466Y103202D01*
X15496Y103623D02*
X15967Y103227D01*
X16125Y103177D01*
X16272Y103254D01*
X16322Y103412D01*
X16245Y103559D01*
X15774Y103954D01*
X15616Y104004D01*
X15469Y103928D01*
X15419Y103770D01*
X15496Y103623D01*
X15440Y103728D02*
X16043Y103728D01*
X14982Y103795D02*
X15561Y103585D01*
X15726Y103592D01*
X15838Y103714D01*
X15831Y103880D01*
X15709Y103992D01*
X15131Y104202D01*
X14965Y104195D01*
X14853Y104073D01*
X14860Y103907D01*
X14982Y103795D01*
X14911Y104136D02*
X15312Y104136D01*
X14441Y103782D02*
X15057Y103782D01*
X15210Y103846D01*
X15273Y103999D01*
X15210Y104152D01*
X15057Y104215D01*
X14441Y104215D01*
X14288Y104152D01*
X14225Y103999D01*
X14288Y103846D01*
X14441Y103782D01*
X13937Y103585D02*
X14515Y103795D01*
X14637Y103907D01*
X14645Y104073D01*
X14533Y104195D01*
X14367Y104202D01*
X13789Y103992D01*
X13667Y103880D01*
X13660Y103714D01*
X13772Y103592D01*
X13937Y103585D01*
X14185Y104136D02*
X14587Y104136D01*
X13531Y103227D02*
X14002Y103622D01*
X14079Y103770D01*
X14029Y103928D01*
X13882Y104004D01*
X13724Y103954D01*
X13253Y103559D01*
X13176Y103412D01*
X13226Y103254D01*
X13373Y103177D01*
X13531Y103227D01*
X13455Y103728D02*
X14057Y103728D01*
X13272Y102752D02*
X13579Y103285D01*
X13601Y103449D01*
X13500Y103580D01*
X13336Y103602D01*
X13204Y103501D01*
X12897Y102968D01*
X12875Y102804D01*
X12976Y102672D01*
X13140Y102651D01*
X13272Y102752D01*
X13031Y103202D02*
X13532Y103202D01*
X13190Y102216D02*
X13297Y102822D01*
X13261Y102984D01*
X13122Y103073D01*
X12960Y103037D01*
X12871Y102898D01*
X12764Y102292D01*
X12800Y102130D01*
X12940Y102041D01*
X13101Y102077D01*
X13190Y102216D01*
X12817Y102592D02*
X13257Y102592D01*
X13233Y98632D02*
X13233Y102254D01*
X13170Y102407D01*
X13017Y102471D01*
X12863Y102407D01*
X12800Y102254D01*
X12800Y98632D01*
X12863Y98479D01*
X13017Y98415D01*
X13170Y98479D01*
X13233Y98632D01*
X12800Y98967D02*
X13233Y98967D01*
X12800Y99518D02*
X13233Y99518D01*
X12800Y100069D02*
X13233Y100069D01*
X12800Y100620D02*
X13233Y100620D01*
X12800Y101171D02*
X13233Y101171D01*
X12800Y101723D02*
X13233Y101723D01*
X12808Y102274D02*
X13225Y102274D01*
X13297Y98064D02*
X13190Y98670D01*
X13101Y98809D01*
X12940Y98845D01*
X12800Y98756D01*
X12764Y98594D01*
X12871Y97988D01*
X12960Y97849D01*
X13122Y97813D01*
X13261Y97902D01*
X13297Y98064D01*
X12805Y98364D02*
X13244Y98364D01*
X13579Y97602D02*
X13272Y98134D01*
X13140Y98235D01*
X12976Y98214D01*
X12875Y98082D01*
X12897Y97918D01*
X13204Y97385D01*
X13336Y97284D01*
X13500Y97306D01*
X13601Y97437D01*
X13579Y97602D01*
X12944Y97835D02*
X13444Y97835D01*
X14002Y97264D02*
X13531Y97659D01*
X13373Y97709D01*
X13226Y97632D01*
X13176Y97474D01*
X13253Y97327D01*
X13724Y96932D01*
X13882Y96882D01*
X14029Y96959D01*
X14079Y97117D01*
X14002Y97264D01*
X13197Y97433D02*
X13800Y97433D01*
X14515Y97091D02*
X13937Y97301D01*
X13772Y97294D01*
X13660Y97172D01*
X13667Y97006D01*
X13789Y96894D01*
X14367Y96684D01*
X14533Y96691D01*
X14645Y96813D01*
X14637Y96979D01*
X14515Y97091D01*
X13717Y97235D02*
X14119Y97235D01*
X15057Y97104D02*
X14441Y97104D01*
X14288Y97040D01*
X14225Y96887D01*
X14288Y96734D01*
X14441Y96671D01*
X15057Y96671D01*
X15210Y96734D01*
X15273Y96887D01*
X15210Y97040D01*
X15057Y97104D01*
X15561Y97301D02*
X14982Y97091D01*
X14860Y96979D01*
X14853Y96813D01*
X14965Y96691D01*
X15131Y96684D01*
X15709Y96894D01*
X15831Y97006D01*
X15838Y97172D01*
X15726Y97294D01*
X15561Y97301D01*
X15379Y97235D02*
X15780Y97235D01*
X15967Y97659D02*
X15496Y97264D01*
X15419Y97117D01*
X15469Y96959D01*
X15616Y96882D01*
X15774Y96932D01*
X16245Y97327D01*
X16322Y97474D01*
X16272Y97632D01*
X16125Y97709D01*
X15967Y97659D01*
X15698Y97433D02*
X16300Y97433D01*
X16226Y98134D02*
X15919Y97602D01*
X15897Y97437D01*
X15998Y97306D01*
X16162Y97284D01*
X16294Y97385D01*
X16601Y97918D01*
X16623Y98082D01*
X16522Y98214D01*
X16358Y98235D01*
X16226Y98134D01*
X16053Y97835D02*
X16554Y97835D01*
X16307Y98670D02*
X16200Y98064D01*
X16236Y97902D01*
X16376Y97813D01*
X16538Y97849D01*
X16627Y97988D01*
X16734Y98594D01*
X16698Y98756D01*
X16558Y98845D01*
X16396Y98809D01*
X16307Y98670D01*
X16253Y98364D02*
X16693Y98364D01*
X18154Y103986D02*
X18154Y96900D01*
X18218Y96747D01*
X18371Y96683D01*
X18524Y96747D01*
X18587Y96900D01*
X18587Y103986D01*
X18524Y104139D01*
X18371Y104203D01*
X18218Y104139D01*
X18154Y103986D01*
X18154Y97234D02*
X18587Y97234D01*
X18154Y97786D02*
X18587Y97786D01*
X18154Y98337D02*
X18587Y98337D01*
X18154Y98888D02*
X18587Y98888D01*
X18154Y99439D02*
X18587Y99439D01*
X18154Y99990D02*
X18587Y99990D01*
X18154Y100541D02*
X18587Y100541D01*
X18154Y101093D02*
X18587Y101093D01*
X18154Y101644D02*
X18587Y101644D01*
X18154Y102195D02*
X18587Y102195D01*
X18154Y102746D02*
X18587Y102746D01*
X18154Y103297D02*
X18587Y103297D01*
X18154Y103849D02*
X18587Y103849D01*
X21006Y99121D02*
X18565Y104082D01*
X18441Y104191D01*
X18275Y104181D01*
X18166Y104056D01*
X18177Y103891D01*
X20618Y98930D01*
X20742Y98821D01*
X20907Y98831D01*
X21017Y98956D01*
X21006Y99121D01*
X20400Y99372D02*
X20883Y99372D01*
X20129Y99923D02*
X20612Y99923D01*
X19858Y100474D02*
X20340Y100474D01*
X19587Y101025D02*
X20069Y101025D01*
X19315Y101577D02*
X19798Y101577D01*
X19044Y102128D02*
X19527Y102128D01*
X18773Y102679D02*
X19256Y102679D01*
X18502Y103230D02*
X18984Y103230D01*
X18230Y103781D02*
X18713Y103781D01*
X23138Y104084D02*
X20619Y99124D01*
X20606Y98959D01*
X20714Y98833D01*
X20879Y98820D01*
X21005Y98928D01*
X23525Y103888D01*
X23537Y104054D01*
X23430Y104179D01*
X23264Y104192D01*
X23138Y104084D01*
X20744Y99371D02*
X21230Y99371D01*
X21024Y99922D02*
X21510Y99922D01*
X21304Y100473D02*
X21790Y100473D01*
X21584Y101025D02*
X22070Y101025D01*
X21864Y101576D02*
X22350Y101576D01*
X22144Y102127D02*
X22630Y102127D01*
X22424Y102678D02*
X22910Y102678D01*
X22704Y103229D02*
X23190Y103229D01*
X22984Y103781D02*
X23470Y103781D01*
X23548Y96900D02*
X23548Y103986D01*
X23485Y104139D01*
X23332Y104203D01*
X23178Y104139D01*
X23115Y103986D01*
X23115Y96900D01*
X23178Y96747D01*
X23332Y96683D01*
X23485Y96747D01*
X23548Y96900D01*
X23115Y97234D02*
X23548Y97234D01*
X23115Y97786D02*
X23548Y97786D01*
X23115Y98337D02*
X23548Y98337D01*
X23115Y98888D02*
X23548Y98888D01*
X23115Y99439D02*
X23548Y99439D01*
X23115Y99990D02*
X23548Y99990D01*
X23115Y100541D02*
X23548Y100541D01*
X23115Y101093D02*
X23548Y101093D01*
X23115Y101644D02*
X23548Y101644D01*
X23115Y102195D02*
X23548Y102195D01*
X23115Y102746D02*
X23548Y102746D01*
X23115Y103297D02*
X23548Y103297D01*
X23115Y103849D02*
X23548Y103849D01*
X24926Y100443D02*
X24926Y96900D01*
X24989Y96747D01*
X25143Y96683D01*
X25296Y96747D01*
X25359Y96900D01*
X25359Y100443D01*
X25296Y100596D01*
X25143Y100660D01*
X24989Y100596D01*
X24926Y100443D01*
X24926Y97234D02*
X25359Y97234D01*
X24926Y97786D02*
X25359Y97786D01*
X24926Y98337D02*
X25359Y98337D01*
X24926Y98888D02*
X25359Y98888D01*
X24926Y99439D02*
X25359Y99439D01*
X24926Y99990D02*
X25359Y99990D01*
X24967Y100541D02*
X25318Y100541D01*
X26875Y100660D02*
X25143Y100660D01*
X24989Y100596D01*
X24926Y100443D01*
X24989Y100290D01*
X25143Y100227D01*
X26875Y100227D01*
X27028Y100290D01*
X27091Y100443D01*
X27028Y100596D01*
X26875Y100660D01*
X27443Y100803D02*
X26837Y100696D01*
X26697Y100607D01*
X26662Y100445D01*
X26751Y100305D01*
X26912Y100269D01*
X27518Y100376D01*
X27658Y100465D01*
X27694Y100627D01*
X27605Y100767D01*
X27443Y100803D01*
X27905Y101084D02*
X27373Y100777D01*
X27272Y100645D01*
X27293Y100481D01*
X27425Y100380D01*
X27589Y100402D01*
X28122Y100709D01*
X28223Y100841D01*
X28201Y101005D01*
X28070Y101106D01*
X27905Y101084D01*
X27640Y100931D02*
X28211Y100931D01*
X28243Y101507D02*
X27848Y101036D01*
X27798Y100878D01*
X27874Y100731D01*
X28033Y100681D01*
X28180Y100758D01*
X28575Y101229D01*
X28625Y101387D01*
X28548Y101534D01*
X28390Y101584D01*
X28243Y101507D01*
X28012Y101232D02*
X28576Y101232D01*
X28416Y102020D02*
X28206Y101442D01*
X28213Y101277D01*
X28335Y101165D01*
X28501Y101172D01*
X28613Y101294D01*
X28823Y101872D01*
X28816Y102038D01*
X28694Y102150D01*
X28528Y102143D01*
X28416Y102020D01*
X28305Y101716D02*
X28766Y101716D01*
X28403Y102562D02*
X28403Y101946D01*
X28466Y101793D01*
X28620Y101730D01*
X28773Y101793D01*
X28836Y101946D01*
X28836Y102562D01*
X28773Y102715D01*
X28620Y102778D01*
X28466Y102715D01*
X28403Y102562D01*
X28403Y102281D02*
X28836Y102281D01*
X28206Y103066D02*
X28416Y102488D01*
X28528Y102365D01*
X28694Y102358D01*
X28816Y102470D01*
X28823Y102636D01*
X28613Y103214D01*
X28501Y103336D01*
X28335Y103343D01*
X28213Y103231D01*
X28206Y103066D01*
X28263Y102909D02*
X28723Y102909D01*
X27848Y103472D02*
X28243Y103001D01*
X28390Y102924D01*
X28548Y102974D01*
X28625Y103121D01*
X28575Y103279D01*
X28180Y103750D01*
X28033Y103827D01*
X27874Y103777D01*
X27798Y103630D01*
X27848Y103472D01*
X27847Y103475D02*
X28410Y103475D01*
X27373Y103731D02*
X27905Y103424D01*
X28070Y103402D01*
X28201Y103503D01*
X28223Y103667D01*
X28122Y103799D01*
X27589Y104106D01*
X27425Y104128D01*
X27293Y104027D01*
X27272Y103863D01*
X27373Y103731D01*
X27284Y103953D02*
X27854Y103953D01*
X26837Y103812D02*
X27443Y103706D01*
X27605Y103742D01*
X27694Y103881D01*
X27658Y104043D01*
X27518Y104132D01*
X26912Y104239D01*
X26751Y104203D01*
X26662Y104063D01*
X26697Y103902D01*
X26837Y103812D01*
X25143Y103770D02*
X26875Y103770D01*
X27028Y103833D01*
X27091Y103986D01*
X27028Y104139D01*
X26875Y104203D01*
X25143Y104203D01*
X24989Y104139D01*
X24926Y103986D01*
X24989Y103833D01*
X25143Y103770D01*
X25359Y100443D02*
X25359Y103986D01*
X25296Y104139D01*
X25143Y104203D01*
X24989Y104139D01*
X24926Y103986D01*
X24926Y100443D01*
X24989Y100290D01*
X25143Y100227D01*
X25296Y100290D01*
X25359Y100443D01*
X24926Y100778D02*
X25359Y100778D01*
X24926Y101329D02*
X25359Y101329D01*
X24926Y101880D02*
X25359Y101880D01*
X24926Y102431D02*
X25359Y102431D01*
X24926Y102982D02*
X25359Y102982D01*
X24926Y103534D02*
X25359Y103534D01*
X24967Y104085D02*
X25318Y104085D01*
X33011Y103069D02*
X33119Y102527D01*
X33211Y102389D01*
X33374Y102357D01*
X33512Y102449D01*
X33544Y102611D01*
X33436Y103154D01*
X33344Y103291D01*
X33181Y103324D01*
X33044Y103232D01*
X33011Y103069D01*
X33043Y102908D02*
X33485Y102908D01*
X32736Y103451D02*
X33044Y102991D01*
X33181Y102899D01*
X33344Y102931D01*
X33436Y103069D01*
X33404Y103232D01*
X33096Y103692D01*
X32959Y103784D01*
X32796Y103751D01*
X32704Y103613D01*
X32736Y103451D01*
X32737Y103450D02*
X33258Y103450D01*
X32336Y103698D02*
X32796Y103391D01*
X32959Y103359D01*
X33096Y103451D01*
X33129Y103613D01*
X33037Y103751D01*
X32577Y104059D01*
X32414Y104091D01*
X32277Y103999D01*
X32244Y103836D01*
X32336Y103698D01*
X32259Y103910D02*
X32799Y103910D01*
X31872Y103774D02*
X32414Y103666D01*
X32577Y103698D01*
X32669Y103836D01*
X32637Y103999D01*
X32499Y104091D01*
X31956Y104199D01*
X31794Y104166D01*
X31702Y104029D01*
X31734Y103866D01*
X31872Y103774D01*
X31414Y103666D02*
X31956Y103774D01*
X32094Y103866D01*
X32127Y104029D01*
X32035Y104166D01*
X31872Y104199D01*
X31330Y104091D01*
X31192Y103999D01*
X31159Y103836D01*
X31252Y103698D01*
X31414Y103666D01*
X31032Y103391D02*
X31492Y103698D01*
X31584Y103836D01*
X31552Y103999D01*
X31414Y104091D01*
X31252Y104059D01*
X30792Y103751D01*
X30700Y103613D01*
X30732Y103451D01*
X30870Y103359D01*
X31032Y103391D01*
X31029Y103910D02*
X31570Y103910D01*
X30785Y102991D02*
X31092Y103451D01*
X31124Y103613D01*
X31032Y103751D01*
X30870Y103784D01*
X30732Y103692D01*
X30425Y103232D01*
X30392Y103069D01*
X30484Y102931D01*
X30647Y102899D01*
X30785Y102991D01*
X30571Y103450D02*
X31092Y103450D01*
X30709Y102527D02*
X30817Y103069D01*
X30785Y103232D01*
X30647Y103324D01*
X30484Y103291D01*
X30392Y103154D01*
X30285Y102611D01*
X30317Y102449D01*
X30455Y102357D01*
X30617Y102389D01*
X30709Y102527D01*
X30344Y102908D02*
X30785Y102908D01*
X30691Y96803D02*
X33525Y102472D01*
X33537Y102638D01*
X33428Y102763D01*
X33263Y102774D01*
X33138Y102666D01*
X30303Y96997D01*
X30291Y96831D01*
X30400Y96706D01*
X30565Y96694D01*
X30691Y96803D01*
X30428Y97246D02*
X30912Y97246D01*
X30703Y97797D02*
X31187Y97797D01*
X30979Y98348D02*
X31463Y98348D01*
X31254Y98899D02*
X31739Y98899D01*
X31530Y99450D02*
X32014Y99450D01*
X31806Y100001D02*
X32290Y100001D01*
X32081Y100553D02*
X32565Y100553D01*
X32357Y101104D02*
X32841Y101104D01*
X32632Y101655D02*
X33117Y101655D01*
X32908Y102206D02*
X33392Y102206D01*
X33243Y102757D02*
X33433Y102757D01*
X33332Y97116D02*
X30497Y97116D01*
X30344Y97053D01*
X30280Y96900D01*
X30344Y96747D01*
X30497Y96683D01*
X33332Y96683D01*
X33485Y96747D01*
X33548Y96900D01*
X33485Y97053D01*
X33332Y97116D01*
X37657Y103069D02*
X37765Y102527D01*
X37857Y102389D01*
X38019Y102357D01*
X38157Y102449D01*
X38190Y102611D01*
X38082Y103154D01*
X37990Y103291D01*
X37827Y103324D01*
X37689Y103232D01*
X37657Y103069D01*
X37689Y102908D02*
X38131Y102908D01*
X37382Y103451D02*
X37689Y102991D01*
X37827Y102899D01*
X37990Y102931D01*
X38082Y103069D01*
X38049Y103232D01*
X37742Y103692D01*
X37604Y103784D01*
X37442Y103751D01*
X37350Y103613D01*
X37382Y103451D01*
X37383Y103450D02*
X37903Y103450D01*
X36982Y103698D02*
X37442Y103391D01*
X37604Y103359D01*
X37742Y103451D01*
X37774Y103613D01*
X37682Y103751D01*
X37223Y104059D01*
X37060Y104091D01*
X36922Y103999D01*
X36890Y103836D01*
X36982Y103698D01*
X36905Y103910D02*
X37445Y103910D01*
X36518Y103774D02*
X37060Y103666D01*
X37223Y103698D01*
X37315Y103836D01*
X37282Y103999D01*
X37145Y104091D01*
X36602Y104199D01*
X36440Y104166D01*
X36348Y104029D01*
X36380Y103866D01*
X36518Y103774D01*
X36060Y103666D02*
X36602Y103774D01*
X36740Y103866D01*
X36772Y104029D01*
X36680Y104166D01*
X36518Y104199D01*
X35975Y104091D01*
X35837Y103999D01*
X35805Y103836D01*
X35897Y103698D01*
X36060Y103666D01*
X35678Y103391D02*
X36138Y103698D01*
X36230Y103836D01*
X36198Y103999D01*
X36060Y104091D01*
X35897Y104059D01*
X35437Y103751D01*
X35345Y103613D01*
X35378Y103451D01*
X35515Y103359D01*
X35678Y103391D01*
X35675Y103910D02*
X36215Y103910D01*
X35430Y102991D02*
X35738Y103451D01*
X35770Y103613D01*
X35678Y103751D01*
X35515Y103784D01*
X35378Y103692D01*
X35070Y103232D01*
X35038Y103069D01*
X35130Y102931D01*
X35293Y102899D01*
X35430Y102991D01*
X35216Y103450D02*
X35737Y103450D01*
X35355Y102527D02*
X35463Y103069D01*
X35430Y103232D01*
X35293Y103324D01*
X35130Y103291D01*
X35038Y103154D01*
X34930Y102611D01*
X34963Y102449D01*
X35100Y102357D01*
X35263Y102389D01*
X35355Y102527D01*
X34989Y102908D02*
X35431Y102908D01*
X35336Y96803D02*
X38171Y102472D01*
X38183Y102638D01*
X38074Y102763D01*
X37909Y102774D01*
X37784Y102666D01*
X34949Y96997D01*
X34937Y96831D01*
X35046Y96706D01*
X35211Y96694D01*
X35336Y96803D01*
X35073Y97246D02*
X35558Y97246D01*
X35349Y97797D02*
X35833Y97797D01*
X35625Y98348D02*
X36109Y98348D01*
X35900Y98899D02*
X36384Y98899D01*
X36176Y99450D02*
X36660Y99450D01*
X36451Y100001D02*
X36935Y100001D01*
X36727Y100553D02*
X37211Y100553D01*
X37002Y101104D02*
X37487Y101104D01*
X37278Y101655D02*
X37762Y101655D01*
X37554Y102206D02*
X38038Y102206D01*
X37889Y102757D02*
X38079Y102757D01*
X37977Y97116D02*
X35143Y97116D01*
X34989Y97053D01*
X34926Y96900D01*
X34989Y96747D01*
X35143Y96683D01*
X37977Y96683D01*
X38130Y96747D01*
X38194Y96900D01*
X38130Y97053D01*
X37977Y97116D01*
X16116Y79829D02*
X16116Y84081D01*
X16052Y84234D01*
X15899Y84297D01*
X15746Y84234D01*
X15683Y84081D01*
X15683Y79829D01*
X15746Y79675D01*
X15899Y79612D01*
X16052Y79675D01*
X16116Y79829D01*
X15683Y80163D02*
X16116Y80163D01*
X15683Y80714D02*
X16116Y80714D01*
X15683Y81266D02*
X16116Y81266D01*
X15683Y81817D02*
X16116Y81817D01*
X15683Y82368D02*
X16116Y82368D01*
X15683Y82919D02*
X16116Y82919D01*
X15683Y83470D02*
X16116Y83470D01*
X15683Y84021D02*
X16116Y84021D01*
X15579Y84581D02*
X15687Y84038D01*
X15779Y83900D01*
X15941Y83868D01*
X16079Y83960D01*
X16111Y84123D01*
X16004Y84665D01*
X15911Y84803D01*
X15749Y84835D01*
X15611Y84743D01*
X15579Y84581D01*
X15611Y84419D02*
X16052Y84419D01*
X15304Y84962D02*
X15611Y84503D01*
X15749Y84411D01*
X15911Y84443D01*
X16004Y84581D01*
X15971Y84743D01*
X15664Y85203D01*
X15526Y85295D01*
X15364Y85263D01*
X15272Y85125D01*
X15304Y84962D01*
X15825Y84962D01*
X14904Y85210D02*
X15364Y84903D01*
X15526Y84870D01*
X15664Y84962D01*
X15696Y85125D01*
X15604Y85263D01*
X15144Y85570D01*
X14982Y85602D01*
X14844Y85510D01*
X14812Y85348D01*
X14904Y85210D01*
X14826Y85422D02*
X15367Y85422D01*
X14439Y85285D02*
X14982Y85178D01*
X15144Y85210D01*
X15236Y85348D01*
X15204Y85510D01*
X15066Y85602D01*
X14524Y85710D01*
X14361Y85678D01*
X14269Y85540D01*
X14302Y85378D01*
X14439Y85285D01*
X13982Y85178D02*
X14524Y85285D01*
X14662Y85378D01*
X14694Y85540D01*
X14602Y85678D01*
X14439Y85710D01*
X13897Y85602D01*
X13759Y85510D01*
X13727Y85348D01*
X13819Y85210D01*
X13982Y85178D01*
X13600Y84903D02*
X14060Y85210D01*
X14152Y85348D01*
X14119Y85510D01*
X13982Y85602D01*
X13819Y85570D01*
X13359Y85263D01*
X13267Y85125D01*
X13299Y84962D01*
X13437Y84870D01*
X13600Y84903D01*
X13597Y85422D02*
X14137Y85422D01*
X13352Y84503D02*
X13660Y84962D01*
X13692Y85125D01*
X13600Y85263D01*
X13437Y85295D01*
X13299Y85203D01*
X12992Y84743D01*
X12960Y84581D01*
X13052Y84443D01*
X13215Y84411D01*
X13352Y84503D01*
X13138Y84962D02*
X13659Y84962D01*
X13277Y84038D02*
X13385Y84581D01*
X13352Y84743D01*
X13215Y84835D01*
X13052Y84803D01*
X12960Y84665D01*
X12852Y84123D01*
X12884Y83960D01*
X13022Y83868D01*
X13185Y83900D01*
X13277Y84038D01*
X12911Y84419D02*
X13353Y84419D01*
X12848Y84081D02*
X12848Y79829D01*
X12911Y79675D01*
X13064Y79612D01*
X13218Y79675D01*
X13281Y79829D01*
X13281Y84081D01*
X13218Y84234D01*
X13064Y84297D01*
X12911Y84234D01*
X12848Y84081D01*
X12848Y80163D02*
X13281Y80163D01*
X12848Y80714D02*
X13281Y80714D01*
X12848Y81266D02*
X13281Y81266D01*
X12848Y81817D02*
X13281Y81817D01*
X12848Y82368D02*
X13281Y82368D01*
X12848Y82919D02*
X13281Y82919D01*
X12848Y83470D02*
X13281Y83470D01*
X12848Y84021D02*
X13281Y84021D01*
X13385Y79328D02*
X13277Y79871D01*
X13185Y80009D01*
X13022Y80041D01*
X12884Y79949D01*
X12852Y79786D01*
X12960Y79244D01*
X13052Y79106D01*
X13215Y79074D01*
X13352Y79166D01*
X13385Y79328D01*
X12884Y79625D02*
X13326Y79625D01*
X13660Y78947D02*
X13352Y79406D01*
X13215Y79499D01*
X13052Y79466D01*
X12960Y79328D01*
X12992Y79166D01*
X13299Y78706D01*
X13437Y78614D01*
X13600Y78646D01*
X13692Y78784D01*
X13660Y78947D01*
X12993Y79165D02*
X13514Y79165D01*
X14060Y78699D02*
X13600Y79006D01*
X13437Y79039D01*
X13299Y78947D01*
X13267Y78784D01*
X13359Y78646D01*
X13819Y78339D01*
X13982Y78307D01*
X14119Y78399D01*
X14152Y78561D01*
X14060Y78699D01*
X13282Y78858D02*
X13822Y78858D01*
X14524Y78624D02*
X13982Y78731D01*
X13819Y78699D01*
X13727Y78561D01*
X13759Y78399D01*
X13897Y78307D01*
X14439Y78199D01*
X14602Y78231D01*
X14694Y78369D01*
X14662Y78532D01*
X14524Y78624D01*
X14982Y78731D02*
X14439Y78624D01*
X14302Y78532D01*
X14269Y78369D01*
X14361Y78231D01*
X14524Y78199D01*
X15066Y78307D01*
X15204Y78399D01*
X15236Y78561D01*
X15144Y78699D01*
X14982Y78731D01*
X15364Y79006D02*
X14904Y78699D01*
X14812Y78561D01*
X14844Y78399D01*
X14982Y78307D01*
X15144Y78339D01*
X15604Y78646D01*
X15696Y78784D01*
X15664Y78947D01*
X15526Y79039D01*
X15364Y79006D01*
X15141Y78858D02*
X15682Y78858D01*
X15611Y79406D02*
X15304Y78947D01*
X15272Y78784D01*
X15364Y78646D01*
X15526Y78614D01*
X15664Y78706D01*
X15971Y79166D01*
X16004Y79328D01*
X15911Y79466D01*
X15749Y79499D01*
X15611Y79406D01*
X15450Y79165D02*
X15971Y79165D01*
X15687Y79871D02*
X15579Y79328D01*
X15611Y79166D01*
X15749Y79074D01*
X15911Y79106D01*
X16004Y79244D01*
X16111Y79786D01*
X16079Y79949D01*
X15941Y80041D01*
X15779Y80009D01*
X15687Y79871D01*
X15638Y79625D02*
X16079Y79625D01*
X20761Y79829D02*
X20761Y80852D01*
X20698Y81005D01*
X20545Y81069D01*
X20392Y81005D01*
X20328Y80852D01*
X20328Y79829D01*
X20392Y79675D01*
X20545Y79612D01*
X20698Y79675D01*
X20761Y79829D01*
X20328Y80163D02*
X20761Y80163D01*
X20328Y80714D02*
X20761Y80714D01*
X20224Y81352D02*
X20332Y80810D01*
X20424Y80672D01*
X20587Y80640D01*
X20725Y80732D01*
X20757Y80894D01*
X20649Y81437D01*
X20557Y81575D01*
X20395Y81607D01*
X20257Y81515D01*
X20224Y81352D01*
X20257Y81191D02*
X20698Y81191D01*
X19950Y81734D02*
X20257Y81274D01*
X20395Y81182D01*
X20557Y81215D01*
X20649Y81352D01*
X20617Y81515D01*
X20310Y81975D01*
X20172Y82067D01*
X20009Y82034D01*
X19917Y81897D01*
X19950Y81734D01*
X19950Y81733D02*
X20471Y81733D01*
X19549Y81982D02*
X20009Y81674D01*
X20172Y81642D01*
X20310Y81734D01*
X20342Y81897D01*
X20250Y82034D01*
X19790Y82342D01*
X19628Y82374D01*
X19490Y82282D01*
X19457Y82119D01*
X19549Y81982D01*
X19472Y82193D02*
X20012Y82193D01*
X19085Y82057D02*
X19628Y81949D01*
X19790Y81982D01*
X19882Y82119D01*
X19850Y82282D01*
X19712Y82374D01*
X19170Y82482D01*
X19007Y82450D01*
X18915Y82312D01*
X18947Y82149D01*
X19085Y82057D01*
X18627Y81949D02*
X19170Y82057D01*
X19307Y82149D01*
X19340Y82312D01*
X19248Y82450D01*
X19085Y82482D01*
X18543Y82374D01*
X18405Y82282D01*
X18373Y82119D01*
X18465Y81982D01*
X18627Y81949D01*
X18246Y81674D02*
X18705Y81982D01*
X18797Y82119D01*
X18765Y82282D01*
X18627Y82374D01*
X18465Y82342D01*
X18005Y82034D01*
X17913Y81897D01*
X17945Y81734D01*
X18083Y81642D01*
X18246Y81674D01*
X18243Y82193D02*
X18783Y82193D01*
X17998Y81274D02*
X18305Y81734D01*
X18338Y81897D01*
X18246Y82034D01*
X18083Y82067D01*
X17945Y81975D01*
X17638Y81515D01*
X17606Y81352D01*
X17698Y81215D01*
X17860Y81182D01*
X17998Y81274D01*
X17784Y81733D02*
X18305Y81733D01*
X17922Y80810D02*
X18030Y81352D01*
X17998Y81515D01*
X17860Y81607D01*
X17698Y81575D01*
X17606Y81437D01*
X17498Y80894D01*
X17530Y80732D01*
X17668Y80640D01*
X17830Y80672D01*
X17922Y80810D01*
X17557Y81191D02*
X17998Y81191D01*
X17494Y80852D02*
X17494Y79829D01*
X17557Y79675D01*
X17710Y79612D01*
X17863Y79675D01*
X17927Y79829D01*
X17927Y80852D01*
X17863Y81005D01*
X17710Y81069D01*
X17557Y81005D01*
X17494Y80852D01*
X17494Y80163D02*
X17927Y80163D01*
X17494Y80714D02*
X17927Y80714D01*
X18030Y79328D02*
X17922Y79871D01*
X17830Y80009D01*
X17668Y80041D01*
X17530Y79949D01*
X17498Y79786D01*
X17606Y79244D01*
X17698Y79106D01*
X17860Y79074D01*
X17998Y79166D01*
X18030Y79328D01*
X17530Y79625D02*
X17971Y79625D01*
X18305Y78947D02*
X17998Y79406D01*
X17860Y79499D01*
X17698Y79466D01*
X17606Y79328D01*
X17638Y79166D01*
X17945Y78706D01*
X18083Y78614D01*
X18246Y78646D01*
X18338Y78784D01*
X18305Y78947D01*
X17638Y79165D02*
X18159Y79165D01*
X18705Y78699D02*
X18246Y79006D01*
X18083Y79039D01*
X17945Y78947D01*
X17913Y78784D01*
X18005Y78646D01*
X18465Y78339D01*
X18627Y78307D01*
X18765Y78399D01*
X18797Y78561D01*
X18705Y78699D01*
X17928Y78858D02*
X18468Y78858D01*
X19170Y78624D02*
X18627Y78731D01*
X18465Y78699D01*
X18373Y78561D01*
X18405Y78399D01*
X18543Y78307D01*
X19085Y78199D01*
X19248Y78231D01*
X19340Y78369D01*
X19307Y78532D01*
X19170Y78624D01*
X19628Y78731D02*
X19085Y78624D01*
X18947Y78532D01*
X18915Y78369D01*
X19007Y78231D01*
X19170Y78199D01*
X19712Y78307D01*
X19850Y78399D01*
X19882Y78561D01*
X19790Y78699D01*
X19628Y78731D01*
X20009Y79006D02*
X19549Y78699D01*
X19457Y78561D01*
X19490Y78399D01*
X19628Y78307D01*
X19790Y78339D01*
X20250Y78646D01*
X20342Y78784D01*
X20310Y78947D01*
X20172Y79039D01*
X20009Y79006D01*
X19787Y78858D02*
X20327Y78858D01*
X20257Y79406D02*
X19950Y78947D01*
X19917Y78784D01*
X20009Y78646D01*
X20172Y78614D01*
X20310Y78706D01*
X20617Y79166D01*
X20649Y79328D01*
X20557Y79466D01*
X20395Y79499D01*
X20257Y79406D01*
X20096Y79165D02*
X20616Y79165D01*
X20332Y79871D02*
X20224Y79328D01*
X20257Y79166D01*
X20395Y79074D01*
X20557Y79106D01*
X20649Y79244D01*
X20757Y79786D01*
X20725Y79949D01*
X20587Y80041D01*
X20424Y80009D01*
X20332Y79871D01*
X20283Y79625D02*
X20725Y79625D01*
X20761Y83766D02*
X20761Y84081D01*
X20698Y84234D01*
X20545Y84297D01*
X20392Y84234D01*
X20328Y84081D01*
X20328Y83766D01*
X20392Y83612D01*
X20545Y83549D01*
X20698Y83612D01*
X20761Y83766D01*
X20336Y84100D02*
X20753Y84100D01*
X20224Y84581D02*
X20332Y84038D01*
X20424Y83900D01*
X20587Y83868D01*
X20725Y83960D01*
X20757Y84123D01*
X20649Y84665D01*
X20557Y84803D01*
X20395Y84835D01*
X20257Y84743D01*
X20224Y84581D01*
X20257Y84419D02*
X20698Y84419D01*
X19950Y84962D02*
X20257Y84503D01*
X20395Y84411D01*
X20557Y84443D01*
X20649Y84581D01*
X20617Y84743D01*
X20310Y85203D01*
X20172Y85295D01*
X20009Y85263D01*
X19917Y85125D01*
X19950Y84962D01*
X20471Y84962D01*
X19549Y85210D02*
X20009Y84903D01*
X20172Y84870D01*
X20310Y84962D01*
X20342Y85125D01*
X20250Y85263D01*
X19790Y85570D01*
X19628Y85602D01*
X19490Y85510D01*
X19457Y85348D01*
X19549Y85210D01*
X19472Y85422D02*
X20012Y85422D01*
X19085Y85285D02*
X19628Y85178D01*
X19790Y85210D01*
X19882Y85348D01*
X19850Y85510D01*
X19712Y85602D01*
X19170Y85710D01*
X19007Y85678D01*
X18915Y85540D01*
X18947Y85378D01*
X19085Y85285D01*
X18627Y85178D02*
X19170Y85285D01*
X19307Y85378D01*
X19340Y85540D01*
X19248Y85678D01*
X19085Y85710D01*
X18543Y85602D01*
X18405Y85510D01*
X18373Y85348D01*
X18465Y85210D01*
X18627Y85178D01*
X18246Y84903D02*
X18705Y85210D01*
X18797Y85348D01*
X18765Y85510D01*
X18627Y85602D01*
X18465Y85570D01*
X18005Y85263D01*
X17913Y85125D01*
X17945Y84962D01*
X18083Y84870D01*
X18246Y84903D01*
X18243Y85422D02*
X18783Y85422D01*
X17998Y84503D02*
X18305Y84962D01*
X18338Y85125D01*
X18246Y85263D01*
X18083Y85295D01*
X17945Y85203D01*
X17638Y84743D01*
X17606Y84581D01*
X17698Y84443D01*
X17860Y84411D01*
X17998Y84503D01*
X17784Y84962D02*
X18305Y84962D01*
X17922Y84038D02*
X18030Y84581D01*
X17998Y84743D01*
X17860Y84835D01*
X17698Y84803D01*
X17606Y84665D01*
X17498Y84123D01*
X17530Y83960D01*
X17668Y83868D01*
X17830Y83900D01*
X17922Y84038D01*
X17557Y84419D02*
X17998Y84419D01*
X17494Y84081D02*
X17494Y83766D01*
X17557Y83612D01*
X17710Y83549D01*
X17863Y83612D01*
X17927Y83766D01*
X17927Y84081D01*
X17863Y84234D01*
X17710Y84297D01*
X17557Y84234D01*
X17494Y84081D01*
X17502Y84100D02*
X17918Y84100D01*
X18030Y83265D02*
X17922Y83808D01*
X17830Y83946D01*
X17668Y83978D01*
X17530Y83886D01*
X17498Y83723D01*
X17606Y83181D01*
X17698Y83043D01*
X17860Y83011D01*
X17998Y83103D01*
X18030Y83265D01*
X17530Y83562D02*
X17971Y83562D01*
X18305Y82884D02*
X17998Y83343D01*
X17860Y83436D01*
X17698Y83403D01*
X17606Y83265D01*
X17638Y83103D01*
X17945Y82643D01*
X18083Y82551D01*
X18246Y82583D01*
X18338Y82721D01*
X18305Y82884D01*
X17638Y83102D02*
X18159Y83102D01*
X18705Y82636D02*
X18246Y82943D01*
X18083Y82976D01*
X17945Y82884D01*
X17913Y82721D01*
X18005Y82583D01*
X18465Y82276D01*
X18627Y82244D01*
X18765Y82336D01*
X18797Y82498D01*
X18705Y82636D01*
X17928Y82795D02*
X18468Y82795D01*
X19170Y82561D02*
X18627Y82668D01*
X18465Y82636D01*
X18373Y82498D01*
X18405Y82336D01*
X18543Y82244D01*
X19085Y82136D01*
X19248Y82168D01*
X19340Y82306D01*
X19307Y82469D01*
X19170Y82561D01*
X19628Y82668D02*
X19085Y82561D01*
X18947Y82469D01*
X18915Y82306D01*
X19007Y82168D01*
X19170Y82136D01*
X19712Y82244D01*
X19850Y82336D01*
X19882Y82498D01*
X19790Y82636D01*
X19628Y82668D01*
X20009Y82943D02*
X19549Y82636D01*
X19457Y82498D01*
X19490Y82336D01*
X19628Y82244D01*
X19790Y82276D01*
X20250Y82583D01*
X20342Y82721D01*
X20310Y82884D01*
X20172Y82976D01*
X20009Y82943D01*
X19787Y82795D02*
X20327Y82795D01*
X20257Y83343D02*
X19950Y82884D01*
X19917Y82721D01*
X20009Y82583D01*
X20172Y82551D01*
X20310Y82643D01*
X20617Y83103D01*
X20649Y83265D01*
X20557Y83403D01*
X20395Y83436D01*
X20257Y83343D01*
X20096Y83102D02*
X20616Y83102D01*
X20332Y83808D02*
X20224Y83265D01*
X20257Y83103D01*
X20395Y83011D01*
X20557Y83043D01*
X20649Y83181D01*
X20757Y83723D01*
X20725Y83886D01*
X20587Y83978D01*
X20424Y83946D01*
X20332Y83808D01*
X20283Y83562D02*
X20725Y83562D01*
X25407Y79829D02*
X25407Y84081D01*
X25344Y84234D01*
X25190Y84297D01*
X25037Y84234D01*
X24974Y84081D01*
X24974Y79829D01*
X25037Y79675D01*
X25190Y79612D01*
X25344Y79675D01*
X25407Y79829D01*
X24974Y80163D02*
X25407Y80163D01*
X24974Y80714D02*
X25407Y80714D01*
X24974Y81266D02*
X25407Y81266D01*
X24974Y81817D02*
X25407Y81817D01*
X24974Y82368D02*
X25407Y82368D01*
X24974Y82919D02*
X25407Y82919D01*
X24974Y83470D02*
X25407Y83470D01*
X24974Y84021D02*
X25407Y84021D01*
X24870Y84581D02*
X24978Y84038D01*
X25070Y83900D01*
X25233Y83868D01*
X25370Y83960D01*
X25403Y84123D01*
X25295Y84665D01*
X25203Y84803D01*
X25040Y84835D01*
X24902Y84743D01*
X24870Y84581D01*
X24902Y84419D02*
X25344Y84419D01*
X24595Y84962D02*
X24902Y84503D01*
X25040Y84411D01*
X25203Y84443D01*
X25295Y84581D01*
X25263Y84743D01*
X24955Y85203D01*
X24818Y85295D01*
X24655Y85263D01*
X24563Y85125D01*
X24595Y84962D01*
X24596Y84962D02*
X25117Y84962D01*
X24195Y85210D02*
X24655Y84903D01*
X24818Y84870D01*
X24955Y84962D01*
X24988Y85125D01*
X24896Y85263D01*
X24436Y85570D01*
X24273Y85602D01*
X24135Y85510D01*
X24103Y85348D01*
X24195Y85210D01*
X24118Y85422D02*
X24658Y85422D01*
X23731Y85285D02*
X24273Y85178D01*
X24436Y85210D01*
X24528Y85348D01*
X24496Y85510D01*
X24358Y85602D01*
X23815Y85710D01*
X23653Y85678D01*
X23561Y85540D01*
X23593Y85378D01*
X23731Y85285D01*
X23273Y85178D02*
X23815Y85285D01*
X23953Y85378D01*
X23985Y85540D01*
X23893Y85678D01*
X23731Y85710D01*
X23188Y85602D01*
X23051Y85510D01*
X23018Y85348D01*
X23110Y85210D01*
X23273Y85178D01*
X22891Y84903D02*
X23351Y85210D01*
X23443Y85348D01*
X23411Y85510D01*
X23273Y85602D01*
X23110Y85570D01*
X22651Y85263D01*
X22559Y85125D01*
X22591Y84962D01*
X22729Y84870D01*
X22891Y84903D01*
X22888Y85422D02*
X23428Y85422D01*
X22644Y84503D02*
X22951Y84962D01*
X22983Y85125D01*
X22891Y85263D01*
X22729Y85295D01*
X22591Y85203D01*
X22284Y84743D01*
X22251Y84581D01*
X22343Y84443D01*
X22506Y84411D01*
X22644Y84503D01*
X22430Y84962D02*
X22950Y84962D01*
X22568Y84038D02*
X22676Y84581D01*
X22644Y84743D01*
X22506Y84835D01*
X22343Y84803D01*
X22251Y84665D01*
X22143Y84123D01*
X22176Y83960D01*
X22314Y83868D01*
X22476Y83900D01*
X22568Y84038D01*
X22202Y84419D02*
X22644Y84419D01*
X22139Y84081D02*
X22139Y79829D01*
X22203Y79675D01*
X22356Y79612D01*
X22509Y79675D01*
X22572Y79829D01*
X22572Y84081D01*
X22509Y84234D01*
X22356Y84297D01*
X22203Y84234D01*
X22139Y84081D01*
X22139Y80163D02*
X22572Y80163D01*
X22139Y80714D02*
X22572Y80714D01*
X22139Y81266D02*
X22572Y81266D01*
X22139Y81817D02*
X22572Y81817D01*
X22139Y82368D02*
X22572Y82368D01*
X22139Y82919D02*
X22572Y82919D01*
X22139Y83470D02*
X22572Y83470D01*
X22139Y84021D02*
X22572Y84021D01*
X22676Y79328D02*
X22568Y79871D01*
X22476Y80009D01*
X22314Y80041D01*
X22176Y79949D01*
X22143Y79786D01*
X22251Y79244D01*
X22343Y79106D01*
X22506Y79074D01*
X22644Y79166D01*
X22676Y79328D01*
X22175Y79625D02*
X22617Y79625D01*
X22951Y78947D02*
X22644Y79406D01*
X22506Y79499D01*
X22343Y79466D01*
X22251Y79328D01*
X22284Y79166D01*
X22591Y78706D01*
X22729Y78614D01*
X22891Y78646D01*
X22983Y78784D01*
X22951Y78947D01*
X22284Y79165D02*
X22805Y79165D01*
X23351Y78699D02*
X22891Y79006D01*
X22729Y79039D01*
X22591Y78947D01*
X22559Y78784D01*
X22651Y78646D01*
X23110Y78339D01*
X23273Y78307D01*
X23411Y78399D01*
X23443Y78561D01*
X23351Y78699D01*
X22573Y78858D02*
X23113Y78858D01*
X23815Y78624D02*
X23273Y78731D01*
X23110Y78699D01*
X23018Y78561D01*
X23051Y78399D01*
X23188Y78307D01*
X23731Y78199D01*
X23893Y78231D01*
X23985Y78369D01*
X23953Y78532D01*
X23815Y78624D01*
X24273Y78731D02*
X23731Y78624D01*
X23593Y78532D01*
X23561Y78369D01*
X23653Y78231D01*
X23815Y78199D01*
X24358Y78307D01*
X24496Y78399D01*
X24528Y78561D01*
X24436Y78699D01*
X24273Y78731D01*
X24655Y79006D02*
X24195Y78699D01*
X24103Y78561D01*
X24135Y78399D01*
X24273Y78307D01*
X24436Y78339D01*
X24896Y78646D01*
X24988Y78784D01*
X24955Y78947D01*
X24818Y79039D01*
X24655Y79006D01*
X24433Y78858D02*
X24973Y78858D01*
X24902Y79406D02*
X24595Y78947D01*
X24563Y78784D01*
X24655Y78646D01*
X24818Y78614D01*
X24955Y78706D01*
X25263Y79166D01*
X25295Y79328D01*
X25203Y79466D01*
X25040Y79499D01*
X24902Y79406D01*
X24741Y79165D02*
X25262Y79165D01*
X24978Y79871D02*
X24870Y79328D01*
X24902Y79166D01*
X25040Y79074D01*
X25203Y79106D01*
X25295Y79244D01*
X25403Y79786D01*
X25370Y79949D01*
X25233Y80041D01*
X25070Y80009D01*
X24978Y79871D01*
X24929Y79625D02*
X25371Y79625D01*
X27819Y78780D02*
X27388Y79197D01*
X27234Y79258D01*
X27082Y79192D01*
X27021Y79038D01*
X27087Y78886D01*
X27517Y78469D01*
X27671Y78408D01*
X27823Y78473D01*
X27884Y78628D01*
X27819Y78780D01*
X27055Y78959D02*
X27634Y78959D01*
X28305Y78626D02*
X27741Y78828D01*
X27575Y78820D01*
X27464Y78697D01*
X27472Y78532D01*
X27595Y78420D01*
X28159Y78218D01*
X28324Y78226D01*
X28436Y78349D01*
X28428Y78514D01*
X28305Y78626D01*
X27529Y78769D02*
X27905Y78769D01*
X28811Y78687D02*
X28214Y78638D01*
X28067Y78562D01*
X28016Y78404D01*
X28092Y78257D01*
X28249Y78206D01*
X28847Y78255D01*
X28994Y78331D01*
X29045Y78488D01*
X28969Y78636D01*
X28811Y78687D01*
X29248Y78951D02*
X28724Y78660D01*
X28621Y78530D01*
X28640Y78366D01*
X28770Y78263D01*
X28934Y78281D01*
X29458Y78572D01*
X29561Y78702D01*
X29542Y78867D01*
X29412Y78970D01*
X29248Y78951D01*
X29001Y78814D02*
X29548Y78814D01*
X29536Y79372D02*
X29179Y78891D01*
X29139Y78730D01*
X29224Y78588D01*
X29385Y78547D01*
X29527Y78633D01*
X29884Y79114D01*
X29924Y79275D01*
X29839Y79417D01*
X29678Y79457D01*
X29536Y79372D01*
X29333Y79099D02*
X29872Y79099D01*
X29624Y79874D02*
X29498Y79289D01*
X29528Y79126D01*
X29664Y79031D01*
X29827Y79061D01*
X29921Y79197D01*
X30048Y79783D01*
X30018Y79946D01*
X29882Y80040D01*
X29719Y80011D01*
X29624Y79874D01*
X29561Y79582D02*
X30004Y79582D01*
X29620Y81246D02*
X29620Y79829D01*
X29683Y79675D01*
X29836Y79612D01*
X29989Y79675D01*
X30053Y79829D01*
X30053Y81246D01*
X29989Y81399D01*
X29836Y81462D01*
X29683Y81399D01*
X29620Y81246D01*
X29620Y80163D02*
X30053Y80163D01*
X29620Y80714D02*
X30053Y80714D01*
X29628Y81266D02*
X30044Y81266D01*
X29516Y81746D02*
X29624Y81204D01*
X29716Y81066D01*
X29878Y81033D01*
X30016Y81126D01*
X30048Y81288D01*
X29941Y81830D01*
X29848Y81968D01*
X29686Y82001D01*
X29548Y81909D01*
X29516Y81746D01*
X29548Y81585D02*
X29989Y81585D01*
X29241Y82128D02*
X29548Y81668D01*
X29686Y81576D01*
X29848Y81608D01*
X29941Y81746D01*
X29908Y81909D01*
X29601Y82368D01*
X29463Y82460D01*
X29301Y82428D01*
X29209Y82290D01*
X29241Y82128D01*
X29241Y82127D02*
X29762Y82127D01*
X28841Y82375D02*
X29301Y82068D01*
X29463Y82036D01*
X29601Y82128D01*
X29633Y82290D01*
X29541Y82428D01*
X29081Y82735D01*
X28919Y82768D01*
X28781Y82676D01*
X28749Y82513D01*
X28841Y82375D01*
X28763Y82587D02*
X29304Y82587D01*
X28376Y82451D02*
X28919Y82343D01*
X29081Y82375D01*
X29174Y82513D01*
X29141Y82676D01*
X29003Y82768D01*
X28461Y82876D01*
X28298Y82843D01*
X28206Y82705D01*
X28239Y82543D01*
X28376Y82451D01*
X27919Y82343D02*
X28461Y82451D01*
X28599Y82543D01*
X28631Y82705D01*
X28539Y82843D01*
X28376Y82876D01*
X27834Y82768D01*
X27696Y82676D01*
X27664Y82513D01*
X27756Y82375D01*
X27919Y82343D01*
X27537Y82068D02*
X27997Y82375D01*
X28089Y82513D01*
X28056Y82676D01*
X27919Y82768D01*
X27756Y82735D01*
X27296Y82428D01*
X27204Y82290D01*
X27237Y82128D01*
X27374Y82036D01*
X27537Y82068D01*
X27534Y82587D02*
X28074Y82587D01*
X27289Y81668D02*
X27597Y82128D01*
X27629Y82290D01*
X27537Y82428D01*
X27374Y82460D01*
X27237Y82368D01*
X26929Y81909D01*
X26897Y81746D01*
X26989Y81608D01*
X27152Y81576D01*
X27289Y81668D01*
X27075Y82127D02*
X27596Y82127D01*
X27214Y81204D02*
X27322Y81746D01*
X27289Y81909D01*
X27152Y82001D01*
X26989Y81968D01*
X26897Y81830D01*
X26789Y81288D01*
X26821Y81126D01*
X26959Y81033D01*
X27122Y81066D01*
X27214Y81204D01*
X26848Y81585D02*
X27290Y81585D01*
X26785Y85498D02*
X26785Y81246D01*
X26848Y81093D01*
X27001Y81029D01*
X27155Y81093D01*
X27218Y81246D01*
X27218Y85498D01*
X27155Y85651D01*
X27001Y85714D01*
X26848Y85651D01*
X26785Y85498D01*
X26785Y81581D02*
X27218Y81581D01*
X26785Y82132D02*
X27218Y82132D01*
X26785Y82683D02*
X27218Y82683D01*
X26785Y83234D02*
X27218Y83234D01*
X26785Y83785D02*
X27218Y83785D01*
X26785Y84336D02*
X27218Y84336D01*
X26785Y84888D02*
X27218Y84888D01*
X26785Y85439D02*
X27218Y85439D01*
X29836Y85714D02*
X27001Y85714D01*
X26848Y85651D01*
X26785Y85498D01*
X26848Y85345D01*
X27001Y85281D01*
X29836Y85281D01*
X29989Y85345D01*
X30053Y85498D01*
X29989Y85651D01*
X29836Y85714D01*
X96200Y87822D02*
X96307Y87216D01*
X96396Y87077D01*
X96558Y87041D01*
X96698Y87130D01*
X96734Y87292D01*
X96627Y87898D01*
X96538Y88037D01*
X96376Y88073D01*
X96236Y87984D01*
X96200Y87822D01*
X96241Y87592D02*
X96681Y87592D01*
X95919Y88285D02*
X96226Y87752D01*
X96358Y87651D01*
X96522Y87672D01*
X96623Y87804D01*
X96601Y87968D01*
X96294Y88501D01*
X96162Y88602D01*
X95998Y88580D01*
X95897Y88449D01*
X95919Y88285D01*
X95966Y88202D02*
X96466Y88202D01*
X95496Y88623D02*
X95967Y88227D01*
X96125Y88177D01*
X96272Y88254D01*
X96322Y88412D01*
X96245Y88559D01*
X95774Y88954D01*
X95616Y89004D01*
X95469Y88928D01*
X95419Y88770D01*
X95496Y88623D01*
X95440Y88728D02*
X96043Y88728D01*
X94982Y88795D02*
X95561Y88585D01*
X95726Y88592D01*
X95838Y88714D01*
X95831Y88880D01*
X95709Y88992D01*
X95131Y89202D01*
X94965Y89195D01*
X94853Y89073D01*
X94860Y88907D01*
X94982Y88795D01*
X94911Y89136D02*
X95312Y89136D01*
X94441Y88782D02*
X95057Y88782D01*
X95210Y88846D01*
X95273Y88999D01*
X95210Y89152D01*
X95057Y89215D01*
X94441Y89215D01*
X94288Y89152D01*
X94225Y88999D01*
X94288Y88846D01*
X94441Y88782D01*
X93937Y88585D02*
X94515Y88795D01*
X94637Y88907D01*
X94645Y89073D01*
X94533Y89195D01*
X94367Y89202D01*
X93789Y88992D01*
X93667Y88880D01*
X93660Y88714D01*
X93772Y88592D01*
X93937Y88585D01*
X94185Y89136D02*
X94587Y89136D01*
X93531Y88227D02*
X94002Y88622D01*
X94079Y88770D01*
X94029Y88928D01*
X93882Y89004D01*
X93724Y88954D01*
X93253Y88559D01*
X93176Y88412D01*
X93226Y88254D01*
X93373Y88177D01*
X93531Y88227D01*
X93455Y88728D02*
X94057Y88728D01*
X93272Y87752D02*
X93579Y88285D01*
X93601Y88449D01*
X93500Y88580D01*
X93336Y88602D01*
X93204Y88501D01*
X92897Y87968D01*
X92875Y87804D01*
X92976Y87672D01*
X93140Y87651D01*
X93272Y87752D01*
X93031Y88202D02*
X93532Y88202D01*
X93190Y87216D02*
X93297Y87822D01*
X93261Y87984D01*
X93122Y88073D01*
X92960Y88037D01*
X92871Y87898D01*
X92764Y87292D01*
X92800Y87130D01*
X92940Y87041D01*
X93101Y87077D01*
X93190Y87216D01*
X92817Y87592D02*
X93257Y87592D01*
X93233Y83632D02*
X93233Y87254D01*
X93170Y87407D01*
X93017Y87471D01*
X92863Y87407D01*
X92800Y87254D01*
X92800Y83632D01*
X92863Y83479D01*
X93017Y83415D01*
X93170Y83479D01*
X93233Y83632D01*
X92800Y83967D02*
X93233Y83967D01*
X92800Y84518D02*
X93233Y84518D01*
X92800Y85069D02*
X93233Y85069D01*
X92800Y85620D02*
X93233Y85620D01*
X92800Y86171D02*
X93233Y86171D01*
X92800Y86723D02*
X93233Y86723D01*
X92808Y87274D02*
X93225Y87274D01*
X93297Y83064D02*
X93190Y83670D01*
X93101Y83809D01*
X92940Y83845D01*
X92800Y83756D01*
X92764Y83594D01*
X92871Y82988D01*
X92960Y82849D01*
X93122Y82813D01*
X93261Y82902D01*
X93297Y83064D01*
X92805Y83364D02*
X93244Y83364D01*
X93579Y82602D02*
X93272Y83134D01*
X93140Y83235D01*
X92976Y83214D01*
X92875Y83082D01*
X92897Y82918D01*
X93204Y82385D01*
X93336Y82284D01*
X93500Y82306D01*
X93601Y82437D01*
X93579Y82602D01*
X92944Y82835D02*
X93444Y82835D01*
X94002Y82264D02*
X93531Y82659D01*
X93373Y82709D01*
X93226Y82632D01*
X93176Y82474D01*
X93253Y82327D01*
X93724Y81932D01*
X93882Y81882D01*
X94029Y81959D01*
X94079Y82117D01*
X94002Y82264D01*
X93197Y82433D02*
X93800Y82433D01*
X94515Y82091D02*
X93937Y82301D01*
X93772Y82294D01*
X93660Y82172D01*
X93667Y82006D01*
X93789Y81894D01*
X94367Y81684D01*
X94533Y81691D01*
X94645Y81813D01*
X94637Y81979D01*
X94515Y82091D01*
X93717Y82235D02*
X94119Y82235D01*
X95057Y82104D02*
X94441Y82104D01*
X94288Y82040D01*
X94225Y81887D01*
X94288Y81734D01*
X94441Y81671D01*
X95057Y81671D01*
X95210Y81734D01*
X95273Y81887D01*
X95210Y82040D01*
X95057Y82104D01*
X95561Y82301D02*
X94982Y82091D01*
X94860Y81979D01*
X94853Y81813D01*
X94965Y81691D01*
X95131Y81684D01*
X95709Y81894D01*
X95831Y82006D01*
X95838Y82172D01*
X95726Y82294D01*
X95561Y82301D01*
X95379Y82235D02*
X95780Y82235D01*
X95967Y82659D02*
X95496Y82264D01*
X95419Y82117D01*
X95469Y81959D01*
X95616Y81882D01*
X95774Y81932D01*
X96245Y82327D01*
X96322Y82474D01*
X96272Y82632D01*
X96125Y82709D01*
X95967Y82659D01*
X95698Y82433D02*
X96300Y82433D01*
X96226Y83134D02*
X95919Y82602D01*
X95897Y82437D01*
X95998Y82306D01*
X96162Y82284D01*
X96294Y82385D01*
X96601Y82918D01*
X96623Y83082D01*
X96522Y83214D01*
X96358Y83235D01*
X96226Y83134D01*
X96053Y82835D02*
X96554Y82835D01*
X96307Y83670D02*
X96200Y83064D01*
X96236Y82902D01*
X96376Y82813D01*
X96538Y82849D01*
X96627Y82988D01*
X96734Y83594D01*
X96698Y83756D01*
X96558Y83845D01*
X96396Y83809D01*
X96307Y83670D01*
X96253Y83364D02*
X96693Y83364D01*
X98154Y88986D02*
X98154Y81900D01*
X98218Y81747D01*
X98371Y81683D01*
X98524Y81747D01*
X98587Y81900D01*
X98587Y88986D01*
X98524Y89139D01*
X98371Y89203D01*
X98218Y89139D01*
X98154Y88986D01*
X98154Y82234D02*
X98587Y82234D01*
X98154Y82786D02*
X98587Y82786D01*
X98154Y83337D02*
X98587Y83337D01*
X98154Y83888D02*
X98587Y83888D01*
X98154Y84439D02*
X98587Y84439D01*
X98154Y84990D02*
X98587Y84990D01*
X98154Y85541D02*
X98587Y85541D01*
X98154Y86093D02*
X98587Y86093D01*
X98154Y86644D02*
X98587Y86644D01*
X98154Y87195D02*
X98587Y87195D01*
X98154Y87746D02*
X98587Y87746D01*
X98154Y88297D02*
X98587Y88297D01*
X98154Y88849D02*
X98587Y88849D01*
X101006Y84121D02*
X98565Y89082D01*
X98441Y89191D01*
X98275Y89181D01*
X98166Y89056D01*
X98177Y88891D01*
X100618Y83930D01*
X100742Y83821D01*
X100907Y83831D01*
X101017Y83956D01*
X101006Y84121D01*
X100400Y84372D02*
X100883Y84372D01*
X100129Y84923D02*
X100612Y84923D01*
X99858Y85474D02*
X100340Y85474D01*
X99587Y86025D02*
X100069Y86025D01*
X99315Y86577D02*
X99798Y86577D01*
X99044Y87128D02*
X99527Y87128D01*
X98773Y87679D02*
X99256Y87679D01*
X98502Y88230D02*
X98984Y88230D01*
X98230Y88781D02*
X98713Y88781D01*
X103138Y89084D02*
X100619Y84124D01*
X100606Y83959D01*
X100714Y83833D01*
X100879Y83820D01*
X101005Y83928D01*
X103525Y88888D01*
X103537Y89054D01*
X103430Y89179D01*
X103264Y89192D01*
X103138Y89084D01*
X100744Y84371D02*
X101230Y84371D01*
X101024Y84922D02*
X101510Y84922D01*
X101304Y85473D02*
X101790Y85473D01*
X101584Y86025D02*
X102070Y86025D01*
X101864Y86576D02*
X102350Y86576D01*
X102144Y87127D02*
X102630Y87127D01*
X102424Y87678D02*
X102910Y87678D01*
X102704Y88229D02*
X103190Y88229D01*
X102984Y88781D02*
X103470Y88781D01*
X103548Y81900D02*
X103548Y88986D01*
X103485Y89139D01*
X103332Y89203D01*
X103178Y89139D01*
X103115Y88986D01*
X103115Y81900D01*
X103178Y81747D01*
X103332Y81683D01*
X103485Y81747D01*
X103548Y81900D01*
X103115Y82234D02*
X103548Y82234D01*
X103115Y82786D02*
X103548Y82786D01*
X103115Y83337D02*
X103548Y83337D01*
X103115Y83888D02*
X103548Y83888D01*
X103115Y84439D02*
X103548Y84439D01*
X103115Y84990D02*
X103548Y84990D01*
X103115Y85541D02*
X103548Y85541D01*
X103115Y86093D02*
X103548Y86093D01*
X103115Y86644D02*
X103548Y86644D01*
X103115Y87195D02*
X103548Y87195D01*
X103115Y87746D02*
X103548Y87746D01*
X103115Y88297D02*
X103548Y88297D01*
X103115Y88849D02*
X103548Y88849D01*
X104926Y85443D02*
X104926Y81900D01*
X104989Y81747D01*
X105143Y81683D01*
X105296Y81747D01*
X105359Y81900D01*
X105359Y85443D01*
X105296Y85596D01*
X105143Y85660D01*
X104989Y85596D01*
X104926Y85443D01*
X104926Y82234D02*
X105359Y82234D01*
X104926Y82786D02*
X105359Y82786D01*
X104926Y83337D02*
X105359Y83337D01*
X104926Y83888D02*
X105359Y83888D01*
X104926Y84439D02*
X105359Y84439D01*
X104926Y84990D02*
X105359Y84990D01*
X104967Y85541D02*
X105318Y85541D01*
X106875Y85660D02*
X105143Y85660D01*
X104989Y85596D01*
X104926Y85443D01*
X104989Y85290D01*
X105143Y85227D01*
X106875Y85227D01*
X107028Y85290D01*
X107091Y85443D01*
X107028Y85596D01*
X106875Y85660D01*
X107443Y85803D02*
X106837Y85696D01*
X106697Y85607D01*
X106662Y85445D01*
X106751Y85305D01*
X106912Y85269D01*
X107518Y85376D01*
X107658Y85465D01*
X107694Y85627D01*
X107605Y85767D01*
X107443Y85803D01*
X107905Y86084D02*
X107373Y85777D01*
X107272Y85645D01*
X107293Y85481D01*
X107425Y85380D01*
X107589Y85402D01*
X108122Y85709D01*
X108223Y85841D01*
X108201Y86005D01*
X108070Y86106D01*
X107905Y86084D01*
X107640Y85931D02*
X108211Y85931D01*
X108243Y86507D02*
X107848Y86036D01*
X107798Y85878D01*
X107874Y85731D01*
X108033Y85681D01*
X108180Y85758D01*
X108575Y86229D01*
X108625Y86387D01*
X108548Y86534D01*
X108390Y86584D01*
X108243Y86507D01*
X108012Y86232D02*
X108576Y86232D01*
X108416Y87020D02*
X108206Y86442D01*
X108213Y86277D01*
X108335Y86165D01*
X108501Y86172D01*
X108613Y86294D01*
X108823Y86872D01*
X108816Y87038D01*
X108694Y87150D01*
X108528Y87143D01*
X108416Y87020D01*
X108305Y86716D02*
X108766Y86716D01*
X108403Y87562D02*
X108403Y86946D01*
X108466Y86793D01*
X108620Y86730D01*
X108773Y86793D01*
X108836Y86946D01*
X108836Y87562D01*
X108773Y87715D01*
X108620Y87778D01*
X108466Y87715D01*
X108403Y87562D01*
X108403Y87281D02*
X108836Y87281D01*
X108206Y88066D02*
X108416Y87488D01*
X108528Y87365D01*
X108694Y87358D01*
X108816Y87470D01*
X108823Y87636D01*
X108613Y88214D01*
X108501Y88336D01*
X108335Y88343D01*
X108213Y88231D01*
X108206Y88066D01*
X108263Y87909D02*
X108723Y87909D01*
X107848Y88472D02*
X108243Y88001D01*
X108390Y87924D01*
X108548Y87974D01*
X108625Y88121D01*
X108575Y88279D01*
X108180Y88750D01*
X108033Y88827D01*
X107874Y88777D01*
X107798Y88630D01*
X107848Y88472D01*
X107847Y88475D02*
X108410Y88475D01*
X107373Y88731D02*
X107905Y88424D01*
X108070Y88402D01*
X108201Y88503D01*
X108223Y88667D01*
X108122Y88799D01*
X107589Y89106D01*
X107425Y89128D01*
X107293Y89027D01*
X107272Y88863D01*
X107373Y88731D01*
X107284Y88953D02*
X107854Y88953D01*
X106837Y88812D02*
X107443Y88706D01*
X107605Y88742D01*
X107694Y88881D01*
X107658Y89043D01*
X107518Y89132D01*
X106912Y89239D01*
X106751Y89203D01*
X106662Y89063D01*
X106697Y88902D01*
X106837Y88812D01*
X105143Y88770D02*
X106875Y88770D01*
X107028Y88833D01*
X107091Y88986D01*
X107028Y89139D01*
X106875Y89203D01*
X105143Y89203D01*
X104989Y89139D01*
X104926Y88986D01*
X104989Y88833D01*
X105143Y88770D01*
X105359Y85443D02*
X105359Y88986D01*
X105296Y89139D01*
X105143Y89203D01*
X104989Y89139D01*
X104926Y88986D01*
X104926Y85443D01*
X104989Y85290D01*
X105143Y85227D01*
X105296Y85290D01*
X105359Y85443D01*
X104926Y85778D02*
X105359Y85778D01*
X104926Y86329D02*
X105359Y86329D01*
X104926Y86880D02*
X105359Y86880D01*
X104926Y87431D02*
X105359Y87431D01*
X104926Y87982D02*
X105359Y87982D01*
X104926Y88534D02*
X105359Y88534D01*
X104967Y89085D02*
X105318Y89085D01*
X113011Y88069D02*
X113119Y87527D01*
X113211Y87389D01*
X113374Y87357D01*
X113512Y87449D01*
X113544Y87611D01*
X113436Y88154D01*
X113344Y88291D01*
X113181Y88324D01*
X113044Y88232D01*
X113011Y88069D01*
X113043Y87908D02*
X113485Y87908D01*
X112736Y88451D02*
X113044Y87991D01*
X113181Y87899D01*
X113344Y87931D01*
X113436Y88069D01*
X113404Y88232D01*
X113096Y88692D01*
X112959Y88784D01*
X112796Y88751D01*
X112704Y88613D01*
X112736Y88451D01*
X112737Y88450D02*
X113258Y88450D01*
X112336Y88698D02*
X112796Y88391D01*
X112959Y88359D01*
X113096Y88451D01*
X113129Y88613D01*
X113037Y88751D01*
X112577Y89059D01*
X112414Y89091D01*
X112277Y88999D01*
X112244Y88836D01*
X112336Y88698D01*
X112259Y88910D02*
X112799Y88910D01*
X111872Y88774D02*
X112414Y88666D01*
X112577Y88698D01*
X112669Y88836D01*
X112637Y88999D01*
X112499Y89091D01*
X111956Y89199D01*
X111794Y89166D01*
X111702Y89029D01*
X111734Y88866D01*
X111872Y88774D01*
X111414Y88666D02*
X111956Y88774D01*
X112094Y88866D01*
X112127Y89029D01*
X112035Y89166D01*
X111872Y89199D01*
X111330Y89091D01*
X111192Y88999D01*
X111159Y88836D01*
X111252Y88698D01*
X111414Y88666D01*
X111032Y88391D02*
X111492Y88698D01*
X111584Y88836D01*
X111552Y88999D01*
X111414Y89091D01*
X111252Y89059D01*
X110792Y88751D01*
X110700Y88613D01*
X110732Y88451D01*
X110870Y88359D01*
X111032Y88391D01*
X111029Y88910D02*
X111570Y88910D01*
X110785Y87991D02*
X111092Y88451D01*
X111124Y88613D01*
X111032Y88751D01*
X110870Y88784D01*
X110732Y88692D01*
X110425Y88232D01*
X110392Y88069D01*
X110484Y87931D01*
X110647Y87899D01*
X110785Y87991D01*
X110571Y88450D02*
X111092Y88450D01*
X110709Y87527D02*
X110817Y88069D01*
X110785Y88232D01*
X110647Y88324D01*
X110484Y88291D01*
X110392Y88154D01*
X110285Y87611D01*
X110317Y87449D01*
X110455Y87357D01*
X110617Y87389D01*
X110709Y87527D01*
X110344Y87908D02*
X110785Y87908D01*
X110691Y81803D02*
X113525Y87472D01*
X113537Y87638D01*
X113428Y87763D01*
X113263Y87774D01*
X113138Y87666D01*
X110303Y81997D01*
X110291Y81831D01*
X110400Y81706D01*
X110565Y81694D01*
X110691Y81803D01*
X110428Y82246D02*
X110912Y82246D01*
X110703Y82797D02*
X111187Y82797D01*
X110979Y83348D02*
X111463Y83348D01*
X111254Y83899D02*
X111739Y83899D01*
X111530Y84450D02*
X112014Y84450D01*
X111806Y85001D02*
X112290Y85001D01*
X112081Y85553D02*
X112565Y85553D01*
X112357Y86104D02*
X112841Y86104D01*
X112632Y86655D02*
X113117Y86655D01*
X112908Y87206D02*
X113392Y87206D01*
X113243Y87757D02*
X113433Y87757D01*
X113332Y82116D02*
X110497Y82116D01*
X110344Y82053D01*
X110280Y81900D01*
X110344Y81747D01*
X110497Y81683D01*
X113332Y81683D01*
X113485Y81747D01*
X113548Y81900D01*
X113485Y82053D01*
X113332Y82116D01*
X115463Y82817D02*
X115355Y83359D01*
X115263Y83497D01*
X115100Y83529D01*
X114963Y83437D01*
X114930Y83275D01*
X115038Y82732D01*
X115130Y82595D01*
X115293Y82562D01*
X115430Y82654D01*
X115463Y82817D01*
X114962Y83113D02*
X115404Y83113D01*
X115738Y82435D02*
X115430Y82895D01*
X115293Y82987D01*
X115130Y82955D01*
X115038Y82817D01*
X115070Y82654D01*
X115378Y82195D01*
X115515Y82103D01*
X115678Y82135D01*
X115770Y82273D01*
X115738Y82435D01*
X115071Y82654D02*
X115592Y82654D01*
X116138Y82188D02*
X115678Y82495D01*
X115515Y82527D01*
X115378Y82435D01*
X115345Y82273D01*
X115437Y82135D01*
X115897Y81828D01*
X116060Y81795D01*
X116198Y81887D01*
X116230Y82050D01*
X116138Y82188D01*
X115360Y82346D02*
X115900Y82346D01*
X116602Y82112D02*
X116060Y82220D01*
X115897Y82188D01*
X115805Y82050D01*
X115837Y81887D01*
X115975Y81795D01*
X116518Y81687D01*
X116680Y81720D01*
X116772Y81858D01*
X116740Y82020D01*
X116602Y82112D01*
X117060Y82220D02*
X116518Y82112D01*
X116380Y82020D01*
X116348Y81858D01*
X116440Y81720D01*
X116602Y81687D01*
X117145Y81795D01*
X117282Y81887D01*
X117315Y82050D01*
X117223Y82188D01*
X117060Y82220D01*
X117442Y82495D02*
X116982Y82188D01*
X116890Y82050D01*
X116922Y81887D01*
X117060Y81795D01*
X117223Y81828D01*
X117682Y82135D01*
X117774Y82273D01*
X117742Y82435D01*
X117604Y82527D01*
X117442Y82495D01*
X117220Y82346D02*
X117760Y82346D01*
X117689Y82895D02*
X117382Y82435D01*
X117350Y82273D01*
X117442Y82135D01*
X117604Y82102D01*
X117742Y82195D01*
X118049Y82654D01*
X118082Y82817D01*
X117990Y82955D01*
X117827Y82987D01*
X117689Y82895D01*
X117528Y82654D02*
X118049Y82654D01*
X117765Y83359D02*
X117657Y82817D01*
X117689Y82654D01*
X117827Y82562D01*
X117990Y82595D01*
X118082Y82732D01*
X118190Y83275D01*
X118157Y83437D01*
X118019Y83529D01*
X117857Y83497D01*
X117765Y83359D01*
X117716Y83113D02*
X118157Y83113D01*
X118194Y83317D02*
X118194Y84341D01*
X118130Y84494D01*
X117977Y84557D01*
X117824Y84494D01*
X117761Y84341D01*
X117761Y83317D01*
X117824Y83164D01*
X117977Y83101D01*
X118130Y83164D01*
X118194Y83317D01*
X117761Y83652D02*
X118194Y83652D01*
X117761Y84203D02*
X118194Y84203D01*
X117657Y84841D02*
X117765Y84298D01*
X117857Y84161D01*
X118019Y84128D01*
X118157Y84220D01*
X118190Y84383D01*
X118082Y84925D01*
X117990Y85063D01*
X117827Y85095D01*
X117689Y85003D01*
X117657Y84841D01*
X117689Y84680D02*
X118131Y84680D01*
X117382Y85223D02*
X117689Y84763D01*
X117827Y84671D01*
X117990Y84703D01*
X118082Y84841D01*
X118049Y85003D01*
X117742Y85463D01*
X117604Y85555D01*
X117442Y85523D01*
X117350Y85385D01*
X117382Y85223D01*
X117383Y85222D02*
X117903Y85222D01*
X116982Y85470D02*
X117442Y85163D01*
X117604Y85131D01*
X117742Y85223D01*
X117774Y85385D01*
X117682Y85523D01*
X117223Y85830D01*
X117060Y85863D01*
X116922Y85770D01*
X116890Y85608D01*
X116982Y85470D01*
X116905Y85682D02*
X117445Y85682D01*
X116518Y85546D02*
X117060Y85438D01*
X117223Y85470D01*
X117315Y85608D01*
X117282Y85770D01*
X117145Y85863D01*
X116602Y85970D01*
X116440Y85938D01*
X116348Y85800D01*
X116380Y85638D01*
X116518Y85546D01*
X116560Y85975D02*
X116166Y85975D01*
X116013Y85911D01*
X115950Y85758D01*
X116013Y85605D01*
X116166Y85541D01*
X116560Y85541D01*
X116713Y85605D01*
X116776Y85758D01*
X116713Y85911D01*
X116560Y85975D01*
X116166Y85541D02*
X116560Y85541D01*
X116713Y85605D01*
X116776Y85758D01*
X116713Y85911D01*
X116560Y85975D01*
X116166Y85975D01*
X116013Y85911D01*
X115950Y85758D01*
X116013Y85605D01*
X116166Y85541D01*
X117067Y86095D02*
X116512Y85969D01*
X116377Y85873D01*
X116349Y85710D01*
X116444Y85575D01*
X116608Y85547D01*
X117162Y85673D01*
X117298Y85768D01*
X117326Y85932D01*
X117230Y86067D01*
X117067Y86095D01*
X117453Y86389D02*
X116989Y86061D01*
X116901Y85920D01*
X116938Y85759D01*
X117078Y85670D01*
X117240Y85707D01*
X117704Y86036D01*
X117792Y86176D01*
X117755Y86337D01*
X117615Y86426D01*
X117453Y86389D01*
X117217Y86222D02*
X117782Y86222D01*
X117698Y86809D02*
X117395Y86328D01*
X117367Y86164D01*
X117463Y86029D01*
X117627Y86001D01*
X117762Y86097D01*
X118065Y86578D01*
X118093Y86742D01*
X117997Y86877D01*
X117834Y86905D01*
X117698Y86809D01*
X117537Y86552D02*
X118049Y86552D01*
X117764Y87291D02*
X117668Y86730D01*
X117705Y86568D01*
X117845Y86480D01*
X118007Y86517D01*
X118095Y86657D01*
X118191Y87218D01*
X118154Y87379D01*
X118014Y87468D01*
X117852Y87431D01*
X117764Y87291D01*
X117720Y87031D02*
X118159Y87031D01*
X118194Y87254D02*
X118194Y87569D01*
X118130Y87722D01*
X117977Y87786D01*
X117824Y87722D01*
X117761Y87569D01*
X117761Y87254D01*
X117824Y87101D01*
X117977Y87038D01*
X118130Y87101D01*
X118194Y87254D01*
X117769Y87589D02*
X118186Y87589D01*
X117657Y88069D02*
X117765Y87527D01*
X117857Y87389D01*
X118019Y87357D01*
X118157Y87449D01*
X118190Y87611D01*
X118082Y88154D01*
X117990Y88291D01*
X117827Y88324D01*
X117689Y88232D01*
X117657Y88069D01*
X117689Y87908D02*
X118131Y87908D01*
X117382Y88451D02*
X117689Y87991D01*
X117827Y87899D01*
X117990Y87931D01*
X118082Y88069D01*
X118049Y88232D01*
X117742Y88692D01*
X117604Y88784D01*
X117442Y88751D01*
X117350Y88613D01*
X117382Y88451D01*
X117383Y88450D02*
X117903Y88450D01*
X116982Y88698D02*
X117442Y88391D01*
X117604Y88359D01*
X117742Y88451D01*
X117774Y88613D01*
X117682Y88751D01*
X117223Y89059D01*
X117060Y89091D01*
X116922Y88999D01*
X116890Y88836D01*
X116982Y88698D01*
X116905Y88910D02*
X117445Y88910D01*
X116518Y88774D02*
X117060Y88666D01*
X117223Y88698D01*
X117315Y88836D01*
X117282Y88999D01*
X117145Y89091D01*
X116602Y89199D01*
X116440Y89166D01*
X116348Y89029D01*
X116380Y88866D01*
X116518Y88774D01*
X116060Y88666D02*
X116602Y88774D01*
X116740Y88866D01*
X116772Y89029D01*
X116680Y89166D01*
X116518Y89199D01*
X115975Y89091D01*
X115837Y88999D01*
X115805Y88836D01*
X115897Y88698D01*
X116060Y88666D01*
X115678Y88391D02*
X116138Y88698D01*
X116230Y88836D01*
X116198Y88999D01*
X116060Y89091D01*
X115897Y89059D01*
X115437Y88751D01*
X115345Y88613D01*
X115378Y88451D01*
X115515Y88359D01*
X115678Y88391D01*
X115675Y88910D02*
X116215Y88910D01*
X115430Y87991D02*
X115738Y88451D01*
X115770Y88613D01*
X115678Y88751D01*
X115515Y88784D01*
X115378Y88692D01*
X115070Y88232D01*
X115038Y88069D01*
X115130Y87931D01*
X115293Y87899D01*
X115430Y87991D01*
X115216Y88450D02*
X115737Y88450D01*
X115355Y87527D02*
X115463Y88069D01*
X115430Y88232D01*
X115293Y88324D01*
X115130Y88291D01*
X115038Y88154D01*
X114930Y87611D01*
X114963Y87449D01*
X115100Y87357D01*
X115263Y87389D01*
X115355Y87527D01*
X114989Y87908D02*
X115431Y87908D01*
X96116Y64829D02*
X96116Y69081D01*
X96052Y69234D01*
X95899Y69297D01*
X95746Y69234D01*
X95683Y69081D01*
X95683Y64829D01*
X95746Y64675D01*
X95899Y64612D01*
X96052Y64675D01*
X96116Y64829D01*
X95683Y65163D02*
X96116Y65163D01*
X95683Y65714D02*
X96116Y65714D01*
X95683Y66266D02*
X96116Y66266D01*
X95683Y66817D02*
X96116Y66817D01*
X95683Y67368D02*
X96116Y67368D01*
X95683Y67919D02*
X96116Y67919D01*
X95683Y68470D02*
X96116Y68470D01*
X95683Y69021D02*
X96116Y69021D01*
X95579Y69581D02*
X95687Y69038D01*
X95779Y68900D01*
X95941Y68868D01*
X96079Y68960D01*
X96111Y69123D01*
X96004Y69665D01*
X95911Y69803D01*
X95749Y69835D01*
X95611Y69743D01*
X95579Y69581D01*
X95611Y69419D02*
X96052Y69419D01*
X95304Y69962D02*
X95611Y69503D01*
X95749Y69411D01*
X95911Y69443D01*
X96004Y69581D01*
X95971Y69743D01*
X95664Y70203D01*
X95526Y70295D01*
X95364Y70263D01*
X95272Y70125D01*
X95304Y69962D01*
X95825Y69962D01*
X94904Y70210D02*
X95364Y69903D01*
X95526Y69870D01*
X95664Y69962D01*
X95696Y70125D01*
X95604Y70263D01*
X95144Y70570D01*
X94982Y70602D01*
X94844Y70510D01*
X94812Y70348D01*
X94904Y70210D01*
X94826Y70422D02*
X95367Y70422D01*
X94439Y70285D02*
X94982Y70178D01*
X95144Y70210D01*
X95236Y70348D01*
X95204Y70510D01*
X95066Y70602D01*
X94524Y70710D01*
X94361Y70678D01*
X94269Y70540D01*
X94302Y70378D01*
X94439Y70285D01*
X93982Y70178D02*
X94524Y70285D01*
X94662Y70378D01*
X94694Y70540D01*
X94602Y70678D01*
X94439Y70710D01*
X93897Y70602D01*
X93759Y70510D01*
X93727Y70348D01*
X93819Y70210D01*
X93982Y70178D01*
X93600Y69903D02*
X94060Y70210D01*
X94152Y70348D01*
X94119Y70510D01*
X93982Y70602D01*
X93819Y70570D01*
X93359Y70263D01*
X93267Y70125D01*
X93299Y69962D01*
X93437Y69870D01*
X93600Y69903D01*
X93597Y70422D02*
X94137Y70422D01*
X93352Y69503D02*
X93660Y69962D01*
X93692Y70125D01*
X93600Y70263D01*
X93437Y70295D01*
X93299Y70203D01*
X92992Y69743D01*
X92960Y69581D01*
X93052Y69443D01*
X93215Y69411D01*
X93352Y69503D01*
X93138Y69962D02*
X93659Y69962D01*
X93277Y69038D02*
X93385Y69581D01*
X93352Y69743D01*
X93215Y69835D01*
X93052Y69803D01*
X92960Y69665D01*
X92852Y69123D01*
X92884Y68960D01*
X93022Y68868D01*
X93185Y68900D01*
X93277Y69038D01*
X92911Y69419D02*
X93353Y69419D01*
X92848Y69081D02*
X92848Y64829D01*
X92911Y64675D01*
X93064Y64612D01*
X93218Y64675D01*
X93281Y64829D01*
X93281Y69081D01*
X93218Y69234D01*
X93064Y69297D01*
X92911Y69234D01*
X92848Y69081D01*
X92848Y65163D02*
X93281Y65163D01*
X92848Y65714D02*
X93281Y65714D01*
X92848Y66266D02*
X93281Y66266D01*
X92848Y66817D02*
X93281Y66817D01*
X92848Y67368D02*
X93281Y67368D01*
X92848Y67919D02*
X93281Y67919D01*
X92848Y68470D02*
X93281Y68470D01*
X92848Y69021D02*
X93281Y69021D01*
X93385Y64328D02*
X93277Y64871D01*
X93185Y65009D01*
X93022Y65041D01*
X92884Y64949D01*
X92852Y64786D01*
X92960Y64244D01*
X93052Y64106D01*
X93215Y64074D01*
X93352Y64166D01*
X93385Y64328D01*
X92884Y64625D02*
X93326Y64625D01*
X93660Y63947D02*
X93352Y64406D01*
X93215Y64499D01*
X93052Y64466D01*
X92960Y64328D01*
X92992Y64166D01*
X93299Y63706D01*
X93437Y63614D01*
X93600Y63646D01*
X93692Y63784D01*
X93660Y63947D01*
X92993Y64165D02*
X93514Y64165D01*
X94060Y63699D02*
X93600Y64006D01*
X93437Y64039D01*
X93299Y63947D01*
X93267Y63784D01*
X93359Y63646D01*
X93819Y63339D01*
X93982Y63307D01*
X94119Y63399D01*
X94152Y63561D01*
X94060Y63699D01*
X93282Y63858D02*
X93822Y63858D01*
X94524Y63624D02*
X93982Y63731D01*
X93819Y63699D01*
X93727Y63561D01*
X93759Y63399D01*
X93897Y63307D01*
X94439Y63199D01*
X94602Y63231D01*
X94694Y63369D01*
X94662Y63532D01*
X94524Y63624D01*
X94982Y63731D02*
X94439Y63624D01*
X94302Y63532D01*
X94269Y63369D01*
X94361Y63231D01*
X94524Y63199D01*
X95066Y63307D01*
X95204Y63399D01*
X95236Y63561D01*
X95144Y63699D01*
X94982Y63731D01*
X95364Y64006D02*
X94904Y63699D01*
X94812Y63561D01*
X94844Y63399D01*
X94982Y63307D01*
X95144Y63339D01*
X95604Y63646D01*
X95696Y63784D01*
X95664Y63947D01*
X95526Y64039D01*
X95364Y64006D01*
X95141Y63858D02*
X95682Y63858D01*
X95611Y64406D02*
X95304Y63947D01*
X95272Y63784D01*
X95364Y63646D01*
X95526Y63614D01*
X95664Y63706D01*
X95971Y64166D01*
X96004Y64328D01*
X95911Y64466D01*
X95749Y64499D01*
X95611Y64406D01*
X95450Y64165D02*
X95971Y64165D01*
X95687Y64871D02*
X95579Y64328D01*
X95611Y64166D01*
X95749Y64074D01*
X95911Y64106D01*
X96004Y64244D01*
X96111Y64786D01*
X96079Y64949D01*
X95941Y65041D01*
X95779Y65009D01*
X95687Y64871D01*
X95638Y64625D02*
X96079Y64625D01*
X100761Y64829D02*
X100761Y65852D01*
X100698Y66005D01*
X100545Y66069D01*
X100392Y66005D01*
X100328Y65852D01*
X100328Y64829D01*
X100392Y64675D01*
X100545Y64612D01*
X100698Y64675D01*
X100761Y64829D01*
X100328Y65163D02*
X100761Y65163D01*
X100328Y65714D02*
X100761Y65714D01*
X100224Y66352D02*
X100332Y65810D01*
X100424Y65672D01*
X100587Y65640D01*
X100725Y65732D01*
X100757Y65894D01*
X100649Y66437D01*
X100557Y66575D01*
X100395Y66607D01*
X100257Y66515D01*
X100224Y66352D01*
X100257Y66191D02*
X100698Y66191D01*
X99950Y66734D02*
X100257Y66274D01*
X100395Y66182D01*
X100557Y66215D01*
X100649Y66352D01*
X100617Y66515D01*
X100310Y66975D01*
X100172Y67067D01*
X100009Y67034D01*
X99917Y66897D01*
X99950Y66734D01*
X99950Y66733D02*
X100471Y66733D01*
X99549Y66982D02*
X100009Y66674D01*
X100172Y66642D01*
X100310Y66734D01*
X100342Y66897D01*
X100250Y67034D01*
X99790Y67342D01*
X99628Y67374D01*
X99490Y67282D01*
X99457Y67119D01*
X99549Y66982D01*
X99472Y67193D02*
X100012Y67193D01*
X99085Y67057D02*
X99628Y66949D01*
X99790Y66982D01*
X99882Y67119D01*
X99850Y67282D01*
X99712Y67374D01*
X99170Y67482D01*
X99007Y67450D01*
X98915Y67312D01*
X98947Y67149D01*
X99085Y67057D01*
X98627Y66949D02*
X99170Y67057D01*
X99307Y67149D01*
X99340Y67312D01*
X99248Y67450D01*
X99085Y67482D01*
X98543Y67374D01*
X98405Y67282D01*
X98373Y67119D01*
X98465Y66982D01*
X98627Y66949D01*
X98246Y66674D02*
X98705Y66982D01*
X98797Y67119D01*
X98765Y67282D01*
X98627Y67374D01*
X98465Y67342D01*
X98005Y67034D01*
X97913Y66897D01*
X97945Y66734D01*
X98083Y66642D01*
X98246Y66674D01*
X98243Y67193D02*
X98783Y67193D01*
X97998Y66274D02*
X98305Y66734D01*
X98338Y66897D01*
X98246Y67034D01*
X98083Y67067D01*
X97945Y66975D01*
X97638Y66515D01*
X97606Y66352D01*
X97698Y66215D01*
X97860Y66182D01*
X97998Y66274D01*
X97784Y66733D02*
X98305Y66733D01*
X97922Y65810D02*
X98030Y66352D01*
X97998Y66515D01*
X97860Y66607D01*
X97698Y66575D01*
X97606Y66437D01*
X97498Y65894D01*
X97530Y65732D01*
X97668Y65640D01*
X97830Y65672D01*
X97922Y65810D01*
X97557Y66191D02*
X97998Y66191D01*
X97494Y65852D02*
X97494Y64829D01*
X97557Y64675D01*
X97710Y64612D01*
X97863Y64675D01*
X97927Y64829D01*
X97927Y65852D01*
X97863Y66005D01*
X97710Y66069D01*
X97557Y66005D01*
X97494Y65852D01*
X97494Y65163D02*
X97927Y65163D01*
X97494Y65714D02*
X97927Y65714D01*
X98030Y64328D02*
X97922Y64871D01*
X97830Y65009D01*
X97668Y65041D01*
X97530Y64949D01*
X97498Y64786D01*
X97606Y64244D01*
X97698Y64106D01*
X97860Y64074D01*
X97998Y64166D01*
X98030Y64328D01*
X97530Y64625D02*
X97971Y64625D01*
X98305Y63947D02*
X97998Y64406D01*
X97860Y64499D01*
X97698Y64466D01*
X97606Y64328D01*
X97638Y64166D01*
X97945Y63706D01*
X98083Y63614D01*
X98246Y63646D01*
X98338Y63784D01*
X98305Y63947D01*
X97638Y64165D02*
X98159Y64165D01*
X98705Y63699D02*
X98246Y64006D01*
X98083Y64039D01*
X97945Y63947D01*
X97913Y63784D01*
X98005Y63646D01*
X98465Y63339D01*
X98627Y63307D01*
X98765Y63399D01*
X98797Y63561D01*
X98705Y63699D01*
X97928Y63858D02*
X98468Y63858D01*
X99170Y63624D02*
X98627Y63731D01*
X98465Y63699D01*
X98373Y63561D01*
X98405Y63399D01*
X98543Y63307D01*
X99085Y63199D01*
X99248Y63231D01*
X99340Y63369D01*
X99307Y63532D01*
X99170Y63624D01*
X99628Y63731D02*
X99085Y63624D01*
X98947Y63532D01*
X98915Y63369D01*
X99007Y63231D01*
X99170Y63199D01*
X99712Y63307D01*
X99850Y63399D01*
X99882Y63561D01*
X99790Y63699D01*
X99628Y63731D01*
X100009Y64006D02*
X99549Y63699D01*
X99457Y63561D01*
X99490Y63399D01*
X99628Y63307D01*
X99790Y63339D01*
X100250Y63646D01*
X100342Y63784D01*
X100310Y63947D01*
X100172Y64039D01*
X100009Y64006D01*
X99787Y63858D02*
X100327Y63858D01*
X100257Y64406D02*
X99950Y63947D01*
X99917Y63784D01*
X100009Y63646D01*
X100172Y63614D01*
X100310Y63706D01*
X100617Y64166D01*
X100649Y64328D01*
X100557Y64466D01*
X100395Y64499D01*
X100257Y64406D01*
X100096Y64165D02*
X100616Y64165D01*
X100332Y64871D02*
X100224Y64328D01*
X100257Y64166D01*
X100395Y64074D01*
X100557Y64106D01*
X100649Y64244D01*
X100757Y64786D01*
X100725Y64949D01*
X100587Y65041D01*
X100424Y65009D01*
X100332Y64871D01*
X100283Y64625D02*
X100725Y64625D01*
X100761Y68766D02*
X100761Y69081D01*
X100698Y69234D01*
X100545Y69297D01*
X100392Y69234D01*
X100328Y69081D01*
X100328Y68766D01*
X100392Y68612D01*
X100545Y68549D01*
X100698Y68612D01*
X100761Y68766D01*
X100336Y69100D02*
X100753Y69100D01*
X100224Y69581D02*
X100332Y69038D01*
X100424Y68900D01*
X100587Y68868D01*
X100725Y68960D01*
X100757Y69123D01*
X100649Y69665D01*
X100557Y69803D01*
X100395Y69835D01*
X100257Y69743D01*
X100224Y69581D01*
X100257Y69419D02*
X100698Y69419D01*
X99950Y69962D02*
X100257Y69503D01*
X100395Y69411D01*
X100557Y69443D01*
X100649Y69581D01*
X100617Y69743D01*
X100310Y70203D01*
X100172Y70295D01*
X100009Y70263D01*
X99917Y70125D01*
X99950Y69962D01*
X100471Y69962D01*
X99549Y70210D02*
X100009Y69903D01*
X100172Y69870D01*
X100310Y69962D01*
X100342Y70125D01*
X100250Y70263D01*
X99790Y70570D01*
X99628Y70602D01*
X99490Y70510D01*
X99457Y70348D01*
X99549Y70210D01*
X99472Y70422D02*
X100012Y70422D01*
X99085Y70285D02*
X99628Y70178D01*
X99790Y70210D01*
X99882Y70348D01*
X99850Y70510D01*
X99712Y70602D01*
X99170Y70710D01*
X99007Y70678D01*
X98915Y70540D01*
X98947Y70378D01*
X99085Y70285D01*
X98627Y70178D02*
X99170Y70285D01*
X99307Y70378D01*
X99340Y70540D01*
X99248Y70678D01*
X99085Y70710D01*
X98543Y70602D01*
X98405Y70510D01*
X98373Y70348D01*
X98465Y70210D01*
X98627Y70178D01*
X98246Y69903D02*
X98705Y70210D01*
X98797Y70348D01*
X98765Y70510D01*
X98627Y70602D01*
X98465Y70570D01*
X98005Y70263D01*
X97913Y70125D01*
X97945Y69962D01*
X98083Y69870D01*
X98246Y69903D01*
X98243Y70422D02*
X98783Y70422D01*
X97998Y69503D02*
X98305Y69962D01*
X98338Y70125D01*
X98246Y70263D01*
X98083Y70295D01*
X97945Y70203D01*
X97638Y69743D01*
X97606Y69581D01*
X97698Y69443D01*
X97860Y69411D01*
X97998Y69503D01*
X97784Y69962D02*
X98305Y69962D01*
X97922Y69038D02*
X98030Y69581D01*
X97998Y69743D01*
X97860Y69835D01*
X97698Y69803D01*
X97606Y69665D01*
X97498Y69123D01*
X97530Y68960D01*
X97668Y68868D01*
X97830Y68900D01*
X97922Y69038D01*
X97557Y69419D02*
X97998Y69419D01*
X97494Y69081D02*
X97494Y68766D01*
X97557Y68612D01*
X97710Y68549D01*
X97863Y68612D01*
X97927Y68766D01*
X97927Y69081D01*
X97863Y69234D01*
X97710Y69297D01*
X97557Y69234D01*
X97494Y69081D01*
X97502Y69100D02*
X97918Y69100D01*
X98030Y68265D02*
X97922Y68808D01*
X97830Y68946D01*
X97668Y68978D01*
X97530Y68886D01*
X97498Y68723D01*
X97606Y68181D01*
X97698Y68043D01*
X97860Y68011D01*
X97998Y68103D01*
X98030Y68265D01*
X97530Y68562D02*
X97971Y68562D01*
X98305Y67884D02*
X97998Y68343D01*
X97860Y68436D01*
X97698Y68403D01*
X97606Y68265D01*
X97638Y68103D01*
X97945Y67643D01*
X98083Y67551D01*
X98246Y67583D01*
X98338Y67721D01*
X98305Y67884D01*
X97638Y68102D02*
X98159Y68102D01*
X98705Y67636D02*
X98246Y67943D01*
X98083Y67976D01*
X97945Y67884D01*
X97913Y67721D01*
X98005Y67583D01*
X98465Y67276D01*
X98627Y67244D01*
X98765Y67336D01*
X98797Y67498D01*
X98705Y67636D01*
X97928Y67795D02*
X98468Y67795D01*
X99170Y67561D02*
X98627Y67668D01*
X98465Y67636D01*
X98373Y67498D01*
X98405Y67336D01*
X98543Y67244D01*
X99085Y67136D01*
X99248Y67168D01*
X99340Y67306D01*
X99307Y67469D01*
X99170Y67561D01*
X99628Y67668D02*
X99085Y67561D01*
X98947Y67469D01*
X98915Y67306D01*
X99007Y67168D01*
X99170Y67136D01*
X99712Y67244D01*
X99850Y67336D01*
X99882Y67498D01*
X99790Y67636D01*
X99628Y67668D01*
X100009Y67943D02*
X99549Y67636D01*
X99457Y67498D01*
X99490Y67336D01*
X99628Y67244D01*
X99790Y67276D01*
X100250Y67583D01*
X100342Y67721D01*
X100310Y67884D01*
X100172Y67976D01*
X100009Y67943D01*
X99787Y67795D02*
X100327Y67795D01*
X100257Y68343D02*
X99950Y67884D01*
X99917Y67721D01*
X100009Y67583D01*
X100172Y67551D01*
X100310Y67643D01*
X100617Y68103D01*
X100649Y68265D01*
X100557Y68403D01*
X100395Y68436D01*
X100257Y68343D01*
X100096Y68102D02*
X100616Y68102D01*
X100332Y68808D02*
X100224Y68265D01*
X100257Y68103D01*
X100395Y68011D01*
X100557Y68043D01*
X100649Y68181D01*
X100757Y68723D01*
X100725Y68886D01*
X100587Y68978D01*
X100424Y68946D01*
X100332Y68808D01*
X100283Y68562D02*
X100725Y68562D01*
X105407Y64829D02*
X105407Y69081D01*
X105344Y69234D01*
X105190Y69297D01*
X105037Y69234D01*
X104974Y69081D01*
X104974Y64829D01*
X105037Y64675D01*
X105190Y64612D01*
X105344Y64675D01*
X105407Y64829D01*
X104974Y65163D02*
X105407Y65163D01*
X104974Y65714D02*
X105407Y65714D01*
X104974Y66266D02*
X105407Y66266D01*
X104974Y66817D02*
X105407Y66817D01*
X104974Y67368D02*
X105407Y67368D01*
X104974Y67919D02*
X105407Y67919D01*
X104974Y68470D02*
X105407Y68470D01*
X104974Y69021D02*
X105407Y69021D01*
X104870Y69581D02*
X104978Y69038D01*
X105070Y68900D01*
X105233Y68868D01*
X105370Y68960D01*
X105403Y69123D01*
X105295Y69665D01*
X105203Y69803D01*
X105040Y69835D01*
X104902Y69743D01*
X104870Y69581D01*
X104902Y69419D02*
X105344Y69419D01*
X104595Y69962D02*
X104902Y69503D01*
X105040Y69411D01*
X105203Y69443D01*
X105295Y69581D01*
X105263Y69743D01*
X104955Y70203D01*
X104818Y70295D01*
X104655Y70263D01*
X104563Y70125D01*
X104595Y69962D01*
X104596Y69962D02*
X105117Y69962D01*
X104195Y70210D02*
X104655Y69903D01*
X104818Y69870D01*
X104955Y69962D01*
X104988Y70125D01*
X104896Y70263D01*
X104436Y70570D01*
X104273Y70602D01*
X104135Y70510D01*
X104103Y70348D01*
X104195Y70210D01*
X104118Y70422D02*
X104658Y70422D01*
X103731Y70285D02*
X104273Y70178D01*
X104436Y70210D01*
X104528Y70348D01*
X104496Y70510D01*
X104358Y70602D01*
X103815Y70710D01*
X103653Y70678D01*
X103561Y70540D01*
X103593Y70378D01*
X103731Y70285D01*
X103273Y70178D02*
X103815Y70285D01*
X103953Y70378D01*
X103985Y70540D01*
X103893Y70678D01*
X103731Y70710D01*
X103188Y70602D01*
X103051Y70510D01*
X103018Y70348D01*
X103110Y70210D01*
X103273Y70178D01*
X102891Y69903D02*
X103351Y70210D01*
X103443Y70348D01*
X103411Y70510D01*
X103273Y70602D01*
X103110Y70570D01*
X102651Y70263D01*
X102559Y70125D01*
X102591Y69962D01*
X102729Y69870D01*
X102891Y69903D01*
X102888Y70422D02*
X103428Y70422D01*
X102644Y69503D02*
X102951Y69962D01*
X102983Y70125D01*
X102891Y70263D01*
X102729Y70295D01*
X102591Y70203D01*
X102284Y69743D01*
X102251Y69581D01*
X102343Y69443D01*
X102506Y69411D01*
X102644Y69503D01*
X102430Y69962D02*
X102950Y69962D01*
X102568Y69038D02*
X102676Y69581D01*
X102644Y69743D01*
X102506Y69835D01*
X102343Y69803D01*
X102251Y69665D01*
X102143Y69123D01*
X102176Y68960D01*
X102314Y68868D01*
X102476Y68900D01*
X102568Y69038D01*
X102202Y69419D02*
X102644Y69419D01*
X102139Y69081D02*
X102139Y64829D01*
X102203Y64675D01*
X102356Y64612D01*
X102509Y64675D01*
X102572Y64829D01*
X102572Y69081D01*
X102509Y69234D01*
X102356Y69297D01*
X102203Y69234D01*
X102139Y69081D01*
X102139Y65163D02*
X102572Y65163D01*
X102139Y65714D02*
X102572Y65714D01*
X102139Y66266D02*
X102572Y66266D01*
X102139Y66817D02*
X102572Y66817D01*
X102139Y67368D02*
X102572Y67368D01*
X102139Y67919D02*
X102572Y67919D01*
X102139Y68470D02*
X102572Y68470D01*
X102139Y69021D02*
X102572Y69021D01*
X102676Y64328D02*
X102568Y64871D01*
X102476Y65009D01*
X102314Y65041D01*
X102176Y64949D01*
X102143Y64786D01*
X102251Y64244D01*
X102343Y64106D01*
X102506Y64074D01*
X102644Y64166D01*
X102676Y64328D01*
X102175Y64625D02*
X102617Y64625D01*
X102951Y63947D02*
X102644Y64406D01*
X102506Y64499D01*
X102343Y64466D01*
X102251Y64328D01*
X102284Y64166D01*
X102591Y63706D01*
X102729Y63614D01*
X102891Y63646D01*
X102983Y63784D01*
X102951Y63947D01*
X102284Y64165D02*
X102805Y64165D01*
X103351Y63699D02*
X102891Y64006D01*
X102729Y64039D01*
X102591Y63947D01*
X102559Y63784D01*
X102651Y63646D01*
X103110Y63339D01*
X103273Y63307D01*
X103411Y63399D01*
X103443Y63561D01*
X103351Y63699D01*
X102573Y63858D02*
X103113Y63858D01*
X103815Y63624D02*
X103273Y63731D01*
X103110Y63699D01*
X103018Y63561D01*
X103051Y63399D01*
X103188Y63307D01*
X103731Y63199D01*
X103893Y63231D01*
X103985Y63369D01*
X103953Y63532D01*
X103815Y63624D01*
X104273Y63731D02*
X103731Y63624D01*
X103593Y63532D01*
X103561Y63369D01*
X103653Y63231D01*
X103815Y63199D01*
X104358Y63307D01*
X104496Y63399D01*
X104528Y63561D01*
X104436Y63699D01*
X104273Y63731D01*
X104655Y64006D02*
X104195Y63699D01*
X104103Y63561D01*
X104135Y63399D01*
X104273Y63307D01*
X104436Y63339D01*
X104896Y63646D01*
X104988Y63784D01*
X104955Y63947D01*
X104818Y64039D01*
X104655Y64006D01*
X104433Y63858D02*
X104973Y63858D01*
X104902Y64406D02*
X104595Y63947D01*
X104563Y63784D01*
X104655Y63646D01*
X104818Y63614D01*
X104955Y63706D01*
X105263Y64166D01*
X105295Y64328D01*
X105203Y64466D01*
X105040Y64499D01*
X104902Y64406D01*
X104741Y64165D02*
X105262Y64165D01*
X104978Y64871D02*
X104870Y64328D01*
X104902Y64166D01*
X105040Y64074D01*
X105203Y64106D01*
X105295Y64244D01*
X105403Y64786D01*
X105370Y64949D01*
X105233Y65041D01*
X105070Y65009D01*
X104978Y64871D01*
X104929Y64625D02*
X105371Y64625D01*
X107819Y63780D02*
X107388Y64197D01*
X107234Y64258D01*
X107082Y64192D01*
X107021Y64038D01*
X107087Y63886D01*
X107517Y63469D01*
X107671Y63408D01*
X107823Y63473D01*
X107884Y63628D01*
X107819Y63780D01*
X107055Y63959D02*
X107634Y63959D01*
X108305Y63626D02*
X107741Y63828D01*
X107575Y63820D01*
X107464Y63697D01*
X107472Y63532D01*
X107595Y63420D01*
X108159Y63218D01*
X108324Y63226D01*
X108436Y63349D01*
X108428Y63514D01*
X108305Y63626D01*
X107529Y63769D02*
X107905Y63769D01*
X108811Y63687D02*
X108214Y63638D01*
X108067Y63562D01*
X108016Y63404D01*
X108092Y63257D01*
X108249Y63206D01*
X108847Y63255D01*
X108994Y63331D01*
X109045Y63488D01*
X108969Y63636D01*
X108811Y63687D01*
X109248Y63951D02*
X108724Y63660D01*
X108621Y63530D01*
X108640Y63366D01*
X108770Y63263D01*
X108934Y63281D01*
X109458Y63572D01*
X109561Y63702D01*
X109542Y63867D01*
X109412Y63970D01*
X109248Y63951D01*
X109001Y63814D02*
X109548Y63814D01*
X109536Y64372D02*
X109179Y63891D01*
X109139Y63730D01*
X109224Y63588D01*
X109385Y63547D01*
X109527Y63633D01*
X109884Y64114D01*
X109924Y64275D01*
X109839Y64417D01*
X109678Y64457D01*
X109536Y64372D01*
X109333Y64099D02*
[truncated: 99,793 more chars]
