# Supplementary material for: Using Voice Coils to Actuate Modular Soft Robots: Wormbot, an Example
Source: Soft Robot. 2016 Dec 1;3(4):198–204. doi: 10.1089/soro.2016.0009 (PMC5180079; doi:10.1089/soro.2016.0009)
Supplement: Supplemental data [file Supp_Data.zip › Supplemental Information/PCB Schematics/LED circle PCB/XGerber/LED Coils PCB.StopBot]

%FSLAX35Y35*%
%MOIN*%
%IN4=Solderstopmaskbottom(X.StopBot)*%
%ADD10C,0.00591*%
%ADD11C,0.00001*%
%ADD12C,0.00409*%
%ADD13C,0.00512*%
%ADD14C,0.00768*%
%ADD15C,0.01181*%
%ADD16C,0.01575*%
%ADD17C,0.03937*%
%AMR_18*21,1,0.02500,0.05000,0,0,0.000*%
%ADD18R_18*%
%AMR_19*21,1,0.02500,0.07500,0,0,0.000*%
%ADD19R_19*%
%AMR_20*21,1,0.04587,0.05433,0,0,0.000*%
%ADD20R_20*%
%AMR_21*21,1,0.05000,0.05000,0,0,0.000*%
%ADD21R_21*%
%AMR_22*21,1,0.10000,0.07500,0,0,0.000*%
%ADD22R_22*%
%AMOCT_23*4,1,8,0.031496,0.015748,0.015748,0.031496,-0.015748,0.031496,-0.031496,0.015748,-0.031496,-0.015748,-0.015748,-0.031496,0.015748,-0.031496,0.031496,-0.015748,0.031496,0.015748,0.000*%
%ADD23OCT_23*%
G54D23*
X301555Y29055D03*
X286555Y51555D03*
X144055Y49055D03*
X159055Y26555D03*
X11555Y51555D03*
X26555Y29055D03*
M02*
