# Supplementary material for: Using Voice Coils to Actuate Modular Soft Robots: Wormbot, an Example
Source: Soft Robot. 2016 Dec 1;3(4):198–204. doi: 10.1089/soro.2016.0009 (PMC5180079; doi:10.1089/soro.2016.0009)
Supplement: Supplemental data [file Supp_Data.zip › Supplemental Information/PCB Schematics/LED circle PCB/XGerber/LED Coils PCB.Tool]

T1 1.000000mm  6x [-8.255000 | -8.255000]

; 1 tools
; 6 drills
; Thinest drill tool: 1.000000mm

; The given diameters are final values.
; The real size of the drill diameters possibly have to be chosen differently!
