# Supplementary material for: Using Voice Coils to Actuate Modular Soft Robots: Wormbot, an Example
Source: Soft Robot. 2016 Dec 1;3(4):198–204. doi: 10.1089/soro.2016.0009 (PMC5180079; doi:10.1089/soro.2016.0009)
Supplement: Supplemental data [file Supp_Data.zip › Supplemental Information/PCB Schematics/LED circle PCB/XGerber/LED Coils PCB.Top]

%FSLAX35Y35*%
%MOIN*%
%IN16=CoppertopL2(X.Top)*%
%ADD10C,0.00591*%
%ADD11C,0.00001*%
%ADD12C,0.00409*%
%ADD13C,0.00512*%
%ADD14C,0.00768*%
%ADD15C,0.01181*%
%ADD16C,0.01575*%
%ADD17C,0.03937*%
%AMR_18*21,1,0.02500,0.05000,0,0,0.000*%
%ADD18R_18*%
%AMR_19*21,1,0.02500,0.07500,0,0,0.000*%
%ADD19R_19*%
%AMR_20*21,1,0.04587,0.05433,0,0,0.000*%
%ADD20R_20*%
%AMR_21*21,1,0.05000,0.05000,0,0,0.000*%
%ADD21R_21*%
%AMR_22*21,1,0.10000,0.07500,0,0,0.000*%
%ADD22R_22*%
%AMOCT_23*4,1,8,0.031496,0.015748,0.015748,0.031496,-0.015748,0.031496,-0.031496,0.015748,-0.031496,-0.015748,-0.015748,-0.031496,0.015748,-0.031496,0.031496,-0.015748,0.031496,0.015748,0.000*%
%ADD23OCT_23*%
G54D10*
X321338Y116141D02*
X321338Y109055D01*
X321402Y108902D01*
X321555Y108838D01*
X321708Y108902D01*
X321771Y109055D01*
X321771Y116141D01*
X321708Y116294D01*
X321555Y116358D01*
X321402Y116294D01*
X321338Y116141D01*
X321338Y109389D02*
X321771Y109389D01*
X321338Y109940D02*
X321771Y109940D01*
X321338Y110492D02*
X321771Y110492D01*
X321338Y111043D02*
X321771Y111043D01*
X321338Y111594D02*
X321771Y111594D01*
X321338Y112145D02*
X321771Y112145D01*
X321338Y112696D02*
X321771Y112696D01*
X321338Y113248D02*
X321771Y113248D01*
X321338Y113799D02*
X321771Y113799D01*
X321338Y114350D02*
X321771Y114350D01*
X321338Y114901D02*
X321771Y114901D01*
X321338Y115452D02*
X321771Y115452D01*
X321338Y116003D02*
X321771Y116003D01*
X323287Y116358D02*
X321555Y116358D01*
X321402Y116294D01*
X321338Y116141D01*
X321402Y115988D01*
X321555Y115925D01*
X323287Y115925D01*
X323440Y115988D01*
X323503Y116141D01*
X323440Y116294D01*
X323287Y116358D01*
X323855Y112957D02*
X323249Y112851D01*
X323110Y112761D01*
X323074Y112600D01*
X323163Y112460D01*
X323325Y112424D01*
X323930Y112531D01*
X324070Y112620D01*
X324106Y112782D01*
X324017Y112922D01*
X323855Y112957D01*
X324317Y113239D02*
X323785Y112932D01*
X323684Y112800D01*
X323705Y112636D01*
X323837Y112535D01*
X324001Y112557D01*
X324534Y112864D01*
X324635Y112996D01*
X324613Y113160D01*
X324482Y113261D01*
X324317Y113239D01*
X324052Y113086D02*
X324623Y113086D01*
X324655Y113662D02*
X324260Y113191D01*
X324210Y113033D01*
X324287Y112886D01*
X324445Y112836D01*
X324592Y112913D01*
X324987Y113384D01*
X325037Y113542D01*
X324960Y113689D01*
X324802Y113739D01*
X324655Y113662D01*
X324425Y113387D02*
X324988Y113387D01*
X324828Y114175D02*
X324618Y113597D01*
X324625Y113432D01*
X324747Y113320D01*
X324913Y113327D01*
X325025Y113449D01*
X325235Y114027D01*
X325228Y114193D01*
X325106Y114305D01*
X324940Y114298D01*
X324828Y114175D01*
X324717Y113871D02*
X325178Y113871D01*
X324815Y114717D02*
X324815Y114101D01*
X324879Y113948D01*
X325032Y113885D01*
X325185Y113948D01*
X325248Y114101D01*
X325248Y114717D01*
X325185Y114870D01*
X325032Y114933D01*
X324879Y114870D01*
X324815Y114717D01*
X324815Y114436D02*
X325248Y114436D01*
X324618Y115221D02*
X324828Y114643D01*
X324940Y114520D01*
X325106Y114513D01*
X325228Y114625D01*
X325235Y114791D01*
X325025Y115369D01*
X324913Y115491D01*
X324747Y115498D01*
X324625Y115386D01*
X324618Y115221D01*
X324675Y115064D02*
X325136Y115064D01*
X324260Y115627D02*
X324655Y115156D01*
X324802Y115079D01*
X324960Y115129D01*
X325037Y115276D01*
X324987Y115434D01*
X324592Y115905D01*
X324445Y115982D01*
X324287Y115932D01*
X324210Y115785D01*
X324260Y115627D01*
X324259Y115630D02*
X324822Y115630D01*
X323785Y115886D02*
X324317Y115579D01*
X324482Y115557D01*
X324613Y115658D01*
X324635Y115822D01*
X324534Y115954D01*
X324001Y116261D01*
X323837Y116283D01*
X323705Y116182D01*
X323684Y116018D01*
X323785Y115886D01*
X323696Y116108D02*
X324266Y116108D01*
X323249Y115967D02*
X323855Y115861D01*
X324017Y115896D01*
X324106Y116036D01*
X324070Y116198D01*
X323930Y116287D01*
X323325Y116394D01*
X323163Y116358D01*
X323074Y116218D01*
X323110Y116056D01*
X323249Y115967D01*
X321555Y112381D02*
X323287Y112381D01*
X323440Y112445D01*
X323503Y112598D01*
X323440Y112751D01*
X323287Y112814D01*
X321555Y112814D01*
X321402Y112751D01*
X321338Y112598D01*
X321402Y112445D01*
X321555Y112381D01*
X325291Y109153D02*
X323480Y112696D01*
X323354Y112804D01*
X323188Y112791D01*
X323081Y112665D01*
X323094Y112499D01*
X324905Y108956D01*
X325031Y108849D01*
X325196Y108862D01*
X325304Y108988D01*
X325291Y109153D01*
X324678Y109400D02*
X325165Y109400D01*
X324397Y109951D02*
X324883Y109951D01*
X324115Y110502D02*
X324601Y110502D01*
X323833Y111053D02*
X324320Y111053D01*
X323551Y111605D02*
X324038Y111605D01*
X323270Y112156D02*
X323756Y112156D01*
X323117Y112707D02*
X323468Y112707D01*
X365554Y99849D02*
X365185Y100263D01*
X365036Y100335D01*
X364879Y100280D01*
X364807Y100131D01*
X364862Y99974D01*
X365231Y99561D01*
X365380Y99488D01*
X365536Y99543D01*
X365608Y99692D01*
X365554Y99849D01*
X364839Y100040D02*
X365384Y100040D01*
X365980Y99612D02*
X365501Y99892D01*
X365337Y99914D01*
X365205Y99814D01*
X365183Y99650D01*
X365283Y99518D01*
X365762Y99238D01*
X365926Y99216D01*
X366058Y99316D01*
X366081Y99480D01*
X365980Y99612D01*
X365199Y99767D02*
X365715Y99767D01*
X366459Y99519D02*
X365917Y99637D01*
X365754Y99607D01*
X365660Y99471D01*
X365689Y99308D01*
X365825Y99213D01*
X366367Y99096D01*
X366530Y99125D01*
X366624Y99261D01*
X366595Y99424D01*
X366459Y99519D01*
X366943Y99578D02*
X366391Y99523D01*
X366245Y99444D01*
X366197Y99286D01*
X366276Y99140D01*
X366435Y99092D01*
X366986Y99147D01*
X367132Y99226D01*
X367180Y99384D01*
X367102Y99530D01*
X366943Y99578D01*
X367385Y99784D02*
X366877Y99561D01*
X366763Y99441D01*
X366766Y99275D01*
X366886Y99161D01*
X367052Y99164D01*
X367559Y99388D01*
X367674Y99507D01*
X367670Y99673D01*
X367551Y99788D01*
X367385Y99784D01*
X367221Y99712D02*
X367630Y99712D01*
X363875Y101434D02*
X364844Y99997D01*
X364982Y99906D01*
X365144Y99939D01*
X365236Y100077D01*
X365203Y100240D01*
X364234Y101676D01*
X364096Y101767D01*
X363934Y101734D01*
X363842Y101596D01*
X363875Y101434D01*
X364534Y100457D02*
X365056Y100457D01*
X364162Y101008D02*
X364684Y101008D01*
X363849Y101559D02*
X364313Y101559D01*
X369809Y105697D02*
X363934Y101734D01*
X363842Y101596D01*
X363875Y101434D01*
X364013Y101342D01*
X364176Y101375D01*
X370051Y105338D01*
X370142Y105476D01*
X370109Y105638D01*
X369971Y105730D01*
X369809Y105697D01*
X364169Y101893D02*
X364944Y101893D01*
X364987Y102444D02*
X365761Y102444D01*
X365804Y102996D02*
X366578Y102996D01*
X366621Y103547D02*
X367395Y103547D01*
X367438Y104098D02*
X368213Y104098D01*
X368255Y104649D02*
X369030Y104649D01*
X369072Y105200D02*
X369847Y105200D01*
X371078Y104202D02*
X370109Y105638D01*
X369971Y105730D01*
X369809Y105697D01*
X369717Y105559D01*
X369750Y105396D01*
X370719Y103960D01*
X370857Y103869D01*
X371019Y103902D01*
X371111Y104040D01*
X371078Y104202D01*
X370409Y104420D02*
X370931Y104420D01*
X370037Y104971D02*
X370559Y104971D01*
X369725Y105522D02*
X370188Y105522D01*
X370721Y102153D02*
X370324Y101766D01*
X370258Y101614D01*
X370320Y101460D01*
X370472Y101395D01*
X370626Y101456D01*
X371023Y101843D01*
X371089Y101995D01*
X371027Y102149D01*
X370875Y102215D01*
X370721Y102153D01*
X370508Y101946D02*
X371067Y101946D01*
X370938Y102590D02*
X370680Y102099D01*
X370665Y101934D01*
X370771Y101807D01*
X370936Y101791D01*
X371064Y101897D01*
X371322Y102388D01*
X371337Y102553D01*
X371231Y102681D01*
X371066Y102696D01*
X370938Y102590D01*
X370808Y102343D02*
X371298Y102343D01*
X371010Y103072D02*
X370917Y102526D01*
X370953Y102364D01*
X371093Y102276D01*
X371255Y102312D01*
X371343Y102452D01*
X371437Y102999D01*
X371401Y103160D01*
X371260Y103249D01*
X371099Y103212D01*
X371010Y103072D01*
X370968Y102827D02*
X371408Y102827D01*
X370930Y103553D02*
X371009Y103004D01*
X371094Y102862D01*
X371255Y102821D01*
X371397Y102906D01*
X371438Y103067D01*
X371358Y103615D01*
X371273Y103758D01*
X371113Y103798D01*
X370970Y103714D01*
X370930Y103553D01*
X370956Y103372D02*
X371394Y103372D01*
X370704Y103985D02*
X370950Y103488D01*
X371074Y103379D01*
X371240Y103390D01*
X371349Y103515D01*
X371338Y103680D01*
X371093Y104177D01*
X370968Y104286D01*
X370802Y104275D01*
X370693Y104151D01*
X370704Y103985D01*
X370731Y103930D02*
X371214Y103930D01*
X367593Y99406D02*
X370596Y101432D01*
X370688Y101570D01*
X370654Y101732D01*
X370516Y101824D01*
X370354Y101791D01*
X367351Y99765D01*
X367260Y99627D01*
X367293Y99465D01*
X367431Y99373D01*
X367593Y99406D01*
X367587Y99924D02*
X368361Y99924D01*
X368404Y100476D02*
X369179Y100476D01*
X369221Y101027D02*
X369996Y101027D01*
X370038Y101578D02*
X370686Y101578D01*
X373569Y98481D02*
X373180Y98088D01*
X373117Y97935D01*
X373181Y97782D01*
X373335Y97719D01*
X373488Y97783D01*
X373877Y98176D01*
X373940Y98330D01*
X373876Y98482D01*
X373722Y98545D01*
X373569Y98481D01*
X373361Y98271D02*
X373916Y98271D01*
X373732Y98922D02*
X373523Y98411D01*
X373524Y98245D01*
X373641Y98128D01*
X373807Y98129D01*
X373924Y98247D01*
X374133Y98758D01*
X374132Y98924D01*
X374015Y99041D01*
X373849Y99040D01*
X373732Y98922D01*
X373633Y98679D02*
X374101Y98679D01*
X373714Y99393D02*
X373716Y98840D01*
X373780Y98687D01*
X373934Y98624D01*
X374086Y98688D01*
X374149Y98841D01*
X374147Y99394D01*
X374083Y99547D01*
X373929Y99610D01*
X373776Y99546D01*
X373714Y99393D01*
X373715Y99175D02*
X374148Y99175D01*
X373517Y99820D02*
X373731Y99310D01*
X373848Y99193D01*
X374014Y99194D01*
X374131Y99311D01*
X374130Y99477D01*
X373916Y99987D01*
X373798Y100104D01*
X373633Y100103D01*
X373516Y99985D01*
X373517Y99820D01*
X373548Y99744D02*
X374018Y99744D01*
X373171Y100139D02*
X373564Y99750D01*
X373717Y99687D01*
X373870Y99751D01*
X373933Y99904D01*
X373869Y100057D01*
X373476Y100447D01*
X373323Y100509D01*
X373170Y100445D01*
X373107Y100292D01*
X373171Y100139D01*
X373130Y100238D02*
X373686Y100238D01*
X372730Y100302D02*
X373242Y100092D01*
X373407Y100093D01*
X373524Y100211D01*
X373523Y100377D01*
X373406Y100493D01*
X372894Y100703D01*
X372728Y100702D01*
X372611Y100584D01*
X372612Y100418D01*
X372730Y100302D01*
X372670Y100644D02*
X373038Y100644D01*
X372260Y100283D02*
X372813Y100286D01*
X372966Y100350D01*
X373028Y100503D01*
X372964Y100656D01*
X372811Y100719D01*
X372258Y100716D01*
X372105Y100652D01*
X372042Y100499D01*
X372106Y100346D01*
X372260Y100283D01*
X371833Y100086D02*
X372343Y100300D01*
X372459Y100418D01*
X372458Y100583D01*
X372341Y100700D01*
X372175Y100699D01*
X371665Y100486D01*
X371548Y100368D01*
X371549Y100202D01*
X371667Y100085D01*
X371833Y100086D01*
X372025Y100637D02*
X372405Y100637D01*
X367077Y96901D02*
X373362Y97721D01*
X373506Y97804D01*
X373549Y97964D01*
X373466Y98108D01*
X373306Y98151D01*
X367021Y97330D01*
X366877Y97248D01*
X366834Y97088D01*
X366917Y96944D01*
X367077Y96901D01*
X367954Y97452D02*
X371300Y97452D01*
X372177Y98003D02*
X373526Y98003D01*
X368813Y94887D02*
X367228Y97237D01*
X367090Y97328D01*
X366928Y97295D01*
X366836Y97157D01*
X366869Y96995D01*
X368454Y94645D01*
X368593Y94553D01*
X368755Y94586D01*
X368846Y94724D01*
X368813Y94887D01*
X368144Y95104D02*
X368667Y95104D01*
X367772Y95655D02*
X368295Y95655D01*
X367401Y96207D02*
X367923Y96207D01*
X367029Y96758D02*
X367551Y96758D01*
X366996Y97309D02*
X367119Y97309D01*
X369340Y61555D02*
X369340Y61555D01*
X369185Y64859D01*
X368721Y68134D01*
X367953Y71351D01*
X366886Y74482D01*
X365532Y77500D01*
X363900Y80378D01*
X362006Y83090D01*
X359867Y85613D01*
X357501Y87924D01*
X354929Y90004D01*
X352173Y91833D01*
X349258Y93397D01*
X346209Y94681D01*
X343054Y95673D01*
X339819Y96366D01*
X336534Y96753D01*
X333227Y96830D01*
X329928Y96598D01*
X326664Y96057D01*
X323466Y95214D01*
X320361Y94074D01*
X317376Y92649D01*
X314537Y90951D01*
X311870Y88994D01*
X309398Y86796D01*
X307143Y84376D01*
X305124Y81756D01*
X303360Y78958D01*
X301865Y76007D01*
X300653Y72929D01*
X299734Y69752D01*
X299118Y66502D01*
X298808Y63209D01*
X298808Y59901D01*
X299118Y56607D01*
X299734Y53358D01*
X300653Y50180D01*
X301865Y47102D01*
X303360Y44151D01*
X305124Y41353D01*
X307143Y38733D01*
X309398Y36313D01*
X311870Y34115D01*
X314537Y32159D01*
X317376Y30460D01*
X320361Y29035D01*
X323466Y27895D01*
X326664Y27052D01*
X329928Y26511D01*
X333227Y26279D01*
X336534Y26356D01*
X339819Y26743D01*
X343054Y27436D01*
X346209Y28429D01*
X349258Y29712D01*
X352173Y31276D01*
X354929Y33106D01*
X357501Y35185D01*
X359867Y37497D01*
X362006Y40020D01*
X363900Y42732D01*
X365532Y45609D01*
X366886Y48627D01*
X367953Y51758D01*
X368721Y54975D01*
X369185Y58250D01*
X369340Y61555D01*
X328003Y26830D02*
X340225Y26830D01*
X325415Y27381D02*
X342798Y27381D01*
X323365Y27932D02*
X344632Y27932D01*
X321863Y28484D02*
X346340Y28484D01*
X320361Y29035D02*
X347649Y29035D01*
X319206Y29586D02*
X348957Y29586D01*
X318052Y30137D02*
X350050Y30137D01*
X316994Y30688D02*
X351077Y30688D01*
X316073Y31240D02*
X352105Y31240D01*
X315152Y31791D02*
X352948Y31791D01*
X314287Y32342D02*
X353778Y32342D01*
X313536Y32893D02*
X354608Y32893D01*
X312785Y33444D02*
X355347Y33444D01*
X312034Y33995D02*
X356029Y33995D01*
X311385Y34547D02*
X356711Y34547D01*
X310765Y35098D02*
X357392Y35098D01*
X310145Y35649D02*
X357975Y35649D01*
X309525Y36200D02*
X358540Y36200D01*
X308990Y36751D02*
X359104Y36751D01*
X308476Y37303D02*
X359668Y37303D01*
X307963Y37854D02*
X360170Y37854D01*
X307449Y38405D02*
X360637Y38405D01*
X306971Y38956D02*
X361105Y38956D01*
X306546Y39507D02*
X361572Y39507D01*
X306122Y40058D02*
X362034Y40058D01*
X305697Y40610D02*
X362418Y40610D01*
X305273Y41161D02*
X362803Y41161D01*
X304898Y41712D02*
X363188Y41712D01*
X304550Y42263D02*
X363573Y42263D01*
X304203Y42814D02*
X363947Y42814D01*
X303855Y43365D02*
X364260Y43365D01*
X303508Y43917D02*
X364572Y43917D01*
X303199Y44468D02*
X364885Y44468D01*
X302920Y45019D02*
X365197Y45019D01*
X302641Y45570D02*
X365510Y45570D01*
X302362Y46121D02*
X365762Y46121D01*
X302082Y46673D02*
X366009Y46673D01*
X301817Y47224D02*
X366257Y47224D01*
X301600Y47775D02*
X366504Y47775D01*
X301383Y48326D02*
X366752Y48326D01*
X301166Y48877D02*
X366972Y48877D01*
X300949Y49428D02*
X367160Y49428D01*
X300732Y49980D02*
X367347Y49980D01*
X300551Y50531D02*
X367535Y50531D01*
X300392Y51082D02*
X367723Y51082D01*
X300233Y51633D02*
X367910Y51633D01*
X300074Y52184D02*
X368055Y52184D01*
X299914Y52736D02*
X368186Y52736D01*
X299755Y53287D02*
X368318Y53287D01*
X299643Y53838D02*
X368450Y53838D01*
X299539Y54389D02*
X368581Y54389D01*
X299434Y54940D02*
X368713Y54940D01*
X299330Y55491D02*
X368794Y55491D01*
X299225Y56043D02*
X368872Y56043D01*
X299120Y56594D02*
X368950Y56594D01*
X299067Y57145D02*
X369028Y57145D01*
X299015Y57696D02*
X369107Y57696D01*
X298963Y58247D02*
X369185Y58247D01*
X298912Y58799D02*
X369211Y58799D01*
X298860Y59350D02*
X369237Y59350D01*
X298808Y59901D02*
X369262Y59901D01*
X298808Y60452D02*
X369288Y60452D01*
X298808Y61003D02*
X369314Y61003D01*
X298808Y61554D02*
X369340Y61554D01*
X298808Y62106D02*
X369314Y62106D01*
X298808Y62657D02*
X369288Y62657D01*
X298808Y63208D02*
X369262Y63208D01*
X298860Y63759D02*
X369237Y63759D01*
X298912Y64310D02*
X369211Y64310D01*
X298963Y64862D02*
X369185Y64862D01*
X299015Y65413D02*
X369107Y65413D01*
X299067Y65964D02*
X369029Y65964D01*
X299120Y66515D02*
X368950Y66515D01*
X299225Y67066D02*
X368872Y67066D01*
X299329Y67617D02*
X368794Y67617D01*
X299434Y68169D02*
X368713Y68169D01*
X299539Y68720D02*
X368581Y68720D01*
X299643Y69271D02*
X368450Y69271D01*
X299755Y69822D02*
X368318Y69822D01*
X299914Y70373D02*
X368186Y70373D01*
X300073Y70925D02*
X368055Y70925D01*
X300233Y71476D02*
X367910Y71476D01*
X300392Y72027D02*
X367723Y72027D01*
X300551Y72578D02*
X367535Y72578D01*
X300732Y73129D02*
X367347Y73129D01*
X300949Y73680D02*
X367160Y73680D01*
X301166Y74232D02*
X366972Y74232D01*
X301383Y74783D02*
X366752Y74783D01*
X301600Y75334D02*
X366504Y75334D01*
X301817Y75885D02*
X366257Y75885D01*
X302082Y76436D02*
X366009Y76436D01*
X302361Y76988D02*
X365762Y76988D01*
X302641Y77539D02*
X365510Y77539D01*
X302920Y78090D02*
X365197Y78090D01*
X303199Y78641D02*
X364885Y78641D01*
X303507Y79192D02*
X364572Y79192D01*
X303855Y79743D02*
X364260Y79743D01*
X304203Y80295D02*
X363947Y80295D01*
X304550Y80846D02*
X363573Y80846D01*
X304898Y81397D02*
X363188Y81397D01*
X305272Y81948D02*
X362803Y81948D01*
X305697Y82499D02*
X362419Y82499D01*
X306122Y83051D02*
X362034Y83051D01*
X306546Y83602D02*
X361572Y83602D01*
X306971Y84153D02*
X361105Y84153D01*
X307449Y84704D02*
X360637Y84704D01*
X307962Y85255D02*
X360170Y85255D01*
X308476Y85806D02*
X359668Y85806D01*
X308990Y86358D02*
X359104Y86358D01*
X309525Y86909D02*
X358540Y86909D01*
X310145Y87460D02*
X357976Y87460D01*
X310765Y88011D02*
X357393Y88011D01*
X311385Y88562D02*
X356711Y88562D01*
X312033Y89114D02*
X356029Y89114D01*
X312784Y89665D02*
X355348Y89665D01*
X313536Y90216D02*
X354609Y90216D01*
X314287Y90767D02*
X353779Y90767D01*
X315151Y91318D02*
X352948Y91318D01*
X316072Y91869D02*
X352105Y91869D01*
X316994Y92421D02*
X351078Y92421D01*
X318051Y92972D02*
X350050Y92972D01*
X319206Y93523D02*
X348958Y93523D01*
X320360Y94074D02*
X347649Y94074D01*
X321862Y94625D02*
X346340Y94625D01*
X323364Y95177D02*
X344633Y95177D01*
X325414Y95728D02*
X342799Y95728D01*
X328001Y96279D02*
X340226Y96279D01*
X333223Y96830D02*
X333240Y96830D01*
X178838Y113641D02*
X178838Y106555D01*
X178902Y106402D01*
X179055Y106338D01*
X179208Y106402D01*
X179271Y106555D01*
X179271Y113641D01*
X179208Y113794D01*
X179055Y113858D01*
X178902Y113794D01*
X178838Y113641D01*
X178838Y106889D02*
X179271Y106889D01*
X178838Y107440D02*
X179271Y107440D01*
X178838Y107992D02*
X179271Y107992D01*
X178838Y108543D02*
X179271Y108543D01*
X178838Y109094D02*
X179271Y109094D01*
X178838Y109645D02*
X179271Y109645D01*
X178838Y110196D02*
X179271Y110196D01*
X178838Y110748D02*
X179271Y110748D01*
X178838Y111299D02*
X179271Y111299D01*
X178838Y111850D02*
X179271Y111850D01*
X178838Y112401D02*
X179271Y112401D01*
X178838Y112952D02*
X179271Y112952D01*
X178838Y113503D02*
X179271Y113503D01*
X180787Y113858D02*
X179055Y113858D01*
X178902Y113794D01*
X178838Y113641D01*
X178902Y113488D01*
X179055Y113425D01*
X180787Y113425D01*
X180940Y113488D01*
X181003Y113641D01*
X180940Y113794D01*
X180787Y113858D01*
X181355Y110457D02*
X180749Y110351D01*
X180610Y110261D01*
X180574Y110100D01*
X180663Y109960D01*
X180825Y109924D01*
X181430Y110031D01*
X181570Y110120D01*
X181606Y110282D01*
X181517Y110422D01*
X181355Y110457D01*
X181817Y110739D02*
X181285Y110432D01*
X181184Y110300D01*
X181205Y110136D01*
X181337Y110035D01*
X181501Y110057D01*
X182034Y110364D01*
X182135Y110496D01*
X182113Y110660D01*
X181982Y110761D01*
X181817Y110739D01*
X181552Y110586D02*
X182123Y110586D01*
X182155Y111162D02*
X181760Y110691D01*
X181710Y110533D01*
X181787Y110386D01*
X181945Y110336D01*
X182092Y110413D01*
X182487Y110884D01*
X182537Y111042D01*
X182460Y111189D01*
X182302Y111239D01*
X182155Y111162D01*
X181925Y110887D02*
X182488Y110887D01*
X182328Y111675D02*
X182118Y111097D01*
X182125Y110932D01*
X182247Y110820D01*
X182413Y110827D01*
X182525Y110949D01*
X182735Y111527D01*
X182728Y111693D01*
X182606Y111805D01*
X182440Y111798D01*
X182328Y111675D01*
X182217Y111371D02*
X182678Y111371D01*
X182315Y112217D02*
X182315Y111601D01*
X182379Y111448D01*
X182532Y111385D01*
X182685Y111448D01*
X182748Y111601D01*
X182748Y112217D01*
X182685Y112370D01*
X182532Y112433D01*
X182379Y112370D01*
X182315Y112217D01*
X182315Y111936D02*
X182748Y111936D01*
X182118Y112721D02*
X182328Y112143D01*
X182440Y112020D01*
X182606Y112013D01*
X182728Y112125D01*
X182735Y112291D01*
X182525Y112869D01*
X182413Y112991D01*
X182247Y112998D01*
X182125Y112886D01*
X182118Y112721D01*
X182175Y112564D02*
X182636Y112564D01*
X181760Y113127D02*
X182155Y112656D01*
X182302Y112579D01*
X182460Y112629D01*
X182537Y112776D01*
X182487Y112934D01*
X182092Y113405D01*
X181945Y113482D01*
X181787Y113432D01*
X181710Y113285D01*
X181760Y113127D01*
X181759Y113130D02*
X182322Y113130D01*
X181285Y113386D02*
X181817Y113079D01*
X181982Y113057D01*
X182113Y113158D01*
X182135Y113322D01*
X182034Y113454D01*
X181501Y113761D01*
X181337Y113783D01*
X181205Y113682D01*
X181184Y113518D01*
X181285Y113386D01*
X181196Y113608D02*
X181766Y113608D01*
X180749Y113467D02*
X181355Y113361D01*
X181517Y113396D01*
X181606Y113536D01*
X181570Y113698D01*
X181430Y113787D01*
X180825Y113894D01*
X180663Y113858D01*
X180574Y113718D01*
X180610Y113556D01*
X180749Y113467D01*
X179055Y109881D02*
X180787Y109881D01*
X180940Y109945D01*
X181003Y110098D01*
X180940Y110251D01*
X180787Y110314D01*
X179055Y110314D01*
X178902Y110251D01*
X178838Y110098D01*
X178902Y109945D01*
X179055Y109881D01*
X182791Y106653D02*
X180980Y110196D01*
X180854Y110304D01*
X180688Y110291D01*
X180581Y110165D01*
X180594Y109999D01*
X182405Y106456D01*
X182531Y106349D01*
X182696Y106362D01*
X182804Y106488D01*
X182791Y106653D01*
X182178Y106900D02*
X182665Y106900D01*
X181897Y107451D02*
X182383Y107451D01*
X181615Y108002D02*
X182101Y108002D01*
X181333Y108553D02*
X181820Y108553D01*
X181051Y109105D02*
X181538Y109105D01*
X180770Y109656D02*
X181256Y109656D01*
X180617Y110207D02*
X180968Y110207D01*
X223054Y97349D02*
X222685Y97763D01*
X222536Y97835D01*
X222379Y97780D01*
X222307Y97631D01*
X222362Y97474D01*
X222731Y97061D01*
X222880Y96988D01*
X223036Y97043D01*
X223108Y97192D01*
X223054Y97349D01*
X222339Y97540D02*
X222884Y97540D01*
X223480Y97112D02*
X223001Y97392D01*
X222837Y97414D01*
X222705Y97314D01*
X222683Y97150D01*
X222783Y97018D01*
X223262Y96738D01*
X223426Y96716D01*
X223558Y96816D01*
X223581Y96980D01*
X223480Y97112D01*
X222699Y97267D02*
X223215Y97267D01*
X223959Y97019D02*
X223417Y97137D01*
X223254Y97107D01*
X223160Y96971D01*
X223189Y96808D01*
X223325Y96713D01*
X223867Y96596D01*
X224030Y96625D01*
X224124Y96761D01*
X224095Y96924D01*
X223959Y97019D01*
X224443Y97078D02*
X223891Y97023D01*
X223745Y96944D01*
X223697Y96786D01*
X223776Y96640D01*
X223935Y96592D01*
X224486Y96647D01*
X224632Y96726D01*
X224680Y96884D01*
X224602Y97030D01*
X224443Y97078D01*
X224885Y97284D02*
X224377Y97061D01*
X224263Y96941D01*
X224266Y96775D01*
X224386Y96661D01*
X224552Y96664D01*
X225059Y96888D01*
X225174Y97007D01*
X225170Y97173D01*
X225051Y97288D01*
X224885Y97284D01*
X224721Y97212D02*
X225130Y97212D01*
X221375Y98934D02*
X222344Y97497D01*
X222482Y97406D01*
X222644Y97439D01*
X222736Y97577D01*
X222703Y97740D01*
X221734Y99176D01*
X221596Y99267D01*
X221434Y99234D01*
X221342Y99096D01*
X221375Y98934D01*
X222034Y97957D02*
X222556Y97957D01*
X221662Y98508D02*
X222184Y98508D01*
X221349Y99059D02*
X221813Y99059D01*
X227309Y103197D02*
X221434Y99234D01*
X221342Y99096D01*
X221375Y98934D01*
X221513Y98842D01*
X221676Y98875D01*
X227551Y102838D01*
X227642Y102976D01*
X227609Y103138D01*
X227471Y103230D01*
X227309Y103197D01*
X221669Y99393D02*
X222444Y99393D01*
X222487Y99944D02*
X223261Y99944D01*
X223304Y100496D02*
X224078Y100496D01*
X224121Y101047D02*
X224895Y101047D01*
X224938Y101598D02*
X225713Y101598D01*
X225755Y102149D02*
X226530Y102149D01*
X226572Y102700D02*
X227347Y102700D01*
X228578Y101702D02*
X227609Y103138D01*
X227471Y103230D01*
X227309Y103197D01*
X227217Y103059D01*
X227250Y102896D01*
X228219Y101460D01*
X228357Y101369D01*
X228519Y101402D01*
X228611Y101540D01*
X228578Y101702D01*
X227909Y101920D02*
X228431Y101920D01*
X227537Y102471D02*
X228059Y102471D01*
X227225Y103022D02*
X227688Y103022D01*
X228221Y99653D02*
X227824Y99266D01*
X227758Y99114D01*
X227820Y98960D01*
X227972Y98895D01*
X228126Y98956D01*
X228523Y99343D01*
X228589Y99495D01*
X228527Y99649D01*
X228375Y99715D01*
X228221Y99653D01*
X228008Y99446D02*
X228567Y99446D01*
X228438Y100090D02*
X228180Y99599D01*
X228165Y99434D01*
X228271Y99307D01*
X228436Y99291D01*
X228564Y99397D01*
X228822Y99888D01*
X228837Y100053D01*
X228731Y100181D01*
X228566Y100196D01*
X228438Y100090D01*
X228308Y99843D02*
X228798Y99843D01*
X228510Y100572D02*
X228417Y100026D01*
X228453Y99864D01*
X228593Y99776D01*
X228755Y99812D01*
X228843Y99952D01*
X228937Y100499D01*
X228901Y100660D01*
X228760Y100749D01*
X228599Y100712D01*
X228510Y100572D01*
X228468Y100327D02*
X228908Y100327D01*
X228430Y101053D02*
X228509Y100504D01*
X228594Y100362D01*
X228755Y100321D01*
X228897Y100406D01*
X228938Y100567D01*
X228858Y101115D01*
X228773Y101258D01*
X228613Y101298D01*
X228470Y101214D01*
X228430Y101053D01*
X228456Y100872D02*
X228894Y100872D01*
X228204Y101485D02*
X228450Y100988D01*
X228574Y100879D01*
X228740Y100890D01*
X228849Y101015D01*
X228838Y101180D01*
X228593Y101677D01*
X228468Y101786D01*
X228302Y101775D01*
X228193Y101651D01*
X228204Y101485D01*
X228231Y101430D02*
X228714Y101430D01*
X225093Y96906D02*
X228096Y98932D01*
X228188Y99070D01*
X228154Y99232D01*
X228016Y99324D01*
X227854Y99291D01*
X224851Y97265D01*
X224760Y97127D01*
X224793Y96965D01*
X224931Y96873D01*
X225093Y96906D01*
X225087Y97424D02*
X225861Y97424D01*
X225904Y97976D02*
X226679Y97976D01*
X226721Y98527D02*
X227496Y98527D01*
X227538Y99078D02*
X228186Y99078D01*
X231069Y95981D02*
X230680Y95588D01*
X230617Y95435D01*
X230681Y95282D01*
X230835Y95219D01*
X230988Y95283D01*
X231377Y95676D01*
X231440Y95830D01*
X231376Y95982D01*
X231222Y96045D01*
X231069Y95981D01*
X230861Y95771D02*
X231416Y95771D01*
X231232Y96422D02*
X231023Y95911D01*
X231024Y95745D01*
X231141Y95628D01*
X231307Y95629D01*
X231424Y95747D01*
X231633Y96258D01*
X231632Y96424D01*
X231515Y96541D01*
X231349Y96540D01*
X231232Y96422D01*
X231133Y96179D02*
X231601Y96179D01*
X231214Y96893D02*
X231216Y96340D01*
X231280Y96187D01*
X231434Y96124D01*
X231586Y96188D01*
X231649Y96341D01*
X231647Y96894D01*
X231583Y97047D01*
X231429Y97110D01*
X231276Y97046D01*
X231214Y96893D01*
X231215Y96675D02*
X231648Y96675D01*
X231017Y97320D02*
X231231Y96810D01*
X231348Y96693D01*
X231514Y96694D01*
X231631Y96811D01*
X231630Y96977D01*
X231416Y97487D01*
X231298Y97604D01*
X231133Y97603D01*
X231016Y97485D01*
X231017Y97320D01*
X231048Y97244D02*
X231518Y97244D01*
X230671Y97639D02*
X231064Y97250D01*
X231217Y97187D01*
X231370Y97251D01*
X231433Y97404D01*
X231369Y97557D01*
X230976Y97947D01*
X230823Y98009D01*
X230670Y97945D01*
X230607Y97792D01*
X230671Y97639D01*
X230630Y97738D02*
X231186Y97738D01*
X230230Y97802D02*
X230742Y97592D01*
X230907Y97593D01*
X231024Y97711D01*
X231023Y97877D01*
X230906Y97993D01*
X230394Y98203D01*
X230228Y98202D01*
X230111Y98084D01*
X230112Y97918D01*
X230230Y97802D01*
X230170Y98144D02*
X230538Y98144D01*
X229760Y97783D02*
X230313Y97786D01*
X230466Y97850D01*
X230528Y98003D01*
X230464Y98156D01*
X230311Y98219D01*
X229758Y98216D01*
X229605Y98152D01*
X229542Y97999D01*
X229606Y97846D01*
X229760Y97783D01*
X229333Y97586D02*
X229843Y97800D01*
X229959Y97918D01*
X229958Y98083D01*
X229841Y98200D01*
X229675Y98199D01*
X229165Y97986D01*
X229048Y97868D01*
X229049Y97702D01*
X229167Y97585D01*
X229333Y97586D01*
X229525Y98137D02*
X229905Y98137D01*
X224577Y94401D02*
X230862Y95221D01*
X231006Y95304D01*
X231049Y95464D01*
X230966Y95608D01*
X230806Y95651D01*
X224521Y94830D01*
X224377Y94748D01*
X224334Y94588D01*
X224417Y94444D01*
X224577Y94401D01*
X225454Y94952D02*
X228800Y94952D01*
X229677Y95503D02*
X231026Y95503D01*
X226313Y92387D02*
X224728Y94737D01*
X224590Y94828D01*
X224428Y94795D01*
X224336Y94657D01*
X224369Y94495D01*
X225954Y92145D01*
X226093Y92053D01*
X226255Y92086D01*
X226346Y92224D01*
X226313Y92387D01*
X225644Y92604D02*
X226167Y92604D01*
X225272Y93155D02*
X225795Y93155D01*
X224901Y93707D02*
X225423Y93707D01*
X224529Y94258D02*
X225051Y94258D01*
X224496Y94809D02*
X224619Y94809D01*
X226840Y59055D02*
X226840Y59055D01*
X226685Y62359D01*
X226221Y65634D01*
X225453Y68851D01*
X224386Y71982D01*
X223032Y75000D01*
X221400Y77878D01*
X219506Y80590D01*
X217367Y83113D01*
X215001Y85424D01*
X212429Y87504D01*
X209673Y89333D01*
X206758Y90897D01*
X203709Y92181D01*
X200554Y93173D01*
X197319Y93866D01*
X194034Y94253D01*
X190727Y94330D01*
X187428Y94098D01*
X184164Y93557D01*
X180966Y92714D01*
X177861Y91574D01*
X174876Y90149D01*
X172037Y88451D01*
X169370Y86494D01*
X166898Y84296D01*
X164643Y81876D01*
X162624Y79256D01*
X160860Y76458D01*
X159365Y73507D01*
X158153Y70429D01*
X157234Y67252D01*
X156618Y64002D01*
X156308Y60709D01*
X156308Y57401D01*
X156618Y54107D01*
X157234Y50858D01*
X158153Y47680D01*
X159365Y44602D01*
X160860Y41651D01*
X162624Y38853D01*
X164643Y36233D01*
X166898Y33813D01*
X169370Y31615D01*
X172037Y29659D01*
X174876Y27960D01*
X177861Y26535D01*
X180966Y25395D01*
X184164Y24552D01*
X187428Y24011D01*
X190727Y23779D01*
X194034Y23856D01*
X197319Y24243D01*
X200554Y24936D01*
X203709Y25929D01*
X206758Y27212D01*
X209673Y28776D01*
X212429Y30606D01*
X215001Y32685D01*
X217367Y34997D01*
X219506Y37520D01*
X221400Y40232D01*
X223032Y43109D01*
X224386Y46127D01*
X225453Y49258D01*
X226221Y52475D01*
X226685Y55750D01*
X226840Y59055D01*
X185503Y24330D02*
X197725Y24330D01*
X182915Y24881D02*
X200298Y24881D01*
X180865Y25432D02*
X202132Y25432D01*
X179363Y25984D02*
X203840Y25984D01*
X177861Y26535D02*
X205149Y26535D01*
X176706Y27086D02*
X206457Y27086D01*
X175552Y27637D02*
X207550Y27637D01*
X174494Y28188D02*
X208577Y28188D01*
X173573Y28740D02*
X209605Y28740D01*
X172652Y29291D02*
X210448Y29291D01*
X171787Y29842D02*
X211278Y29842D01*
X171036Y30393D02*
X212108Y30393D01*
X170285Y30944D02*
X212847Y30944D01*
X169534Y31495D02*
X213529Y31495D01*
X168885Y32047D02*
X214211Y32047D01*
X168265Y32598D02*
X214892Y32598D01*
X167645Y33149D02*
X215475Y33149D01*
X167025Y33700D02*
X216040Y33700D01*
X166490Y34251D02*
X216604Y34251D01*
X165976Y34803D02*
X217168Y34803D01*
X165463Y35354D02*
X217670Y35354D01*
X164949Y35905D02*
X218137Y35905D01*
X164471Y36456D02*
X218605Y36456D01*
X164046Y37007D02*
X219072Y37007D01*
X163622Y37558D02*
X219534Y37558D01*
X163197Y38110D02*
X219918Y38110D01*
X162773Y38661D02*
X220303Y38661D01*
X162398Y39212D02*
X220688Y39212D01*
X162050Y39763D02*
X221073Y39763D01*
X161703Y40314D02*
X221447Y40314D01*
X161355Y40865D02*
X221760Y40865D01*
X161008Y41417D02*
X222072Y41417D01*
X160699Y41968D02*
X222385Y41968D01*
X160420Y42519D02*
X222697Y42519D01*
X160141Y43070D02*
X223010Y43070D01*
X159862Y43621D02*
X223262Y43621D01*
X159582Y44173D02*
X223509Y44173D01*
X159317Y44724D02*
X223757Y44724D01*
X159100Y45275D02*
X224004Y45275D01*
X158883Y45826D02*
X224252Y45826D01*
X158666Y46377D02*
X224472Y46377D01*
X158449Y46928D02*
X224660Y46928D01*
X158232Y47480D02*
X224847Y47480D01*
X158051Y48031D02*
X225035Y48031D01*
X157892Y48582D02*
X225223Y48582D01*
X157733Y49133D02*
X225410Y49133D01*
X157574Y49684D02*
X225555Y49684D01*
X157414Y50236D02*
X225686Y50236D01*
X157255Y50787D02*
X225818Y50787D01*
X157143Y51338D02*
X225950Y51338D01*
X157039Y51889D02*
X226081Y51889D01*
X156934Y52440D02*
X226213Y52440D01*
X156830Y52991D02*
X226294Y52991D01*
X156725Y53543D02*
X226372Y53543D01*
X156620Y54094D02*
X226450Y54094D01*
X156567Y54645D02*
X226528Y54645D01*
X156515Y55196D02*
X226607Y55196D01*
X156463Y55747D02*
X226685Y55747D01*
X156412Y56299D02*
X226711Y56299D01*
X156360Y56850D02*
X226737Y56850D01*
X156308Y57401D02*
X226762Y57401D01*
X156308Y57952D02*
X226788Y57952D01*
X156308Y58503D02*
X226814Y58503D01*
X156308Y59054D02*
X226840Y59054D01*
X156308Y59606D02*
X226814Y59606D01*
X156308Y60157D02*
X226788Y60157D01*
X156308Y60708D02*
X226762Y60708D01*
X156360Y61259D02*
X226737Y61259D01*
X156412Y61810D02*
X226711Y61810D01*
X156463Y62362D02*
X226685Y62362D01*
X156515Y62913D02*
X226607Y62913D01*
X156567Y63464D02*
X226529Y63464D01*
X156620Y64015D02*
X226450Y64015D01*
X156725Y64566D02*
X226372Y64566D01*
X156829Y65117D02*
X226294Y65117D01*
X156934Y65669D02*
X226213Y65669D01*
X157039Y66220D02*
X226081Y66220D01*
X157143Y66771D02*
X225950Y66771D01*
X157255Y67322D02*
X225818Y67322D01*
X157414Y67873D02*
X225686Y67873D01*
X157573Y68425D02*
X225555Y68425D01*
X157733Y68976D02*
X225410Y68976D01*
X157892Y69527D02*
X225223Y69527D01*
X158051Y70078D02*
X225035Y70078D01*
X158232Y70629D02*
X224847Y70629D01*
X158449Y71180D02*
X224660Y71180D01*
X158666Y71732D02*
X224472Y71732D01*
X158883Y72283D02*
X224252Y72283D01*
X159100Y72834D02*
X224004Y72834D01*
X159317Y73385D02*
X223757Y73385D01*
X159582Y73936D02*
X223509Y73936D01*
X159861Y74488D02*
X223262Y74488D01*
X160141Y75039D02*
X223010Y75039D01*
X160420Y75590D02*
X222697Y75590D01*
X160699Y76141D02*
X222385Y76141D01*
X161007Y76692D02*
X222072Y76692D01*
X161355Y77243D02*
X221760Y77243D01*
X161703Y77795D02*
X221447Y77795D01*
X162050Y78346D02*
X221073Y78346D01*
X162398Y78897D02*
X220688Y78897D01*
X162772Y79448D02*
X220303Y79448D01*
X163197Y79999D02*
X219919Y79999D01*
X163622Y80551D02*
X219534Y80551D01*
X164046Y81102D02*
X219072Y81102D01*
X164471Y81653D02*
X218605Y81653D01*
X164949Y82204D02*
X218137Y82204D01*
X165462Y82755D02*
X217670Y82755D01*
X165976Y83306D02*
X217168Y83306D01*
X166490Y83858D02*
X216604Y83858D01*
X167025Y84409D02*
X216040Y84409D01*
X167645Y84960D02*
X215476Y84960D01*
X168265Y85511D02*
X214893Y85511D01*
X168885Y86062D02*
X214211Y86062D01*
X169533Y86614D02*
X213529Y86614D01*
X170284Y87165D02*
X212848Y87165D01*
X171036Y87716D02*
X212109Y87716D01*
X171787Y88267D02*
X211279Y88267D01*
X172651Y88818D02*
X210448Y88818D01*
X173572Y89369D02*
X209605Y89369D01*
X174494Y89921D02*
X208578Y89921D01*
X175551Y90472D02*
X207550Y90472D01*
X176706Y91023D02*
X206458Y91023D01*
X177860Y91574D02*
X205149Y91574D01*
X179362Y92125D02*
X203840Y92125D01*
X180864Y92677D02*
X202133Y92677D01*
X182914Y93228D02*
X200299Y93228D01*
X185501Y93779D02*
X197726Y93779D01*
X190723Y94330D02*
X190740Y94330D01*
X46338Y116141D02*
X46338Y109055D01*
X46402Y108902D01*
X46555Y108838D01*
X46708Y108902D01*
X46771Y109055D01*
X46771Y116141D01*
X46708Y116294D01*
X46555Y116358D01*
X46402Y116294D01*
X46338Y116141D01*
X46338Y109389D02*
X46771Y109389D01*
X46338Y109940D02*
X46771Y109940D01*
X46338Y110492D02*
X46771Y110492D01*
X46338Y111043D02*
X46771Y111043D01*
X46338Y111594D02*
X46771Y111594D01*
X46338Y112145D02*
X46771Y112145D01*
X46338Y112696D02*
X46771Y112696D01*
X46338Y113248D02*
X46771Y113248D01*
X46338Y113799D02*
X46771Y113799D01*
X46338Y114350D02*
X46771Y114350D01*
X46338Y114901D02*
X46771Y114901D01*
X46338Y115452D02*
X46771Y115452D01*
X46338Y116003D02*
X46771Y116003D01*
X48287Y116358D02*
X46555Y116358D01*
X46402Y116294D01*
X46338Y116141D01*
X46402Y115988D01*
X46555Y115925D01*
X48287Y115925D01*
X48440Y115988D01*
X48503Y116141D01*
X48440Y116294D01*
X48287Y116358D01*
X48855Y112957D02*
X48249Y112851D01*
X48110Y112761D01*
X48074Y112600D01*
X48163Y112460D01*
X48325Y112424D01*
X48930Y112531D01*
X49070Y112620D01*
X49106Y112782D01*
X49017Y112922D01*
X48855Y112957D01*
X49317Y113239D02*
X48785Y112932D01*
X48684Y112800D01*
X48705Y112636D01*
X48837Y112535D01*
X49001Y112557D01*
X49534Y112864D01*
X49635Y112996D01*
X49613Y113160D01*
X49482Y113261D01*
X49317Y113239D01*
X49052Y113086D02*
X49623Y113086D01*
X49655Y113662D02*
X49260Y113191D01*
X49210Y113033D01*
X49287Y112886D01*
X49445Y112836D01*
X49592Y112913D01*
X49987Y113384D01*
X50037Y113542D01*
X49960Y113689D01*
X49802Y113739D01*
X49655Y113662D01*
X49425Y113387D02*
X49988Y113387D01*
X49828Y114175D02*
X49618Y113597D01*
X49625Y113432D01*
X49747Y113320D01*
X49913Y113327D01*
X50025Y113449D01*
X50235Y114027D01*
X50228Y114193D01*
X50106Y114305D01*
X49940Y114298D01*
X49828Y114175D01*
X49717Y113871D02*
X50178Y113871D01*
X49815Y114717D02*
X49815Y114101D01*
X49879Y113948D01*
X50032Y113885D01*
X50185Y113948D01*
X50248Y114101D01*
X50248Y114717D01*
X50185Y114870D01*
X50032Y114933D01*
X49879Y114870D01*
X49815Y114717D01*
X49815Y114436D02*
X50248Y114436D01*
X49618Y115221D02*
X49828Y114643D01*
X49940Y114520D01*
X50106Y114513D01*
X50228Y114625D01*
X50235Y114791D01*
X50025Y115369D01*
X49913Y115491D01*
X49747Y115498D01*
X49625Y115386D01*
X49618Y115221D01*
X49675Y115064D02*
X50136Y115064D01*
X49260Y115627D02*
X49655Y115156D01*
X49802Y115079D01*
X49960Y115129D01*
X50037Y115276D01*
X49987Y115434D01*
X49592Y115905D01*
X49445Y115982D01*
X49287Y115932D01*
X49210Y115785D01*
X49260Y115627D01*
X49259Y115630D02*
X49822Y115630D01*
X48785Y115886D02*
X49317Y115579D01*
X49482Y115557D01*
X49613Y115658D01*
X49635Y115822D01*
X49534Y115954D01*
X49001Y116261D01*
X48837Y116283D01*
X48705Y116182D01*
X48684Y116018D01*
X48785Y115886D01*
X48696Y116108D02*
X49266Y116108D01*
X48249Y115967D02*
X48855Y115861D01*
X49017Y115896D01*
X49106Y116036D01*
X49070Y116198D01*
X48930Y116287D01*
X48325Y116394D01*
X48163Y116358D01*
X48074Y116218D01*
X48110Y116056D01*
X48249Y115967D01*
X46555Y112381D02*
X48287Y112381D01*
X48440Y112445D01*
X48503Y112598D01*
X48440Y112751D01*
X48287Y112814D01*
X46555Y112814D01*
X46402Y112751D01*
X46338Y112598D01*
X46402Y112445D01*
X46555Y112381D01*
X50291Y109153D02*
X48480Y112696D01*
X48354Y112804D01*
X48188Y112791D01*
X48081Y112665D01*
X48094Y112499D01*
X49905Y108956D01*
X50031Y108849D01*
X50196Y108862D01*
X50304Y108988D01*
X50291Y109153D01*
X49678Y109400D02*
X50165Y109400D01*
X49397Y109951D02*
X49883Y109951D01*
X49115Y110502D02*
X49601Y110502D01*
X48833Y111053D02*
X49320Y111053D01*
X48551Y111605D02*
X49038Y111605D01*
X48270Y112156D02*
X48756Y112156D01*
X48117Y112707D02*
X48468Y112707D01*
X90554Y99849D02*
X90185Y100263D01*
X90036Y100335D01*
X89879Y100280D01*
X89807Y100131D01*
X89862Y99974D01*
X90231Y99561D01*
X90380Y99488D01*
X90536Y99543D01*
X90608Y99692D01*
X90554Y99849D01*
X89839Y100040D02*
X90384Y100040D01*
X90980Y99612D02*
X90501Y99892D01*
X90337Y99914D01*
X90205Y99814D01*
X90183Y99650D01*
X90283Y99518D01*
X90762Y99238D01*
X90926Y99216D01*
X91058Y99316D01*
X91081Y99480D01*
X90980Y99612D01*
X90199Y99767D02*
X90715Y99767D01*
X91459Y99519D02*
X90917Y99637D01*
X90754Y99607D01*
X90660Y99471D01*
X90689Y99308D01*
X90825Y99213D01*
X91367Y99096D01*
X91530Y99125D01*
X91624Y99261D01*
X91595Y99424D01*
X91459Y99519D01*
X91943Y99578D02*
X91391Y99523D01*
X91245Y99444D01*
X91197Y99286D01*
X91276Y99140D01*
X91435Y99092D01*
X91986Y99147D01*
X92132Y99226D01*
X92180Y99384D01*
X92102Y99530D01*
X91943Y99578D01*
X92385Y99784D02*
X91877Y99561D01*
X91763Y99441D01*
X91766Y99275D01*
X91886Y99161D01*
X92052Y99164D01*
X92559Y99388D01*
X92674Y99507D01*
X92670Y99673D01*
X92551Y99788D01*
X92385Y99784D01*
X92221Y99712D02*
X92630Y99712D01*
X88875Y101434D02*
X89844Y99997D01*
X89982Y99906D01*
X90144Y99939D01*
X90236Y100077D01*
X90203Y100240D01*
X89234Y101676D01*
X89096Y101767D01*
X88934Y101734D01*
X88842Y101596D01*
X88875Y101434D01*
X89534Y100457D02*
X90056Y100457D01*
X89162Y101008D02*
X89684Y101008D01*
X88849Y101559D02*
X89313Y101559D01*
X94809Y105697D02*
X88934Y101734D01*
X88842Y101596D01*
X88875Y101434D01*
X89013Y101342D01*
X89176Y101375D01*
X95051Y105338D01*
X95142Y105476D01*
X95109Y105638D01*
X94971Y105730D01*
X94809Y105697D01*
X89169Y101893D02*
X89944Y101893D01*
X89987Y102444D02*
X90761Y102444D01*
X90804Y102996D02*
X91578Y102996D01*
X91621Y103547D02*
X92395Y103547D01*
X92438Y104098D02*
X93213Y104098D01*
X93255Y104649D02*
X94030Y104649D01*
X94072Y105200D02*
X94847Y105200D01*
X96078Y104202D02*
X95109Y105638D01*
X94971Y105730D01*
X94809Y105697D01*
X94717Y105559D01*
X94750Y105396D01*
X95719Y103960D01*
X95857Y103869D01*
X96019Y103902D01*
X96111Y104040D01*
X96078Y104202D01*
X95409Y104420D02*
X95931Y104420D01*
X95037Y104971D02*
X95559Y104971D01*
X94725Y105522D02*
X95188Y105522D01*
X95721Y102153D02*
X95324Y101766D01*
X95258Y101614D01*
X95320Y101460D01*
X95472Y101395D01*
X95626Y101456D01*
X96023Y101843D01*
X96089Y101995D01*
X96027Y102149D01*
X95875Y102215D01*
X95721Y102153D01*
X95508Y101946D02*
X96067Y101946D01*
X95938Y102590D02*
X95680Y102099D01*
X95665Y101934D01*
X95771Y101807D01*
X95936Y101791D01*
X96064Y101897D01*
X96322Y102388D01*
X96337Y102553D01*
X96231Y102681D01*
X96066Y102696D01*
X95938Y102590D01*
X95808Y102343D02*
X96298Y102343D01*
X96010Y103072D02*
X95917Y102526D01*
X95953Y102364D01*
X96093Y102276D01*
X96255Y102312D01*
X96343Y102452D01*
X96437Y102999D01*
X96401Y103160D01*
X96260Y103249D01*
X96099Y103212D01*
X96010Y103072D01*
X95968Y102827D02*
X96408Y102827D01*
X95930Y103553D02*
X96009Y103004D01*
X96094Y102862D01*
X96255Y102821D01*
X96397Y102906D01*
X96438Y103067D01*
X96358Y103615D01*
X96273Y103758D01*
X96113Y103798D01*
X95970Y103714D01*
X95930Y103553D01*
X95956Y103372D02*
X96394Y103372D01*
X95704Y103985D02*
X95950Y103488D01*
X96074Y103379D01*
X96240Y103390D01*
X96349Y103515D01*
X96338Y103680D01*
X96093Y104177D01*
X95968Y104286D01*
X95802Y104275D01*
X95693Y104151D01*
X95704Y103985D01*
X95731Y103930D02*
X96214Y103930D01*
X92593Y99406D02*
X95596Y101432D01*
X95688Y101570D01*
X95654Y101732D01*
X95516Y101824D01*
X95354Y101791D01*
X92351Y99765D01*
X92260Y99627D01*
X92293Y99465D01*
X92431Y99373D01*
X92593Y99406D01*
X92587Y99924D02*
X93361Y99924D01*
X93404Y100476D02*
X94179Y100476D01*
X94221Y101027D02*
X94996Y101027D01*
X95038Y101578D02*
X95686Y101578D01*
X98569Y98481D02*
X98180Y98088D01*
X98117Y97935D01*
X98181Y97782D01*
X98335Y97719D01*
X98488Y97783D01*
X98877Y98176D01*
X98940Y98330D01*
X98876Y98482D01*
X98722Y98545D01*
X98569Y98481D01*
X98361Y98271D02*
X98916Y98271D01*
X98732Y98922D02*
X98523Y98411D01*
X98524Y98245D01*
X98641Y98128D01*
X98807Y98129D01*
X98924Y98247D01*
X99133Y98758D01*
X99132Y98924D01*
X99015Y99041D01*
X98849Y99040D01*
X98732Y98922D01*
X98633Y98679D02*
X99101Y98679D01*
X98714Y99393D02*
X98716Y98840D01*
X98780Y98687D01*
X98934Y98624D01*
X99086Y98688D01*
X99149Y98841D01*
X99147Y99394D01*
X99083Y99547D01*
X98929Y99610D01*
X98776Y99546D01*
X98714Y99393D01*
X98715Y99175D02*
X99148Y99175D01*
X98517Y99820D02*
X98731Y99310D01*
X98848Y99193D01*
X99014Y99194D01*
X99131Y99311D01*
X99130Y99477D01*
X98916Y99987D01*
X98798Y100104D01*
X98633Y100103D01*
X98516Y99985D01*
X98517Y99820D01*
X98548Y99744D02*
X99018Y99744D01*
X98171Y100139D02*
X98564Y99750D01*
X98717Y99687D01*
X98870Y99751D01*
X98933Y99904D01*
X98869Y100057D01*
X98476Y100447D01*
X98323Y100509D01*
X98170Y100445D01*
X98107Y100292D01*
X98171Y100139D01*
X98130Y100238D02*
X98686Y100238D01*
X97730Y100302D02*
X98242Y100092D01*
X98407Y100093D01*
X98524Y100211D01*
X98523Y100377D01*
X98406Y100493D01*
X97894Y100703D01*
X97728Y100702D01*
X97611Y100584D01*
X97612Y100418D01*
X97730Y100302D01*
X97670Y100644D02*
X98038Y100644D01*
X97260Y100283D02*
X97813Y100286D01*
X97966Y100350D01*
X98028Y100503D01*
X97964Y100656D01*
X97811Y100719D01*
X97258Y100716D01*
X97105Y100652D01*
X97042Y100499D01*
X97106Y100346D01*
X97260Y100283D01*
X96833Y100086D02*
X97343Y100300D01*
X97459Y100418D01*
X97458Y100583D01*
X97341Y100700D01*
X97175Y100699D01*
X96665Y100486D01*
X96548Y100368D01*
X96549Y100202D01*
X96667Y100085D01*
X96833Y100086D01*
X97025Y100637D02*
X97405Y100637D01*
X92077Y96901D02*
X98362Y97721D01*
X98506Y97804D01*
X98549Y97964D01*
X98466Y98108D01*
X98306Y98151D01*
X92021Y97330D01*
X91877Y97248D01*
X91834Y97088D01*
X91917Y96944D01*
X92077Y96901D01*
X92954Y97452D02*
X96300Y97452D01*
X97177Y98003D02*
X98526Y98003D01*
X93813Y94887D02*
X92228Y97237D01*
X92090Y97328D01*
X91928Y97295D01*
X91836Y97157D01*
X91869Y96995D01*
X93454Y94645D01*
X93593Y94553D01*
X93755Y94586D01*
X93846Y94724D01*
X93813Y94887D01*
X93144Y95104D02*
X93667Y95104D01*
X92772Y95655D02*
X93295Y95655D01*
X92401Y96207D02*
X92923Y96207D01*
X92029Y96758D02*
X92551Y96758D01*
X91996Y97309D02*
X92119Y97309D01*
X94340Y61555D02*
X94340Y61555D01*
X94185Y64859D01*
X93721Y68134D01*
X92953Y71351D01*
X91886Y74482D01*
X90532Y77500D01*
X88900Y80378D01*
X87006Y83090D01*
X84867Y85613D01*
X82501Y87924D01*
X79929Y90004D01*
X77173Y91833D01*
X74258Y93397D01*
X71209Y94681D01*
X68054Y95673D01*
X64819Y96366D01*
X61534Y96753D01*
X58227Y96830D01*
X54928Y96598D01*
X51664Y96057D01*
X48466Y95214D01*
X45361Y94074D01*
X42376Y92649D01*
X39537Y90951D01*
X36870Y88994D01*
X34398Y86796D01*
X32143Y84376D01*
X30124Y81756D01*
X28360Y78958D01*
X26865Y76007D01*
X25653Y72929D01*
X24734Y69752D01*
X24118Y66502D01*
X23808Y63209D01*
X23808Y59901D01*
X24118Y56607D01*
X24734Y53358D01*
X25653Y50180D01*
X26865Y47102D01*
X28360Y44151D01*
X30124Y41353D01*
X32143Y38733D01*
X34398Y36313D01*
X36870Y34115D01*
X39537Y32159D01*
X42376Y30460D01*
X45361Y29035D01*
X48466Y27895D01*
X51664Y27052D01*
X54928Y26511D01*
X58227Y26279D01*
X61534Y26356D01*
X64819Y26743D01*
X68054Y27436D01*
X71209Y28429D01*
X74258Y29712D01*
X77173Y31276D01*
X79929Y33106D01*
X82501Y35185D01*
X84867Y37497D01*
X87006Y40020D01*
X88900Y42732D01*
X90532Y45609D01*
X91886Y48627D01*
X92953Y51758D01*
X93721Y54975D01*
X94185Y58250D01*
X94340Y61555D01*
X53003Y26830D02*
X65225Y26830D01*
X50415Y27381D02*
X67798Y27381D01*
X48365Y27932D02*
X69632Y27932D01*
X46863Y28484D02*
X71340Y28484D01*
X45361Y29035D02*
X72649Y29035D01*
X44206Y29586D02*
X73957Y29586D01*
X43052Y30137D02*
X75050Y30137D01*
X41994Y30688D02*
X76077Y30688D01*
X41073Y31240D02*
X77105Y31240D01*
X40152Y31791D02*
X77948Y31791D01*
X39287Y32342D02*
X78778Y32342D01*
X38536Y32893D02*
X79608Y32893D01*
X37785Y33444D02*
X80347Y33444D01*
X37034Y33995D02*
X81029Y33995D01*
X36385Y34547D02*
X81711Y34547D01*
X35765Y35098D02*
X82392Y35098D01*
X35145Y35649D02*
X82975Y35649D01*
X34525Y36200D02*
X83540Y36200D01*
X33990Y36751D02*
X84104Y36751D01*
X33476Y37303D02*
X84668Y37303D01*
X32963Y37854D02*
X85170Y37854D01*
X32449Y38405D02*
X85637Y38405D01*
X31971Y38956D02*
X86105Y38956D01*
X31546Y39507D02*
X86572Y39507D01*
X31122Y40058D02*
X87034Y40058D01*
X30697Y40610D02*
X87418Y40610D01*
X30273Y41161D02*
X87803Y41161D01*
X29898Y41712D02*
X88188Y41712D01*
X29550Y42263D02*
X88573Y42263D01*
X29203Y42814D02*
X88947Y42814D01*
X28855Y43365D02*
X89260Y43365D01*
X28508Y43917D02*
X89572Y43917D01*
X28199Y44468D02*
X89885Y44468D01*
X27920Y45019D02*
X90197Y45019D01*
X27641Y45570D02*
X90510Y45570D01*
X27362Y46121D02*
X90762Y46121D01*
X27082Y46673D02*
X91009Y46673D01*
X26817Y47224D02*
X91257Y47224D01*
X26600Y47775D02*
X91504Y47775D01*
X26383Y48326D02*
X91752Y48326D01*
X26166Y48877D02*
X91972Y48877D01*
X25949Y49428D02*
X92160Y49428D01*
X25732Y49980D02*
X92347Y49980D01*
X25551Y50531D02*
X92535Y50531D01*
X25392Y51082D02*
X92723Y51082D01*
X25233Y51633D02*
X92910Y51633D01*
X25074Y52184D02*
X93055Y52184D01*
X24914Y52736D02*
X93186Y52736D01*
X24755Y53287D02*
X93318Y53287D01*
X24643Y53838D02*
X93450Y53838D01*
X24539Y54389D02*
X93581Y54389D01*
X24434Y54940D02*
X93713Y54940D01*
X24330Y55491D02*
X93794Y55491D01*
X24225Y56043D02*
X93872Y56043D01*
X24120Y56594D02*
X93950Y56594D01*
X24067Y57145D02*
X94028Y57145D01*
X24015Y57696D02*
X94107Y57696D01*
X23963Y58247D02*
X94185Y58247D01*
X23912Y58799D02*
X94211Y58799D01*
X23860Y59350D02*
X94237Y59350D01*
X23808Y59901D02*
X94262Y59901D01*
X23808Y60452D02*
X94288Y60452D01*
X23808Y61003D02*
X94314Y61003D01*
X23808Y61554D02*
X94340Y61554D01*
X23808Y62106D02*
X94314Y62106D01*
X23808Y62657D02*
X94288Y62657D01*
X23808Y63208D02*
X94262Y63208D01*
X23860Y63759D02*
X94237Y63759D01*
X23912Y64310D02*
X94211Y64310D01*
X23963Y64862D02*
X94185Y64862D01*
X24015Y65413D02*
X94107Y65413D01*
X24067Y65964D02*
X94029Y65964D01*
X24120Y66515D02*
X93950Y66515D01*
X24225Y67066D02*
X93872Y67066D01*
X24329Y67617D02*
X93794Y67617D01*
X24434Y68169D02*
X93713Y68169D01*
X24539Y68720D02*
X93581Y68720D01*
X24643Y69271D02*
X93450Y69271D01*
X24755Y69822D02*
X93318Y69822D01*
X24914Y70373D02*
X93186Y70373D01*
X25073Y70925D02*
X93055Y70925D01*
X25233Y71476D02*
X92910Y71476D01*
X25392Y72027D02*
X92723Y72027D01*
X25551Y72578D02*
X92535Y72578D01*
X25732Y73129D02*
X92347Y73129D01*
X25949Y73680D02*
X92160Y73680D01*
X26166Y74232D02*
X91972Y74232D01*
X26383Y74783D02*
X91752Y74783D01*
X26600Y75334D02*
X91504Y75334D01*
X26817Y75885D02*
X91257Y75885D01*
X27082Y76436D02*
X91009Y76436D01*
X27361Y76988D02*
X90762Y76988D01*
X27641Y77539D02*
X90510Y77539D01*
X27920Y78090D02*
X90197Y78090D01*
X28199Y78641D02*
X89885Y78641D01*
X28507Y79192D02*
X89572Y79192D01*
X28855Y79743D02*
X89260Y79743D01*
X29203Y80295D02*
X88947Y80295D01*
X29550Y80846D02*
X88573Y80846D01*
X29898Y81397D02*
X88188Y81397D01*
X30272Y81948D02*
X87803Y81948D01*
X30697Y82499D02*
X87419Y82499D01*
X31122Y83051D02*
X87034Y83051D01*
X31546Y83602D02*
X86572Y83602D01*
X31971Y84153D02*
X86105Y84153D01*
X32449Y84704D02*
X85637Y84704D01*
X32962Y85255D02*
X85170Y85255D01*
X33476Y85806D02*
X84668Y85806D01*
X33990Y86358D02*
X84104Y86358D01*
X34525Y86909D02*
X83540Y86909D01*
X35145Y87460D02*
X82976Y87460D01*
X35765Y88011D02*
X82393Y88011D01*
X36385Y88562D02*
X81711Y88562D01*
X37033Y89114D02*
X81029Y89114D01*
X37784Y89665D02*
X80348Y89665D01*
X38536Y90216D02*
X79609Y90216D01*
X39287Y90767D02*
X78779Y90767D01*
X40151Y91318D02*
X77948Y91318D01*
X41072Y91869D02*
X77105Y91869D01*
X41994Y92421D02*
X76078Y92421D01*
X43051Y92972D02*
X75050Y92972D01*
X44206Y93523D02*
X73958Y93523D01*
X45360Y94074D02*
X72649Y94074D01*
X46862Y94625D02*
X71340Y94625D01*
X48364Y95177D02*
X69633Y95177D01*
X50414Y95728D02*
X67799Y95728D01*
X53001Y96279D02*
X65226Y96279D01*
X58223Y96830D02*
X58240Y96830D01*
G54D14*
X302204Y97680D02*
X302382Y98167D01*
X302360Y98685D01*
X302140Y99155D01*
X301758Y99506D01*
X302204Y97680D02*
X301555Y96555D01*
X296952Y99212D01*
X297601Y100337D01*
X299406Y100864D02*
X298911Y101020D01*
X298394Y100974D01*
X297934Y100735D01*
X297601Y100337D01*
X299406Y100864D02*
X301758Y99506D01*
X299880Y102158D02*
X299491Y103610D01*
X304094Y100953D01*
X342854Y19055D02*
X343365Y19144D01*
X343802Y19423D01*
X344100Y19848D01*
X344212Y20354D01*
X342854Y19055D02*
X341555Y19055D01*
X341555Y24370D01*
X342854Y24370D01*
X344212Y23070D02*
X344100Y23577D01*
X343802Y24001D01*
X343365Y24280D01*
X342854Y24370D01*
X344212Y23070D02*
X344212Y20354D01*
X345570Y20118D02*
X345676Y19656D01*
X345971Y19287D01*
X346397Y19081D01*
X346870Y19081D01*
X347296Y19287D01*
X347591Y19656D01*
X347696Y20118D01*
X347696Y20885D02*
X347696Y20118D01*
X347696Y20885D02*
X347615Y21292D01*
X347385Y21637D01*
X347040Y21867D01*
X346633Y21948D01*
X346338Y21948D02*
X346633Y21948D01*
X346338Y21948D01*
X346633Y21948D02*
X347049Y22043D01*
X347397Y22289D01*
X347625Y22650D01*
X347696Y23070D01*
X347696Y23307D02*
X347696Y23070D01*
X347696Y23307D02*
X347591Y23768D01*
X347296Y24138D01*
X346870Y24343D01*
X346397Y24343D01*
X345971Y24138D01*
X345676Y23768D01*
X345570Y23307D01*
X294055Y29055D02*
X291753Y27726D01*
X291104Y28851D01*
X291078Y28836D02*
X290736Y29226D01*
X290271Y29455D01*
X289754Y29489D01*
X289263Y29323D01*
X288873Y28981D01*
X288644Y28516D01*
X288610Y27998D01*
X288777Y27508D01*
X288802Y27522D02*
X289452Y26397D01*
X291753Y27726D01*
X288938Y33192D02*
X290063Y33842D01*
X288938Y33192D02*
X288591Y32871D01*
X288418Y32430D01*
X288454Y31959D01*
X288690Y31549D01*
X289081Y31282D01*
X289549Y31212D01*
X290001Y31351D01*
X291126Y32001D02*
X290001Y31351D01*
X291126Y32001D02*
X291473Y32323D01*
X291646Y32763D01*
X291610Y33235D01*
X291374Y33644D01*
X290983Y33911D01*
X290515Y33981D01*
X290063Y33842D01*
X287287Y33808D02*
X289773Y36470D01*
X286224Y35649D01*
X288710Y38312D01*
X285161Y37490D01*
X285914Y39493D02*
X284851Y41334D01*
X284391Y41068D01*
X284044Y40747D01*
X283871Y40306D01*
X283907Y39835D01*
X284143Y39425D01*
X284534Y39158D01*
X285002Y39088D01*
X285454Y39227D01*
X286579Y39877D01*
X286937Y40215D01*
X287104Y40678D01*
X287045Y41167D01*
X286772Y41577D01*
X286344Y41820D01*
X285852Y41844D01*
X285757Y43426D02*
X282740Y41684D01*
X282265Y42978D02*
X282262Y42604D01*
X282429Y42269D01*
X282730Y42046D01*
X283099Y41984D01*
X283456Y42097D01*
X159704Y95180D02*
X159882Y95667D01*
X159860Y96185D01*
X159640Y96655D01*
X159258Y97006D01*
X159704Y95180D02*
X159055Y94055D01*
X154452Y96712D01*
X155101Y97837D01*
X156906Y98364D02*
X156411Y98520D01*
X155894Y98474D01*
X155434Y98235D01*
X155101Y97837D01*
X156906Y98364D02*
X159258Y97006D01*
X157380Y99658D02*
X156991Y101110D01*
X161594Y98453D01*
X200354Y16555D02*
X200865Y16644D01*
X201302Y16923D01*
X201600Y17348D01*
X201712Y17854D01*
X200354Y16555D02*
X199055Y16555D01*
X199055Y21870D01*
X200354Y21870D01*
X201712Y20570D02*
X201600Y21077D01*
X201302Y21501D01*
X200865Y21780D01*
X200354Y21870D01*
X201712Y20570D02*
X201712Y17854D01*
X203070Y17618D02*
X203176Y17156D01*
X203471Y16787D01*
X203897Y16581D01*
X204370Y16581D01*
X204796Y16787D01*
X205091Y17156D01*
X205196Y17618D01*
X205196Y18385D02*
X205196Y17618D01*
X205196Y18385D02*
X205115Y18792D01*
X204885Y19137D01*
X204540Y19367D01*
X204133Y19448D01*
X203838Y19448D02*
X204133Y19448D01*
X203838Y19448D01*
X204133Y19448D02*
X204549Y19543D01*
X204897Y19789D01*
X205125Y20150D01*
X205196Y20570D01*
X205196Y20807D02*
X205196Y20570D01*
X205196Y20807D02*
X205091Y21268D01*
X204796Y21638D01*
X204370Y21843D01*
X203897Y21843D01*
X203471Y21638D01*
X203176Y21268D01*
X203070Y20807D01*
X151555Y26555D02*
X149253Y25226D01*
X148604Y26351D01*
X148578Y26336D02*
X148236Y26726D01*
X147771Y26955D01*
X147254Y26989D01*
X146763Y26823D01*
X146373Y26481D01*
X146144Y26016D01*
X146110Y25498D01*
X146277Y25008D01*
X146302Y25022D02*
X146952Y23897D01*
X149253Y25226D01*
X146438Y30692D02*
X147563Y31342D01*
X146438Y30692D02*
X146091Y30371D01*
X145918Y29930D01*
X145954Y29459D01*
X146190Y29049D01*
X146581Y28782D01*
X147049Y28712D01*
X147501Y28851D01*
X148626Y29501D02*
X147501Y28851D01*
X148626Y29501D02*
X148973Y29823D01*
X149146Y30263D01*
X149110Y30735D01*
X148874Y31144D01*
X148483Y31411D01*
X148015Y31481D01*
X147563Y31342D01*
X144787Y31308D02*
X147273Y33970D01*
X143724Y33149D01*
X146210Y35812D01*
X142661Y34990D01*
X143414Y36993D02*
X142351Y38834D01*
X141891Y38568D01*
X141544Y38247D01*
X141371Y37806D01*
X141407Y37335D01*
X141643Y36925D01*
X142034Y36658D01*
X142502Y36588D01*
X142954Y36727D01*
X144079Y37377D01*
X144437Y37715D01*
X144604Y38178D01*
X144545Y38667D01*
X144272Y39077D01*
X143844Y39320D01*
X143352Y39344D01*
X143257Y40926D02*
X140240Y39184D01*
X139765Y40478D02*
X139762Y40104D01*
X139929Y39769D01*
X140230Y39546D01*
X140599Y39484D01*
X140956Y39597D01*
X27204Y97680D02*
X27382Y98167D01*
X27360Y98685D01*
X27140Y99155D01*
X26758Y99506D01*
X27204Y97680D02*
X26555Y96555D01*
X21952Y99212D01*
X22601Y100337D01*
X24406Y100864D02*
X23911Y101020D01*
X23394Y100974D01*
X22934Y100735D01*
X22601Y100337D01*
X24406Y100864D02*
X26758Y99506D01*
X24880Y102158D02*
X24491Y103610D01*
X29094Y100953D01*
X67854Y19055D02*
X68365Y19144D01*
X68802Y19423D01*
X69100Y19848D01*
X69212Y20354D01*
X67854Y19055D02*
X66555Y19055D01*
X66555Y24370D01*
X67854Y24370D01*
X69212Y23070D02*
X69100Y23577D01*
X68802Y24001D01*
X68365Y24280D01*
X67854Y24370D01*
X69212Y23070D02*
X69212Y20354D01*
X70570Y20118D02*
X70676Y19656D01*
X70971Y19287D01*
X71397Y19081D01*
X71870Y19081D01*
X72296Y19287D01*
X72591Y19656D01*
X72696Y20118D01*
X72696Y20885D02*
X72696Y20118D01*
X72696Y20885D02*
X72615Y21292D01*
X72385Y21637D01*
X72040Y21867D01*
X71633Y21948D01*
X71338Y21948D02*
X71633Y21948D01*
X71338Y21948D01*
X71633Y21948D02*
X72049Y22043D01*
X72397Y22289D01*
X72625Y22650D01*
X72696Y23070D01*
X72696Y23307D02*
X72696Y23070D01*
X72696Y23307D02*
X72591Y23768D01*
X72296Y24138D01*
X71870Y24343D01*
X71397Y24343D01*
X70971Y24138D01*
X70676Y23768D01*
X70570Y23307D01*
X19055Y29055D02*
X16753Y27726D01*
X16104Y28851D01*
X16078Y28836D02*
X15736Y29226D01*
X15271Y29455D01*
X14754Y29489D01*
X14263Y29323D01*
X13873Y28981D01*
X13644Y28516D01*
X13610Y27998D01*
X13777Y27508D01*
X13802Y27522D02*
X14452Y26397D01*
X16753Y27726D01*
X13938Y33192D02*
X15063Y33842D01*
X13938Y33192D02*
X13591Y32871D01*
X13418Y32430D01*
X13454Y31959D01*
X13690Y31549D01*
X14081Y31282D01*
X14549Y31212D01*
X15001Y31351D01*
X16126Y32001D02*
X15001Y31351D01*
X16126Y32001D02*
X16473Y32323D01*
X16646Y32763D01*
X16610Y33235D01*
X16374Y33644D01*
X15983Y33911D01*
X15515Y33981D01*
X15063Y33842D01*
X12287Y33808D02*
X14773Y36470D01*
X11224Y35649D01*
X13710Y38312D01*
X10161Y37490D01*
X10914Y39493D02*
X9851Y41334D01*
X9391Y41068D01*
X9044Y40747D01*
X8871Y40306D01*
X8907Y39835D01*
X9143Y39425D01*
X9534Y39158D01*
X10002Y39088D01*
X10454Y39227D01*
X11579Y39877D01*
X11937Y40215D01*
X12104Y40678D01*
X12045Y41167D01*
X11772Y41577D01*
X11344Y41820D01*
X10852Y41844D01*
X10757Y43426D02*
X7740Y41684D01*
X7265Y42978D02*
X7262Y42604D01*
X7429Y42269D01*
X7730Y42046D01*
X8099Y41984D01*
X8456Y42097D01*
G54D17*
X300755Y91555D02*
X306555Y91555D01*
X319055Y104055D01*
X340757Y104055D02*
X352352Y104055D01*
X367352Y89055D01*
X332355Y111555D02*
X332355Y104057D01*
X340755Y111555D02*
X340755Y104057D01*
X340757Y104055D01*
X367352Y89055D02*
X367352Y85757D01*
X372355Y80755D01*
X372355Y76555D01*
X375757Y89055D02*
X380755Y84057D01*
X380755Y76555D01*
X381555Y75755D02*
X381555Y46555D01*
X381555Y75755D02*
X380755Y76555D01*
X381555Y46555D02*
X344055Y9055D01*
X340757Y9055D01*
X341555Y9852D02*
X341555Y16555D01*
X341555Y9852D02*
X340757Y9055D01*
X341555Y16555D02*
X325755Y16555D01*
X332352Y9055D02*
X319055Y9055D01*
X314055Y14055D01*
X316555Y16555D01*
X317355Y16555D01*
X304855Y29055D01*
X301555Y29055D01*
X287352Y52352D02*
X287352Y81555D01*
X287352Y52352D02*
X286555Y51555D01*
X286555Y82352D02*
X287352Y81555D01*
X319055Y104055D02*
X332352Y104055D01*
X332355Y104057D01*
X295757Y81555D02*
X300755Y86552D01*
X300755Y91555D01*
X292355Y91555D02*
X287352Y86552D01*
X287352Y81555D01*
X158255Y89055D02*
X164055Y89055D01*
X176555Y101555D01*
X198257Y101555D02*
X209852Y101555D01*
X224852Y86555D01*
X189855Y109055D02*
X189855Y101557D01*
X198255Y109055D02*
X198255Y101557D01*
X198257Y101555D01*
X224852Y86555D02*
X224852Y83257D01*
X229855Y78255D01*
X229855Y74055D01*
X233257Y86555D02*
X238255Y81557D01*
X238255Y74055D01*
X239055Y73255D02*
X239055Y44055D01*
X239055Y73255D02*
X238255Y74055D01*
X239055Y44055D02*
X201555Y6555D01*
X198257Y6555D01*
X199055Y7352D02*
X199055Y14055D01*
X199055Y7352D02*
X198257Y6555D01*
X199055Y14055D02*
X183255Y14055D01*
X189852Y6555D02*
X176555Y6555D01*
X171555Y11555D01*
X174055Y14055D01*
X174855Y14055D01*
X162355Y26555D01*
X159055Y26555D01*
X144852Y49852D02*
X144852Y79055D01*
X144852Y49852D02*
X144055Y49055D01*
X144055Y79852D02*
X144852Y79055D01*
X176555Y101555D02*
X189852Y101555D01*
X189855Y101557D01*
X153257Y79055D02*
X158255Y84052D01*
X158255Y89055D01*
X149855Y89055D02*
X144852Y84052D01*
X144852Y79055D01*
X25755Y91555D02*
X31555Y91555D01*
X44055Y104055D01*
X65757Y104055D02*
X77352Y104055D01*
X92352Y89055D01*
X57355Y111555D02*
X57355Y104057D01*
X65755Y111555D02*
X65755Y104057D01*
X65757Y104055D01*
X92352Y89055D02*
X92352Y85757D01*
X97355Y80755D01*
X97355Y76555D01*
X100757Y89055D02*
X105755Y84057D01*
X105755Y76555D01*
X106555Y75755D02*
X106555Y46555D01*
X106555Y75755D02*
X105755Y76555D01*
X106555Y46555D02*
X69055Y9055D01*
X65757Y9055D01*
X66555Y9852D02*
X66555Y16555D01*
X66555Y9852D02*
X65757Y9055D01*
X66555Y16555D02*
X50755Y16555D01*
X57352Y9055D02*
X44055Y9055D01*
X39055Y14055D01*
X41555Y16555D01*
X42355Y16555D01*
X29855Y29055D01*
X26555Y29055D01*
X12352Y52352D02*
X12352Y81555D01*
X12352Y52352D02*
X11555Y51555D01*
X11555Y82352D02*
X12352Y81555D01*
X44055Y104055D02*
X57352Y104055D01*
X57355Y104057D01*
X20757Y81555D02*
X25755Y86552D01*
X25755Y91555D01*
X17355Y91555D02*
X12352Y86552D01*
X12352Y81555D01*
G54D20*
X340757Y9055D03*
X332352Y9055D03*
X295757Y81555D03*
X287352Y81555D03*
X375757Y89055D03*
X367352Y89055D03*
X340757Y104055D03*
X332352Y104055D03*
X198257Y101555D03*
X189852Y101555D03*
X233257Y86555D03*
X224852Y86555D03*
X153257Y79055D03*
X144852Y79055D03*
X198257Y6555D03*
X189852Y6555D03*
X65757Y104055D03*
X57352Y104055D03*
X100757Y89055D03*
X92352Y89055D03*
X20757Y81555D03*
X12352Y81555D03*
X65757Y9055D03*
X57352Y9055D03*
G54D21*
X325755Y16555D03*
X317355Y16555D03*
X380755Y76555D03*
X372355Y76555D03*
X300755Y91555D03*
X292355Y91555D03*
X340755Y111555D03*
X332355Y111555D03*
X198255Y109055D03*
X189855Y109055D03*
X158255Y89055D03*
X149855Y89055D03*
X238255Y74055D03*
X229855Y74055D03*
X183255Y14055D03*
X174855Y14055D03*
X65755Y111555D03*
X57355Y111555D03*
X25755Y91555D03*
X17355Y91555D03*
X105755Y76555D03*
X97355Y76555D03*
X50755Y16555D03*
X42355Y16555D03*
G54D23*
X301555Y29055D03*
X286555Y51555D03*
X144055Y49055D03*
X159055Y26555D03*
X11555Y51555D03*
X26555Y29055D03*
G36*
X281555Y49055D02*
X281555Y56555D01*
X291555Y56555D01*
X291555Y49055D01*
X281555Y49055D01*
D02*G37*
G36*
X301670Y21069D02*
X296555Y26555D01*
X303868Y33375D01*
X308983Y27889D01*
X301670Y21069D01*
D02*G37*
G36*
X286555Y86555D02*
X286555Y79055D01*
X284055Y79055D01*
X284055Y86555D01*
X286555Y86555D01*
D02*G37*
G36*
X299055Y86555D02*
X299055Y79055D01*
X296555Y79055D01*
X296555Y86555D01*
X299055Y86555D01*
D02*G37*
G36*
X304055Y94055D02*
X304055Y86555D01*
X301555Y86555D01*
X301555Y94055D01*
X304055Y94055D01*
D02*G37*
G36*
X331555Y114055D02*
X331555Y106555D01*
X329055Y106555D01*
X329055Y114055D01*
X331555Y114055D01*
D02*G37*
G36*
X344055Y114055D02*
X344055Y106555D01*
X341555Y106555D01*
X341555Y114055D01*
X344055Y114055D01*
D02*G37*
G36*
X344055Y109055D02*
X344055Y101555D01*
X341555Y101555D01*
X341555Y109055D01*
X344055Y109055D01*
D02*G37*
G36*
X331555Y109055D02*
X331555Y101555D01*
X329055Y101555D01*
X329055Y109055D01*
X331555Y109055D01*
D02*G37*
G36*
X384055Y81555D02*
X384055Y74055D01*
X381555Y74055D01*
X381555Y81555D01*
X384055Y81555D01*
D02*G37*
G36*
X371555Y81555D02*
X371555Y74055D01*
X369055Y74055D01*
X369055Y81555D01*
X371555Y81555D01*
D02*G37*
G36*
X366555Y94055D02*
X366555Y86555D01*
X364055Y86555D01*
X364055Y94055D01*
X366555Y94055D01*
D02*G37*
G36*
X344055Y14055D02*
X344055Y6555D01*
X341555Y6555D01*
X341555Y14055D01*
X344055Y14055D01*
D02*G37*
G36*
X291555Y94055D02*
X291555Y89055D01*
X289055Y89055D01*
X289055Y94055D01*
X291555Y94055D01*
D02*G37*
G36*
X376555Y86555D02*
X376555Y91555D01*
X379055Y91555D01*
X379055Y86555D01*
X376555Y86555D01*
D02*G37*
G36*
X139055Y46555D02*
X139055Y54055D01*
X149055Y54055D01*
X149055Y46555D01*
X139055Y46555D01*
D02*G37*
G36*
X159170Y18569D02*
X154055Y24055D01*
X161368Y30875D01*
X166483Y25389D01*
X159170Y18569D01*
D02*G37*
G36*
X144055Y84055D02*
X144055Y76555D01*
X141555Y76555D01*
X141555Y84055D01*
X144055Y84055D01*
D02*G37*
G36*
X156555Y84055D02*
X156555Y76555D01*
X154055Y76555D01*
X154055Y84055D01*
X156555Y84055D01*
D02*G37*
G36*
X161555Y91555D02*
X161555Y84055D01*
X159055Y84055D01*
X159055Y91555D01*
X161555Y91555D01*
D02*G37*
G36*
X189055Y111555D02*
X189055Y104055D01*
X186555Y104055D01*
X186555Y111555D01*
X189055Y111555D01*
D02*G37*
G36*
X201555Y111555D02*
X201555Y104055D01*
X199055Y104055D01*
X199055Y111555D01*
X201555Y111555D01*
D02*G37*
G36*
X201555Y106555D02*
X201555Y99055D01*
X199055Y99055D01*
X199055Y106555D01*
X201555Y106555D01*
D02*G37*
G36*
X189055Y106555D02*
X189055Y99055D01*
X186555Y99055D01*
X186555Y106555D01*
X189055Y106555D01*
D02*G37*
G36*
X241555Y79055D02*
X241555Y71555D01*
X239055Y71555D01*
X239055Y79055D01*
X241555Y79055D01*
D02*G37*
G36*
X229055Y79055D02*
X229055Y71555D01*
X226555Y71555D01*
X226555Y79055D01*
X229055Y79055D01*
D02*G37*
G36*
X224055Y91555D02*
X224055Y84055D01*
X221555Y84055D01*
X221555Y91555D01*
X224055Y91555D01*
D02*G37*
G36*
X201555Y11555D02*
X201555Y4055D01*
X199055Y4055D01*
X199055Y11555D01*
X201555Y11555D01*
D02*G37*
G36*
X149055Y91555D02*
X149055Y86555D01*
X146555Y86555D01*
X146555Y91555D01*
X149055Y91555D01*
D02*G37*
G36*
X234055Y84055D02*
X234055Y89055D01*
X236555Y89055D01*
X236555Y84055D01*
X234055Y84055D01*
D02*G37*
G36*
X6555Y49055D02*
X6555Y56555D01*
X16555Y56555D01*
X16555Y49055D01*
X6555Y49055D01*
D02*G37*
G36*
X26670Y21069D02*
X21555Y26555D01*
X28868Y33375D01*
X33983Y27889D01*
X26670Y21069D01*
D02*G37*
G36*
X11555Y86555D02*
X11555Y79055D01*
X9055Y79055D01*
X9055Y86555D01*
X11555Y86555D01*
D02*G37*
G36*
X24055Y86555D02*
X24055Y79055D01*
X21555Y79055D01*
X21555Y86555D01*
X24055Y86555D01*
D02*G37*
G36*
X29055Y94055D02*
X29055Y86555D01*
X26555Y86555D01*
X26555Y94055D01*
X29055Y94055D01*
D02*G37*
G36*
X56555Y114055D02*
X56555Y106555D01*
X54055Y106555D01*
X54055Y114055D01*
X56555Y114055D01*
D02*G37*
G36*
X69055Y114055D02*
X69055Y106555D01*
X66555Y106555D01*
X66555Y114055D01*
X69055Y114055D01*
D02*G37*
G36*
X69055Y109055D02*
X69055Y101555D01*
X66555Y101555D01*
X66555Y109055D01*
X69055Y109055D01*
D02*G37*
G36*
X56555Y109055D02*
X56555Y101555D01*
X54055Y101555D01*
X54055Y109055D01*
X56555Y109055D01*
D02*G37*
G36*
X109055Y81555D02*
X109055Y74055D01*
X106555Y74055D01*
X106555Y81555D01*
X109055Y81555D01*
D02*G37*
G36*
X96555Y81555D02*
X96555Y74055D01*
X94055Y74055D01*
X94055Y81555D01*
X96555Y81555D01*
D02*G37*
G36*
X91555Y94055D02*
X91555Y86555D01*
X89055Y86555D01*
X89055Y94055D01*
X91555Y94055D01*
D02*G37*
G36*
X69055Y14055D02*
X69055Y6555D01*
X66555Y6555D01*
X66555Y14055D01*
X69055Y14055D01*
D02*G37*
G36*
X16555Y94055D02*
X16555Y89055D01*
X14055Y89055D01*
X14055Y94055D01*
X16555Y94055D01*
D02*G37*
G36*
X101555Y86555D02*
X101555Y91555D01*
X104055Y91555D01*
X104055Y86555D01*
X101555Y86555D01*
D02*G37*
M02*
