# Supplementary material for: Using Voice Coils to Actuate Modular Soft Robots: Wormbot, an Example
Source: Soft Robot. 2016 Dec 1;3(4):198–204. doi: 10.1089/soro.2016.0009 (PMC5180079; doi:10.1089/soro.2016.0009)
Supplement: Supplemental data [file Supp_Data.zip › Supplemental Information/PCB Schematics/LED circle PCB/XGerber/LED Coils PCB.Whl]

D010    draw      0.00591
D011    draw      0.00000
D012    draw      0.00409
D013    draw      0.00512
D014    draw      0.00768
D015    draw      0.01181
D016    draw      0.01575
D017    draw      0.03937
D018    rectangle 0.02500 x 0.05000
D019    rectangle 0.02500 x 0.07500
D020    rectangle 0.04587 x 0.05433
D021    square    0.05000
D022    rectangle 0.10000 x 0.07500
D023    octagon   0.06299
