# Supplementary material for: Using Voice Coils to Actuate Modular Soft Robots: Wormbot, an Example
Source: Soft Robot. 2016 Dec 1;3(4):198–204. doi: 10.1089/soro.2016.0009 (PMC5180079; doi:10.1089/soro.2016.0009)
Supplement: Supplemental data [file Supp_Data.zip › Supplemental Information/PCB Schematics/Single Driver/XGerber/NEW.Bot]

%FSLAX35Y35*%
%MOIN*%
%IN2=CopperbottomL1(X.Bot)*%
%ADD10C,0.00591*%
%ADD11C,0.00409*%
%ADD12C,0.00768*%
%ADD13C,0.00787*%
%ADD14C,0.01024*%
%ADD15C,0.01181*%
%ADD16C,0.03600*%
%ADD17C,0.03937*%
%AMR_18*21,1,0.01500,0.10000,0,0,0.000*%
%ADD18R_18*%
%AMR_19*21,1,0.02500,0.12500,0,0,0.000*%
%ADD19R_19*%
%AMR_20*21,1,0.05000,0.05000,0,0,0.000*%
%ADD20R_20*%
%AMR_21*21,1,0.05000,0.07500,0,0,0.000*%
%ADD21R_21*%
%AMR_22*21,1,0.05000,0.09843,0,0,270.000*%
%ADD22R_22*%
%AMR_23*21,1,0.05000,0.12500,0,0,0.000*%
%ADD23R_23*%
%AMR_24*21,1,0.07500,0.02500,0,0,0.000*%
%ADD24R_24*%
%AMR_25*21,1,0.07500,0.05000,0,0,0.000*%
%ADD25R_25*%
%AMR_26*21,1,0.07500,0.07500,0,0,0.000*%
%ADD26R_26*%
%AMR_27*21,1,0.10000,0.07500,0,0,0.000*%
%ADD27R_27*%
%AMR_28*21,1,0.10000,0.10000,0,0,0.000*%
%ADD28R_28*%
%AMR_29*21,1,0.10000,0.12500,0,0,0.000*%
%ADD29R_29*%
%AMR_30*21,1,0.10000,0.19685,0,0,0.000*%
%ADD30R_30*%
%AMR_31*21,1,0.12500,0.12500,0,0,0.000*%
%ADD31R_31*%
%AMR_32*21,1,0.12500,0.15000,0,0,0.000*%
%ADD32R_32*%
%AMR_33*21,1,0.15000,0.19685,0,0,0.000*%
%ADD33R_33*%
%AMR_34*21,1,0.17500,0.19685,0,0,0.000*%
%ADD34R_34*%
%AMR_35*21,1,0.19685,0.07500,0,0,0.000*%
%ADD35R_35*%
%AMR_36*21,1,0.19685,0.10000,0,0,0.000*%
%ADD36R_36*%
%AMR_37*21,1,0.19685,0.12500,0,0,0.000*%
%ADD37R_37*%
%AMR_38*21,1,0.19685,0.17500,0,0,0.000*%
%ADD38R_38*%
%AMR_39*21,1,0.19685,0.19685,0,0,0.000*%
%ADD39R_39*%
%AMOCT_40*4,1,8,0.027559,0.013780,0.013780,0.027559,-0.013780,0.027559,-0.027559,0.013780,-0.027559,-0.013780,-0.013780,-0.027559,0.013780,-0.027559,0.027559,-0.013780,0.027559,0.013780,0.000*%
%ADD40OCT_40*%
%AMOCT_41*4,1,8,0.027559,0.013780,0.013780,0.027559,-0.013780,0.027559,-0.027559,0.013780,-0.027559,-0.013780,-0.013780,-0.027559,0.013780,-0.027559,0.027559,-0.013780,0.027559,0.013780,180.000*%
%ADD41OCT_41*%
%AMOCT_42*4,1,8,0.031496,0.015748,0.015748,0.031496,-0.015748,0.031496,-0.031496,0.015748,-0.031496,-0.015748,-0.015748,-0.031496,0.015748,-0.031496,0.031496,-0.015748,0.031496,0.015748,0.000*%
%ADD42OCT_42*%
%AMOCT_43*4,1,8,0.035433,0.017717,0.017717,0.035433,-0.017717,0.035433,-0.035433,0.017717,-0.035433,-0.017717,-0.017717,-0.035433,0.017717,-0.035433,0.035433,-0.017717,0.035433,0.017717,0.000*%
%ADD43OCT_43*%
%AMOCT_44*4,1,8,0.035433,0.017717,0.017717,0.035433,-0.017717,0.035433,-0.035433,0.017717,-0.035433,-0.017717,-0.017717,-0.035433,0.017717,-0.035433,0.035433,-0.017717,0.035433,0.017717,180.000*%
%ADD44OCT_44*%
%AMOCT_45*4,1,8,0.035433,0.017717,0.017717,0.035433,-0.017717,0.035433,-0.035433,0.017717,-0.035433,-0.017717,-0.017717,-0.035433,0.017717,-0.035433,0.035433,-0.017717,0.035433,0.017717,270.000*%
%ADD45OCT_45*%
%AMOCT_46*4,1,8,0.039370,0.019685,0.019685,0.039370,-0.019685,0.039370,-0.039370,0.019685,-0.039370,-0.019685,-0.019685,-0.039370,0.019685,-0.039370,0.039370,-0.019685,0.039370,0.019685,0.000*%
%ADD46OCT_46*%
%AMOCT_47*4,1,8,0.039370,0.019685,0.019685,0.039370,-0.019685,0.039370,-0.039370,0.019685,-0.039370,-0.019685,-0.019685,-0.039370,0.019685,-0.039370,0.039370,-0.019685,0.039370,0.019685,180.000*%
%ADD47OCT_47*%
%AMO_48*20,1,0.05000,-0.02421,0.00000,0.02421,0.00000,0*1,1,0.05000,-0.02421,0.00000*1,1,0.05000,0.02421,0.00000*%
%ADD48O_48*%
G54D16*
X170000Y67500D02*
X180000Y67500D01*
X200000Y77500D02*
X200000Y67500D01*
X200000Y77500D02*
X200000Y80000D01*
X170000Y77500D02*
X170000Y72500D01*
X200000Y67500D02*
X200000Y57500D01*
X190000Y57500D01*
X185000Y52500D01*
X185000Y25000D01*
X190000Y20000D02*
X185000Y25000D01*
X190000Y20000D02*
X242500Y20000D01*
X250000Y27500D01*
X112500Y132500D02*
X130000Y132500D01*
X137500Y125000D01*
X112500Y132500D02*
X112500Y127500D01*
X67500Y107500D02*
X67500Y85000D01*
X67500Y107500D02*
X70000Y110000D01*
X67500Y85000D02*
X70000Y82500D01*
X70000Y57500D01*
X85000Y72500D01*
X85000Y85000D01*
X102500Y85000D01*
X112500Y125000D02*
X107500Y120000D01*
X97500Y110000D02*
X90000Y110000D01*
X102500Y85000D02*
X110000Y77500D01*
X170000Y77500D01*
X32500Y72500D02*
X32500Y102500D01*
X40000Y110000D01*
X70000Y110000D01*
X170000Y77500D02*
X180000Y77500D01*
X180000Y67500D02*
X185000Y67500D01*
X170000Y77500D02*
X175000Y72500D01*
X200000Y77500D02*
X195000Y72500D01*
X190000Y67500D02*
X200000Y67500D01*
X190000Y67500D02*
X187500Y67500D01*
X170000Y77500D02*
X175000Y72500D01*
X180000Y67500D01*
X175000Y72500D02*
X195000Y72500D01*
X190000Y67500D01*
X200000Y87500D02*
X200000Y80000D01*
X200000Y87500D02*
X180000Y67500D01*
X200000Y80000D02*
X200000Y87500D01*
X200000Y80000D02*
X187500Y67500D01*
X190000Y67500D01*
X187500Y67500D02*
X185000Y67500D01*
X187500Y67500D02*
X187500Y70000D01*
X180000Y77500D02*
X187500Y70000D01*
X180000Y77500D02*
X200000Y77500D01*
X180000Y77500D02*
X170000Y67500D01*
X32500Y72500D02*
X55000Y72500D01*
X67500Y85000D01*
X70000Y57500D02*
X47500Y57500D01*
X32500Y72500D01*
X67500Y85000D02*
X50000Y85000D01*
X32500Y102500D01*
X67500Y85000D02*
X85000Y85000D01*
X102500Y85000D02*
X102500Y115000D01*
X97500Y110000D01*
X112500Y125000D02*
X137500Y125000D01*
X170000Y67500D02*
X180000Y57500D01*
X185000Y52500D02*
X185000Y57500D01*
X185000Y67500D02*
X187500Y67500D01*
X185000Y67500D02*
X170000Y67500D01*
X185000Y67500D02*
X187500Y70000D01*
X200000Y57500D02*
X190000Y57500D01*
X180000Y57500D02*
X185000Y52500D01*
X170000Y67500D02*
X190000Y67500D01*
X200000Y57500D01*
X190000Y57500D02*
X170000Y77500D01*
X190000Y57500D02*
X185000Y57500D01*
X170000Y77500D02*
X170000Y72500D01*
X170000Y67500D01*
X170000Y72500D02*
X185000Y57500D01*
X185000Y67500D01*
X185000Y57500D02*
X180000Y57500D01*
X112500Y132500D02*
X107500Y127500D01*
X90000Y110000D02*
X70000Y110000D01*
X90000Y110000D02*
X95000Y115000D01*
X105000Y125000D02*
X102500Y122500D01*
X105000Y125000D02*
X107500Y125000D01*
X112500Y132500D02*
X107500Y127500D01*
X102500Y122500D02*
X105000Y125000D01*
X102500Y122500D02*
X95000Y115000D01*
X102500Y122500D02*
X102500Y115000D01*
X90000Y110000D02*
X95000Y115000D01*
X102500Y122500D01*
X95000Y115000D02*
X90000Y110000D01*
X95000Y115000D02*
X102500Y115000D01*
X105000Y117500D01*
X102500Y115000D01*
X105000Y117500D02*
X105000Y125000D01*
X102500Y122500D01*
X105000Y125000D02*
X107500Y127500D01*
X105000Y125000D01*
X107500Y127500D02*
X105000Y125000D01*
X107500Y127500D02*
X112500Y127500D01*
X92500Y105000D02*
X107500Y120000D01*
X105000Y117500D01*
X107500Y120000D02*
X107500Y125000D01*
X107500Y127500D02*
X107500Y125000D01*
X112500Y125000D01*
X107500Y125000D02*
X107500Y127500D01*
X107500Y125000D02*
X85000Y102500D01*
X87500Y102500D01*
X112500Y127500D01*
X112500Y125000D01*
X112500Y127500D02*
X125000Y127500D01*
X285000Y107500D02*
X285000Y122500D01*
X285000Y137500D01*
X200000Y87500D02*
X222500Y87500D01*
X225000Y85000D01*
X235000Y85000D01*
X242500Y92500D01*
X270000Y92500D01*
X285000Y107500D01*
X52500Y27500D02*
X135000Y27500D01*
X137500Y30000D01*
X137500Y35000D02*
X137500Y30000D01*
X150000Y47500D02*
X170000Y47500D01*
X170000Y97500D02*
X200000Y97500D01*
X137500Y35000D02*
X150000Y47500D01*
X32500Y162500D02*
X37500Y167500D01*
X15000Y65000D02*
X15000Y145000D01*
X32500Y162500D01*
X37500Y167500D02*
X62500Y167500D01*
X142500Y167500D02*
X155000Y155000D01*
X155000Y102500D01*
X160000Y97500D01*
X170000Y97500D01*
X62500Y155000D02*
X62500Y167500D01*
X142500Y167500D01*
X15000Y65000D02*
X52500Y27500D01*
X277500Y5000D02*
X180000Y5000D01*
X277500Y5000D02*
X295000Y22500D01*
X170000Y27500D02*
X170000Y15000D01*
X180000Y5000D02*
X170000Y15000D01*
X295000Y165000D02*
X295000Y80000D01*
X290000Y170000D02*
X255000Y205000D01*
X240000Y205000D01*
X275000Y170000D02*
X290000Y170000D01*
X295000Y165000D01*
X287500Y87500D02*
X295000Y80000D01*
X295000Y22500D01*
X240000Y170000D02*
X240000Y175000D01*
X210000Y205000D01*
X265000Y145000D02*
X240000Y170000D01*
X265000Y127500D02*
X265000Y145000D01*
X265000Y127500D02*
X252500Y115000D01*
X220000Y115000D01*
X217500Y117500D01*
X200000Y117500D01*
X220000Y110000D02*
X217500Y112500D01*
X217500Y117500D01*
X197500Y205000D02*
X187500Y215000D01*
X85000Y202500D02*
X95000Y192500D01*
X135000Y192500D01*
X157500Y215000D01*
X187500Y215000D01*
X190000Y110000D02*
X192500Y107500D01*
X200000Y107500D01*
X190000Y110000D02*
X190000Y127500D01*
X242500Y130000D02*
X192500Y130000D01*
X242500Y130000D02*
X245000Y132500D01*
X245000Y140000D01*
X197500Y187500D01*
X197500Y205000D01*
X192500Y130000D02*
X190000Y127500D01*
X135000Y192500D02*
X145000Y182500D01*
X150000Y182500D01*
X150000Y17500D02*
X170000Y37500D01*
X52500Y17500D02*
X7500Y62500D01*
X7500Y182500D01*
X115000Y202500D02*
X107500Y202500D01*
X97500Y212500D01*
X37500Y212500D01*
X12500Y187500D01*
X52500Y17500D02*
X150000Y17500D01*
X7500Y182500D02*
X12500Y187500D01*
X7500Y182500D01*
X12500Y187500D02*
X12500Y202500D01*
X237500Y57500D02*
X247500Y57500D01*
X257500Y47500D01*
X257500Y67500D01*
X247500Y57500D01*
X287500Y67500D02*
X280000Y67500D01*
X200000Y47500D02*
X205000Y47500D01*
X215000Y57500D01*
X215000Y67500D01*
X245000Y85000D02*
X252500Y77500D01*
X270000Y77500D01*
X280000Y67500D01*
X215000Y67500D02*
X242500Y67500D01*
X252500Y77500D01*
X200000Y37500D02*
X207500Y37500D01*
X227500Y57500D01*
X200000Y27500D02*
X240000Y27500D01*
X120000Y110000D02*
X127500Y102500D01*
X127500Y85000D01*
X185000Y12500D02*
X275000Y12500D01*
X170000Y57500D02*
X150000Y57500D01*
X140000Y67500D01*
X185000Y12500D02*
X177500Y20000D01*
X177500Y50000D01*
X170000Y57500D01*
X140000Y87500D02*
X170000Y87500D01*
X287500Y47500D02*
X287500Y25000D01*
X275000Y12500D02*
X287500Y25000D01*
X137500Y85000D02*
X137500Y100000D01*
X147500Y110000D01*
X142500Y152500D02*
X147500Y147500D01*
X147500Y132500D01*
X147500Y125000D02*
X147500Y110000D01*
X142500Y152500D02*
X112500Y152500D01*
X137500Y85000D02*
X140000Y87500D01*
X140000Y67500D02*
X102500Y67500D01*
X82500Y47500D02*
X102500Y67500D01*
X42500Y47500D02*
X82500Y47500D01*
X42500Y47500D02*
X22500Y67500D01*
X22500Y122500D01*
X102500Y152500D02*
X112500Y152500D01*
X102500Y152500D02*
X82500Y132500D01*
X32500Y132500D01*
X22500Y122500D02*
X32500Y132500D01*
X112500Y152500D02*
X122500Y142500D01*
X137500Y142500D01*
X147500Y132500D01*
X147500Y125000D01*
X120000Y57500D02*
X127500Y50000D01*
X127500Y35000D01*
X82500Y175000D02*
X55000Y202500D01*
X145000Y175000D02*
X82500Y175000D01*
X145000Y175000D02*
X162500Y157500D01*
X162500Y152500D01*
X162500Y107500D02*
X170000Y107500D01*
X167500Y147500D02*
X162500Y152500D01*
X162500Y107500D01*
X180000Y127500D02*
X180000Y165000D01*
X170000Y117500D02*
X180000Y127500D01*
X205000Y170000D02*
X185000Y170000D01*
X180000Y165000D01*
X180000Y205000D01*
X172500Y175000D02*
X177500Y170000D01*
X185000Y170000D01*
X240000Y160000D02*
X255000Y145000D01*
X255000Y130000D02*
X255000Y145000D01*
X255000Y130000D02*
X247500Y122500D01*
X235000Y122500D01*
X260000Y107500D02*
X235000Y107500D01*
X260000Y107500D02*
X275000Y122500D01*
X275000Y160000D01*
X205000Y160000D02*
X227500Y137500D01*
X235000Y137500D01*
G54D22*
X170000Y117500D03*
G54D40*
X225000Y85000D03*
X245000Y85000D03*
G54D41*
X137500Y125000D03*
X147500Y125000D03*
G54D42*
X12500Y202500D03*
X55000Y202500D03*
X85000Y202500D03*
X32500Y72500D03*
X32500Y132500D03*
X32500Y162500D03*
X32500Y102500D03*
X180000Y205000D03*
X220000Y110000D03*
X240000Y205000D03*
X172500Y175000D03*
X287500Y87500D03*
X150000Y182500D03*
X167500Y147500D03*
G54D43*
X257500Y67500D03*
X287500Y67500D03*
X240000Y27500D03*
X250000Y27500D03*
X115000Y202500D03*
X210000Y205000D03*
X62500Y155000D03*
X67500Y85000D03*
X85000Y85000D03*
X102500Y85000D03*
X142500Y152500D03*
G54D44*
X287500Y47500D03*
X257500Y47500D03*
X237500Y57500D03*
X227500Y57500D03*
X137500Y85000D03*
X127500Y85000D03*
X137500Y35000D03*
X127500Y35000D03*
G54D45*
X112500Y152500D03*
X112500Y132500D03*
X275000Y170000D03*
X275000Y160000D03*
X240000Y170000D03*
X240000Y160000D03*
X205000Y170000D03*
X205000Y160000D03*
G54D46*
X70000Y110000D03*
X120000Y110000D03*
X70000Y57500D03*
X120000Y57500D03*
G54D47*
X285000Y107500D03*
X235000Y107500D03*
X285000Y122500D03*
X235000Y122500D03*
X285000Y137500D03*
X235000Y137500D03*
G54D48*
X170000Y107500D03*
X170000Y97500D03*
X170000Y87500D03*
X170000Y77500D03*
X170000Y67500D03*
X170000Y57500D03*
X170000Y47500D03*
X170000Y37500D03*
X170000Y27500D03*
X200000Y27500D03*
X200000Y37500D03*
X200000Y47500D03*
X200000Y57500D03*
X200000Y67500D03*
X200000Y77500D03*
X200000Y87500D03*
X200000Y97500D03*
X200000Y107500D03*
X200000Y117500D03*
G36*
X175000Y62500D02*
X175000Y77500D01*
X187500Y77500D01*
X187500Y62500D01*
X175000Y62500D01*
D02*G37*
G36*
X185000Y57500D02*
X185000Y77500D01*
X200000Y77500D01*
X200000Y57500D01*
X185000Y57500D01*
D02*G37*
G36*
X172500Y65000D02*
X172500Y77500D01*
X185000Y77500D01*
X185000Y65000D01*
X172500Y65000D01*
D02*G37*
G36*
X177500Y57500D02*
X177500Y65000D01*
X185000Y65000D01*
X185000Y57500D01*
X177500Y57500D01*
D02*G37*
G36*
X192500Y75000D02*
X192500Y82500D01*
X200000Y82500D01*
X200000Y75000D01*
X192500Y75000D01*
D02*G37*
G36*
X40000Y65000D02*
X40000Y110000D01*
X70000Y110000D01*
X70000Y65000D01*
X40000Y65000D01*
D02*G37*
G36*
X50000Y57500D02*
X50000Y70000D01*
X70000Y70000D01*
X70000Y57500D01*
X50000Y57500D01*
D02*G37*
G36*
X62500Y72500D02*
X62500Y90000D01*
X85000Y90000D01*
X85000Y72500D01*
X62500Y72500D01*
D02*G37*
G36*
X70000Y67500D02*
X70000Y75000D01*
X80000Y75000D01*
X80000Y67500D01*
X70000Y67500D01*
D02*G37*
G36*
X77500Y70000D02*
X77500Y75000D01*
X82500Y75000D01*
X82500Y70000D01*
X77500Y70000D01*
D02*G37*
G36*
X75000Y70000D02*
X75000Y62500D01*
X67500Y62500D01*
X67500Y70000D01*
X75000Y70000D01*
D02*G37*
G36*
X70000Y60000D02*
X70000Y65000D01*
X75000Y65000D01*
X75000Y60000D01*
X70000Y60000D01*
D02*G37*
G36*
X77500Y70000D02*
X77500Y65000D01*
X72500Y65000D01*
X72500Y70000D01*
X77500Y70000D01*
D02*G37*
G36*
X45000Y57500D02*
X45000Y70000D01*
X55000Y70000D01*
X55000Y57500D01*
X45000Y57500D01*
D02*G37*
G36*
X42500Y62500D02*
X42500Y67500D01*
X50000Y67500D01*
X50000Y62500D01*
X42500Y62500D01*
D02*G37*
G36*
X40000Y77500D02*
X40000Y65000D01*
X37500Y65000D01*
X37500Y77500D01*
X40000Y77500D01*
D02*G37*
G36*
X37500Y80000D02*
X37500Y67500D01*
X35000Y67500D01*
X35000Y80000D01*
X37500Y80000D01*
D02*G37*
G36*
X42500Y77500D02*
X42500Y75000D01*
X35000Y75000D01*
X35000Y77500D01*
X42500Y77500D01*
D02*G37*
G36*
X32500Y72500D02*
X32500Y97500D01*
X42500Y97500D01*
X42500Y72500D01*
X32500Y72500D01*
D02*G37*
G36*
X32500Y95000D02*
X32500Y105000D01*
X42500Y105000D01*
X42500Y95000D01*
X32500Y95000D01*
D02*G37*
G36*
X37500Y102500D02*
X37500Y110000D01*
X42500Y110000D01*
X42500Y102500D01*
X37500Y102500D01*
D02*G37*
G36*
X62500Y85000D02*
X62500Y110000D01*
X90000Y110000D01*
X90000Y85000D01*
X62500Y85000D01*
D02*G37*
G36*
X85000Y85000D02*
X85000Y110000D01*
X102500Y110000D01*
X102500Y85000D01*
X85000Y85000D01*
D02*G37*
G36*
X97500Y107500D02*
X97500Y112500D01*
X102500Y112500D01*
X102500Y107500D01*
X97500Y107500D01*
D02*G37*
G36*
X112500Y125000D02*
X112500Y132500D01*
X137500Y132500D01*
X137500Y125000D01*
X112500Y125000D01*
D02*G37*
G36*
X122500Y142500D02*
X122500Y152500D01*
X142500Y152500D01*
X142500Y142500D01*
X122500Y142500D01*
D02*G37*
G36*
X117500Y145000D02*
X117500Y152500D01*
X127500Y152500D01*
X127500Y145000D01*
X117500Y145000D01*
D02*G37*
G36*
X115000Y150000D02*
X115000Y152500D01*
X122500Y152500D01*
X122500Y150000D01*
X115000Y150000D01*
D02*G37*
G36*
X147500Y147500D02*
X147500Y135000D01*
X142500Y135000D01*
X142500Y147500D01*
X147500Y147500D01*
D02*G37*
G36*
X140000Y145000D02*
X140000Y150000D01*
X145000Y150000D01*
X145000Y145000D01*
X140000Y145000D01*
D02*G37*
G36*
X145000Y145000D02*
X145000Y140000D01*
X140000Y140000D01*
X140000Y145000D01*
X145000Y145000D01*
D02*G37*
M02*
