# Supplementary material for: Using Voice Coils to Actuate Modular Soft Robots: Wormbot, an Example
Source: Soft Robot. 2016 Dec 1;3(4):198–204. doi: 10.1089/soro.2016.0009 (PMC5180079; doi:10.1089/soro.2016.0009)
Supplement: Supplemental data [file Supp_Data.zip › Supplemental Information/PCB Schematics/Single Driver/XGerber/NEW.Drill]

M48
METRIC
T1F00S00C0.700
T2F00S00C0.800
T3F00S00C0.850
T4F00S00C1.000
%
M71
T1
X57.1500Y21.5900
X62.2300Y21.5900
T2
X43.1800Y29.8450
X43.1800Y27.3050
X43.1800Y24.7650
X43.1800Y22.2250
X43.1800Y19.6850
X43.1800Y17.1450
X43.1800Y14.6050
X43.1800Y12.0650
X43.1800Y9.5250
X43.1800Y6.9850
X50.8000Y6.9850
X50.8000Y9.5250
X50.8000Y12.0650
X50.8000Y14.6050
X50.8000Y17.1450
X50.8000Y19.6850
X50.8000Y22.2250
X50.8000Y24.7650
X50.8000Y27.3050
X50.8000Y29.8450
X73.0250Y12.0650
X65.4050Y12.0650
X65.4050Y17.1450
X73.0250Y17.1450
X60.3250Y14.6050
X57.7850Y14.6050
X60.9600Y6.9850
X63.5000Y6.9850
X28.5750Y38.7350
X28.5750Y33.6550
X34.9250Y21.5900
X32.3850Y21.5900
X34.9250Y8.8900
X32.3850Y8.8900
X29.2100Y51.4350
X53.3400Y52.0700
X15.8750Y39.3700
X17.1450Y21.5900
X21.5900Y21.5900
X26.0350Y21.5900
X36.1950Y38.7350
X69.8500Y43.1800
X69.8500Y40.6400
X60.9600Y43.1800
X60.9600Y40.6400
X52.0700Y43.1800
X52.0700Y40.6400
T3
X34.9250Y31.7500
X37.4650Y31.7500
T4
X17.7800Y27.9400
X30.4800Y27.9400
X17.7800Y14.6050
X30.4800Y14.6050
X3.1750Y51.4350
X13.9700Y51.4350
X21.5900Y51.4350
X8.2550Y18.4150
X8.2550Y33.6550
X8.2550Y41.2750
X8.2550Y26.0350
X45.7200Y52.0700
X55.8800Y27.9400
X60.9600Y52.0700
X72.3900Y27.3050
X59.6900Y27.3050
X72.3900Y31.1150
X59.6900Y31.1150
X72.3900Y34.9250
X59.6900Y34.9250
X43.8150Y44.4500
X73.0250Y22.2250
X38.1000Y46.3550
X42.5450Y37.4650
M30
