# Supplementary material for: Using Voice Coils to Actuate Modular Soft Robots: Wormbot, an Example
Source: Soft Robot. 2016 Dec 1;3(4):198–204. doi: 10.1089/soro.2016.0009 (PMC5180079; doi:10.1089/soro.2016.0009)
Supplement: Supplemental data [file Supp_Data.zip › Supplemental Information/PCB Schematics/Single Driver/XGerber/NEW.PosiTop]

%FSLAX35Y35*%
%MOIN*%
%IN21=Placementprinttop(X.PosiTop)*%
%ADD10C,0.00591*%
%ADD11C,0.00409*%
%ADD12C,0.00768*%
%ADD13C,0.00787*%
%ADD14C,0.01024*%
%ADD15C,0.01181*%
%ADD16C,0.03600*%
%ADD17C,0.03937*%
%AMR_18*21,1,0.01500,0.10000,0,0,0.000*%
%ADD18R_18*%
%AMR_19*21,1,0.02500,0.12500,0,0,0.000*%
%ADD19R_19*%
%AMR_20*21,1,0.05000,0.05000,0,0,0.000*%
%ADD20R_20*%
%AMR_21*21,1,0.05000,0.07500,0,0,0.000*%
%ADD21R_21*%
%AMR_22*21,1,0.05000,0.09843,0,0,270.000*%
%ADD22R_22*%
%AMR_23*21,1,0.05000,0.12500,0,0,0.000*%
%ADD23R_23*%
%AMR_24*21,1,0.07500,0.02500,0,0,0.000*%
%ADD24R_24*%
%AMR_25*21,1,0.07500,0.05000,0,0,0.000*%
%ADD25R_25*%
%AMR_26*21,1,0.07500,0.07500,0,0,0.000*%
%ADD26R_26*%
%AMR_27*21,1,0.10000,0.07500,0,0,0.000*%
%ADD27R_27*%
%AMR_28*21,1,0.10000,0.10000,0,0,0.000*%
%ADD28R_28*%
%AMR_29*21,1,0.10000,0.12500,0,0,0.000*%
%ADD29R_29*%
%AMR_30*21,1,0.10000,0.19685,0,0,0.000*%
%ADD30R_30*%
%AMR_31*21,1,0.12500,0.12500,0,0,0.000*%
%ADD31R_31*%
%AMR_32*21,1,0.12500,0.15000,0,0,0.000*%
%ADD32R_32*%
%AMR_33*21,1,0.15000,0.19685,0,0,0.000*%
%ADD33R_33*%
%AMR_34*21,1,0.17500,0.19685,0,0,0.000*%
%ADD34R_34*%
%AMR_35*21,1,0.19685,0.07500,0,0,0.000*%
%ADD35R_35*%
%AMR_36*21,1,0.19685,0.10000,0,0,0.000*%
%ADD36R_36*%
%AMR_37*21,1,0.19685,0.12500,0,0,0.000*%
%ADD37R_37*%
%AMR_38*21,1,0.19685,0.17500,0,0,0.000*%
%ADD38R_38*%
%AMR_39*21,1,0.19685,0.19685,0,0,0.000*%
%ADD39R_39*%
%AMOCT_40*4,1,8,0.027559,0.013780,0.013780,0.027559,-0.013780,0.027559,-0.027559,0.013780,-0.027559,-0.013780,-0.013780,-0.027559,0.013780,-0.027559,0.027559,-0.013780,0.027559,0.013780,0.000*%
%ADD40OCT_40*%
%AMOCT_41*4,1,8,0.027559,0.013780,0.013780,0.027559,-0.013780,0.027559,-0.027559,0.013780,-0.027559,-0.013780,-0.013780,-0.027559,0.013780,-0.027559,0.027559,-0.013780,0.027559,0.013780,180.000*%
%ADD41OCT_41*%
%AMOCT_42*4,1,8,0.031496,0.015748,0.015748,0.031496,-0.015748,0.031496,-0.031496,0.015748,-0.031496,-0.015748,-0.015748,-0.031496,0.015748,-0.031496,0.031496,-0.015748,0.031496,0.015748,0.000*%
%ADD42OCT_42*%
%AMOCT_43*4,1,8,0.035433,0.017717,0.017717,0.035433,-0.017717,0.035433,-0.035433,0.017717,-0.035433,-0.017717,-0.017717,-0.035433,0.017717,-0.035433,0.035433,-0.017717,0.035433,0.017717,0.000*%
%ADD43OCT_43*%
%AMOCT_44*4,1,8,0.035433,0.017717,0.017717,0.035433,-0.017717,0.035433,-0.035433,0.017717,-0.035433,-0.017717,-0.017717,-0.035433,0.017717,-0.035433,0.035433,-0.017717,0.035433,0.017717,180.000*%
%ADD44OCT_44*%
%AMOCT_45*4,1,8,0.035433,0.017717,0.017717,0.035433,-0.017717,0.035433,-0.035433,0.017717,-0.035433,-0.017717,-0.017717,-0.035433,0.017717,-0.035433,0.035433,-0.017717,0.035433,0.017717,270.000*%
%ADD45OCT_45*%
%AMOCT_46*4,1,8,0.039370,0.019685,0.019685,0.039370,-0.019685,0.039370,-0.039370,0.019685,-0.039370,-0.019685,-0.019685,-0.039370,0.019685,-0.039370,0.039370,-0.019685,0.039370,0.019685,0.000*%
%ADD46OCT_46*%
%AMOCT_47*4,1,8,0.039370,0.019685,0.019685,0.039370,-0.019685,0.039370,-0.039370,0.019685,-0.039370,-0.019685,-0.019685,-0.039370,0.019685,-0.039370,0.039370,-0.019685,0.039370,0.019685,180.000*%
%ADD47OCT_47*%
%AMO_48*20,1,0.05000,-0.02421,0.00000,0.02421,0.00000,0*1,1,0.05000,-0.02421,0.00000*1,1,0.05000,0.02421,0.00000*%
%ADD48O_48*%
G54D11*
X111102Y211842D02*
X111007Y212196D01*
X110748Y212456D01*
X110393Y212551D01*
X110039Y212456D01*
X109779Y212196D01*
X109685Y211842D01*
X109700Y211842D02*
X109700Y210393D01*
X109685Y210393D02*
X109779Y210039D01*
X110039Y209779D01*
X110393Y209685D01*
X110748Y209779D01*
X111007Y210039D01*
X111102Y210393D01*
X111842Y209700D02*
X111842Y212535D01*
X112818Y210551D01*
X113826Y212535D01*
X113826Y209700D01*
X114551Y209700D02*
X114551Y211118D01*
X115244Y211118D01*
X115244Y211133D02*
X115598Y211228D01*
X115857Y211488D01*
X115952Y211842D01*
X115857Y212196D01*
X115598Y212456D01*
X115244Y212551D01*
X115244Y212535D02*
X114551Y212535D01*
X114551Y211118D01*
X116692Y211968D02*
X117259Y212535D01*
X117259Y209700D01*
X107500Y189767D02*
X108066Y190334D01*
X108066Y187500D01*
X108791Y187500D02*
X110208Y190334D01*
X108791Y190334D02*
X110208Y187500D01*
X112066Y189767D02*
X112066Y188066D01*
X112066Y189767D02*
X111958Y190100D01*
X111675Y190306D01*
X111324Y190306D01*
X111041Y190100D01*
X110933Y189767D01*
X110933Y188066D02*
X110933Y189767D01*
X110933Y188066D02*
X111041Y187733D01*
X111324Y187527D01*
X111675Y187527D01*
X111958Y187733D01*
X112066Y188066D01*
X112791Y189767D02*
X113358Y190334D01*
X113358Y187500D01*
X206102Y214342D02*
X206007Y214696D01*
X205748Y214956D01*
X205393Y215051D01*
X205039Y214956D01*
X204779Y214696D01*
X204685Y214342D01*
X204700Y214342D02*
X204700Y212893D01*
X204685Y212893D02*
X204779Y212539D01*
X205039Y212279D01*
X205393Y212185D01*
X205748Y212279D01*
X206007Y212539D01*
X206102Y212893D01*
X206842Y212200D02*
X206842Y215035D01*
X207818Y213051D01*
X208826Y215035D01*
X208826Y212200D01*
X209551Y212200D02*
X209551Y213618D01*
X210244Y213618D01*
X210244Y213633D02*
X210598Y213728D01*
X210857Y213988D01*
X210952Y214342D01*
X210857Y214696D01*
X210598Y214956D01*
X210244Y215051D01*
X210244Y215035D02*
X209551Y215035D01*
X209551Y213618D01*
X211787Y212452D02*
X212067Y212233D01*
X212423Y212224D01*
X212715Y212429D01*
X212826Y212767D01*
X212826Y213334D01*
X212718Y213667D01*
X212435Y213873D01*
X212084Y213873D01*
X211801Y213667D01*
X211692Y213334D01*
X211692Y215035D01*
X212826Y215035D01*
X202500Y192267D02*
X203066Y192834D01*
X203066Y190000D01*
X203791Y190000D02*
X205208Y192834D01*
X203791Y192834D02*
X205208Y190000D01*
X207066Y192267D02*
X207066Y190566D01*
X207066Y192267D02*
X206958Y192600D01*
X206675Y192806D01*
X206324Y192806D01*
X206041Y192600D01*
X205933Y192267D01*
X205933Y190566D02*
X205933Y192267D01*
X205933Y190566D02*
X206041Y190233D01*
X206324Y190027D01*
X206675Y190027D01*
X206958Y190233D01*
X207066Y190566D01*
X207791Y192267D02*
X208358Y192834D01*
X208358Y190000D01*
X58602Y164342D02*
X58507Y164696D01*
X58248Y164956D01*
X57893Y165051D01*
X57539Y164956D01*
X57279Y164696D01*
X57185Y164342D01*
X57200Y164342D02*
X57200Y162893D01*
X57185Y162893D02*
X57279Y162539D01*
X57539Y162279D01*
X57893Y162185D01*
X58248Y162279D01*
X58507Y162539D01*
X58602Y162893D01*
X59342Y162200D02*
X59342Y165035D01*
X60318Y163051D01*
X61326Y165035D01*
X61326Y162200D01*
X62051Y162200D02*
X62051Y163618D01*
X62744Y163618D01*
X62744Y163633D02*
X63098Y163728D01*
X63357Y163988D01*
X63452Y164342D01*
X63357Y164696D01*
X63098Y164956D01*
X62744Y165051D01*
X62744Y165035D02*
X62051Y165035D01*
X62051Y163618D01*
X64192Y164625D02*
X64192Y165035D01*
X65326Y165035D01*
X64476Y162200D01*
X55000Y142267D02*
X55566Y142834D01*
X55566Y140000D01*
X56291Y140000D02*
X57708Y142834D01*
X56291Y142834D02*
X57708Y140000D01*
X59566Y142267D02*
X59566Y140566D01*
X59566Y142267D02*
X59458Y142600D01*
X59175Y142806D01*
X58824Y142806D01*
X58541Y142600D01*
X58433Y142267D01*
X58433Y140566D02*
X58433Y142267D01*
X58433Y140566D02*
X58541Y140233D01*
X58824Y140027D01*
X59175Y140027D01*
X59458Y140233D01*
X59566Y140566D01*
X60291Y142267D02*
X60858Y142834D01*
X60858Y140000D01*
X63602Y94342D02*
X63507Y94696D01*
X63248Y94956D01*
X62893Y95051D01*
X62539Y94956D01*
X62279Y94696D01*
X62185Y94342D01*
X62200Y94342D02*
X62200Y92893D01*
X62185Y92893D02*
X62279Y92539D01*
X62539Y92279D01*
X62893Y92185D01*
X63248Y92279D01*
X63507Y92539D01*
X63602Y92893D01*
X64342Y92200D02*
X64342Y95035D01*
X65318Y93051D01*
X66326Y95035D01*
X66326Y92200D01*
X67051Y92200D02*
X67051Y93618D01*
X67744Y93618D01*
X67744Y93633D02*
X68098Y93728D01*
X68357Y93988D01*
X68452Y94342D01*
X68357Y94696D01*
X68098Y94956D01*
X67744Y95051D01*
X67744Y95035D02*
X67051Y95035D01*
X67051Y93618D01*
X70326Y93177D02*
X70326Y92767D01*
X70326Y93177D02*
X70218Y93510D01*
X69935Y93716D01*
X69584Y93716D01*
X69301Y93510D01*
X69192Y93177D01*
X69192Y92767D02*
X69192Y93177D01*
X69192Y92767D02*
X69301Y92434D01*
X69584Y92228D01*
X69935Y92228D01*
X70218Y92434D01*
X70326Y92767D01*
X70326Y94468D02*
X70326Y94342D01*
X70326Y94468D02*
X70218Y94801D01*
X69935Y95007D01*
X69584Y95007D01*
X69301Y94801D01*
X69192Y94468D01*
X69192Y94342D02*
X69192Y94468D01*
X69192Y94342D02*
X69301Y94009D01*
X69584Y93803D01*
X69935Y93803D01*
X70218Y94009D01*
X70326Y94342D01*
X60000Y72267D02*
X60566Y72834D01*
X60566Y70000D01*
X61291Y70000D02*
X62708Y72834D01*
X61291Y72834D02*
X62708Y70000D01*
X64566Y72267D02*
X64566Y70566D01*
X64566Y72267D02*
X64458Y72600D01*
X64175Y72806D01*
X63824Y72806D01*
X63541Y72600D01*
X63433Y72267D01*
X63433Y70566D02*
X63433Y72267D01*
X63433Y70566D02*
X63541Y70233D01*
X63824Y70027D01*
X64175Y70027D01*
X64458Y70233D01*
X64566Y70566D01*
X65291Y72267D02*
X65858Y72834D01*
X65858Y70000D01*
X81102Y94342D02*
X81007Y94696D01*
X80748Y94956D01*
X80393Y95051D01*
X80039Y94956D01*
X79779Y94696D01*
X79685Y94342D01*
X79700Y94342D02*
X79700Y92893D01*
X79685Y92893D02*
X79779Y92539D01*
X80039Y92279D01*
X80393Y92185D01*
X80748Y92279D01*
X81007Y92539D01*
X81102Y92893D01*
X81842Y92200D02*
X81842Y95035D01*
X82818Y93051D01*
X83826Y95035D01*
X83826Y92200D01*
X84551Y92200D02*
X84551Y93618D01*
X85244Y93618D01*
X85244Y93633D02*
X85598Y93728D01*
X85857Y93988D01*
X85952Y94342D01*
X85857Y94696D01*
X85598Y94956D01*
X85244Y95051D01*
X85244Y95035D02*
X84551Y95035D01*
X84551Y93618D01*
X86692Y92767D02*
X86801Y92434D01*
X87084Y92228D01*
X87435Y92228D01*
X87718Y92434D01*
X87826Y92767D01*
X87826Y94468D01*
X87718Y94801D01*
X87435Y95007D01*
X87084Y95007D01*
X86801Y94801D01*
X86692Y94468D01*
X86692Y93901D01*
X86801Y93568D01*
X87084Y93362D01*
X87435Y93362D01*
X87718Y93568D01*
X87826Y93901D01*
X77500Y72267D02*
X78066Y72834D01*
X78066Y70000D01*
X78791Y70000D02*
X80208Y72834D01*
X78791Y72834D02*
X80208Y70000D01*
X82066Y72267D02*
X82066Y70566D01*
X82066Y72267D02*
X81958Y72600D01*
X81675Y72806D01*
X81324Y72806D01*
X81041Y72600D01*
X80933Y72267D01*
X80933Y70566D02*
X80933Y72267D01*
X80933Y70566D02*
X81041Y70233D01*
X81324Y70027D01*
X81675Y70027D01*
X81958Y70233D01*
X82066Y70566D01*
X82791Y72267D02*
X83358Y72834D01*
X83358Y70000D01*
X98602Y94342D02*
X98507Y94696D01*
X98248Y94956D01*
X97893Y95051D01*
X97539Y94956D01*
X97279Y94696D01*
X97185Y94342D01*
X97200Y94342D02*
X97200Y92893D01*
X97185Y92893D02*
X97279Y92539D01*
X97539Y92279D01*
X97893Y92185D01*
X98248Y92279D01*
X98507Y92539D01*
X98602Y92893D01*
X99342Y92200D02*
X99342Y95035D01*
X100318Y93051D01*
X101326Y95035D01*
X101326Y92200D01*
X102051Y92200D02*
X102051Y93618D01*
X102744Y93618D01*
X102744Y93633D02*
X103098Y93728D01*
X103357Y93988D01*
X103452Y94342D01*
X103357Y94696D01*
X103098Y94956D01*
X102744Y95051D01*
X102744Y95035D02*
X102051Y95035D01*
X102051Y93618D01*
X104192Y94468D02*
X104759Y95035D01*
X104759Y92200D01*
X106618Y94468D02*
X106618Y92767D01*
X106618Y94468D02*
X106509Y94801D01*
X106226Y95007D01*
X105875Y95007D01*
X105592Y94801D01*
X105484Y94468D01*
X105484Y92767D02*
X105484Y94468D01*
X105484Y92767D02*
X105592Y92434D01*
X105875Y92228D01*
X106226Y92228D01*
X106509Y92434D01*
X106618Y92767D01*
X95000Y72267D02*
X95566Y72834D01*
X95566Y70000D01*
X96291Y70000D02*
X97708Y72834D01*
X96291Y72834D02*
X97708Y70000D01*
X99566Y72267D02*
X99566Y70566D01*
X99566Y72267D02*
X99458Y72600D01*
X99175Y72806D01*
X98824Y72806D01*
X98541Y72600D01*
X98433Y72267D01*
X98433Y70566D02*
X98433Y72267D01*
X98433Y70566D02*
X98541Y70233D01*
X98824Y70027D01*
X99175Y70027D01*
X99458Y70233D01*
X99566Y70566D01*
X100291Y72267D02*
X100858Y72834D01*
X100858Y70000D01*
X138602Y161842D02*
X138507Y162196D01*
X138248Y162456D01*
X137893Y162551D01*
X137539Y162456D01*
X137279Y162196D01*
X137185Y161842D01*
X137200Y161842D02*
X137200Y160393D01*
X137185Y160393D02*
X137279Y160039D01*
X137539Y159779D01*
X137893Y159685D01*
X138248Y159779D01*
X138507Y160039D01*
X138602Y160393D01*
X139342Y159700D02*
X139342Y162535D01*
X140318Y160551D01*
X141326Y162535D01*
X141326Y159700D01*
X142051Y159700D02*
X142051Y161118D01*
X142744Y161118D01*
X142744Y161133D02*
X143098Y161228D01*
X143357Y161488D01*
X143452Y161842D01*
X143357Y162196D01*
X143098Y162456D01*
X142744Y162551D01*
X142744Y162535D02*
X142051Y162535D01*
X142051Y161118D01*
X144192Y161968D02*
X144759Y162535D01*
X144759Y159700D01*
X145484Y161968D02*
X146051Y162535D01*
X146051Y159700D01*
X135000Y139767D02*
X135566Y140334D01*
X135566Y137500D01*
X136291Y137500D02*
X137708Y140334D01*
X136291Y140334D02*
X137708Y137500D01*
X139566Y139767D02*
X139566Y138066D01*
X139566Y139767D02*
X139458Y140100D01*
X139175Y140306D01*
X138824Y140306D01*
X138541Y140100D01*
X138433Y139767D01*
X138433Y138066D02*
X138433Y139767D01*
X138433Y138066D02*
X138541Y137733D01*
X138824Y137527D01*
X139175Y137527D01*
X139458Y137733D01*
X139566Y138066D01*
X140291Y139767D02*
X140858Y140334D01*
X140858Y137500D01*
X8618Y212535D02*
X8618Y210393D01*
X7185Y210393D02*
X7279Y210039D01*
X7539Y209779D01*
X7893Y209685D01*
X8248Y209779D01*
X8507Y210039D01*
X8602Y210393D01*
X9342Y211968D02*
X9909Y212535D01*
X9909Y209700D01*
X7500Y192500D02*
X7500Y193917D01*
X8192Y193917D01*
X8192Y193933D02*
X8547Y194028D01*
X8806Y194287D01*
X8901Y194641D01*
X8806Y194996D01*
X8547Y195255D01*
X8192Y195350D01*
X8192Y195334D02*
X7500Y195334D01*
X7500Y193917D01*
X9641Y192500D02*
X9641Y194484D01*
X9641Y195051D02*
X9641Y195334D01*
X10366Y192500D02*
X10366Y194358D01*
X11500Y193759D02*
X11391Y194093D01*
X11108Y194299D01*
X10757Y194299D01*
X10474Y194093D01*
X10366Y193759D01*
X11500Y193759D02*
X11500Y192500D01*
X12224Y192500D02*
X12224Y193917D01*
X13641Y193917D01*
X12224Y193917D02*
X12224Y195334D01*
X13641Y195334D02*
X13641Y192500D01*
X14366Y193476D02*
X15500Y193476D01*
X15500Y193759D01*
X15391Y194093D01*
X15108Y194299D01*
X14757Y194299D01*
X14474Y194093D01*
X14366Y193759D01*
X14366Y193066D01*
X14452Y192765D01*
X14686Y192555D01*
X14996Y192502D01*
X15286Y192622D01*
X15468Y192877D01*
X17358Y193759D02*
X17249Y194093D01*
X16966Y194299D01*
X16616Y194299D01*
X16332Y194093D01*
X16224Y193759D01*
X16917Y193350D02*
X17132Y193399D01*
X17293Y193549D01*
X17358Y193759D01*
X16917Y193350D02*
X16633Y193350D01*
X16633Y193334D02*
X16383Y193253D01*
X16229Y193040D01*
X16229Y192778D01*
X16383Y192565D01*
X16633Y192484D01*
X16633Y192500D02*
X16917Y192500D01*
X17132Y192549D01*
X17293Y192698D01*
X17358Y192909D01*
X17358Y193759D02*
X17358Y192783D01*
X17641Y192500D01*
X19500Y195334D02*
X19500Y192500D01*
X19500Y193759D02*
X19391Y194093D01*
X19108Y194299D01*
X18757Y194299D01*
X18474Y194093D01*
X18366Y193759D01*
X18366Y193066D01*
X18474Y192733D01*
X18757Y192527D01*
X19108Y192527D01*
X19391Y192733D01*
X19500Y193066D01*
X20224Y193476D02*
X21358Y193476D01*
X21358Y193759D01*
X21249Y194093D01*
X20966Y194299D01*
X20616Y194299D01*
X20332Y194093D01*
X20224Y193759D01*
X20224Y193066D01*
X20311Y192765D01*
X20544Y192555D01*
X20854Y192502D01*
X21144Y192622D01*
X21326Y192877D01*
X22082Y192500D02*
X22082Y194358D01*
X22807Y194232D02*
X22586Y194345D01*
X22339Y194316D01*
X22150Y194156D01*
X22082Y193917D01*
X26208Y192279D02*
X23531Y192279D01*
X26933Y194767D02*
X27500Y195334D01*
X27500Y192500D01*
X28224Y192500D02*
X29358Y194358D01*
X28224Y194358D02*
X29358Y192500D01*
X31216Y194767D02*
X31216Y193066D01*
X31216Y194767D02*
X31108Y195100D01*
X30824Y195306D01*
X30474Y195306D01*
X30190Y195100D01*
X30082Y194767D01*
X30082Y193066D02*
X30082Y194767D01*
X30082Y193066D02*
X30190Y192733D01*
X30474Y192527D01*
X30824Y192527D01*
X31108Y192733D01*
X31216Y193066D01*
X31940Y194767D02*
X32507Y195334D01*
X32507Y192500D01*
X35909Y192279D02*
X33232Y192279D01*
X38035Y194641D02*
X37940Y194996D01*
X37681Y195255D01*
X37326Y195350D01*
X36972Y195255D01*
X36713Y194996D01*
X36618Y194641D01*
X36633Y194641D02*
X36633Y193192D01*
X36618Y193192D02*
X36713Y192838D01*
X36972Y192579D01*
X37326Y192484D01*
X37681Y192579D01*
X37940Y192838D01*
X38035Y193192D01*
X38051Y193192D02*
X38051Y193917D01*
X37326Y193917D01*
X41452Y192279D02*
X38775Y192279D01*
X43311Y194767D02*
X43202Y195100D01*
X42919Y195306D01*
X42568Y195306D01*
X42285Y195100D01*
X42177Y194767D01*
X43311Y194767D02*
X42177Y192500D01*
X43311Y192500D01*
X44035Y192500D02*
X44318Y192500D01*
X44066Y191933D01*
X45137Y192751D02*
X45418Y192532D01*
X45774Y192523D01*
X46065Y192728D01*
X46177Y193066D01*
X46177Y193633D01*
X46068Y193967D01*
X45785Y194173D01*
X45435Y194173D01*
X45151Y193967D01*
X45043Y193633D01*
X45043Y195334D01*
X46177Y195334D01*
X47751Y195334D02*
X46901Y193192D01*
X48035Y193192D01*
X47751Y193759D02*
X47751Y192500D01*
X51118Y212535D02*
X51118Y210393D01*
X49685Y210393D02*
X49779Y210039D01*
X50039Y209779D01*
X50393Y209685D01*
X50748Y209779D01*
X51007Y210039D01*
X51102Y210393D01*
X52976Y211968D02*
X52868Y212301D01*
X52584Y212507D01*
X52234Y212507D01*
X51950Y212301D01*
X51842Y211968D01*
X52976Y211968D02*
X51842Y209700D01*
X52976Y209700D01*
X50000Y192500D02*
X50000Y193917D01*
X50692Y193917D01*
X50692Y193933D02*
X51047Y194028D01*
X51306Y194287D01*
X51401Y194641D01*
X51306Y194996D01*
X51047Y195255D01*
X50692Y195350D01*
X50692Y195334D02*
X50000Y195334D01*
X50000Y193917D01*
X52141Y192500D02*
X52141Y194484D01*
X52141Y195051D02*
X52141Y195334D01*
X52866Y192500D02*
X52866Y194358D01*
X54000Y193759D02*
X53891Y194093D01*
X53608Y194299D01*
X53257Y194299D01*
X52974Y194093D01*
X52866Y193759D01*
X54000Y193759D02*
X54000Y192500D01*
X54724Y192500D02*
X54724Y193917D01*
X56141Y193917D01*
X54724Y193917D02*
X54724Y195334D01*
X56141Y195334D02*
X56141Y192500D01*
X56866Y193476D02*
X58000Y193476D01*
X58000Y193759D01*
X57891Y194093D01*
X57608Y194299D01*
X57257Y194299D01*
X56974Y194093D01*
X56866Y193759D01*
X56866Y193066D01*
X56952Y192765D01*
X57186Y192555D01*
X57496Y192502D01*
X57786Y192622D01*
X57968Y192877D01*
X59858Y193759D02*
X59749Y194093D01*
X59466Y194299D01*
X59116Y194299D01*
X58832Y194093D01*
X58724Y193759D01*
X59417Y193350D02*
X59632Y193399D01*
X59793Y193549D01*
X59858Y193759D01*
X59417Y193350D02*
X59133Y193350D01*
X59133Y193334D02*
X58883Y193253D01*
X58729Y193040D01*
X58729Y192778D01*
X58883Y192565D01*
X59133Y192484D01*
X59133Y192500D02*
X59417Y192500D01*
X59632Y192549D01*
X59793Y192698D01*
X59858Y192909D01*
X59858Y193759D02*
X59858Y192783D01*
X60141Y192500D01*
X62000Y195334D02*
X62000Y192500D01*
X62000Y193759D02*
X61891Y194093D01*
X61608Y194299D01*
X61257Y194299D01*
X60974Y194093D01*
X60866Y193759D01*
X60866Y193066D01*
X60974Y192733D01*
X61257Y192527D01*
X61608Y192527D01*
X61891Y192733D01*
X62000Y193066D01*
X62724Y193476D02*
X63858Y193476D01*
X63858Y193759D01*
X63749Y194093D01*
X63466Y194299D01*
X63116Y194299D01*
X62832Y194093D01*
X62724Y193759D01*
X62724Y193066D01*
X62811Y192765D01*
X63044Y192555D01*
X63354Y192502D01*
X63644Y192622D01*
X63826Y192877D01*
X64582Y192500D02*
X64582Y194358D01*
X65307Y194232D02*
X65086Y194345D01*
X64839Y194316D01*
X64650Y194156D01*
X64582Y193917D01*
X68708Y192279D02*
X66031Y192279D01*
X69433Y194767D02*
X70000Y195334D01*
X70000Y192500D01*
X70724Y192500D02*
X71858Y194358D01*
X70724Y194358D02*
X71858Y192500D01*
X73716Y194767D02*
X73716Y193066D01*
X73716Y194767D02*
X73608Y195100D01*
X73324Y195306D01*
X72974Y195306D01*
X72690Y195100D01*
X72582Y194767D01*
X72582Y193066D02*
X72582Y194767D01*
X72582Y193066D02*
X72690Y192733D01*
X72974Y192527D01*
X73324Y192527D01*
X73608Y192733D01*
X73716Y193066D01*
X74440Y194767D02*
X75007Y195334D01*
X75007Y192500D01*
X78409Y192279D02*
X75732Y192279D01*
X80535Y194641D02*
X80440Y194996D01*
X80181Y195255D01*
X79826Y195350D01*
X79472Y195255D01*
X79213Y194996D01*
X79118Y194641D01*
X79133Y194641D02*
X79133Y193192D01*
X79118Y193192D02*
X79213Y192838D01*
X79472Y192579D01*
X79826Y192484D01*
X80181Y192579D01*
X80440Y192838D01*
X80535Y193192D01*
X80551Y193192D02*
X80551Y193917D01*
X79826Y193917D01*
X83952Y192279D02*
X81275Y192279D01*
X85811Y194767D02*
X85702Y195100D01*
X85419Y195306D01*
X85068Y195306D01*
X84785Y195100D01*
X84677Y194767D01*
X85811Y194767D02*
X84677Y192500D01*
X85811Y192500D01*
X86535Y192500D02*
X86818Y192500D01*
X86566Y191933D01*
X87637Y192751D02*
X87918Y192532D01*
X88274Y192523D01*
X88565Y192728D01*
X88677Y193066D01*
X88677Y193633D01*
X88568Y193967D01*
X88285Y194173D01*
X87935Y194173D01*
X87651Y193967D01*
X87543Y193633D01*
X87543Y195334D01*
X88677Y195334D01*
X90251Y195334D02*
X89401Y193192D01*
X90535Y193192D01*
X90251Y193759D02*
X90251Y192500D01*
X81118Y212535D02*
X81118Y210393D01*
X79685Y210393D02*
X79779Y210039D01*
X80039Y209779D01*
X80393Y209685D01*
X80748Y209779D01*
X81007Y210039D01*
X81102Y210393D01*
X81842Y210267D02*
X81950Y209934D01*
X82234Y209728D01*
X82584Y209728D01*
X82868Y209934D01*
X82976Y210267D01*
X82976Y210677D02*
X82976Y210267D01*
X82976Y210677D02*
X82900Y210960D01*
X82692Y211168D01*
X82409Y211244D01*
X82251Y211244D02*
X82409Y211244D01*
X82251Y211244D01*
X82409Y211244D02*
X82698Y211329D01*
X82906Y211549D01*
X82976Y211842D01*
X82976Y211968D02*
X82976Y211842D01*
X82976Y211968D02*
X82868Y212301D01*
X82584Y212507D01*
X82234Y212507D01*
X81950Y212301D01*
X81842Y211968D01*
X80000Y192500D02*
X80000Y193917D01*
X80692Y193917D01*
X80692Y193933D02*
X81047Y194028D01*
X81306Y194287D01*
X81401Y194641D01*
X81306Y194996D01*
X81047Y195255D01*
X80692Y195350D01*
X80692Y195334D02*
X80000Y195334D01*
X80000Y193917D01*
X82141Y192500D02*
X82141Y194484D01*
X82141Y195051D02*
X82141Y195334D01*
X82866Y192500D02*
X82866Y194358D01*
X84000Y193759D02*
X83891Y194093D01*
X83608Y194299D01*
X83257Y194299D01*
X82974Y194093D01*
X82866Y193759D01*
X84000Y193759D02*
X84000Y192500D01*
X84724Y192500D02*
X84724Y193917D01*
X86141Y193917D01*
X84724Y193917D02*
X84724Y195334D01*
X86141Y195334D02*
X86141Y192500D01*
X86866Y193476D02*
X88000Y193476D01*
X88000Y193759D01*
X87891Y194093D01*
X87608Y194299D01*
X87257Y194299D01*
X86974Y194093D01*
X86866Y193759D01*
X86866Y193066D01*
X86952Y192765D01*
X87186Y192555D01*
X87496Y192502D01*
X87786Y192622D01*
X87968Y192877D01*
X89858Y193759D02*
X89749Y194093D01*
X89466Y194299D01*
X89116Y194299D01*
X88832Y194093D01*
X88724Y193759D01*
X89417Y193350D02*
X89632Y193399D01*
X89793Y193549D01*
X89858Y193759D01*
X89417Y193350D02*
X89133Y193350D01*
X89133Y193334D02*
X88883Y193253D01*
X88729Y193040D01*
X88729Y192778D01*
X88883Y192565D01*
X89133Y192484D01*
X89133Y192500D02*
X89417Y192500D01*
X89632Y192549D01*
X89793Y192698D01*
X89858Y192909D01*
X89858Y193759D02*
X89858Y192783D01*
X90141Y192500D01*
X92000Y195334D02*
X92000Y192500D01*
X92000Y193759D02*
X91891Y194093D01*
X91608Y194299D01*
X91257Y194299D01*
X90974Y194093D01*
X90866Y193759D01*
X90866Y193066D01*
X90974Y192733D01*
X91257Y192527D01*
X91608Y192527D01*
X91891Y192733D01*
X92000Y193066D01*
X92724Y193476D02*
X93858Y193476D01*
X93858Y193759D01*
X93749Y194093D01*
X93466Y194299D01*
X93116Y194299D01*
X92832Y194093D01*
X92724Y193759D01*
X92724Y193066D01*
X92811Y192765D01*
X93044Y192555D01*
X93354Y192502D01*
X93644Y192622D01*
X93826Y192877D01*
X94582Y192500D02*
X94582Y194358D01*
X95307Y194232D02*
X95086Y194345D01*
X94839Y194316D01*
X94650Y194156D01*
X94582Y193917D01*
X98708Y192279D02*
X96031Y192279D01*
X99433Y194767D02*
X100000Y195334D01*
X100000Y192500D01*
X100724Y192500D02*
X101858Y194358D01*
X100724Y194358D02*
X101858Y192500D01*
X103716Y194767D02*
X103716Y193066D01*
X103716Y194767D02*
X103608Y195100D01*
X103324Y195306D01*
X102974Y195306D01*
X102690Y195100D01*
X102582Y194767D01*
X102582Y193066D02*
X102582Y194767D01*
X102582Y193066D02*
X102690Y192733D01*
X102974Y192527D01*
X103324Y192527D01*
X103608Y192733D01*
X103716Y193066D01*
X104440Y194767D02*
X105007Y195334D01*
X105007Y192500D01*
X108409Y192279D02*
X105732Y192279D01*
X110535Y194641D02*
X110440Y194996D01*
X110181Y195255D01*
X109826Y195350D01*
X109472Y195255D01*
X109213Y194996D01*
X109118Y194641D01*
X109133Y194641D02*
X109133Y193192D01*
X109118Y193192D02*
X109213Y192838D01*
X109472Y192579D01*
X109826Y192484D01*
X110181Y192579D01*
X110440Y192838D01*
X110535Y193192D01*
X110551Y193192D02*
X110551Y193917D01*
X109826Y193917D01*
X113952Y192279D02*
X111275Y192279D01*
X115811Y194767D02*
X115702Y195100D01*
X115419Y195306D01*
X115068Y195306D01*
X114785Y195100D01*
X114677Y194767D01*
X115811Y194767D02*
X114677Y192500D01*
X115811Y192500D01*
X116535Y192500D02*
X116818Y192500D01*
X116566Y191933D01*
X117637Y192751D02*
X117918Y192532D01*
X118274Y192523D01*
X118565Y192728D01*
X118677Y193066D01*
X118677Y193633D01*
X118568Y193967D01*
X118285Y194173D01*
X117935Y194173D01*
X117651Y193967D01*
X117543Y193633D01*
X117543Y195334D01*
X118677Y195334D01*
X120251Y195334D02*
X119401Y193192D01*
X120535Y193192D01*
X120251Y193759D02*
X120251Y192500D01*
X28618Y82535D02*
X28618Y80393D01*
X27185Y80393D02*
X27279Y80039D01*
X27539Y79779D01*
X27893Y79685D01*
X28248Y79779D01*
X28507Y80039D01*
X28602Y80393D01*
X30192Y82535D02*
X29342Y80393D01*
X30476Y80393D01*
X30192Y80960D02*
X30192Y79700D01*
X27500Y62500D02*
X27500Y63917D01*
X28192Y63917D01*
X28192Y63933D02*
X28547Y64028D01*
X28806Y64287D01*
X28901Y64641D01*
X28806Y64996D01*
X28547Y65255D01*
X28192Y65350D01*
X28192Y65334D02*
X27500Y65334D01*
X27500Y63917D01*
X29641Y62500D02*
X29641Y64484D01*
X29641Y65051D02*
X29641Y65334D01*
X30366Y62500D02*
X30366Y64358D01*
X31500Y63759D02*
X31391Y64093D01*
X31108Y64299D01*
X30757Y64299D01*
X30474Y64093D01*
X30366Y63759D01*
X31500Y63759D02*
X31500Y62500D01*
X32224Y62500D02*
X32224Y63917D01*
X33641Y63917D01*
X32224Y63917D02*
X32224Y65334D01*
X33641Y65334D02*
X33641Y62500D01*
X34366Y63476D02*
X35500Y63476D01*
X35500Y63759D01*
X35391Y64093D01*
X35108Y64299D01*
X34757Y64299D01*
X34474Y64093D01*
X34366Y63759D01*
X34366Y63066D01*
X34452Y62765D01*
X34686Y62555D01*
X34996Y62502D01*
X35286Y62622D01*
X35468Y62877D01*
X37358Y63759D02*
X37249Y64093D01*
X36966Y64299D01*
X36616Y64299D01*
X36332Y64093D01*
X36224Y63759D01*
X36917Y63350D02*
X37132Y63399D01*
X37293Y63549D01*
X37358Y63759D01*
X36917Y63350D02*
X36633Y63350D01*
X36633Y63334D02*
X36383Y63253D01*
X36229Y63040D01*
X36229Y62778D01*
X36383Y62565D01*
X36633Y62484D01*
X36633Y62500D02*
X36917Y62500D01*
X37132Y62549D01*
X37293Y62698D01*
X37358Y62909D01*
X37358Y63759D02*
X37358Y62783D01*
X37641Y62500D01*
X39500Y65334D02*
X39500Y62500D01*
X39500Y63759D02*
X39391Y64093D01*
X39108Y64299D01*
X38757Y64299D01*
X38474Y64093D01*
X38366Y63759D01*
X38366Y63066D01*
X38474Y62733D01*
X38757Y62527D01*
X39108Y62527D01*
X39391Y62733D01*
X39500Y63066D01*
X40224Y63476D02*
X41358Y63476D01*
X41358Y63759D01*
X41249Y64093D01*
X40966Y64299D01*
X40616Y64299D01*
X40332Y64093D01*
X40224Y63759D01*
X40224Y63066D01*
X40311Y62765D01*
X40544Y62555D01*
X40854Y62502D01*
X41144Y62622D01*
X41326Y62877D01*
X42082Y62500D02*
X42082Y64358D01*
X42807Y64232D02*
X42586Y64345D01*
X42339Y64316D01*
X42150Y64156D01*
X42082Y63917D01*
X46208Y62279D02*
X43531Y62279D01*
X46933Y64767D02*
X47500Y65334D01*
X47500Y62500D01*
X48224Y62500D02*
X49358Y64358D01*
X48224Y64358D02*
X49358Y62500D01*
X51216Y64767D02*
X51216Y63066D01*
X51216Y64767D02*
X51108Y65100D01*
X50824Y65306D01*
X50474Y65306D01*
X50190Y65100D01*
X50082Y64767D01*
X50082Y63066D02*
X50082Y64767D01*
X50082Y63066D02*
X50190Y62733D01*
X50474Y62527D01*
X50824Y62527D01*
X51108Y62733D01*
X51216Y63066D01*
X51940Y64767D02*
X52507Y65334D01*
X52507Y62500D01*
X55909Y62279D02*
X53232Y62279D01*
X58035Y64641D02*
X57940Y64996D01*
X57681Y65255D01*
X57326Y65350D01*
X56972Y65255D01*
X56713Y64996D01*
X56618Y64641D01*
X56633Y64641D02*
X56633Y63192D01*
X56618Y63192D02*
X56713Y62838D01*
X56972Y62579D01*
X57326Y62484D01*
X57681Y62579D01*
X57940Y62838D01*
X58035Y63192D01*
X58051Y63192D02*
X58051Y63917D01*
X57326Y63917D01*
X61452Y62279D02*
X58775Y62279D01*
X63311Y64767D02*
X63202Y65100D01*
X62919Y65306D01*
X62568Y65306D01*
X62285Y65100D01*
X62177Y64767D01*
X63311Y64767D02*
X62177Y62500D01*
X63311Y62500D01*
X64035Y62500D02*
X64318Y62500D01*
X64066Y61933D01*
X65137Y62751D02*
X65418Y62532D01*
X65774Y62523D01*
X66065Y62728D01*
X66177Y63066D01*
X66177Y63633D01*
X66068Y63967D01*
X65785Y64173D01*
X65435Y64173D01*
X65151Y63967D01*
X65043Y63633D01*
X65043Y65334D01*
X66177Y65334D01*
X67751Y65334D02*
X66901Y63192D01*
X68035Y63192D01*
X67751Y63759D02*
X67751Y62500D01*
X28618Y142535D02*
X28618Y140393D01*
X27185Y140393D02*
X27279Y140039D01*
X27539Y139779D01*
X27893Y139685D01*
X28248Y139779D01*
X28507Y140039D01*
X28602Y140393D01*
X29437Y139952D02*
X29717Y139733D01*
X30073Y139724D01*
X30364Y139929D01*
X30476Y140267D01*
X30476Y140834D01*
X30368Y141167D01*
X30084Y141373D01*
X29734Y141373D01*
X29450Y141167D01*
X29342Y140834D01*
X29342Y142535D01*
X30476Y142535D01*
X27500Y122500D02*
X27500Y123917D01*
X28192Y123917D01*
X28192Y123933D02*
X28547Y124028D01*
X28806Y124287D01*
X28901Y124641D01*
X28806Y124996D01*
X28547Y125255D01*
X28192Y125350D01*
X28192Y125334D02*
X27500Y125334D01*
X27500Y123917D01*
X29641Y122500D02*
X29641Y124484D01*
X29641Y125051D02*
X29641Y125334D01*
X30366Y122500D02*
X30366Y124358D01*
X31500Y123759D02*
X31391Y124093D01*
X31108Y124299D01*
X30757Y124299D01*
X30474Y124093D01*
X30366Y123759D01*
X31500Y123759D02*
X31500Y122500D01*
X32224Y122500D02*
X32224Y123917D01*
X33641Y123917D01*
X32224Y123917D02*
X32224Y125334D01*
X33641Y125334D02*
X33641Y122500D01*
X34366Y123476D02*
X35500Y123476D01*
X35500Y123759D01*
X35391Y124093D01*
X35108Y124299D01*
X34757Y124299D01*
X34474Y124093D01*
X34366Y123759D01*
X34366Y123066D01*
X34452Y122765D01*
X34686Y122555D01*
X34996Y122502D01*
X35286Y122622D01*
X35468Y122877D01*
X37358Y123759D02*
X37249Y124093D01*
X36966Y124299D01*
X36616Y124299D01*
X36332Y124093D01*
X36224Y123759D01*
X36917Y123350D02*
X37132Y123399D01*
X37293Y123549D01*
X37358Y123759D01*
X36917Y123350D02*
X36633Y123350D01*
X36633Y123334D02*
X36383Y123253D01*
X36229Y123040D01*
X36229Y122778D01*
X36383Y122565D01*
X36633Y122484D01*
X36633Y122500D02*
X36917Y122500D01*
X37132Y122549D01*
X37293Y122698D01*
X37358Y122909D01*
X37358Y123759D02*
X37358Y122783D01*
X37641Y122500D01*
X39500Y125334D02*
X39500Y122500D01*
X39500Y123759D02*
X39391Y124093D01*
X39108Y124299D01*
X38757Y124299D01*
X38474Y124093D01*
X38366Y123759D01*
X38366Y123066D01*
X38474Y122733D01*
X38757Y122527D01*
X39108Y122527D01*
X39391Y122733D01*
X39500Y123066D01*
X40224Y123476D02*
X41358Y123476D01*
X41358Y123759D01*
X41249Y124093D01*
X40966Y124299D01*
X40616Y124299D01*
X40332Y124093D01*
X40224Y123759D01*
X40224Y123066D01*
X40311Y122765D01*
X40544Y122555D01*
X40854Y122502D01*
X41144Y122622D01*
X41326Y122877D01*
X42082Y122500D02*
X42082Y124358D01*
X42807Y124232D02*
X42586Y124345D01*
X42339Y124316D01*
X42150Y124156D01*
X42082Y123917D01*
X46208Y122279D02*
X43531Y122279D01*
X46933Y124767D02*
X47500Y125334D01*
X47500Y122500D01*
X48224Y122500D02*
X49358Y124358D01*
X48224Y124358D02*
X49358Y122500D01*
X51216Y124767D02*
X51216Y123066D01*
X51216Y124767D02*
X51108Y125100D01*
X50824Y125306D01*
X50474Y125306D01*
X50190Y125100D01*
X50082Y124767D01*
X50082Y123066D02*
X50082Y124767D01*
X50082Y123066D02*
X50190Y122733D01*
X50474Y122527D01*
X50824Y122527D01*
X51108Y122733D01*
X51216Y123066D01*
X51940Y124767D02*
X52507Y125334D01*
X52507Y122500D01*
X55909Y122279D02*
X53232Y122279D01*
X58035Y124641D02*
X57940Y124996D01*
X57681Y125255D01*
X57326Y125350D01*
X56972Y125255D01*
X56713Y124996D01*
X56618Y124641D01*
X56633Y124641D02*
X56633Y123192D01*
X56618Y123192D02*
X56713Y122838D01*
X56972Y122579D01*
X57326Y122484D01*
X57681Y122579D01*
X57940Y122838D01*
X58035Y123192D01*
X58051Y123192D02*
X58051Y123917D01*
X57326Y123917D01*
X61452Y122279D02*
X58775Y122279D01*
X63311Y124767D02*
X63202Y125100D01*
X62919Y125306D01*
X62568Y125306D01*
X62285Y125100D01*
X62177Y124767D01*
X63311Y124767D02*
X62177Y122500D01*
X63311Y122500D01*
X64035Y122500D02*
X64318Y122500D01*
X64066Y121933D01*
X65137Y122751D02*
X65418Y122532D01*
X65774Y122523D01*
X66065Y122728D01*
X66177Y123066D01*
X66177Y123633D01*
X66068Y123967D01*
X65785Y124173D01*
X65435Y124173D01*
X65151Y123967D01*
X65043Y123633D01*
X65043Y125334D01*
X66177Y125334D01*
X67751Y125334D02*
X66901Y123192D01*
X68035Y123192D01*
X67751Y123759D02*
X67751Y122500D01*
X28618Y172535D02*
X28618Y170393D01*
X27185Y170393D02*
X27279Y170039D01*
X27539Y169779D01*
X27893Y169685D01*
X28248Y169779D01*
X28507Y170039D01*
X28602Y170393D01*
X30476Y171968D02*
X30368Y172301D01*
X30084Y172507D01*
X29734Y172507D01*
X29450Y172301D01*
X29342Y171968D01*
X29342Y170267D01*
X29450Y169934D01*
X29734Y169728D01*
X30084Y169728D01*
X30368Y169934D01*
X30476Y170267D01*
X30476Y170834D01*
X30368Y171167D01*
X30084Y171373D01*
X29734Y171373D01*
X29450Y171167D01*
X29342Y170834D01*
X27500Y152500D02*
X27500Y153917D01*
X28192Y153917D01*
X28192Y153933D02*
X28547Y154028D01*
X28806Y154287D01*
X28901Y154641D01*
X28806Y154996D01*
X28547Y155255D01*
X28192Y155350D01*
X28192Y155334D02*
X27500Y155334D01*
X27500Y153917D01*
X29641Y152500D02*
X29641Y154484D01*
X29641Y155051D02*
X29641Y155334D01*
X30366Y152500D02*
X30366Y154358D01*
X31500Y153759D02*
X31391Y154093D01*
X31108Y154299D01*
X30757Y154299D01*
X30474Y154093D01*
X30366Y153759D01*
X31500Y153759D02*
X31500Y152500D01*
X32224Y152500D02*
X32224Y153917D01*
X33641Y153917D01*
X32224Y153917D02*
X32224Y155334D01*
X33641Y155334D02*
X33641Y152500D01*
X34366Y153476D02*
X35500Y153476D01*
X35500Y153759D01*
X35391Y154093D01*
X35108Y154299D01*
X34757Y154299D01*
X34474Y154093D01*
X34366Y153759D01*
X34366Y153066D01*
X34452Y152765D01*
X34686Y152555D01*
X34996Y152502D01*
X35286Y152622D01*
X35468Y152877D01*
X37358Y153759D02*
X37249Y154093D01*
X36966Y154299D01*
X36616Y154299D01*
X36332Y154093D01*
X36224Y153759D01*
X36917Y153350D02*
X37132Y153399D01*
X37293Y153549D01*
X37358Y153759D01*
X36917Y153350D02*
X36633Y153350D01*
X36633Y153334D02*
X36383Y153253D01*
X36229Y153040D01*
X36229Y152778D01*
X36383Y152565D01*
X36633Y152484D01*
X36633Y152500D02*
X36917Y152500D01*
X37132Y152549D01*
X37293Y152698D01*
X37358Y152909D01*
X37358Y153759D02*
X37358Y152783D01*
X37641Y152500D01*
X39500Y155334D02*
X39500Y152500D01*
X39500Y153759D02*
X39391Y154093D01*
X39108Y154299D01*
X38757Y154299D01*
X38474Y154093D01*
X38366Y153759D01*
X38366Y153066D01*
X38474Y152733D01*
X38757Y152527D01*
X39108Y152527D01*
X39391Y152733D01*
X39500Y153066D01*
X40224Y153476D02*
X41358Y153476D01*
X41358Y153759D01*
X41249Y154093D01*
X40966Y154299D01*
X40616Y154299D01*
X40332Y154093D01*
X40224Y153759D01*
X40224Y153066D01*
X40311Y152765D01*
X40544Y152555D01*
X40854Y152502D01*
X41144Y152622D01*
X41326Y152877D01*
X42082Y152500D02*
X42082Y154358D01*
X42807Y154232D02*
X42586Y154345D01*
X42339Y154316D01*
X42150Y154156D01*
X42082Y153917D01*
X46208Y152279D02*
X43531Y152279D01*
X46933Y154767D02*
X47500Y155334D01*
X47500Y152500D01*
X48224Y152500D02*
X49358Y154358D01*
X48224Y154358D02*
X49358Y152500D01*
X51216Y154767D02*
X51216Y153066D01*
X51216Y154767D02*
X51108Y155100D01*
X50824Y155306D01*
X50474Y155306D01*
X50190Y155100D01*
X50082Y154767D01*
X50082Y153066D02*
X50082Y154767D01*
X50082Y153066D02*
X50190Y152733D01*
X50474Y152527D01*
X50824Y152527D01*
X51108Y152733D01*
X51216Y153066D01*
X51940Y154767D02*
X52507Y155334D01*
X52507Y152500D01*
X55909Y152279D02*
X53232Y152279D01*
X58035Y154641D02*
X57940Y154996D01*
X57681Y155255D01*
X57326Y155350D01*
X56972Y155255D01*
X56713Y154996D01*
X56618Y154641D01*
X56633Y154641D02*
X56633Y153192D01*
X56618Y153192D02*
X56713Y152838D01*
X56972Y152579D01*
X57326Y152484D01*
X57681Y152579D01*
X57940Y152838D01*
X58035Y153192D01*
X58051Y153192D02*
X58051Y153917D01*
X57326Y153917D01*
X61452Y152279D02*
X58775Y152279D01*
X63311Y154767D02*
X63202Y155100D01*
X62919Y155306D01*
X62568Y155306D01*
X62285Y155100D01*
X62177Y154767D01*
X63311Y154767D02*
X62177Y152500D01*
X63311Y152500D01*
X64035Y152500D02*
X64318Y152500D01*
X64066Y151933D01*
X65137Y152751D02*
X65418Y152532D01*
X65774Y152523D01*
X66065Y152728D01*
X66177Y153066D01*
X66177Y153633D01*
X66068Y153967D01*
X65785Y154173D01*
X65435Y154173D01*
X65151Y153967D01*
X65043Y153633D01*
X65043Y155334D01*
X66177Y155334D01*
X67751Y155334D02*
X66901Y153192D01*
X68035Y153192D01*
X67751Y153759D02*
X67751Y152500D01*
X28618Y112535D02*
X28618Y110393D01*
X27185Y110393D02*
X27279Y110039D01*
X27539Y109779D01*
X27893Y109685D01*
X28248Y109779D01*
X28507Y110039D01*
X28602Y110393D01*
X29342Y112125D02*
X29342Y112535D01*
X30476Y112535D01*
X29625Y109700D01*
X27500Y92500D02*
X27500Y93917D01*
X28192Y93917D01*
X28192Y93933D02*
X28547Y94028D01*
X28806Y94287D01*
X28901Y94641D01*
X28806Y94996D01*
X28547Y95255D01*
X28192Y95350D01*
X28192Y95334D02*
X27500Y95334D01*
X27500Y93917D01*
X29641Y92500D02*
X29641Y94484D01*
X29641Y95051D02*
X29641Y95334D01*
X30366Y92500D02*
X30366Y94358D01*
X31500Y93759D02*
X31391Y94093D01*
X31108Y94299D01*
X30757Y94299D01*
X30474Y94093D01*
X30366Y93759D01*
X31500Y93759D02*
X31500Y92500D01*
X32224Y92500D02*
X32224Y93917D01*
X33641Y93917D01*
X32224Y93917D02*
X32224Y95334D01*
X33641Y95334D02*
X33641Y92500D01*
X34366Y93476D02*
X35500Y93476D01*
X35500Y93759D01*
X35391Y94093D01*
X35108Y94299D01*
X34757Y94299D01*
X34474Y94093D01*
X34366Y93759D01*
X34366Y93066D01*
X34452Y92765D01*
X34686Y92555D01*
X34996Y92502D01*
X35286Y92622D01*
X35468Y92877D01*
X37358Y93759D02*
X37249Y94093D01*
X36966Y94299D01*
X36616Y94299D01*
X36332Y94093D01*
X36224Y93759D01*
X36917Y93350D02*
X37132Y93399D01*
X37293Y93549D01*
X37358Y93759D01*
X36917Y93350D02*
X36633Y93350D01*
X36633Y93334D02*
X36383Y93253D01*
X36229Y93040D01*
X36229Y92778D01*
X36383Y92565D01*
X36633Y92484D01*
X36633Y92500D02*
X36917Y92500D01*
X37132Y92549D01*
X37293Y92698D01*
X37358Y92909D01*
X37358Y93759D02*
X37358Y92783D01*
X37641Y92500D01*
X39500Y95334D02*
X39500Y92500D01*
X39500Y93759D02*
X39391Y94093D01*
X39108Y94299D01*
X38757Y94299D01*
X38474Y94093D01*
X38366Y93759D01*
X38366Y93066D01*
X38474Y92733D01*
X38757Y92527D01*
X39108Y92527D01*
X39391Y92733D01*
X39500Y93066D01*
X40224Y93476D02*
X41358Y93476D01*
X41358Y93759D01*
X41249Y94093D01*
X40966Y94299D01*
X40616Y94299D01*
X40332Y94093D01*
X40224Y93759D01*
X40224Y93066D01*
X40311Y92765D01*
X40544Y92555D01*
X40854Y92502D01*
X41144Y92622D01*
X41326Y92877D01*
X42082Y92500D02*
X42082Y94358D01*
X42807Y94232D02*
X42586Y94345D01*
X42339Y94316D01*
X42150Y94156D01*
X42082Y93917D01*
X46208Y92279D02*
X43531Y92279D01*
X46933Y94767D02*
X47500Y95334D01*
X47500Y92500D01*
X48224Y92500D02*
X49358Y94358D01*
X48224Y94358D02*
X49358Y92500D01*
X51216Y94767D02*
X51216Y93066D01*
X51216Y94767D02*
X51108Y95100D01*
X50824Y95306D01*
X50474Y95306D01*
X50190Y95100D01*
X50082Y94767D01*
X50082Y93066D02*
X50082Y94767D01*
X50082Y93066D02*
X50190Y92733D01*
X50474Y92527D01*
X50824Y92527D01*
X51108Y92733D01*
X51216Y93066D01*
X51940Y94767D02*
X52507Y95334D01*
X52507Y92500D01*
X55909Y92279D02*
X53232Y92279D01*
X58035Y94641D02*
X57940Y94996D01*
X57681Y95255D01*
X57326Y95350D01*
X56972Y95255D01*
X56713Y94996D01*
X56618Y94641D01*
X56633Y94641D02*
X56633Y93192D01*
X56618Y93192D02*
X56713Y92838D01*
X56972Y92579D01*
X57326Y92484D01*
X57681Y92579D01*
X57940Y92838D01*
X58035Y93192D01*
X58051Y93192D02*
X58051Y93917D01*
X57326Y93917D01*
X61452Y92279D02*
X58775Y92279D01*
X63311Y94767D02*
X63202Y95100D01*
X62919Y95306D01*
X62568Y95306D01*
X62285Y95100D01*
X62177Y94767D01*
X63311Y94767D02*
X62177Y92500D01*
X63311Y92500D01*
X64035Y92500D02*
X64318Y92500D01*
X64066Y91933D01*
X65137Y92751D02*
X65418Y92532D01*
X65774Y92523D01*
X66065Y92728D01*
X66177Y93066D01*
X66177Y93633D01*
X66068Y93967D01*
X65785Y94173D01*
X65435Y94173D01*
X65151Y93967D01*
X65043Y93633D01*
X65043Y95334D01*
X66177Y95334D01*
X67751Y95334D02*
X66901Y93192D01*
X68035Y93192D01*
X67751Y93759D02*
X67751Y92500D01*
X176118Y215035D02*
X176118Y212893D01*
X174685Y212893D02*
X174779Y212539D01*
X175039Y212279D01*
X175393Y212185D01*
X175748Y212279D01*
X176007Y212539D01*
X176102Y212893D01*
X177976Y213177D02*
X177976Y212767D01*
X177976Y213177D02*
X177868Y213510D01*
X177584Y213716D01*
X177234Y213716D01*
X176950Y213510D01*
X176842Y213177D01*
X176842Y212767D02*
X176842Y213177D01*
X176842Y212767D02*
X176950Y212434D01*
X177234Y212228D01*
X177584Y212228D01*
X177868Y212434D01*
X177976Y212767D01*
X177976Y214468D02*
X177976Y214342D01*
X177976Y214468D02*
X177868Y214801D01*
X177584Y215007D01*
X177234Y215007D01*
X176950Y214801D01*
X176842Y214468D01*
X176842Y214342D02*
X176842Y214468D01*
X176842Y214342D02*
X176950Y214009D01*
X177234Y213803D01*
X177584Y213803D01*
X177868Y214009D01*
X177976Y214342D01*
X175000Y195000D02*
X175000Y196417D01*
X175692Y196417D01*
X175692Y196433D02*
X176047Y196528D01*
X176306Y196787D01*
X176401Y197141D01*
X176306Y197496D01*
X176047Y197755D01*
X175692Y197850D01*
X175692Y197834D02*
X175000Y197834D01*
X175000Y196417D01*
X177141Y195000D02*
X177141Y196984D01*
X177141Y197551D02*
X177141Y197834D01*
X177866Y195000D02*
X177866Y196858D01*
X179000Y196259D02*
X178891Y196593D01*
X178608Y196799D01*
X178257Y196799D01*
X177974Y196593D01*
X177866Y196259D01*
X179000Y196259D02*
X179000Y195000D01*
X179724Y195000D02*
X179724Y196417D01*
X181141Y196417D01*
X179724Y196417D02*
X179724Y197834D01*
X181141Y197834D02*
X181141Y195000D01*
X181866Y195976D02*
X183000Y195976D01*
X183000Y196259D01*
X182891Y196593D01*
X182608Y196799D01*
X182257Y196799D01*
X181974Y196593D01*
X181866Y196259D01*
X181866Y195566D01*
X181952Y195265D01*
X182186Y195055D01*
X182496Y195002D01*
X182786Y195122D01*
X182968Y195377D01*
X184858Y196259D02*
X184749Y196593D01*
X184466Y196799D01*
X184116Y196799D01*
X183832Y196593D01*
X183724Y196259D01*
X184417Y195850D02*
X184632Y195899D01*
X184793Y196049D01*
X184858Y196259D01*
X184417Y195850D02*
X184133Y195850D01*
X184133Y195834D02*
X183883Y195753D01*
X183729Y195540D01*
X183729Y195278D01*
X183883Y195065D01*
X184133Y194984D01*
X184133Y195000D02*
X184417Y195000D01*
X184632Y195049D01*
X184793Y195198D01*
X184858Y195409D01*
X184858Y196259D02*
X184858Y195283D01*
X185141Y195000D01*
X187000Y197834D02*
X187000Y195000D01*
X187000Y196259D02*
X186891Y196593D01*
X186608Y196799D01*
X186257Y196799D01*
X185974Y196593D01*
X185866Y196259D01*
X185866Y195566D01*
X185974Y195233D01*
X186257Y195027D01*
X186608Y195027D01*
X186891Y195233D01*
X187000Y195566D01*
X187724Y195976D02*
X188858Y195976D01*
X188858Y196259D01*
X188749Y196593D01*
X188466Y196799D01*
X188116Y196799D01*
X187832Y196593D01*
X187724Y196259D01*
X187724Y195566D01*
X187811Y195265D01*
X188044Y195055D01*
X188354Y195002D01*
X188644Y195122D01*
X188826Y195377D01*
X189582Y195000D02*
X189582Y196858D01*
X190307Y196732D02*
X190086Y196845D01*
X189839Y196816D01*
X189650Y196656D01*
X189582Y196417D01*
X193708Y194779D02*
X191031Y194779D01*
X194433Y197267D02*
X195000Y197834D01*
X195000Y195000D01*
X195724Y195000D02*
X196858Y196858D01*
X195724Y196858D02*
X196858Y195000D01*
X198716Y197267D02*
X198716Y195566D01*
X198716Y197267D02*
X198608Y197600D01*
X198324Y197806D01*
X197974Y197806D01*
X197690Y197600D01*
X197582Y197267D01*
X197582Y195566D02*
X197582Y197267D01*
X197582Y195566D02*
X197690Y195233D01*
X197974Y195027D01*
X198324Y195027D01*
X198608Y195233D01*
X198716Y195566D01*
X199440Y197267D02*
X200007Y197834D01*
X200007Y195000D01*
X203409Y194779D02*
X200732Y194779D01*
X205535Y197141D02*
X205440Y197496D01*
X205181Y197755D01*
X204826Y197850D01*
X204472Y197755D01*
X204213Y197496D01*
X204118Y197141D01*
X204133Y197141D02*
X204133Y195692D01*
X204118Y195692D02*
X204213Y195338D01*
X204472Y195079D01*
X204826Y194984D01*
X205181Y195079D01*
X205440Y195338D01*
X205535Y195692D01*
X205551Y195692D02*
X205551Y196417D01*
X204826Y196417D01*
X208952Y194779D02*
X206275Y194779D01*
X210811Y197267D02*
X210702Y197600D01*
X210419Y197806D01*
X210068Y197806D01*
X209785Y197600D01*
X209677Y197267D01*
X210811Y197267D02*
X209677Y195000D01*
X210811Y195000D01*
X211535Y195000D02*
X211818Y195000D01*
X211566Y194433D01*
X212637Y195251D02*
X212918Y195032D01*
X213274Y195023D01*
X213565Y195228D01*
X213677Y195566D01*
X213677Y196133D01*
X213568Y196467D01*
X213285Y196673D01*
X212935Y196673D01*
X212651Y196467D01*
X212543Y196133D01*
X212543Y197834D01*
X213677Y197834D01*
X215251Y197834D02*
X214401Y195692D01*
X215535Y195692D01*
X215251Y196259D02*
X215251Y195000D01*
X216118Y120035D02*
X216118Y117893D01*
X214685Y117893D02*
X214779Y117539D01*
X215039Y117279D01*
X215393Y117185D01*
X215748Y117279D01*
X216007Y117539D01*
X216102Y117893D01*
X216842Y117767D02*
X216950Y117434D01*
X217234Y117228D01*
X217584Y117228D01*
X217868Y117434D01*
X217976Y117767D01*
X217976Y119468D01*
X217868Y119801D01*
X217584Y120007D01*
X217234Y120007D01*
X216950Y119801D01*
X216842Y119468D01*
X216842Y118901D01*
X216950Y118568D01*
X217234Y118362D01*
X217584Y118362D01*
X217868Y118568D01*
X217976Y118901D01*
X215000Y100000D02*
X215000Y101417D01*
X215692Y101417D01*
X215692Y101433D02*
X216047Y101528D01*
X216306Y101787D01*
X216401Y102141D01*
X216306Y102496D01*
X216047Y102755D01*
X215692Y102850D01*
X215692Y102834D02*
X215000Y102834D01*
X215000Y101417D01*
X217141Y100000D02*
X217141Y101984D01*
X217141Y102551D02*
X217141Y102834D01*
X217866Y100000D02*
X217866Y101858D01*
X219000Y101259D02*
X218891Y101593D01*
X218608Y101799D01*
X218257Y101799D01*
X217974Y101593D01*
X217866Y101259D01*
X219000Y101259D02*
X219000Y100000D01*
X219724Y100000D02*
X219724Y101417D01*
X221141Y101417D01*
X219724Y101417D02*
X219724Y102834D01*
X221141Y102834D02*
X221141Y100000D01*
X221866Y100976D02*
X223000Y100976D01*
X223000Y101259D01*
X222891Y101593D01*
X222608Y101799D01*
X222257Y101799D01*
X221974Y101593D01*
X221866Y101259D01*
X221866Y100566D01*
X221952Y100265D01*
X222186Y100055D01*
X222496Y100002D01*
X222786Y100122D01*
X222968Y100377D01*
X224858Y101259D02*
X224749Y101593D01*
X224466Y101799D01*
X224116Y101799D01*
X223832Y101593D01*
X223724Y101259D01*
X224417Y100850D02*
X224632Y100899D01*
X224793Y101049D01*
X224858Y101259D01*
X224417Y100850D02*
X224133Y100850D01*
X224133Y100834D02*
X223883Y100753D01*
X223729Y100540D01*
X223729Y100278D01*
X223883Y100065D01*
X224133Y99984D01*
X224133Y100000D02*
X224417Y100000D01*
X224632Y100049D01*
X224793Y100198D01*
X224858Y100409D01*
X224858Y101259D02*
X224858Y100283D01*
X225141Y100000D01*
X227000Y102834D02*
X227000Y100000D01*
X227000Y101259D02*
X226891Y101593D01*
X226608Y101799D01*
X226257Y101799D01*
X225974Y101593D01*
X225866Y101259D01*
X225866Y100566D01*
X225974Y100233D01*
X226257Y100027D01*
X226608Y100027D01*
X226891Y100233D01*
X227000Y100566D01*
X227724Y100976D02*
X228858Y100976D01*
X228858Y101259D01*
X228749Y101593D01*
X228466Y101799D01*
X228116Y101799D01*
X227832Y101593D01*
X227724Y101259D01*
X227724Y100566D01*
X227811Y100265D01*
X228044Y100055D01*
X228354Y100002D01*
X228644Y100122D01*
X228826Y100377D01*
X229582Y100000D02*
X229582Y101858D01*
X230307Y101732D02*
X230086Y101845D01*
X229839Y101816D01*
X229650Y101656D01*
X229582Y101417D01*
X233708Y99779D02*
X231031Y99779D01*
X234433Y102267D02*
X235000Y102834D01*
X235000Y100000D01*
X235724Y100000D02*
X236858Y101858D01*
X235724Y101858D02*
X236858Y100000D01*
X238716Y102267D02*
X238716Y100566D01*
X238716Y102267D02*
X238608Y102600D01*
X238324Y102806D01*
X237974Y102806D01*
X237690Y102600D01*
X237582Y102267D01*
X237582Y100566D02*
X237582Y102267D01*
X237582Y100566D02*
X237690Y100233D01*
X237974Y100027D01*
X238324Y100027D01*
X238608Y100233D01*
X238716Y100566D01*
X239440Y102267D02*
X240007Y102834D01*
X240007Y100000D01*
X243409Y99779D02*
X240732Y99779D01*
X245535Y102141D02*
X245440Y102496D01*
X245181Y102755D01*
X244826Y102850D01*
X244472Y102755D01*
X244213Y102496D01*
X244118Y102141D01*
X244133Y102141D02*
X244133Y100692D01*
X244118Y100692D02*
X244213Y100338D01*
X244472Y100079D01*
X244826Y99984D01*
X245181Y100079D01*
X245440Y100338D01*
X245535Y100692D01*
X245551Y100692D02*
X245551Y101417D01*
X244826Y101417D01*
X248952Y99779D02*
X246275Y99779D01*
X250811Y102267D02*
X250702Y102600D01*
X250419Y102806D01*
X250068Y102806D01*
X249785Y102600D01*
X249677Y102267D01*
X250811Y102267D02*
X249677Y100000D01*
X250811Y100000D01*
X251535Y100000D02*
X251818Y100000D01*
X251566Y99433D01*
X252637Y100251D02*
X252918Y100032D01*
X253274Y100023D01*
X253565Y100228D01*
X253677Y100566D01*
X253677Y101133D01*
X253568Y101467D01*
X253285Y101673D01*
X252935Y101673D01*
X252651Y101467D01*
X252543Y101133D01*
X252543Y102834D01*
X253677Y102834D01*
X255251Y102834D02*
X254401Y100692D01*
X255535Y100692D01*
X255251Y101259D02*
X255251Y100000D01*
X236118Y215035D02*
X236118Y212893D01*
X234685Y212893D02*
X234779Y212539D01*
X235039Y212279D01*
X235393Y212185D01*
X235748Y212279D01*
X236007Y212539D01*
X236102Y212893D01*
X236842Y214468D02*
X237409Y215035D01*
X237409Y212200D01*
X239267Y214468D02*
X239267Y212767D01*
X239267Y214468D02*
X239159Y214801D01*
X238875Y215007D01*
X238525Y215007D01*
X238242Y214801D01*
X238133Y214468D01*
X238133Y212767D02*
X238133Y214468D01*
X238133Y212767D02*
X238242Y212434D01*
X238525Y212228D01*
X238875Y212228D01*
X239159Y212434D01*
X239267Y212767D01*
X235000Y195000D02*
X235000Y196417D01*
X235692Y196417D01*
X235692Y196433D02*
X236047Y196528D01*
X236306Y196787D01*
X236401Y197141D01*
X236306Y197496D01*
X236047Y197755D01*
X235692Y197850D01*
X235692Y197834D02*
X235000Y197834D01*
X235000Y196417D01*
X237141Y195000D02*
X237141Y196984D01*
X237141Y197551D02*
X237141Y197834D01*
X237866Y195000D02*
X237866Y196858D01*
X239000Y196259D02*
X238891Y196593D01*
X238608Y196799D01*
X238257Y196799D01*
X237974Y196593D01*
X237866Y196259D01*
X239000Y196259D02*
X239000Y195000D01*
X239724Y195000D02*
X239724Y196417D01*
X241141Y196417D01*
X239724Y196417D02*
X239724Y197834D01*
X241141Y197834D02*
X241141Y195000D01*
X241866Y195976D02*
X243000Y195976D01*
X243000Y196259D01*
X242891Y196593D01*
X242608Y196799D01*
X242257Y196799D01*
X241974Y196593D01*
X241866Y196259D01*
X241866Y195566D01*
X241952Y195265D01*
X242186Y195055D01*
X242496Y195002D01*
X242786Y195122D01*
X242968Y195377D01*
X244858Y196259D02*
X244749Y196593D01*
X244466Y196799D01*
X244116Y196799D01*
X243832Y196593D01*
X243724Y196259D01*
X244417Y195850D02*
X244632Y195899D01*
X244793Y196049D01*
X244858Y196259D01*
X244417Y195850D02*
X244133Y195850D01*
X244133Y195834D02*
X243883Y195753D01*
X243729Y195540D01*
X243729Y195278D01*
X243883Y195065D01*
X244133Y194984D01*
X244133Y195000D02*
X244417Y195000D01*
X244632Y195049D01*
X244793Y195198D01*
X244858Y195409D01*
X244858Y196259D02*
X244858Y195283D01*
X245141Y195000D01*
X247000Y197834D02*
X247000Y195000D01*
X247000Y196259D02*
X246891Y196593D01*
X246608Y196799D01*
X246257Y196799D01*
X245974Y196593D01*
X245866Y196259D01*
X245866Y195566D01*
X245974Y195233D01*
X246257Y195027D01*
X246608Y195027D01*
X246891Y195233D01*
X247000Y195566D01*
X247724Y195976D02*
X248858Y195976D01*
X248858Y196259D01*
X248749Y196593D01*
X248466Y196799D01*
X248116Y196799D01*
X247832Y196593D01*
X247724Y196259D01*
X247724Y195566D01*
X247811Y195265D01*
X248044Y195055D01*
X248354Y195002D01*
X248644Y195122D01*
X248826Y195377D01*
X249582Y195000D02*
X249582Y196858D01*
X250307Y196732D02*
X250086Y196845D01*
X249839Y196816D01*
X249650Y196656D01*
X249582Y196417D01*
X253708Y194779D02*
X251031Y194779D01*
X254433Y197267D02*
X255000Y197834D01*
X255000Y195000D01*
X255724Y195000D02*
X256858Y196858D01*
X255724Y196858D02*
X256858Y195000D01*
X258716Y197267D02*
X258716Y195566D01*
X258716Y197267D02*
X258608Y197600D01*
X258324Y197806D01*
X257974Y197806D01*
X257690Y197600D01*
X257582Y197267D01*
X257582Y195566D02*
X257582Y197267D01*
X257582Y195566D02*
X257690Y195233D01*
X257974Y195027D01*
X258324Y195027D01*
X258608Y195233D01*
X258716Y195566D01*
X259440Y197267D02*
X260007Y197834D01*
X260007Y195000D01*
X263409Y194779D02*
X260732Y194779D01*
X265535Y197141D02*
X265440Y197496D01*
X265181Y197755D01*
X264826Y197850D01*
X264472Y197755D01*
X264213Y197496D01*
X264118Y197141D01*
X264133Y197141D02*
X264133Y195692D01*
X264118Y195692D02*
X264213Y195338D01*
X264472Y195079D01*
X264826Y194984D01*
X265181Y195079D01*
X265440Y195338D01*
X265535Y195692D01*
X265551Y195692D02*
X265551Y196417D01*
X264826Y196417D01*
X268952Y194779D02*
X266275Y194779D01*
X270811Y197267D02*
X270702Y197600D01*
X270419Y197806D01*
X270068Y197806D01*
X269785Y197600D01*
X269677Y197267D01*
X270811Y197267D02*
X269677Y195000D01*
X270811Y195000D01*
X271535Y195000D02*
X271818Y195000D01*
X271566Y194433D01*
X272637Y195251D02*
X272918Y195032D01*
X273274Y195023D01*
X273565Y195228D01*
X273677Y195566D01*
X273677Y196133D01*
X273568Y196467D01*
X273285Y196673D01*
X272935Y196673D01*
X272651Y196467D01*
X272543Y196133D01*
X272543Y197834D01*
X273677Y197834D01*
X275251Y197834D02*
X274401Y195692D01*
X275535Y195692D01*
X275251Y196259D02*
X275251Y195000D01*
X168618Y185035D02*
X168618Y182893D01*
X167185Y182893D02*
X167279Y182539D01*
X167539Y182279D01*
X167893Y182185D01*
X168248Y182279D01*
X168507Y182539D01*
X168602Y182893D01*
X169342Y184468D02*
X169909Y185035D01*
X169909Y182200D01*
X170633Y184468D02*
X171200Y185035D01*
X171200Y182200D01*
X167500Y165000D02*
X167500Y166417D01*
X168192Y166417D01*
X168192Y166433D02*
X168547Y166528D01*
X168806Y166787D01*
X168901Y167141D01*
X168806Y167496D01*
X168547Y167755D01*
X168192Y167850D01*
X168192Y167834D02*
X167500Y167834D01*
X167500Y166417D01*
X169641Y165000D02*
X169641Y166984D01*
X169641Y167551D02*
X169641Y167834D01*
X170366Y165000D02*
X170366Y166858D01*
X171500Y166259D02*
X171391Y166593D01*
X171108Y166799D01*
X170757Y166799D01*
X170474Y166593D01*
X170366Y166259D01*
X171500Y166259D02*
X171500Y165000D01*
X172224Y165000D02*
X172224Y166417D01*
X173641Y166417D01*
X172224Y166417D02*
X172224Y167834D01*
X173641Y167834D02*
X173641Y165000D01*
X174366Y165976D02*
X175500Y165976D01*
X175500Y166259D01*
X175391Y166593D01*
X175108Y166799D01*
X174757Y166799D01*
X174474Y166593D01*
X174366Y166259D01*
X174366Y165566D01*
X174452Y165265D01*
X174686Y165055D01*
X174996Y165002D01*
X175286Y165122D01*
X175468Y165377D01*
X177358Y166259D02*
X177249Y166593D01*
X176966Y166799D01*
X176616Y166799D01*
X176332Y166593D01*
X176224Y166259D01*
X176917Y165850D02*
X177132Y165899D01*
X177293Y166049D01*
X177358Y166259D01*
X176917Y165850D02*
X176633Y165850D01*
X176633Y165834D02*
X176383Y165753D01*
X176229Y165540D01*
X176229Y165278D01*
X176383Y165065D01*
X176633Y164984D01*
X176633Y165000D02*
X176917Y165000D01*
X177132Y165049D01*
X177293Y165198D01*
X177358Y165409D01*
X177358Y166259D02*
X177358Y165283D01*
X177641Y165000D01*
X179500Y167834D02*
X179500Y165000D01*
X179500Y166259D02*
X179391Y166593D01*
X179108Y166799D01*
X178757Y166799D01*
X178474Y166593D01*
X178366Y166259D01*
X178366Y165566D01*
X178474Y165233D01*
X178757Y165027D01*
X179108Y165027D01*
X179391Y165233D01*
X179500Y165566D01*
X180224Y165976D02*
X181358Y165976D01*
X181358Y166259D01*
X181249Y166593D01*
X180966Y166799D01*
X180616Y166799D01*
X180332Y166593D01*
X180224Y166259D01*
X180224Y165566D01*
X180311Y165265D01*
X180544Y165055D01*
X180854Y165002D01*
X181144Y165122D01*
X181326Y165377D01*
X182082Y165000D02*
X182082Y166858D01*
X182807Y166732D02*
X182586Y166845D01*
X182339Y166816D01*
X182150Y166656D01*
X182082Y166417D01*
X186208Y164779D02*
X183531Y164779D01*
X186933Y167267D02*
X187500Y167834D01*
X187500Y165000D01*
X188224Y165000D02*
X189358Y166858D01*
X188224Y166858D02*
X189358Y165000D01*
X191216Y167267D02*
X191216Y165566D01*
X191216Y167267D02*
X191108Y167600D01*
X190824Y167806D01*
X190474Y167806D01*
X190190Y167600D01*
X190082Y167267D01*
X190082Y165566D02*
X190082Y167267D01*
X190082Y165566D02*
X190190Y165233D01*
X190474Y165027D01*
X190824Y165027D01*
X191108Y165233D01*
X191216Y165566D01*
X191940Y167267D02*
X192507Y167834D01*
X192507Y165000D01*
X195909Y164779D02*
X193232Y164779D01*
X198035Y167141D02*
X197940Y167496D01*
X197681Y167755D01*
X197326Y167850D01*
X196972Y167755D01*
X196713Y167496D01*
X196618Y167141D01*
X196633Y167141D02*
X196633Y165692D01*
X196618Y165692D02*
X196713Y165338D01*
X196972Y165079D01*
X197326Y164984D01*
X197681Y165079D01*
X197940Y165338D01*
X198035Y165692D01*
X198051Y165692D02*
X198051Y166417D01*
X197326Y166417D01*
X201452Y164779D02*
X198775Y164779D01*
X203311Y167267D02*
X203202Y167600D01*
X202919Y167806D01*
X202568Y167806D01*
X202285Y167600D01*
X202177Y167267D01*
X203311Y167267D02*
X202177Y165000D01*
X203311Y165000D01*
X204035Y165000D02*
X204318Y165000D01*
X204066Y164433D01*
X205137Y165251D02*
X205418Y165032D01*
X205774Y165023D01*
X206065Y165228D01*
X206177Y165566D01*
X206177Y166133D01*
X206068Y166467D01*
X205785Y166673D01*
X205435Y166673D01*
X205151Y166467D01*
X205043Y166133D01*
X205043Y167834D01*
X206177Y167834D01*
X207751Y167834D02*
X206901Y165692D01*
X208035Y165692D01*
X207751Y166259D02*
X207751Y165000D01*
X283618Y97535D02*
X283618Y95393D01*
X282185Y95393D02*
X282279Y95039D01*
X282539Y94779D01*
X282893Y94685D01*
X283248Y94779D01*
X283507Y95039D01*
X283602Y95393D01*
X284342Y96968D02*
X284909Y97535D01*
X284909Y94700D01*
X286767Y96968D02*
X286659Y97301D01*
X286375Y97507D01*
X286025Y97507D01*
X285742Y97301D01*
X285633Y96968D01*
X286767Y96968D02*
X285633Y94700D01*
X286767Y94700D01*
X282500Y77500D02*
X282500Y78917D01*
X283192Y78917D01*
X283192Y78933D02*
X283547Y79028D01*
X283806Y79287D01*
X283901Y79641D01*
X283806Y79996D01*
X283547Y80255D01*
X283192Y80350D01*
X283192Y80334D02*
X282500Y80334D01*
X282500Y78917D01*
X284641Y77500D02*
X284641Y79484D01*
X284641Y80051D02*
X284641Y80334D01*
X285366Y77500D02*
X285366Y79358D01*
X286500Y78759D02*
X286391Y79093D01*
X286108Y79299D01*
X285757Y79299D01*
X285474Y79093D01*
X285366Y78759D01*
X286500Y78759D02*
X286500Y77500D01*
X287224Y77500D02*
X287224Y78917D01*
X288641Y78917D01*
X287224Y78917D02*
X287224Y80334D01*
X288641Y80334D02*
X288641Y77500D01*
X289366Y78476D02*
X290500Y78476D01*
X290500Y78759D01*
X290391Y79093D01*
X290108Y79299D01*
X289757Y79299D01*
X289474Y79093D01*
X289366Y78759D01*
X289366Y78066D01*
X289452Y77765D01*
X289686Y77555D01*
X289996Y77502D01*
X290286Y77622D01*
X290468Y77877D01*
X292358Y78759D02*
X292249Y79093D01*
X291966Y79299D01*
X291616Y79299D01*
X291332Y79093D01*
X291224Y78759D01*
X291917Y78350D02*
X292132Y78399D01*
X292293Y78549D01*
X292358Y78759D01*
X291917Y78350D02*
X291633Y78350D01*
X291633Y78334D02*
X291383Y78253D01*
X291229Y78040D01*
X291229Y77778D01*
X291383Y77565D01*
X291633Y77484D01*
X291633Y77500D02*
X291917Y77500D01*
X292132Y77549D01*
X292293Y77698D01*
X292358Y77909D01*
X292358Y78759D02*
X292358Y77783D01*
X292641Y77500D01*
X294500Y80334D02*
X294500Y77500D01*
X294500Y78759D02*
X294391Y79093D01*
X294108Y79299D01*
X293757Y79299D01*
X293474Y79093D01*
X293366Y78759D01*
X293366Y78066D01*
X293474Y77733D01*
X293757Y77527D01*
X294108Y77527D01*
X294391Y77733D01*
X294500Y78066D01*
X295224Y78476D02*
X296358Y78476D01*
X296358Y78759D01*
X296249Y79093D01*
X295966Y79299D01*
X295616Y79299D01*
X295332Y79093D01*
X295224Y78759D01*
X295224Y78066D01*
X295311Y77765D01*
X295544Y77555D01*
X295854Y77502D01*
X296144Y77622D01*
X296326Y77877D01*
X297082Y77500D02*
X297082Y79358D01*
X297807Y79232D02*
X297586Y79345D01*
X297339Y79316D01*
X297150Y79156D01*
X297082Y78917D01*
X301208Y77279D02*
X298531Y77279D01*
X301933Y79767D02*
X302500Y80334D01*
X302500Y77500D01*
X303224Y77500D02*
X304358Y79358D01*
X303224Y79358D02*
X304358Y77500D01*
X306216Y79767D02*
X306216Y78066D01*
X306216Y79767D02*
X306108Y80100D01*
X305824Y80306D01*
X305474Y80306D01*
X305190Y80100D01*
X305082Y79767D01*
X305082Y78066D02*
X305082Y79767D01*
X305082Y78066D02*
X305190Y77733D01*
X305474Y77527D01*
X305824Y77527D01*
X306108Y77733D01*
X306216Y78066D01*
X306940Y79767D02*
X307507Y80334D01*
X307507Y77500D01*
X310909Y77279D02*
X308232Y77279D01*
X313035Y79641D02*
X312940Y79996D01*
X312681Y80255D01*
X312326Y80350D01*
X311972Y80255D01*
X311713Y79996D01*
X311618Y79641D01*
X311633Y79641D02*
X311633Y78192D01*
X311618Y78192D02*
X311713Y77838D01*
X311972Y77579D01*
X312326Y77484D01*
X312681Y77579D01*
X312940Y77838D01*
X313035Y78192D01*
X313051Y78192D02*
X313051Y78917D01*
X312326Y78917D01*
X316452Y77279D02*
X313775Y77279D01*
X318311Y79767D02*
X318202Y80100D01*
X317919Y80306D01*
X317568Y80306D01*
X317285Y80100D01*
X317177Y79767D01*
X318311Y79767D02*
X317177Y77500D01*
X318311Y77500D01*
X319035Y77500D02*
X319318Y77500D01*
X319066Y76933D01*
X320137Y77751D02*
X320418Y77532D01*
X320774Y77523D01*
X321065Y77728D01*
X321177Y78066D01*
X321177Y78633D01*
X321068Y78967D01*
X320785Y79173D01*
X320435Y79173D01*
X320151Y78967D01*
X320043Y78633D01*
X320043Y80334D01*
X321177Y80334D01*
X322751Y80334D02*
X321901Y78192D01*
X323035Y78192D01*
X322751Y78759D02*
X322751Y77500D01*
X146118Y192535D02*
X146118Y190393D01*
X144685Y190393D02*
X144779Y190039D01*
X145039Y189779D01*
X145393Y189685D01*
X145748Y189779D01*
X146007Y190039D01*
X146102Y190393D01*
X146842Y191968D02*
X147409Y192535D01*
X147409Y189700D01*
X148133Y190267D02*
X148242Y189934D01*
X148525Y189728D01*
X148875Y189728D01*
X149159Y189934D01*
X149267Y190267D01*
X149267Y190677D02*
X149267Y190267D01*
X149267Y190677D02*
X149191Y190960D01*
X148984Y191168D01*
X148700Y191244D01*
X148543Y191244D02*
X148700Y191244D01*
X148543Y191244D01*
X148700Y191244D02*
X148990Y191329D01*
X149197Y191549D01*
X149267Y191842D01*
X149267Y191968D02*
X149267Y191842D01*
X149267Y191968D02*
X149159Y192301D01*
X148875Y192507D01*
X148525Y192507D01*
X148242Y192301D01*
X148133Y191968D01*
X145000Y172500D02*
X145000Y173917D01*
X145692Y173917D01*
X145692Y173933D02*
X146047Y174028D01*
X146306Y174287D01*
X146401Y174641D01*
X146306Y174996D01*
X146047Y175255D01*
X145692Y175350D01*
X145692Y175334D02*
X145000Y175334D01*
X145000Y173917D01*
X147141Y172500D02*
X147141Y174484D01*
X147141Y175051D02*
X147141Y175334D01*
X147866Y172500D02*
X147866Y174358D01*
X149000Y173759D02*
X148891Y174093D01*
X148608Y174299D01*
X148257Y174299D01*
X147974Y174093D01*
X147866Y173759D01*
X149000Y173759D02*
X149000Y172500D01*
X149724Y172500D02*
X149724Y173917D01*
X151141Y173917D01*
X149724Y173917D02*
X149724Y175334D01*
X151141Y175334D02*
X151141Y172500D01*
X151866Y173476D02*
X153000Y173476D01*
X153000Y173759D01*
X152891Y174093D01*
X152608Y174299D01*
X152257Y174299D01*
X151974Y174093D01*
X151866Y173759D01*
X151866Y173066D01*
X151952Y172765D01*
X152186Y172555D01*
X152496Y172502D01*
X152786Y172622D01*
X152968Y172877D01*
X154858Y173759D02*
X154749Y174093D01*
X154466Y174299D01*
X154116Y174299D01*
X153832Y174093D01*
X153724Y173759D01*
X154417Y173350D02*
X154632Y173399D01*
X154793Y173549D01*
X154858Y173759D01*
X154417Y173350D02*
X154133Y173350D01*
X154133Y173334D02*
X153883Y173253D01*
X153729Y173040D01*
X153729Y172778D01*
X153883Y172565D01*
X154133Y172484D01*
X154133Y172500D02*
X154417Y172500D01*
X154632Y172549D01*
X154793Y172698D01*
X154858Y172909D01*
X154858Y173759D02*
X154858Y172783D01*
X155141Y172500D01*
X157000Y175334D02*
X157000Y172500D01*
X157000Y173759D02*
X156891Y174093D01*
X156608Y174299D01*
X156257Y174299D01*
X155974Y174093D01*
X155866Y173759D01*
X155866Y173066D01*
X155974Y172733D01*
X156257Y172527D01*
X156608Y172527D01*
X156891Y172733D01*
X157000Y173066D01*
X157724Y173476D02*
X158858Y173476D01*
X158858Y173759D01*
X158749Y174093D01*
X158466Y174299D01*
X158116Y174299D01*
X157832Y174093D01*
X157724Y173759D01*
X157724Y173066D01*
X157811Y172765D01*
X158044Y172555D01*
X158354Y172502D01*
X158644Y172622D01*
X158826Y172877D01*
X159582Y172500D02*
X159582Y174358D01*
X160307Y174232D02*
X160086Y174345D01*
X159839Y174316D01*
X159650Y174156D01*
X159582Y173917D01*
X163708Y172279D02*
X161031Y172279D01*
X164433Y174767D02*
X165000Y175334D01*
X165000Y172500D01*
X165724Y172500D02*
X166858Y174358D01*
X165724Y174358D02*
X166858Y172500D01*
X168716Y174767D02*
X168716Y173066D01*
X168716Y174767D02*
X168608Y175100D01*
X168324Y175306D01*
X167974Y175306D01*
X167690Y175100D01*
X167582Y174767D01*
X167582Y173066D02*
X167582Y174767D01*
X167582Y173066D02*
X167690Y172733D01*
X167974Y172527D01*
X168324Y172527D01*
X168608Y172733D01*
X168716Y173066D01*
X169440Y174767D02*
X170007Y175334D01*
X170007Y172500D01*
X173409Y172279D02*
X170732Y172279D01*
X175535Y174641D02*
X175440Y174996D01*
X175181Y175255D01*
X174826Y175350D01*
X174472Y175255D01*
X174213Y174996D01*
X174118Y174641D01*
X174133Y174641D02*
X174133Y173192D01*
X174118Y173192D02*
X174213Y172838D01*
X174472Y172579D01*
X174826Y172484D01*
X175181Y172579D01*
X175440Y172838D01*
X175535Y173192D01*
X175551Y173192D02*
X175551Y173917D01*
X174826Y173917D01*
X178952Y172279D02*
X176275Y172279D01*
X180811Y174767D02*
X180702Y175100D01*
X180419Y175306D01*
X180068Y175306D01*
X179785Y175100D01*
X179677Y174767D01*
X180811Y174767D02*
X179677Y172500D01*
X180811Y172500D01*
X181535Y172500D02*
X181818Y172500D01*
X181566Y171933D01*
X182637Y172751D02*
X182918Y172532D01*
X183274Y172523D01*
X183565Y172728D01*
X183677Y173066D01*
X183677Y173633D01*
X183568Y173967D01*
X183285Y174173D01*
X182935Y174173D01*
X182651Y173967D01*
X182543Y173633D01*
X182543Y175334D01*
X183677Y175334D01*
X185251Y175334D02*
X184401Y173192D01*
X185535Y173192D01*
X185251Y173759D02*
X185251Y172500D01*
X163618Y157535D02*
X163618Y155393D01*
X162185Y155393D02*
X162279Y155039D01*
X162539Y154779D01*
X162893Y154685D01*
X163248Y154779D01*
X163507Y155039D01*
X163602Y155393D01*
X164342Y156968D02*
X164909Y157535D01*
X164909Y154700D01*
X166484Y157535D02*
X165633Y155393D01*
X166767Y155393D01*
X166484Y155960D02*
X166484Y154700D01*
X162500Y137500D02*
X162500Y138917D01*
X163192Y138917D01*
X163192Y138933D02*
X163547Y139028D01*
X163806Y139287D01*
X163901Y139641D01*
X163806Y139996D01*
X163547Y140255D01*
X163192Y140350D01*
X163192Y140334D02*
X162500Y140334D01*
X162500Y138917D01*
X164641Y137500D02*
X164641Y139484D01*
X164641Y140051D02*
X164641Y140334D01*
X165366Y137500D02*
X165366Y139358D01*
X166500Y138759D02*
X166391Y139093D01*
X166108Y139299D01*
X165757Y139299D01*
X165474Y139093D01*
X165366Y138759D01*
X166500Y138759D02*
X166500Y137500D01*
X167224Y137500D02*
X167224Y138917D01*
X168641Y138917D01*
X167224Y138917D02*
X167224Y140334D01*
X168641Y140334D02*
X168641Y137500D01*
X169366Y138476D02*
X170500Y138476D01*
X170500Y138759D01*
X170391Y139093D01*
X170108Y139299D01*
X169757Y139299D01*
X169474Y139093D01*
X169366Y138759D01*
X169366Y138066D01*
X169452Y137765D01*
X169686Y137555D01*
X169996Y137502D01*
X170286Y137622D01*
X170468Y137877D01*
X172358Y138759D02*
X172249Y139093D01*
X171966Y139299D01*
X171616Y139299D01*
X171332Y139093D01*
X171224Y138759D01*
X171917Y138350D02*
X172132Y138399D01*
X172293Y138549D01*
X172358Y138759D01*
X171917Y138350D02*
X171633Y138350D01*
X171633Y138334D02*
X171383Y138253D01*
X171229Y138040D01*
X171229Y137778D01*
X171383Y137565D01*
X171633Y137484D01*
X171633Y137500D02*
X171917Y137500D01*
X172132Y137549D01*
X172293Y137698D01*
X172358Y137909D01*
X172358Y138759D02*
X172358Y137783D01*
X172641Y137500D01*
X174500Y140334D02*
X174500Y137500D01*
X174500Y138759D02*
X174391Y139093D01*
X174108Y139299D01*
X173757Y139299D01*
X173474Y139093D01*
X173366Y138759D01*
X173366Y138066D01*
X173474Y137733D01*
X173757Y137527D01*
X174108Y137527D01*
X174391Y137733D01*
X174500Y138066D01*
X175224Y138476D02*
X176358Y138476D01*
X176358Y138759D01*
X176249Y139093D01*
X175966Y139299D01*
X175616Y139299D01*
X175332Y139093D01*
X175224Y138759D01*
X175224Y138066D01*
X175311Y137765D01*
X175544Y137555D01*
X175854Y137502D01*
X176144Y137622D01*
X176326Y137877D01*
X177082Y137500D02*
X177082Y139358D01*
X177807Y139232D02*
X177586Y139345D01*
X177339Y139316D01*
X177150Y139156D01*
X177082Y138917D01*
X181208Y137279D02*
X178531Y137279D01*
X181933Y139767D02*
X182500Y140334D01*
X182500Y137500D01*
X183224Y137500D02*
X184358Y139358D01*
X183224Y139358D02*
X184358Y137500D01*
X186216Y139767D02*
X186216Y138066D01*
X186216Y139767D02*
X186108Y140100D01*
X185824Y140306D01*
X185474Y140306D01*
X185190Y140100D01*
X185082Y139767D01*
X185082Y138066D02*
X185082Y139767D01*
X185082Y138066D02*
X185190Y137733D01*
X185474Y137527D01*
X185824Y137527D01*
X186108Y137733D01*
X186216Y138066D01*
X186940Y139767D02*
X187507Y140334D01*
X187507Y137500D01*
X190909Y137279D02*
X188232Y137279D01*
X193035Y139641D02*
X192940Y139996D01*
X192681Y140255D01*
X192326Y140350D01*
X191972Y140255D01*
X191713Y139996D01*
X191618Y139641D01*
X191633Y139641D02*
X191633Y138192D01*
X191618Y138192D02*
X191713Y137838D01*
X191972Y137579D01*
X192326Y137484D01*
X192681Y137579D01*
X192940Y137838D01*
X193035Y138192D01*
X193051Y138192D02*
X193051Y138917D01*
X192326Y138917D01*
X196452Y137279D02*
X193775Y137279D01*
X198311Y139767D02*
X198202Y140100D01*
X197919Y140306D01*
X197568Y140306D01*
X197285Y140100D01*
X197177Y139767D01*
X198311Y139767D02*
X197177Y137500D01*
X198311Y137500D01*
X199035Y137500D02*
X199318Y137500D01*
X199066Y136933D01*
X200137Y137751D02*
X200418Y137532D01*
X200774Y137523D01*
X201065Y137728D01*
X201177Y138066D01*
X201177Y138633D01*
X201068Y138967D01*
X200785Y139173D01*
X200435Y139173D01*
X200151Y138967D01*
X200043Y138633D01*
X200043Y140334D01*
X201177Y140334D01*
X202751Y140334D02*
X201901Y138192D01*
X203035Y138192D01*
X202751Y138759D02*
X202751Y137500D01*
G54D12*
X241190Y48110D02*
X241089Y48618D01*
X240801Y49049D01*
X240370Y49337D01*
X239862Y49438D01*
X239353Y49337D01*
X238922Y49049D01*
X238634Y48618D01*
X238533Y48110D01*
X238562Y48110D02*
X238562Y45393D01*
X238533Y45393D02*
X238634Y44885D01*
X238922Y44454D01*
X239353Y44166D01*
X239862Y44064D01*
X240370Y44166D01*
X240801Y44454D01*
X241089Y44885D01*
X241190Y45393D01*
X242578Y48346D02*
X243641Y49409D01*
X243641Y44094D01*
X247500Y20157D02*
X249862Y20157D01*
X266190Y44015D02*
X266089Y44524D01*
X265801Y44955D01*
X265370Y45243D01*
X264862Y45344D01*
X264353Y45243D01*
X263922Y44955D01*
X263634Y44524D01*
X263533Y44015D01*
X263562Y44015D02*
X263562Y41299D01*
X263533Y41299D02*
X263634Y40790D01*
X263922Y40359D01*
X264353Y40071D01*
X264862Y39970D01*
X265370Y40071D01*
X265801Y40359D01*
X266089Y40790D01*
X266190Y41299D01*
X267578Y41062D02*
X267684Y40601D01*
X267978Y40231D01*
X268405Y40026D01*
X268878Y40026D01*
X269304Y40231D01*
X269599Y40601D01*
X269704Y41062D01*
X269704Y41830D02*
X269704Y41062D01*
X269704Y41830D02*
X269623Y42237D01*
X269393Y42582D01*
X269048Y42812D01*
X268641Y42893D01*
X268346Y42893D02*
X268641Y42893D01*
X268346Y42893D01*
X268641Y42893D02*
X269057Y42988D01*
X269405Y43234D01*
X269632Y43595D01*
X269704Y44015D01*
X269704Y44251D02*
X269704Y44015D01*
X269704Y44251D02*
X269599Y44713D01*
X269304Y45083D01*
X268878Y45288D01*
X268405Y45288D01*
X267978Y45083D01*
X267684Y44713D01*
X267578Y44251D01*
X241240Y10314D02*
X239645Y6299D01*
X241771Y6299D01*
X241240Y7362D02*
X241240Y5000D01*
X243129Y9547D02*
X243129Y10314D01*
X245255Y10314D01*
X243661Y5000D01*
X247145Y8484D02*
X247145Y6062D01*
X247116Y6062D02*
X247224Y5588D01*
X247527Y5208D01*
X247965Y4997D01*
X248451Y4997D01*
X248889Y5208D01*
X249192Y5588D01*
X249301Y6062D01*
X249330Y8484D02*
X249330Y5000D01*
X246614Y3228D02*
X246922Y4145D01*
X247100Y5096D01*
X247145Y6062D01*
X253346Y10314D02*
X250688Y10314D01*
X250688Y7657D01*
X252519Y7657D01*
X250688Y7657D02*
X250688Y5000D01*
X150127Y143110D02*
X150026Y143618D01*
X149738Y144049D01*
X149307Y144337D01*
X148799Y144438D01*
X148290Y144337D01*
X147859Y144049D01*
X147571Y143618D01*
X147470Y143110D01*
X147500Y143110D02*
X147500Y140393D01*
X147470Y140393D02*
X147571Y139885D01*
X147859Y139454D01*
X148290Y139166D01*
X148799Y139064D01*
X149307Y139166D01*
X149738Y139454D01*
X150026Y139885D01*
X150127Y140393D01*
X153641Y143346D02*
X153536Y143807D01*
X153241Y144177D01*
X152815Y144382D01*
X152342Y144382D01*
X151915Y144177D01*
X151621Y143807D01*
X151515Y143346D01*
X153641Y143346D02*
X151515Y139094D01*
X153641Y139094D01*
G54D13*
X256811Y27500D02*
X256665Y29347D01*
X256232Y31149D01*
X255523Y32862D01*
X254555Y34442D01*
X253351Y35851D01*
X251942Y37055D01*
X250362Y38023D01*
X248649Y38732D01*
X246847Y39165D01*
X245000Y39311D01*
X243152Y39165D01*
X241350Y38732D01*
X239637Y38023D01*
X238057Y37055D01*
X236648Y35851D01*
X235444Y34442D01*
X234476Y32862D01*
X233767Y31149D01*
X233334Y29347D01*
X233188Y27500D01*
X233334Y25652D01*
X233767Y23850D01*
X234476Y22137D01*
X235444Y20557D01*
X236648Y19148D01*
X238057Y17944D01*
X239637Y16976D01*
X241350Y16267D01*
X243152Y15834D01*
X245000Y15688D01*
X246847Y15834D01*
X248649Y16267D01*
X250362Y16976D01*
X251942Y17944D01*
X253351Y19148D01*
X254555Y20557D01*
X255523Y22137D01*
X256232Y23850D01*
X256665Y25652D01*
X256811Y27500D01*
X132185Y142500D02*
X132041Y144872D01*
X131613Y147210D01*
X130905Y149480D01*
X129930Y151648D01*
X128700Y153682D01*
X127234Y155553D01*
X125553Y157234D01*
X123682Y158700D01*
X121648Y159930D01*
X119480Y160905D01*
X117210Y161613D01*
X114872Y162041D01*
X112499Y162185D01*
X110127Y162041D01*
X107789Y161613D01*
X105519Y160905D01*
X103351Y159930D01*
X101317Y158700D01*
X99446Y157234D01*
X97765Y155553D01*
X96299Y153682D01*
X95069Y151648D01*
X94094Y149480D01*
X93386Y147210D01*
X92958Y144872D01*
X92814Y142499D01*
X92958Y140127D01*
X93386Y137789D01*
X94094Y135519D01*
X95069Y133351D01*
X96299Y131317D01*
X97765Y129446D01*
X99446Y127765D01*
X101317Y126299D01*
X103351Y125069D01*
X105519Y124094D01*
X107789Y123386D01*
X110127Y122958D01*
X112500Y122814D01*
X114872Y122958D01*
X117210Y123386D01*
X119480Y124094D01*
X121648Y125069D01*
X123682Y126299D01*
X125553Y127765D01*
X127234Y129446D01*
X128700Y131317D01*
X129930Y133351D01*
X130905Y135519D01*
X131613Y137789D01*
X132041Y140127D01*
X132185Y142500D01*
X147500Y118748D02*
X147500Y121251D01*
X148751Y120000D02*
X146248Y120000D01*
G54D14*
X214318Y73629D02*
X207232Y73629D01*
X208964Y78944D02*
X208358Y78838D01*
X207825Y78530D01*
X207430Y78059D01*
X207219Y77480D01*
X207219Y76865D01*
X207430Y76287D01*
X207825Y75816D01*
X208358Y75508D01*
X208964Y75401D01*
X208964Y75440D02*
X212586Y75440D01*
X212586Y75401D02*
X213192Y75508D01*
X213725Y75816D01*
X214120Y76287D01*
X214331Y76865D01*
X214331Y77480D01*
X214120Y78059D01*
X213725Y78530D01*
X213192Y78838D01*
X212586Y78944D01*
X208649Y83629D02*
X208107Y83522D01*
X207647Y83214D01*
X207340Y82754D01*
X207232Y82212D01*
X207340Y81670D01*
X207647Y81210D01*
X208107Y80903D01*
X208649Y80795D01*
X208649Y83629D02*
X214318Y80795D01*
X214318Y83629D01*
X157232Y95440D02*
X164318Y95440D01*
X164318Y98590D01*
X158649Y103236D02*
X158107Y103128D01*
X157647Y102821D01*
X157340Y102361D01*
X157232Y101818D01*
X157340Y101276D01*
X157647Y100816D01*
X158107Y100509D01*
X158649Y100401D01*
X162901Y100401D01*
X163443Y100509D01*
X163903Y100816D01*
X164211Y101276D01*
X164318Y101818D01*
X164211Y102361D01*
X163903Y102821D01*
X163443Y103128D01*
X162901Y103236D01*
X161484Y103236D01*
X160941Y103128D01*
X160482Y102821D01*
X160174Y102361D01*
X160066Y101818D01*
X160174Y101276D01*
X160482Y100816D01*
X160941Y100509D01*
X161484Y100401D01*
X158649Y107881D02*
X158107Y107774D01*
X157647Y107466D01*
X157340Y107006D01*
X157232Y106464D01*
X157340Y105922D01*
X157647Y105462D01*
X158107Y105155D01*
X158649Y105047D01*
X158649Y107881D02*
X164318Y105047D01*
X164318Y107881D01*
X162901Y109692D02*
X163443Y109800D01*
X163903Y110108D01*
X164211Y110567D01*
X164318Y111110D01*
X164211Y111652D01*
X163903Y112112D01*
X163443Y112419D01*
X162901Y112527D01*
X161877Y112527D02*
X162901Y112527D01*
X161877Y112527D02*
X161335Y112419D01*
X160875Y112112D01*
X160568Y111652D01*
X160460Y111110D01*
X160460Y110716D02*
X160460Y111110D01*
X160460Y110716D01*
X160460Y111110D02*
X160334Y111664D01*
X160006Y112128D01*
X159525Y112431D01*
X158964Y112527D01*
X158649Y112527D02*
X158964Y112527D01*
X158649Y112527D02*
X158107Y112419D01*
X157647Y112112D01*
X157340Y111652D01*
X157232Y111110D01*
X157340Y110567D01*
X157647Y110108D01*
X158107Y109800D01*
X158649Y109692D01*
X157232Y116464D02*
X162586Y114338D01*
X162586Y117173D01*
X161169Y116464D02*
X164318Y116464D01*
X278149Y34625D02*
X278699Y34700D01*
X279198Y34941D01*
X279599Y35324D01*
X279861Y35812D01*
X279960Y36358D01*
X278149Y34625D02*
X276417Y34625D01*
X276417Y41712D01*
X278149Y41712D01*
X279960Y39980D02*
X279861Y40525D01*
X279599Y41014D01*
X279198Y41397D01*
X278699Y41638D01*
X278149Y41712D01*
X279960Y39980D02*
X279960Y36358D01*
X281771Y40295D02*
X283188Y41712D01*
X283188Y34625D01*
X259251Y57795D02*
X260669Y59212D01*
X260669Y52125D01*
X262480Y52125D02*
X262480Y59212D01*
X266023Y52125D01*
X266023Y59212D01*
X269960Y59212D02*
X267834Y53858D01*
X270669Y53858D01*
X269960Y55275D02*
X269960Y52125D01*
X272480Y57795D02*
X273897Y59212D01*
X273897Y52125D01*
X277834Y59212D02*
X275708Y53858D01*
X278543Y53858D01*
X277834Y55275D02*
X277834Y52125D01*
X283188Y54566D02*
X283188Y53543D01*
X283188Y54566D02*
X283081Y55109D01*
X282773Y55569D01*
X282314Y55876D01*
X281771Y55984D01*
X281229Y55876D01*
X280769Y55569D01*
X280462Y55109D01*
X280354Y54566D01*
X280354Y53543D02*
X280354Y54566D01*
X280354Y53543D02*
X280462Y53000D01*
X280769Y52541D01*
X281229Y52233D01*
X281771Y52125D01*
X282314Y52233D01*
X282773Y52541D01*
X283081Y53000D01*
X283188Y53543D01*
X283188Y57795D02*
X283188Y57480D01*
X283188Y57795D02*
X283081Y58337D01*
X282773Y58797D01*
X282314Y59104D01*
X281771Y59212D01*
X281229Y59104D01*
X280769Y58797D01*
X280462Y58337D01*
X280354Y57795D01*
X280354Y57480D02*
X280354Y57795D01*
X280354Y57480D02*
X280462Y56937D01*
X280769Y56478D01*
X281229Y56170D01*
X281771Y56062D01*
X282314Y56170D01*
X282773Y56478D01*
X283081Y56937D01*
X283188Y57480D01*
X303149Y72500D02*
X303699Y72574D01*
X304198Y72815D01*
X304599Y73198D01*
X304861Y73686D01*
X304960Y74232D01*
X303149Y72500D02*
X301417Y72500D01*
X301417Y79586D01*
X303149Y79586D01*
X304960Y77854D02*
X304861Y78399D01*
X304599Y78888D01*
X304198Y79271D01*
X303699Y79512D01*
X303149Y79586D01*
X304960Y77854D02*
X304960Y74232D01*
X309606Y78169D02*
X309498Y78711D01*
X309191Y79171D01*
X308731Y79478D01*
X308188Y79586D01*
X307646Y79478D01*
X307186Y79171D01*
X306879Y78711D01*
X306771Y78169D01*
X309606Y78169D02*
X306771Y72500D01*
X309606Y72500D01*
X263858Y60669D02*
X265275Y62086D01*
X265275Y55000D01*
X267086Y55000D02*
X267086Y62086D01*
X270629Y55000D01*
X270629Y62086D01*
X274566Y62086D02*
X272440Y56732D01*
X275275Y56732D01*
X274566Y58149D02*
X274566Y55000D01*
X277086Y60669D02*
X278503Y62086D01*
X278503Y55000D01*
X282440Y62086D02*
X280314Y56732D01*
X283149Y56732D01*
X282440Y58149D02*
X282440Y55000D01*
X287795Y57440D02*
X287795Y56417D01*
X287795Y57440D02*
X287687Y57983D01*
X287380Y58443D01*
X286920Y58750D01*
X286377Y58858D01*
X285835Y58750D01*
X285375Y58443D01*
X285068Y57983D01*
X284960Y57440D01*
X284960Y56417D02*
X284960Y57440D01*
X284960Y56417D02*
X285068Y55874D01*
X285375Y55415D01*
X285835Y55107D01*
X286377Y55000D01*
X286920Y55107D01*
X287380Y55415D01*
X287687Y55874D01*
X287795Y56417D01*
X287795Y60669D02*
X287795Y60354D01*
X287795Y60669D02*
X287687Y61211D01*
X287380Y61671D01*
X286920Y61978D01*
X286377Y62086D01*
X285835Y61978D01*
X285375Y61671D01*
X285068Y61211D01*
X284960Y60669D01*
X284960Y60354D02*
X284960Y60669D01*
X284960Y60354D02*
X285068Y59811D01*
X285375Y59352D01*
X285835Y59044D01*
X286377Y58937D01*
X286920Y59044D01*
X287380Y59352D01*
X287687Y59811D01*
X287795Y60354D01*
X104330Y132539D02*
X104330Y135688D01*
X137519Y156003D02*
X136913Y155897D01*
X136380Y155589D01*
X135985Y155118D01*
X135774Y154539D01*
X135774Y153924D01*
X135985Y153346D01*
X136380Y152875D01*
X136913Y152567D01*
X137519Y152460D01*
X137519Y152500D02*
X141141Y152500D01*
X141141Y152460D02*
X141747Y152567D01*
X142280Y152875D01*
X142676Y153346D01*
X142886Y153924D01*
X142886Y154539D01*
X142676Y155118D01*
X142280Y155589D01*
X141747Y155897D01*
X141141Y156003D01*
X135787Y159980D02*
X141141Y157854D01*
X141141Y160688D01*
X139724Y159980D02*
X142874Y159980D01*
X85019Y107598D02*
X84413Y107491D01*
X83880Y107183D01*
X83485Y106712D01*
X83274Y106134D01*
X83274Y105519D01*
X83485Y104940D01*
X83880Y104469D01*
X84413Y104161D01*
X85019Y104055D01*
X85019Y104094D02*
X88641Y104094D01*
X88641Y104055D02*
X89247Y104161D01*
X89780Y104469D01*
X90176Y104940D01*
X90386Y105519D01*
X90386Y106134D01*
X90176Y106712D01*
X89780Y107183D01*
X89247Y107491D01*
X88641Y107598D01*
X90925Y116141D02*
X90925Y109448D01*
X83287Y121496D02*
X83287Y117952D01*
X86830Y117952D01*
X86830Y120393D01*
X86830Y117952D02*
X90374Y117952D01*
X90374Y121496D01*
X83287Y123307D02*
X90374Y123307D01*
X90374Y126456D01*
X90374Y128267D02*
X83287Y128267D01*
X87933Y128267D02*
X83287Y131811D01*
X86122Y129685D02*
X90374Y131811D01*
X88641Y133582D02*
X89247Y133689D01*
X89780Y133997D01*
X90176Y134468D01*
X90386Y135046D01*
X90386Y135661D01*
X90176Y136240D01*
X89780Y136711D01*
X89247Y137019D01*
X88641Y137125D01*
X88641Y137165D02*
X85019Y137165D01*
X85019Y137125D02*
X84413Y137019D01*
X83880Y136711D01*
X83485Y136240D01*
X83274Y135661D01*
X83274Y135046D01*
X83485Y134468D01*
X83880Y133997D01*
X84413Y133689D01*
X85019Y133582D01*
X85019Y133622D02*
X88641Y133622D01*
X90925Y145669D02*
X90925Y138976D01*
X90374Y149212D02*
X90299Y149762D01*
X90058Y150261D01*
X89675Y150662D01*
X89187Y150924D01*
X88641Y151023D01*
X90374Y149212D02*
X90374Y147480D01*
X83287Y147480D01*
X83287Y149212D01*
X85019Y151023D02*
X84474Y150924D01*
X83985Y150662D01*
X83602Y150261D01*
X83361Y149762D01*
X83287Y149212D01*
X85019Y151023D02*
X88641Y151023D01*
X90374Y152834D02*
X83287Y152834D01*
X90374Y154645D02*
X83287Y154645D01*
X90374Y158188D01*
X83287Y158188D01*
X77500Y120000D02*
X77500Y127086D01*
X79232Y127086D01*
X79232Y123582D02*
X79838Y123689D01*
X80371Y123997D01*
X80766Y124468D01*
X80977Y125046D01*
X80977Y125661D01*
X80766Y126240D01*
X80371Y126711D01*
X79838Y127019D01*
X79232Y127125D01*
X79232Y123543D02*
X77500Y123543D01*
X79232Y123543D02*
X81043Y120000D01*
X82854Y125669D02*
X84271Y127086D01*
X84271Y120000D01*
X100314Y59625D02*
X100864Y59700D01*
X101363Y59941D01*
X101764Y60324D01*
X102027Y60812D01*
X102125Y61358D01*
X100314Y59625D02*
X98582Y59625D01*
X98582Y66712D01*
X100314Y66712D01*
X102125Y64980D02*
X102027Y65525D01*
X101764Y66014D01*
X101363Y66397D01*
X100864Y66638D01*
X100314Y66712D01*
X102125Y64980D02*
X102125Y61358D01*
X103937Y61043D02*
X104044Y60500D01*
X104352Y60041D01*
X104811Y59733D01*
X105354Y59625D01*
X105896Y59733D01*
X106356Y60041D01*
X106663Y60500D01*
X106771Y61043D01*
X106771Y62066D02*
X106771Y61043D01*
X106771Y62066D02*
X106663Y62609D01*
X106356Y63069D01*
X105896Y63376D01*
X105354Y63484D01*
X104960Y63484D02*
X105354Y63484D01*
X104960Y63484D01*
X105354Y63484D02*
X105908Y63610D01*
X106372Y63938D01*
X106675Y64419D01*
X106771Y64980D01*
X106771Y65295D02*
X106771Y64980D01*
X106771Y65295D02*
X106663Y65837D01*
X106356Y66297D01*
X105896Y66604D01*
X105354Y66712D01*
X104811Y66604D01*
X104352Y66297D01*
X104044Y65837D01*
X103937Y65295D01*
X77500Y67500D02*
X77500Y74586D01*
X79232Y74586D01*
X79232Y71082D02*
X79838Y71189D01*
X80371Y71497D01*
X80766Y71968D01*
X80977Y72546D01*
X80977Y73161D01*
X80766Y73740D01*
X80371Y74211D01*
X79838Y74519D01*
X79232Y74625D01*
X79232Y71043D02*
X77500Y71043D01*
X79232Y71043D02*
X81043Y67500D01*
X85688Y73169D02*
X85581Y73711D01*
X85273Y74171D01*
X84814Y74478D01*
X84271Y74586D01*
X83729Y74478D01*
X83269Y74171D01*
X82962Y73711D01*
X82854Y73169D01*
X85688Y73169D02*
X82854Y67500D01*
X85688Y67500D01*
X100314Y9625D02*
X100864Y9700D01*
X101363Y9941D01*
X101764Y10324D01*
X102027Y10812D01*
X102125Y11358D01*
X100314Y9625D02*
X98582Y9625D01*
X98582Y16712D01*
X100314Y16712D01*
X102125Y14980D02*
X102027Y15525D01*
X101764Y16014D01*
X101363Y16397D01*
X100864Y16638D01*
X100314Y16712D01*
X102125Y14980D02*
X102125Y11358D01*
X106062Y16712D02*
X103937Y11358D01*
X106771Y11358D01*
X106062Y12775D02*
X106062Y9625D01*
X233503Y100354D02*
X233397Y100960D01*
X233089Y101493D01*
X232618Y101888D01*
X232039Y102099D01*
X231424Y102099D01*
X230846Y101888D01*
X230375Y101493D01*
X230067Y100960D01*
X229960Y100354D01*
X230000Y100354D02*
X230000Y96732D01*
X229960Y96732D02*
X230067Y96126D01*
X230375Y95593D01*
X230846Y95197D01*
X231424Y94987D01*
X232039Y94987D01*
X232618Y95197D01*
X233089Y95593D01*
X233397Y96126D01*
X233503Y96732D01*
X238188Y100669D02*
X238081Y101211D01*
X237773Y101671D01*
X237314Y101978D01*
X236771Y102086D01*
X236229Y101978D01*
X235769Y101671D01*
X235462Y101211D01*
X235354Y100669D01*
X235354Y96417D01*
X235462Y95874D01*
X235769Y95415D01*
X236229Y95107D01*
X236771Y95000D01*
X237314Y95107D01*
X237773Y95415D01*
X238081Y95874D01*
X238188Y96417D01*
X238188Y97834D01*
X238081Y98377D01*
X237773Y98836D01*
X237314Y99144D01*
X236771Y99251D01*
X236229Y99144D01*
X235769Y98836D01*
X235462Y98377D01*
X235354Y97834D01*
X267500Y89625D02*
X267500Y96712D01*
X269232Y96712D01*
X269232Y93208D02*
X269838Y93315D01*
X270371Y93623D01*
X270766Y94094D01*
X270977Y94672D01*
X270977Y95287D01*
X270766Y95866D01*
X270371Y96337D01*
X269838Y96645D01*
X269232Y96751D01*
X269232Y93169D02*
X267500Y93169D01*
X269232Y93169D02*
X271043Y89625D01*
X272854Y91043D02*
X272962Y90500D01*
X273269Y90041D01*
X273729Y89733D01*
X274271Y89625D01*
X274814Y89733D01*
X275273Y90041D01*
X275581Y90500D01*
X275688Y91043D01*
X275688Y92066D02*
X275688Y91043D01*
X275688Y92066D02*
X275581Y92609D01*
X275273Y93069D01*
X274814Y93376D01*
X274271Y93484D01*
X273877Y93484D02*
X274271Y93484D01*
X273877Y93484D01*
X274271Y93484D02*
X274826Y93610D01*
X275290Y93938D01*
X275593Y94419D01*
X275688Y94980D01*
X275688Y95295D02*
X275688Y94980D01*
X275688Y95295D02*
X275581Y95837D01*
X275273Y96297D01*
X274814Y96604D01*
X274271Y96712D01*
X273729Y96604D01*
X273269Y96297D01*
X272962Y95837D01*
X272854Y95295D01*
X300374Y174232D02*
X300299Y174781D01*
X300058Y175281D01*
X299675Y175681D01*
X299187Y175944D01*
X298641Y176043D01*
X300374Y174232D02*
X300374Y172500D01*
X293287Y172500D01*
X293287Y174232D01*
X295019Y176043D02*
X294474Y175944D01*
X293985Y175681D01*
X293602Y175281D01*
X293361Y174781D01*
X293287Y174232D01*
X295019Y176043D02*
X298641Y176043D01*
X299744Y178090D02*
X300161Y178520D01*
X300363Y179084D01*
X300314Y179681D01*
X300023Y180205D01*
X299542Y180562D01*
X298956Y180688D01*
X297539Y180688D01*
X296996Y180581D01*
X296537Y180273D01*
X296229Y179814D01*
X296122Y179271D01*
X296229Y178729D01*
X296537Y178269D01*
X296996Y177962D01*
X297539Y177854D01*
X293287Y177854D01*
X293287Y180688D01*
X267500Y104625D02*
X267500Y111712D01*
X269232Y111712D01*
X269232Y108208D02*
X269838Y108315D01*
X270371Y108623D01*
X270766Y109094D01*
X270977Y109672D01*
X270977Y110287D01*
X270766Y110866D01*
X270371Y111337D01*
X269838Y111645D01*
X269232Y111751D01*
X269232Y108169D02*
X267500Y108169D01*
X269232Y108169D02*
X271043Y104625D01*
X274980Y111712D02*
X272854Y106358D01*
X275688Y106358D01*
X274980Y107775D02*
X274980Y104625D01*
X265374Y174232D02*
X265299Y174781D01*
X265058Y175281D01*
X264675Y175681D01*
X264187Y175944D01*
X263641Y176043D01*
X265374Y174232D02*
X265374Y172500D01*
X258287Y172500D01*
X258287Y174232D01*
X260019Y176043D02*
X259474Y175944D01*
X258985Y175681D01*
X258602Y175281D01*
X258361Y174781D01*
X258287Y174232D01*
X260019Y176043D02*
X263641Y176043D01*
X259704Y180688D02*
X259162Y180581D01*
X258702Y180273D01*
X258395Y179814D01*
X258287Y179271D01*
X258395Y178729D01*
X258702Y178269D01*
X259162Y177962D01*
X259704Y177854D01*
X263956Y177854D01*
X264499Y177962D01*
X264958Y178269D01*
X265266Y178729D01*
X265374Y179271D01*
X265266Y179814D01*
X264958Y180273D01*
X264499Y180581D01*
X263956Y180688D01*
X262539Y180688D01*
X261996Y180581D01*
X261537Y180273D01*
X261229Y179814D01*
X261122Y179271D01*
X261229Y178729D01*
X261537Y178269D01*
X261996Y177962D01*
X262539Y177854D01*
X267500Y119625D02*
X267500Y126712D01*
X269232Y126712D01*
X269232Y123208D02*
X269838Y123315D01*
X270371Y123623D01*
X270766Y124094D01*
X270977Y124672D01*
X270977Y125287D01*
X270766Y125866D01*
X270371Y126337D01*
X269838Y126645D01*
X269232Y126751D01*
X269232Y123169D02*
X267500Y123169D01*
X269232Y123169D02*
X271043Y119625D01*
X273090Y120255D02*
X273520Y119838D01*
X274084Y119636D01*
X274681Y119685D01*
X275205Y119976D01*
X275562Y120457D01*
X275688Y121043D01*
X275688Y122460D01*
X275581Y123003D01*
X275273Y123462D01*
X274814Y123770D01*
X274271Y123877D01*
X273729Y123770D01*
X273269Y123462D01*
X272962Y123003D01*
X272854Y122460D01*
X272854Y126712D01*
X275688Y126712D01*
X230374Y174232D02*
X230299Y174781D01*
X230058Y175281D01*
X229675Y175681D01*
X229187Y175944D01*
X228641Y176043D01*
X230374Y174232D02*
X230374Y172500D01*
X223287Y172500D01*
X223287Y174232D01*
X225019Y176043D02*
X224474Y175944D01*
X223985Y175681D01*
X223602Y175281D01*
X223361Y174781D01*
X223287Y174232D01*
X225019Y176043D02*
X228641Y176043D01*
X224311Y177854D02*
X223287Y177854D01*
X223287Y180688D01*
X230374Y178562D01*
G54D15*
X197598Y122500D02*
X172401Y122500D01*
X197598Y122500D02*
X197598Y22500D01*
X172401Y22500D01*
X172401Y122500D01*
X281161Y43759D02*
X281161Y51240D01*
X263838Y51240D01*
X263838Y43759D01*
X281161Y43759D01*
X287500Y47500D02*
X281161Y47500D01*
X257500Y47500D02*
X263838Y47500D01*
X267027Y51240D02*
X267027Y43759D01*
X263838Y71240D02*
X263838Y63759D01*
X281161Y63759D01*
X281161Y71240D01*
X263838Y71240D01*
X257500Y67500D02*
X263838Y67500D01*
X287500Y67500D02*
X281161Y67500D01*
X277972Y63759D02*
X277972Y71240D01*
X242342Y51594D02*
X242342Y63405D01*
X222657Y63405D01*
X222657Y51594D01*
X242342Y51594D01*
X70000Y110000D02*
X77283Y110000D01*
X112716Y110000D02*
X120000Y110000D01*
X77283Y117874D02*
X77283Y102125D01*
X112716Y102125D01*
X112716Y117874D01*
X77283Y117874D01*
X149232Y85000D02*
X149089Y87184D01*
X148662Y89330D01*
X147958Y91403D01*
X146990Y93366D01*
X145774Y95185D01*
X144331Y96831D01*
X142685Y98274D01*
X140866Y99490D01*
X138903Y100458D01*
X136830Y101162D01*
X134684Y101589D01*
X132500Y101732D01*
X130316Y101589D01*
X128169Y101162D01*
X126096Y100458D01*
X124133Y99490D01*
X122314Y98274D01*
X120668Y96831D01*
X119225Y95185D01*
X118009Y93366D01*
X117041Y91403D01*
X116337Y89330D01*
X115910Y87184D01*
X115767Y85000D01*
X115910Y82816D01*
X116337Y80669D01*
X117041Y78596D01*
X118009Y76633D01*
X119225Y74814D01*
X120668Y73168D01*
X122314Y71725D01*
X124133Y70509D01*
X126096Y69541D01*
X128169Y68837D01*
X130316Y68410D01*
X132500Y68267D01*
X134684Y68410D01*
X136830Y68837D01*
X138903Y69541D01*
X140866Y70509D01*
X142685Y71725D01*
X144331Y73168D01*
X145774Y74814D01*
X146990Y76633D01*
X147958Y78596D01*
X148662Y80669D01*
X149089Y82816D01*
X149232Y85000D01*
X70000Y57500D02*
X77283Y57500D01*
X112716Y57500D02*
X120000Y57500D01*
X77283Y65374D02*
X77283Y49625D01*
X112716Y49625D01*
X112716Y65374D01*
X77283Y65374D01*
X149232Y35000D02*
X149089Y37184D01*
X148662Y39330D01*
X147958Y41403D01*
X146990Y43366D01*
X145774Y45185D01*
X144331Y46831D01*
X142685Y48274D01*
X140866Y49490D01*
X138903Y50458D01*
X136830Y51162D01*
X134684Y51589D01*
X132500Y51732D01*
X130316Y51589D01*
X128169Y51162D01*
X126096Y50458D01*
X124133Y49490D01*
X122314Y48274D01*
X120668Y46831D01*
X119225Y45185D01*
X118009Y43366D01*
X117041Y41403D01*
X116337Y39330D01*
X115910Y37184D01*
X115767Y35000D01*
X115910Y32816D01*
X116337Y30669D01*
X117041Y28596D01*
X118009Y26633D01*
X119225Y24814D01*
X120668Y23168D01*
X122314Y21725D01*
X124133Y20509D01*
X126096Y19541D01*
X128169Y18837D01*
X130316Y18410D01*
X132500Y18267D01*
X134684Y18410D01*
X136830Y18837D01*
X138903Y19541D01*
X140866Y20509D01*
X142685Y21725D01*
X144331Y23168D01*
X145774Y24814D01*
X146990Y26633D01*
X147958Y28596D01*
X148662Y30669D01*
X149089Y32816D01*
X149232Y35000D01*
X112500Y207500D02*
X117500Y207500D01*
X120000Y205000D01*
X120000Y200000D01*
X117500Y197500D01*
X110000Y205000D02*
X110000Y200000D01*
X112500Y207500D02*
X110000Y205000D01*
X110000Y200000D02*
X112500Y197500D01*
X117500Y197500D02*
X112500Y197500D01*
X207500Y210000D02*
X212500Y210000D01*
X215000Y207500D01*
X215000Y202500D01*
X212500Y200000D01*
X205000Y207500D02*
X205000Y202500D01*
X207500Y210000D02*
X205000Y207500D01*
X205000Y202500D02*
X207500Y200000D01*
X212500Y200000D02*
X207500Y200000D01*
X60000Y160000D02*
X65000Y160000D01*
X67500Y157500D01*
X67500Y152500D01*
X65000Y150000D01*
X57500Y157500D02*
X57500Y152500D01*
X60000Y160000D02*
X57500Y157500D01*
X57500Y152500D02*
X60000Y150000D01*
X65000Y150000D02*
X60000Y150000D01*
X65000Y90000D02*
X70000Y90000D01*
X72500Y87500D01*
X72500Y82500D01*
X70000Y80000D01*
X62500Y87500D02*
X62500Y82500D01*
X65000Y90000D02*
X62500Y87500D01*
X62500Y82500D02*
X65000Y80000D01*
X70000Y80000D02*
X65000Y80000D01*
X82500Y90000D02*
X87500Y90000D01*
X90000Y87500D01*
X90000Y82500D01*
X87500Y80000D01*
X80000Y87500D02*
X80000Y82500D01*
X82500Y90000D02*
X80000Y87500D01*
X80000Y82500D02*
X82500Y80000D01*
X87500Y80000D02*
X82500Y80000D01*
X100000Y90000D02*
X105000Y90000D01*
X107500Y87500D01*
X107500Y82500D01*
X105000Y80000D01*
X97500Y87500D02*
X97500Y82500D01*
X100000Y90000D02*
X97500Y87500D01*
X97500Y82500D02*
X100000Y80000D01*
X105000Y80000D02*
X100000Y80000D01*
X140000Y157500D02*
X145000Y157500D01*
X147500Y155000D01*
X147500Y150000D01*
X145000Y147500D01*
X137500Y155000D02*
X137500Y150000D01*
X140000Y157500D02*
X137500Y155000D01*
X137500Y150000D02*
X140000Y147500D01*
X145000Y147500D02*
X140000Y147500D01*
X10000Y207500D02*
X15000Y207500D01*
X17500Y205000D01*
X17500Y200000D01*
X15000Y197500D01*
X7500Y205000D02*
X7500Y200000D01*
X10000Y207500D02*
X7500Y205000D01*
X7500Y200000D02*
X10000Y197500D01*
X15000Y197500D02*
X10000Y197500D01*
X52500Y207500D02*
X57500Y207500D01*
X60000Y205000D01*
X60000Y200000D01*
X57500Y197500D01*
X50000Y205000D02*
X50000Y200000D01*
X52500Y207500D02*
X50000Y205000D01*
X50000Y200000D02*
X52500Y197500D01*
X57500Y197500D02*
X52500Y197500D01*
X82500Y207500D02*
X87500Y207500D01*
X90000Y205000D01*
X90000Y200000D01*
X87500Y197500D01*
X80000Y205000D02*
X80000Y200000D01*
X82500Y207500D02*
X80000Y205000D01*
X80000Y200000D02*
X82500Y197500D01*
X87500Y197500D02*
X82500Y197500D01*
X30000Y77500D02*
X35000Y77500D01*
X37500Y75000D01*
X37500Y70000D01*
X35000Y67500D01*
X27500Y75000D02*
X27500Y70000D01*
X30000Y77500D02*
X27500Y75000D01*
X27500Y70000D02*
X30000Y67500D01*
X35000Y67500D02*
X30000Y67500D01*
X30000Y137500D02*
X35000Y137500D01*
X37500Y135000D01*
X37500Y130000D01*
X35000Y127500D01*
X27500Y135000D02*
X27500Y130000D01*
X30000Y137500D02*
X27500Y135000D01*
X27500Y130000D02*
X30000Y127500D01*
X35000Y127500D02*
X30000Y127500D01*
X30000Y167500D02*
X35000Y167500D01*
X37500Y165000D01*
X37500Y160000D01*
X35000Y157500D01*
X27500Y165000D02*
X27500Y160000D01*
X30000Y167500D02*
X27500Y165000D01*
X27500Y160000D02*
X30000Y157500D01*
X35000Y157500D02*
X30000Y157500D01*
X30000Y107500D02*
X35000Y107500D01*
X37500Y105000D01*
X37500Y100000D01*
X35000Y97500D01*
X27500Y105000D02*
X27500Y100000D01*
X30000Y107500D02*
X27500Y105000D01*
X27500Y100000D02*
X30000Y97500D01*
X35000Y97500D02*
X30000Y97500D01*
X177500Y210000D02*
X182500Y210000D01*
X185000Y207500D01*
X185000Y202500D01*
X182500Y200000D01*
X175000Y207500D02*
X175000Y202500D01*
X177500Y210000D02*
X175000Y207500D01*
X175000Y202500D02*
X177500Y200000D01*
X182500Y200000D02*
X177500Y200000D01*
X217500Y115000D02*
X222500Y115000D01*
X225000Y112500D01*
X225000Y107500D01*
X222500Y105000D01*
X215000Y112500D02*
X215000Y107500D01*
X217500Y115000D02*
X215000Y112500D01*
X215000Y107500D02*
X217500Y105000D01*
X222500Y105000D02*
X217500Y105000D01*
X237500Y210000D02*
X242500Y210000D01*
X245000Y207500D01*
X245000Y202500D01*
X242500Y200000D01*
X235000Y207500D02*
X235000Y202500D01*
X237500Y210000D02*
X235000Y207500D01*
X235000Y202500D02*
X237500Y200000D01*
X242500Y200000D02*
X237500Y200000D01*
X217500Y92500D02*
X217500Y77500D01*
X252500Y77500D01*
X252500Y92500D01*
X217500Y92500D01*
X232500Y85000D02*
X227500Y85000D01*
X237500Y85000D02*
X242500Y85000D01*
X152500Y125000D02*
X152356Y126690D01*
X151928Y128331D01*
X151230Y129876D01*
X150280Y131282D01*
X149106Y132506D01*
X147743Y133515D01*
X146228Y134278D01*
X144606Y134775D01*
X142924Y134990D01*
X141229Y134919D01*
X139571Y134561D01*
X137997Y133929D01*
X136553Y133039D01*
X135280Y131919D01*
X134214Y130599D01*
X133387Y129119D01*
X132822Y127519D01*
X132536Y125848D01*
X132536Y124151D01*
X132822Y122480D01*
X133387Y120880D01*
X134214Y119400D01*
X135280Y118080D01*
X136553Y116960D01*
X137997Y116070D01*
X139571Y115438D01*
X141229Y115080D01*
X142924Y115009D01*
X144606Y115224D01*
X146228Y115721D01*
X147743Y116484D01*
X149106Y117493D01*
X150280Y118717D01*
X151230Y120123D01*
X151928Y121668D01*
X152356Y123310D01*
X152500Y125000D01*
X285000Y107500D02*
X277716Y107500D01*
X242283Y107500D02*
X235000Y107500D01*
X277716Y99625D02*
X277716Y115374D01*
X242283Y115374D01*
X242283Y99625D01*
X277716Y99625D01*
X291732Y165000D02*
X291589Y167184D01*
X291162Y169330D01*
X290458Y171403D01*
X289490Y173366D01*
X288274Y175185D01*
X286831Y176831D01*
X285185Y178274D01*
X283366Y179490D01*
X281403Y180458D01*
X279330Y181162D01*
X277184Y181589D01*
X275000Y181732D01*
X272816Y181589D01*
X270669Y181162D01*
X268596Y180458D01*
X266633Y179490D01*
X264814Y178274D01*
X263168Y176831D01*
X261725Y175185D01*
X260509Y173366D01*
X259541Y171403D01*
X258837Y169330D01*
X258410Y167184D01*
X258267Y165000D01*
X258410Y162816D01*
X258837Y160669D01*
X259541Y158596D01*
X260509Y156633D01*
X261725Y154814D01*
X263168Y153168D01*
X264814Y151725D01*
X266633Y150509D01*
X268596Y149541D01*
X270669Y148837D01*
X272816Y148410D01*
X275000Y148267D01*
X277184Y148410D01*
X279330Y148837D01*
X281403Y149541D01*
X283366Y150509D01*
X285185Y151725D01*
X286831Y153168D01*
X288274Y154814D01*
X289490Y156633D01*
X290458Y158596D01*
X291162Y160669D01*
X291589Y162816D01*
X291732Y165000D01*
X285000Y122500D02*
X277716Y122500D01*
X242283Y122500D02*
X235000Y122500D01*
X277716Y114625D02*
X277716Y130374D01*
X242283Y130374D01*
X242283Y114625D01*
X277716Y114625D01*
X256732Y165000D02*
X256589Y167184D01*
X256162Y169330D01*
X255458Y171403D01*
X254490Y173366D01*
X253274Y175185D01*
X251831Y176831D01*
X250185Y178274D01*
X248366Y179490D01*
X246403Y180458D01*
X244330Y181162D01*
X242184Y181589D01*
X240000Y181732D01*
X237816Y181589D01*
X235669Y181162D01*
X233596Y180458D01*
X231633Y179490D01*
X229814Y178274D01*
X228168Y176831D01*
X226725Y175185D01*
X225509Y173366D01*
X224541Y171403D01*
X223837Y169330D01*
X223410Y167184D01*
X223267Y165000D01*
X223410Y162816D01*
X223837Y160669D01*
X224541Y158596D01*
X225509Y156633D01*
X226725Y154814D01*
X228168Y153168D01*
X229814Y151725D01*
X231633Y150509D01*
X233596Y149541D01*
X235669Y148837D01*
X237816Y148410D01*
X240000Y148267D01*
X242184Y148410D01*
X244330Y148837D01*
X246403Y149541D01*
X248366Y150509D01*
X250185Y151725D01*
X251831Y153168D01*
X253274Y154814D01*
X254490Y156633D01*
X255458Y158596D01*
X256162Y160669D01*
X256589Y162816D01*
X256732Y165000D01*
X285000Y137500D02*
X277716Y137500D01*
X242283Y137500D02*
X235000Y137500D01*
X277716Y129625D02*
X277716Y145374D01*
X242283Y145374D01*
X242283Y129625D01*
X277716Y129625D01*
X221732Y165000D02*
X221589Y167184D01*
X221162Y169330D01*
X220458Y171403D01*
X219490Y173366D01*
X218274Y175185D01*
X216831Y176831D01*
X215185Y178274D01*
X213366Y179490D01*
X211403Y180458D01*
X209330Y181162D01*
X207184Y181589D01*
X205000Y181732D01*
X202816Y181589D01*
X200669Y181162D01*
X198596Y180458D01*
X196633Y179490D01*
X194814Y178274D01*
X193168Y176831D01*
X191725Y175185D01*
X190509Y173366D01*
X189541Y171403D01*
X188837Y169330D01*
X188410Y167184D01*
X188267Y165000D01*
X188410Y162816D01*
X188837Y160669D01*
X189541Y158596D01*
X190509Y156633D01*
X191725Y154814D01*
X193168Y153168D01*
X194814Y151725D01*
X196633Y150509D01*
X198596Y149541D01*
X200669Y148837D01*
X202816Y148410D01*
X205000Y148267D01*
X207184Y148410D01*
X209330Y148837D01*
X211403Y149541D01*
X213366Y150509D01*
X215185Y151725D01*
X216831Y153168D01*
X218274Y154814D01*
X219490Y156633D01*
X220458Y158596D01*
X221162Y160669D01*
X221589Y162816D01*
X221732Y165000D01*
X170000Y180000D02*
X175000Y180000D01*
X177500Y177500D01*
X177500Y172500D01*
X175000Y170000D01*
X167500Y177500D02*
X167500Y172500D01*
X170000Y180000D02*
X167500Y177500D01*
X167500Y172500D02*
X170000Y170000D01*
X175000Y170000D02*
X170000Y170000D01*
X285000Y92500D02*
X290000Y92500D01*
X292500Y90000D01*
X292500Y85000D01*
X290000Y82500D01*
X282500Y90000D02*
X282500Y85000D01*
X285000Y92500D02*
X282500Y90000D01*
X282500Y85000D02*
X285000Y82500D01*
X290000Y82500D02*
X285000Y82500D01*
X147500Y187500D02*
X152500Y187500D01*
X155000Y185000D01*
X155000Y180000D01*
X152500Y177500D01*
X145000Y185000D02*
X145000Y180000D01*
X147500Y187500D02*
X145000Y185000D01*
X145000Y180000D02*
X147500Y177500D01*
X152500Y177500D02*
X147500Y177500D01*
X165000Y152500D02*
X170000Y152500D01*
X172500Y150000D01*
X172500Y145000D01*
X170000Y142500D01*
X162500Y150000D02*
X162500Y145000D01*
X165000Y152500D02*
X162500Y150000D01*
X162500Y145000D02*
X165000Y142500D01*
X170000Y142500D02*
X165000Y142500D01*
G54D17*
X177337Y118371D03*
G36*
X232500Y80000D02*
X232500Y90000D01*
X234000Y90000D01*
X234000Y80000D01*
X232500Y80000D01*
D02*G37*
G36*
X236000Y80000D02*
X236000Y90000D01*
X237500Y90000D01*
X237500Y80000D01*
X236000Y80000D01*
D02*G37*
M02*
