# Supplementary material for: Using Voice Coils to Actuate Modular Soft Robots: Wormbot, an Example
Source: Soft Robot. 2016 Dec 1;3(4):198–204. doi: 10.1089/soro.2016.0009 (PMC5180079; doi:10.1089/soro.2016.0009)
Supplement: Supplemental data [file Supp_Data.zip › Supplemental Information/PCB Schematics/Single Driver/XGerber/NEW.Top]

%FSLAX35Y35*%
%MOIN*%
%IN16=CoppertopL2(X.Top)*%
%ADD10C,0.00591*%
%ADD11C,0.00409*%
%ADD12C,0.00768*%
%ADD13C,0.00787*%
%ADD14C,0.01024*%
%ADD15C,0.01181*%
%ADD16C,0.03600*%
%ADD17C,0.03937*%
%AMR_18*21,1,0.01500,0.10000,0,0,0.000*%
%ADD18R_18*%
%AMR_19*21,1,0.02500,0.12500,0,0,0.000*%
%ADD19R_19*%
%AMR_20*21,1,0.05000,0.05000,0,0,0.000*%
%ADD20R_20*%
%AMR_21*21,1,0.05000,0.07500,0,0,0.000*%
%ADD21R_21*%
%AMR_22*21,1,0.05000,0.09843,0,0,270.000*%
%ADD22R_22*%
%AMR_23*21,1,0.05000,0.12500,0,0,0.000*%
%ADD23R_23*%
%AMR_24*21,1,0.07500,0.02500,0,0,0.000*%
%ADD24R_24*%
%AMR_25*21,1,0.07500,0.05000,0,0,0.000*%
%ADD25R_25*%
%AMR_26*21,1,0.07500,0.07500,0,0,0.000*%
%ADD26R_26*%
%AMR_27*21,1,0.10000,0.07500,0,0,0.000*%
%ADD27R_27*%
%AMR_28*21,1,0.10000,0.10000,0,0,0.000*%
%ADD28R_28*%
%AMR_29*21,1,0.10000,0.12500,0,0,0.000*%
%ADD29R_29*%
%AMR_30*21,1,0.10000,0.19685,0,0,0.000*%
%ADD30R_30*%
%AMR_31*21,1,0.12500,0.12500,0,0,0.000*%
%ADD31R_31*%
%AMR_32*21,1,0.12500,0.15000,0,0,0.000*%
%ADD32R_32*%
%AMR_33*21,1,0.15000,0.19685,0,0,0.000*%
%ADD33R_33*%
%AMR_34*21,1,0.17500,0.19685,0,0,0.000*%
%ADD34R_34*%
%AMR_35*21,1,0.19685,0.07500,0,0,0.000*%
%ADD35R_35*%
%AMR_36*21,1,0.19685,0.10000,0,0,0.000*%
%ADD36R_36*%
%AMR_37*21,1,0.19685,0.12500,0,0,0.000*%
%ADD37R_37*%
%AMR_38*21,1,0.19685,0.17500,0,0,0.000*%
%ADD38R_38*%
%AMR_39*21,1,0.19685,0.19685,0,0,0.000*%
%ADD39R_39*%
%AMOCT_40*4,1,8,0.027559,0.013780,0.013780,0.027559,-0.013780,0.027559,-0.027559,0.013780,-0.027559,-0.013780,-0.013780,-0.027559,0.013780,-0.027559,0.027559,-0.013780,0.027559,0.013780,0.000*%
%ADD40OCT_40*%
%AMOCT_41*4,1,8,0.027559,0.013780,0.013780,0.027559,-0.013780,0.027559,-0.027559,0.013780,-0.027559,-0.013780,-0.013780,-0.027559,0.013780,-0.027559,0.027559,-0.013780,0.027559,0.013780,180.000*%
%ADD41OCT_41*%
%AMOCT_42*4,1,8,0.031496,0.015748,0.015748,0.031496,-0.015748,0.031496,-0.031496,0.015748,-0.031496,-0.015748,-0.015748,-0.031496,0.015748,-0.031496,0.031496,-0.015748,0.031496,0.015748,0.000*%
%ADD42OCT_42*%
%AMOCT_43*4,1,8,0.035433,0.017717,0.017717,0.035433,-0.017717,0.035433,-0.035433,0.017717,-0.035433,-0.017717,-0.017717,-0.035433,0.017717,-0.035433,0.035433,-0.017717,0.035433,0.017717,0.000*%
%ADD43OCT_43*%
%AMOCT_44*4,1,8,0.035433,0.017717,0.017717,0.035433,-0.017717,0.035433,-0.035433,0.017717,-0.035433,-0.017717,-0.017717,-0.035433,0.017717,-0.035433,0.035433,-0.017717,0.035433,0.017717,180.000*%
%ADD44OCT_44*%
%AMOCT_45*4,1,8,0.035433,0.017717,0.017717,0.035433,-0.017717,0.035433,-0.035433,0.017717,-0.035433,-0.017717,-0.017717,-0.035433,0.017717,-0.035433,0.035433,-0.017717,0.035433,0.017717,270.000*%
%ADD45OCT_45*%
%AMOCT_46*4,1,8,0.039370,0.019685,0.019685,0.039370,-0.019685,0.039370,-0.039370,0.019685,-0.039370,-0.019685,-0.019685,-0.039370,0.019685,-0.039370,0.039370,-0.019685,0.039370,0.019685,0.000*%
%ADD46OCT_46*%
%AMOCT_47*4,1,8,0.039370,0.019685,0.019685,0.039370,-0.019685,0.039370,-0.039370,0.019685,-0.039370,-0.019685,-0.019685,-0.039370,0.019685,-0.039370,0.039370,-0.019685,0.039370,0.019685,180.000*%
%ADD47OCT_47*%
%AMO_48*20,1,0.05000,-0.02421,0.00000,0.02421,0.00000,0*1,1,0.05000,-0.02421,0.00000*1,1,0.05000,0.02421,0.00000*%
%ADD48O_48*%
G54D22*
X170000Y117500D03*
G54D40*
X225000Y85000D03*
X245000Y85000D03*
G54D41*
X137500Y125000D03*
X147500Y125000D03*
G54D42*
X12500Y202500D03*
X55000Y202500D03*
X85000Y202500D03*
X32500Y72500D03*
X32500Y132500D03*
X32500Y162500D03*
X32500Y102500D03*
X180000Y205000D03*
X220000Y110000D03*
X240000Y205000D03*
X172500Y175000D03*
X287500Y87500D03*
X150000Y182500D03*
X167500Y147500D03*
G54D43*
X257500Y67500D03*
X287500Y67500D03*
X240000Y27500D03*
X250000Y27500D03*
X115000Y202500D03*
X210000Y205000D03*
X62500Y155000D03*
X67500Y85000D03*
X85000Y85000D03*
X102500Y85000D03*
X142500Y152500D03*
G54D44*
X287500Y47500D03*
X257500Y47500D03*
X237500Y57500D03*
X227500Y57500D03*
X137500Y85000D03*
X127500Y85000D03*
X137500Y35000D03*
X127500Y35000D03*
G54D45*
X112500Y152500D03*
X112500Y132500D03*
X275000Y170000D03*
X275000Y160000D03*
X240000Y170000D03*
X240000Y160000D03*
X205000Y170000D03*
X205000Y160000D03*
G54D46*
X70000Y110000D03*
X120000Y110000D03*
X70000Y57500D03*
X120000Y57500D03*
G54D47*
X285000Y107500D03*
X235000Y107500D03*
X285000Y122500D03*
X235000Y122500D03*
X285000Y137500D03*
X235000Y137500D03*
G54D48*
X170000Y107500D03*
X170000Y97500D03*
X170000Y87500D03*
X170000Y77500D03*
X170000Y67500D03*
X170000Y57500D03*
X170000Y47500D03*
X170000Y37500D03*
X170000Y27500D03*
X200000Y27500D03*
X200000Y37500D03*
X200000Y47500D03*
X200000Y57500D03*
X200000Y67500D03*
X200000Y77500D03*
X200000Y87500D03*
X200000Y97500D03*
X200000Y107500D03*
X200000Y117500D03*
M02*
