# Supplementary material for: Using Voice Coils to Actuate Modular Soft Robots: Wormbot, an Example
Source: Soft Robot. 2016 Dec 1;3(4):198–204. doi: 10.1089/soro.2016.0009 (PMC5180079; doi:10.1089/soro.2016.0009)
Supplement: Supplemental data [file Supp_Data.zip › Supplemental Information/PCB Schematics/Single Driver/XGerber/NEW.Whl]

D010    draw      0.00591
D011    draw      0.00409
D012    draw      0.00768
D013    draw      0.00787
D014    draw      0.01024
D015    draw      0.01181
D016    draw      0.03600
D017    draw      0.03937
D018    rectangle 0.01500 x 0.10000
D019    rectangle 0.02500 x 0.12500
D020    square    0.05000
D021    rectangle 0.05000 x 0.07500
D022    rectangle 0.05000 x 0.09843 x 270.000
D023    rectangle 0.05000 x 0.12500
D024    rectangle 0.07500 x 0.02500
D025    rectangle 0.07500 x 0.05000
D026    square    0.07500
D027    rectangle 0.10000 x 0.07500
D028    square    0.10000
D029    rectangle 0.10000 x 0.12500
D030    rectangle 0.10000 x 0.19685
D031    square    0.12500
D032    rectangle 0.12500 x 0.15000
D033    rectangle 0.15000 x 0.19685
D034    rectangle 0.17500 x 0.19685
D035    rectangle 0.19685 x 0.07500
D036    rectangle 0.19685 x 0.10000
D037    rectangle 0.19685 x 0.12500
D038    rectangle 0.19685 x 0.17500
D039    square    0.19685
D040    octagon   0.05512
D041    octagon   0.05512 x 180.000
D042    octagon   0.06299
D043    octagon   0.07087
D044    octagon   0.07087 x 180.000
D045    octagon   0.07087 x 270.000
D046    octagon   0.07874
D047    octagon   0.07874 x 180.000
D048    oval      0.05000 x 0.09843 x 270.000
