# Supplementary material for: Using Voice Coils to Actuate Modular Soft Robots: Wormbot, an Example
Source: Soft Robot. 2016 Dec 1;3(4):198–204. doi: 10.1089/soro.2016.0009 (PMC5180079; doi:10.1089/soro.2016.0009)
Supplement: Supplemental data [file Supp_Data.zip › Supplemental Information/PCB Schematics/Tripple Driver/gerber/XGerber/NEW.Apr]

D10 ROUND 0.1500mm x 0.1500mm
D11 ROUND 0.1040mm x 0.1040mm
D12 ROUND 0.1950mm x 0.1950mm
D13 ROUND 0.2000mm x 0.2000mm
D14 ROUND 0.2600mm x 0.2600mm
D15 ROUND 0.3000mm x 0.3000mm
D16 ROUND 0.9144mm x 0.9144mm
D17 ROUND 1.0000mm x 1.0000mm
D18 ROUND 1.6764mm x 1.6764mm
D19 ROUND 2.1844mm x 2.1844mm
D20 ROUND 4.0161mm x 4.0161mm
D21 ROUND 4.5791mm x 4.5791mm
D22 RECTANGLE 0.3810mm x 2.5400mm
D23 RECTANGLE 0.6350mm x 3.1750mm
D24 RECTANGLE 1.2700mm x 1.2700mm
D25 RECTANGLE 1.2700mm x 1.9050mm
D26 RECTANGLE 1.2700mm x 2.5000mm Phi=270.00°
D27 RECTANGLE 1.2700mm x 3.1750mm
D28 RECTANGLE 1.9050mm x 0.6350mm
D29 RECTANGLE 1.9050mm x 1.2700mm
D30 RECTANGLE 1.9050mm x 1.9050mm
D31 RECTANGLE 2.5400mm x 1.9050mm
D32 RECTANGLE 2.5400mm x 2.5400mm
D33 RECTANGLE 2.5400mm x 3.1750mm
D34 RECTANGLE 2.5400mm x 5.0000mm
D35 RECTANGLE 3.1750mm x 3.1750mm
D36 RECTANGLE 3.1750mm x 3.8100mm
D37 RECTANGLE 3.8100mm x 5.0000mm
D38 RECTANGLE 4.4450mm x 5.0000mm
D39 RECTANGLE 5.0000mm x 1.9050mm
D40 RECTANGLE 5.0000mm x 2.5400mm
D41 RECTANGLE 5.0000mm x 3.1750mm
D42 RECTANGLE 5.0000mm x 4.4450mm
D43 RECTANGLE 5.0000mm x 5.0000mm
D44 OCTAGON 1.4000mm x 1.4000mm
D45 OCTAGON 1.4000mm x 1.4000mm Phi=180.00°
D46 OCTAGON 1.6000mm x 1.6000mm
D47 OCTAGON 1.8000mm x 1.8000mm
D48 OCTAGON 1.8000mm x 1.8000mm Phi=180.00°
D49 OCTAGON 1.8000mm x 1.8000mm Phi=270.00°
D50 OCTAGON 2.0000mm x 2.0000mm
D51 OCTAGON 2.0000mm x 2.0000mm Phi=180.00°
D52 OBLONG 1.2700mm x 2.5000mm Phi=270.00°
