# Supplementary material for: Using Voice Coils to Actuate Modular Soft Robots: Wormbot, an Example
Source: Soft Robot. 2016 Dec 1;3(4):198–204. doi: 10.1089/soro.2016.0009 (PMC5180079; doi:10.1089/soro.2016.0009)
Supplement: Supplemental data [file Supp_Data.zip › Supplemental Information/PCB Schematics/Tripple Driver/gerber/XGerber/NEW.Bot]

%FSLAX35Y35*%
%MOIN*%
%IN2=CopperbottomL1(X.Bot)*%
%ADD10C,0.00591*%
%ADD11C,0.00409*%
%ADD12C,0.00768*%
%ADD13C,0.00787*%
%ADD14C,0.01024*%
%ADD15C,0.01181*%
%ADD16C,0.03600*%
%ADD17C,0.03937*%
%ADD18C,0.06600*%
%ADD19C,0.08600*%
%ADD20C,0.15811*%
%ADD21C,0.18028*%
%AMR_22*21,1,0.01500,0.10000,0,0,0.000*%
%ADD22R_22*%
%AMR_23*21,1,0.02500,0.12500,0,0,0.000*%
%ADD23R_23*%
%AMR_24*21,1,0.05000,0.05000,0,0,0.000*%
%ADD24R_24*%
%AMR_25*21,1,0.05000,0.07500,0,0,0.000*%
%ADD25R_25*%
%AMR_26*21,1,0.05000,0.09843,0,0,270.000*%
%ADD26R_26*%
%AMR_27*21,1,0.05000,0.12500,0,0,0.000*%
%ADD27R_27*%
%AMR_28*21,1,0.07500,0.02500,0,0,0.000*%
%ADD28R_28*%
%AMR_29*21,1,0.07500,0.05000,0,0,0.000*%
%ADD29R_29*%
%AMR_30*21,1,0.07500,0.07500,0,0,0.000*%
%ADD30R_30*%
%AMR_31*21,1,0.10000,0.07500,0,0,0.000*%
%ADD31R_31*%
%AMR_32*21,1,0.10000,0.10000,0,0,0.000*%
%ADD32R_32*%
%AMR_33*21,1,0.10000,0.12500,0,0,0.000*%
%ADD33R_33*%
%AMR_34*21,1,0.10000,0.19685,0,0,0.000*%
%ADD34R_34*%
%AMR_35*21,1,0.12500,0.12500,0,0,0.000*%
%ADD35R_35*%
%AMR_36*21,1,0.12500,0.15000,0,0,0.000*%
%ADD36R_36*%
%AMR_37*21,1,0.15000,0.19685,0,0,0.000*%
%ADD37R_37*%
%AMR_38*21,1,0.17500,0.19685,0,0,0.000*%
%ADD38R_38*%
%AMR_39*21,1,0.19685,0.07500,0,0,0.000*%
%ADD39R_39*%
%AMR_40*21,1,0.19685,0.10000,0,0,0.000*%
%ADD40R_40*%
%AMR_41*21,1,0.19685,0.12500,0,0,0.000*%
%ADD41R_41*%
%AMR_42*21,1,0.19685,0.17500,0,0,0.000*%
%ADD42R_42*%
%AMR_43*21,1,0.19685,0.19685,0,0,0.000*%
%ADD43R_43*%
%AMOCT_44*4,1,8,0.027559,0.013780,0.013780,0.027559,-0.013780,0.027559,-0.027559,0.013780,-0.027559,-0.013780,-0.013780,-0.027559,0.013780,-0.027559,0.027559,-0.013780,0.027559,0.013780,0.000*%
%ADD44OCT_44*%
%AMOCT_45*4,1,8,0.027559,0.013780,0.013780,0.027559,-0.013780,0.027559,-0.027559,0.013780,-0.027559,-0.013780,-0.013780,-0.027559,0.013780,-0.027559,0.027559,-0.013780,0.027559,0.013780,180.000*%
%ADD45OCT_45*%
%AMOCT_46*4,1,8,0.031496,0.015748,0.015748,0.031496,-0.015748,0.031496,-0.031496,0.015748,-0.031496,-0.015748,-0.015748,-0.031496,0.015748,-0.031496,0.031496,-0.015748,0.031496,0.015748,0.000*%
%ADD46OCT_46*%
%AMOCT_47*4,1,8,0.035433,0.017717,0.017717,0.035433,-0.017717,0.035433,-0.035433,0.017717,-0.035433,-0.017717,-0.017717,-0.035433,0.017717,-0.035433,0.035433,-0.017717,0.035433,0.017717,0.000*%
%ADD47OCT_47*%
%AMOCT_48*4,1,8,0.035433,0.017717,0.017717,0.035433,-0.017717,0.035433,-0.035433,0.017717,-0.035433,-0.017717,-0.017717,-0.035433,0.017717,-0.035433,0.035433,-0.017717,0.035433,0.017717,180.000*%
%ADD48OCT_48*%
%AMOCT_49*4,1,8,0.035433,0.017717,0.017717,0.035433,-0.017717,0.035433,-0.035433,0.017717,-0.035433,-0.017717,-0.017717,-0.035433,0.017717,-0.035433,0.035433,-0.017717,0.035433,0.017717,270.000*%
%ADD49OCT_49*%
%AMOCT_50*4,1,8,0.039370,0.019685,0.019685,0.039370,-0.019685,0.039370,-0.039370,0.019685,-0.039370,-0.019685,-0.019685,-0.039370,0.019685,-0.039370,0.039370,-0.019685,0.039370,0.019685,0.000*%
%ADD50OCT_50*%
%AMOCT_51*4,1,8,0.039370,0.019685,0.019685,0.039370,-0.019685,0.039370,-0.039370,0.019685,-0.039370,-0.019685,-0.019685,-0.039370,0.019685,-0.039370,0.039370,-0.019685,0.039370,0.019685,180.000*%
%ADD51OCT_51*%
%AMO_52*20,1,0.05000,-0.02421,0.00000,0.02421,0.00000,0*1,1,0.05000,-0.02421,0.00000*1,1,0.05000,0.02421,0.00000*%
%ADD52O_52*%
G54D16*
X502500Y95000D02*
X512500Y95000D01*
X532500Y105000D02*
X532500Y95000D01*
X532500Y105000D02*
X532500Y107500D01*
X502500Y105000D02*
X502500Y100000D01*
X532500Y95000D02*
X532500Y85000D01*
X522500Y85000D01*
X517500Y80000D01*
X517500Y52500D01*
X522500Y47500D02*
X517500Y52500D01*
X522500Y47500D02*
X575000Y47500D01*
X582500Y55000D01*
X445000Y160000D02*
X462500Y160000D01*
X470000Y152500D01*
X445000Y160000D02*
X445000Y155000D01*
X400000Y135000D02*
X385000Y110000D01*
X400000Y135000D02*
X402500Y137500D01*
X385000Y110000D02*
X402500Y110000D01*
X402500Y85000D01*
X417500Y100000D01*
X417500Y112500D01*
X435000Y112500D01*
X445000Y152500D02*
X440000Y147500D01*
X430000Y137500D02*
X422500Y137500D01*
X435000Y112500D02*
X442500Y105000D01*
X502500Y105000D01*
X365000Y100000D02*
X365000Y130000D01*
X372500Y137500D01*
X402500Y137500D01*
X502500Y105000D02*
X512500Y105000D01*
X512500Y95000D02*
X517500Y95000D01*
X502500Y105000D02*
X507500Y100000D01*
X532500Y105000D02*
X527500Y100000D01*
X522500Y95000D02*
X532500Y95000D01*
X522500Y95000D02*
X520000Y95000D01*
X502500Y105000D02*
X507500Y100000D01*
X512500Y95000D01*
X507500Y100000D02*
X527500Y100000D01*
X522500Y95000D01*
X532500Y115000D02*
X532500Y107500D01*
X532500Y115000D02*
X512500Y95000D01*
X532500Y107500D02*
X532500Y115000D01*
X532500Y107500D02*
X520000Y95000D01*
X522500Y95000D01*
X520000Y95000D02*
X517500Y95000D01*
X520000Y95000D02*
X520000Y97500D01*
X512500Y105000D02*
X520000Y97500D01*
X512500Y105000D02*
X532500Y105000D01*
X512500Y105000D02*
X502500Y95000D01*
X365000Y100000D02*
X387500Y100000D01*
X385000Y110000D01*
X402500Y85000D02*
X380000Y85000D01*
X365000Y100000D01*
X385000Y110000D02*
X365000Y130000D01*
X385000Y110000D02*
X417500Y112500D01*
X435000Y112500D02*
X435000Y142500D01*
X430000Y137500D01*
X445000Y152500D02*
X470000Y152500D01*
X502500Y95000D02*
X512500Y85000D01*
X517500Y80000D02*
X517500Y85000D01*
X517500Y95000D02*
X520000Y95000D01*
X517500Y95000D02*
X502500Y95000D01*
X517500Y95000D02*
X520000Y97500D01*
X532500Y85000D02*
X522500Y85000D01*
X512500Y85000D02*
X517500Y80000D01*
X502500Y95000D02*
X522500Y95000D01*
X532500Y85000D01*
X522500Y85000D02*
X502500Y105000D01*
X522500Y85000D02*
X517500Y85000D01*
X502500Y105000D02*
X502500Y100000D01*
X502500Y95000D01*
X502500Y100000D02*
X517500Y85000D01*
X517500Y95000D01*
X517500Y85000D02*
X512500Y85000D01*
X445000Y160000D02*
X440000Y155000D01*
X422500Y137500D02*
X402500Y137500D01*
X422500Y137500D02*
X427500Y142500D01*
X437500Y152500D02*
X435000Y150000D01*
X437500Y152500D02*
X440000Y152500D01*
X445000Y160000D02*
X440000Y155000D01*
X435000Y150000D02*
X437500Y152500D01*
X435000Y150000D02*
X427500Y142500D01*
X435000Y150000D02*
X435000Y142500D01*
X422500Y137500D02*
X427500Y142500D01*
X435000Y150000D01*
X427500Y142500D02*
X422500Y137500D01*
X427500Y142500D02*
X435000Y142500D01*
X437500Y145000D01*
X435000Y142500D01*
X437500Y145000D02*
X437500Y152500D01*
X435000Y150000D01*
X437500Y152500D02*
X440000Y155000D01*
X437500Y152500D01*
X440000Y155000D02*
X437500Y152500D01*
X440000Y155000D02*
X445000Y155000D01*
X425000Y132500D02*
X440000Y147500D01*
X437500Y145000D01*
X440000Y147500D02*
X440000Y152500D01*
X440000Y155000D02*
X440000Y152500D01*
X445000Y152500D01*
X440000Y152500D02*
X440000Y155000D01*
X440000Y152500D02*
X417500Y130000D01*
X420000Y130000D01*
X445000Y155000D01*
X445000Y152500D01*
X445000Y155000D02*
X457500Y155000D01*
X617500Y135000D02*
X617500Y150000D01*
X617500Y165000D01*
X532500Y115000D02*
X555000Y115000D01*
X557500Y112500D01*
X567500Y112500D01*
X575000Y120000D01*
X602500Y120000D01*
X617500Y135000D01*
X467500Y55000D02*
X470000Y57500D01*
X470000Y62500D02*
X470000Y57500D01*
X482500Y75000D02*
X502500Y75000D01*
X502500Y125000D02*
X532500Y125000D01*
X470000Y62500D02*
X482500Y75000D01*
X365000Y190000D02*
X370000Y195000D01*
X342500Y167500D02*
X365000Y190000D01*
X370000Y195000D02*
X395000Y195000D01*
X475000Y195000D02*
X480000Y190000D01*
X487500Y182500D02*
X487500Y130000D01*
X492500Y125000D01*
X502500Y125000D01*
X395000Y182500D02*
X395000Y195000D01*
X475000Y195000D01*
X480000Y190000D02*
X487500Y182500D01*
X462500Y55000D02*
X467500Y55000D01*
X610000Y32500D02*
X512500Y32500D01*
X610000Y32500D02*
X627500Y50000D01*
X502500Y55000D02*
X502500Y42500D01*
X512500Y32500D02*
X502500Y42500D01*
X627500Y192500D02*
X627500Y107500D01*
X622500Y197500D02*
X587500Y232500D01*
X572500Y232500D01*
X607500Y197500D02*
X622500Y197500D01*
X627500Y192500D01*
X620000Y115000D02*
X627500Y107500D01*
X627500Y50000D01*
X572500Y197500D02*
X572500Y202500D01*
X542500Y232500D01*
X597500Y172500D02*
X572500Y197500D01*
X597500Y155000D02*
X597500Y172500D01*
X597500Y155000D02*
X585000Y142500D01*
X552500Y142500D01*
X550000Y145000D01*
X532500Y145000D01*
X552500Y137500D02*
X550000Y140000D01*
X550000Y145000D01*
X530000Y232500D02*
X520000Y242500D01*
X417500Y230000D02*
X427500Y220000D01*
X467500Y220000D01*
X490000Y242500D01*
X520000Y242500D01*
X522500Y137500D02*
X525000Y135000D01*
X532500Y135000D01*
X522500Y137500D02*
X522500Y155000D01*
X575000Y157500D02*
X525000Y157500D01*
X575000Y157500D02*
X577500Y160000D01*
X577500Y167500D01*
X530000Y215000D01*
X530000Y232500D01*
X525000Y157500D02*
X522500Y155000D01*
X467500Y220000D02*
X477500Y210000D01*
X482500Y210000D01*
X482500Y45000D02*
X502500Y65000D01*
X332500Y72857D02*
X360000Y45000D01*
X332500Y72857D02*
X332500Y207500D01*
X447500Y230000D02*
X440000Y230000D01*
X430000Y240000D01*
X370000Y240000D01*
X345000Y215000D01*
X360000Y45000D02*
X482500Y45000D01*
X332500Y207500D02*
X345000Y215000D01*
X332500Y207500D02*
X345000Y215000D01*
X345000Y230000D01*
X570000Y85000D02*
X580000Y85000D01*
X590000Y75000D01*
X590000Y95000D01*
X580000Y85000D01*
X620000Y95000D02*
X612500Y95000D01*
X532500Y75000D02*
X537500Y75000D01*
X547500Y85000D01*
X547500Y95000D01*
X577500Y112500D02*
X585000Y105000D01*
X602500Y105000D01*
X612500Y95000D01*
X547500Y95000D02*
X575000Y95000D01*
X585000Y105000D01*
X532500Y65000D02*
X540000Y65000D01*
X560000Y85000D01*
X532500Y55000D02*
X572500Y55000D01*
X452500Y137500D02*
X460000Y130000D01*
X460000Y112500D01*
X517500Y40000D02*
X607500Y40000D01*
X502500Y85000D02*
X482500Y85000D01*
X472500Y95000D01*
X517500Y40000D02*
X510000Y47500D01*
X510000Y77500D01*
X502500Y85000D01*
X472500Y115000D02*
X502500Y115000D01*
X620000Y75000D02*
X620000Y52500D01*
X607500Y40000D02*
X620000Y52500D01*
X470000Y112500D02*
X470000Y127500D01*
X480000Y137500D01*
X475000Y180000D02*
X480000Y175000D01*
X480000Y170000D01*
X480000Y152500D02*
X480000Y137500D01*
X475000Y180000D02*
X445000Y180000D01*
X470000Y112500D02*
X472500Y115000D01*
X472500Y95000D02*
X435000Y95000D01*
X415000Y75000D02*
X435000Y95000D01*
X375000Y75000D02*
X415000Y75000D01*
X375000Y75000D02*
X355000Y95000D01*
X355000Y150000D01*
X435000Y180000D02*
X445000Y180000D01*
X435000Y180000D02*
X415000Y160000D01*
X365000Y160000D01*
X355000Y150000D02*
X365000Y160000D01*
X445000Y180000D02*
X455000Y170000D01*
X470000Y170000D01*
X480000Y160000D01*
X480000Y152500D01*
X480000Y170000D02*
X480000Y160000D01*
X452500Y85000D02*
X460000Y77500D01*
X460000Y62500D01*
X415000Y202500D02*
X387500Y230000D01*
X477500Y202500D02*
X415000Y202500D01*
X477500Y202500D02*
X495000Y185000D01*
X495000Y180000D01*
X495000Y135000D02*
X502500Y135000D01*
X500000Y175000D02*
X495000Y180000D01*
X495000Y135000D01*
X512500Y155000D02*
X512500Y192500D01*
X502500Y145000D02*
X512500Y155000D01*
X537500Y197500D02*
X517500Y197500D01*
X512500Y192500D01*
X512500Y232500D01*
X505000Y202500D02*
X510000Y197500D01*
X517500Y197500D01*
X572500Y187500D02*
X587500Y172500D01*
X587500Y157500D02*
X587500Y172500D01*
X587500Y157500D02*
X580000Y150000D01*
X567500Y150000D01*
X592500Y135000D02*
X567500Y135000D01*
X592500Y135000D02*
X607500Y150000D01*
X607500Y187500D01*
X537500Y187500D02*
X560000Y165000D01*
X567500Y165000D01*
X727500Y197500D02*
X700000Y225000D01*
X790000Y197500D02*
X727500Y197500D01*
X790000Y197500D02*
X807500Y180000D01*
X807500Y175000D01*
X807500Y130000D02*
X815000Y130000D01*
X812500Y170000D02*
X807500Y175000D01*
X807500Y130000D01*
X842500Y227500D02*
X832500Y237500D01*
X730000Y225000D02*
X740000Y215000D01*
X780000Y215000D01*
X802500Y237500D01*
X832500Y237500D01*
X835000Y132500D02*
X837500Y130000D01*
X845000Y130000D01*
X835000Y132500D02*
X835000Y150000D01*
X887500Y152500D02*
X837500Y152500D01*
X887500Y152500D02*
X890000Y155000D01*
X890000Y162500D01*
X842500Y210000D01*
X842500Y227500D01*
X837500Y152500D02*
X835000Y150000D01*
X780000Y215000D02*
X790000Y205000D01*
X795000Y205000D01*
X922500Y27500D02*
X825000Y27500D01*
X922500Y27500D02*
X940000Y45000D01*
X815000Y50000D02*
X815000Y37500D01*
X825000Y27500D02*
X815000Y37500D01*
X940000Y187500D02*
X940000Y102500D01*
X935000Y192500D02*
X900000Y227500D01*
X885000Y227500D01*
X920000Y192500D02*
X935000Y192500D01*
X940000Y187500D01*
X932500Y110000D02*
X940000Y102500D01*
X940000Y45000D01*
X825000Y150000D02*
X825000Y187500D01*
X815000Y140000D02*
X825000Y150000D01*
X850000Y192500D02*
X830000Y192500D01*
X825000Y187500D01*
X825000Y227500D01*
X817500Y197500D02*
X822500Y192500D01*
X830000Y192500D01*
X850000Y182500D02*
X872500Y160000D01*
X880000Y160000D01*
X815000Y90000D02*
X825000Y90000D01*
X845000Y100000D02*
X845000Y90000D01*
X845000Y100000D02*
X845000Y102500D01*
X815000Y100000D02*
X815000Y95000D01*
X845000Y90000D02*
X845000Y80000D01*
X835000Y80000D01*
X830000Y75000D01*
X830000Y47500D01*
X835000Y42500D02*
X830000Y47500D01*
X835000Y42500D02*
X887500Y42500D01*
X895000Y50000D01*
X757500Y155000D02*
X775000Y155000D01*
X782500Y147500D01*
X757500Y155000D02*
X757500Y150000D01*
X712500Y130000D02*
X697500Y105000D01*
X712500Y130000D02*
X715000Y132500D01*
X697500Y105000D02*
X715000Y105000D01*
X715000Y80000D01*
X730000Y95000D01*
X730000Y107500D01*
X747500Y107500D01*
X757500Y147500D02*
X752500Y142500D01*
X742500Y132500D02*
X735000Y132500D01*
X747500Y107500D02*
X755000Y100000D01*
X815000Y100000D01*
X677500Y95000D02*
X677500Y125000D01*
X685000Y132500D01*
X715000Y132500D01*
X815000Y100000D02*
X825000Y100000D01*
X825000Y90000D02*
X830000Y90000D01*
X815000Y100000D02*
X820000Y95000D01*
X845000Y100000D02*
X840000Y95000D01*
X835000Y90000D02*
X845000Y90000D01*
X835000Y90000D02*
X832500Y90000D01*
X815000Y100000D02*
X820000Y95000D01*
X825000Y90000D01*
X820000Y95000D02*
X840000Y95000D01*
X835000Y90000D01*
X845000Y110000D02*
X845000Y102500D01*
X845000Y110000D02*
X825000Y90000D01*
X845000Y102500D02*
X845000Y110000D01*
X845000Y102500D02*
X832500Y90000D01*
X835000Y90000D01*
X832500Y90000D02*
X830000Y90000D01*
X832500Y90000D02*
X832500Y92500D01*
X825000Y100000D02*
X832500Y92500D01*
X825000Y100000D02*
X845000Y100000D01*
X825000Y100000D02*
X815000Y90000D01*
X677500Y95000D02*
X700000Y95000D01*
X697500Y105000D01*
X715000Y80000D02*
X692500Y80000D01*
X677500Y95000D01*
X697500Y105000D02*
X677500Y125000D01*
X697500Y105000D02*
X730000Y107500D01*
X747500Y107500D02*
X747500Y137500D01*
X742500Y132500D01*
X757500Y147500D02*
X782500Y147500D01*
X815000Y90000D02*
X825000Y80000D01*
X830000Y75000D02*
X830000Y80000D01*
X830000Y90000D02*
X832500Y90000D01*
X830000Y90000D02*
X815000Y90000D01*
X830000Y90000D02*
X832500Y92500D01*
X845000Y80000D02*
X835000Y80000D01*
X825000Y80000D02*
X830000Y75000D01*
X815000Y90000D02*
X835000Y90000D01*
X845000Y80000D01*
X835000Y80000D02*
X815000Y100000D01*
X835000Y80000D02*
X830000Y80000D01*
X815000Y100000D02*
X815000Y95000D01*
X815000Y90000D01*
X815000Y95000D02*
X830000Y80000D01*
X830000Y90000D01*
X830000Y80000D02*
X825000Y80000D01*
X757500Y155000D02*
X752500Y150000D01*
X735000Y132500D02*
X715000Y132500D01*
X735000Y132500D02*
X740000Y137500D01*
X750000Y147500D02*
X747500Y145000D01*
X750000Y147500D02*
X752500Y147500D01*
X757500Y155000D02*
X752500Y150000D01*
X747500Y145000D02*
X750000Y147500D01*
X747500Y145000D02*
X740000Y137500D01*
X747500Y145000D02*
X747500Y137500D01*
X735000Y132500D02*
X740000Y137500D01*
X747500Y145000D01*
X740000Y137500D02*
X735000Y132500D01*
X740000Y137500D02*
X747500Y137500D01*
X750000Y140000D01*
X747500Y137500D01*
X750000Y140000D02*
X750000Y147500D01*
X747500Y145000D01*
X750000Y147500D02*
X752500Y150000D01*
X750000Y147500D01*
X752500Y150000D02*
X750000Y147500D01*
X752500Y150000D02*
X757500Y150000D01*
X737500Y127500D02*
X752500Y142500D01*
X750000Y140000D01*
X752500Y142500D02*
X752500Y147500D01*
X752500Y150000D02*
X752500Y147500D01*
X757500Y147500D01*
X752500Y147500D02*
X752500Y150000D01*
X752500Y147500D02*
X730000Y125000D01*
X732500Y125000D01*
X757500Y150000D01*
X757500Y147500D01*
X757500Y150000D02*
X770000Y150000D01*
X930000Y130000D02*
X930000Y145000D01*
X930000Y160000D01*
X845000Y110000D02*
X867500Y110000D01*
X870000Y107500D01*
X880000Y107500D01*
X887500Y115000D01*
X915000Y115000D01*
X930000Y130000D01*
X885000Y192500D02*
X885000Y197500D01*
X855000Y227500D01*
X910000Y167500D02*
X885000Y192500D01*
X910000Y150000D02*
X910000Y167500D01*
X910000Y150000D02*
X897500Y137500D01*
X865000Y137500D01*
X862500Y140000D01*
X845000Y140000D01*
X865000Y132500D02*
X862500Y135000D01*
X862500Y140000D01*
X885000Y182500D02*
X900000Y167500D01*
X900000Y152500D02*
X900000Y167500D01*
X900000Y152500D02*
X892500Y145000D01*
X880000Y145000D01*
X905000Y130000D02*
X880000Y130000D01*
X905000Y130000D02*
X920000Y145000D01*
X920000Y182500D01*
X830000Y35000D02*
X920000Y35000D01*
X815000Y80000D02*
X795000Y80000D01*
X785000Y90000D01*
X830000Y35000D02*
X822500Y42500D01*
X822500Y72500D01*
X815000Y80000D01*
X785000Y110000D02*
X815000Y110000D01*
X932500Y70000D02*
X932500Y47500D01*
X920000Y35000D02*
X932500Y47500D01*
X782500Y107500D02*
X782500Y122500D01*
X792500Y132500D01*
X787500Y175000D02*
X792500Y170000D01*
X792500Y162500D01*
X792500Y147500D02*
X792500Y132500D01*
X787500Y175000D02*
X757500Y175000D01*
X782500Y107500D02*
X785000Y110000D01*
X785000Y90000D02*
X747500Y90000D01*
X727500Y70000D02*
X747500Y90000D01*
X687500Y70000D02*
X727500Y70000D01*
X687500Y70000D02*
X667500Y90000D01*
X667500Y145000D01*
X747500Y175000D02*
X757500Y175000D01*
X747500Y175000D02*
X727500Y155000D01*
X677500Y155000D01*
X667500Y145000D02*
X677500Y155000D01*
X757500Y175000D02*
X767500Y165000D01*
X782500Y165000D01*
X792500Y155000D01*
X792500Y147500D01*
X792500Y162500D02*
X792500Y155000D01*
X932500Y90000D02*
X925000Y90000D01*
X845000Y70000D02*
X850000Y70000D01*
X860000Y80000D01*
X860000Y90000D01*
X890000Y107500D02*
X897500Y100000D01*
X915000Y100000D01*
X925000Y90000D01*
X860000Y90000D02*
X887500Y90000D01*
X897500Y100000D01*
X680000Y50000D02*
X775000Y50000D01*
X780000Y50000D02*
X782500Y52500D01*
X782500Y57500D02*
X782500Y52500D01*
X795000Y70000D02*
X815000Y70000D01*
X815000Y120000D02*
X845000Y120000D01*
X782500Y57500D02*
X795000Y70000D01*
X677500Y185000D02*
X682500Y190000D01*
X655000Y167500D02*
X677500Y185000D01*
X682500Y190000D02*
X787500Y190000D01*
X792500Y185000D01*
X800000Y177500D02*
X800000Y125000D01*
X805000Y120000D01*
X815000Y120000D01*
X792500Y185000D02*
X800000Y177500D01*
X775000Y50000D02*
X780000Y50000D01*
X795000Y40000D02*
X815000Y60000D01*
X645000Y67500D02*
X672500Y40000D01*
X645000Y67500D02*
X645000Y202500D01*
X760000Y225000D02*
X752500Y225000D01*
X742500Y235000D01*
X682500Y235000D01*
X657500Y210000D01*
X672500Y40000D02*
X795000Y40000D01*
X645000Y202500D02*
X657500Y210000D01*
X645000Y202500D02*
X657500Y210000D01*
X657500Y225000D01*
X765000Y80000D02*
X772500Y72500D01*
X772500Y57500D01*
X765000Y132500D02*
X772500Y125000D01*
X772500Y107500D01*
X845000Y50000D02*
X885000Y50000D01*
X882500Y80000D02*
X892500Y80000D01*
X902500Y70000D01*
X902500Y90000D01*
X892500Y80000D01*
X845000Y60000D02*
X852500Y60000D01*
X872500Y80000D01*
X97500Y205000D02*
X70000Y232500D01*
X160000Y205000D02*
X97500Y205000D01*
X160000Y205000D02*
X177500Y187500D01*
X177500Y182500D01*
X177500Y137500D02*
X185000Y137500D01*
X182500Y177500D02*
X177500Y182500D01*
X177500Y137500D01*
X212500Y235000D02*
X202500Y245000D01*
X100000Y232500D02*
X110000Y222500D01*
X150000Y222500D01*
X172500Y245000D01*
X202500Y245000D01*
X205000Y140000D02*
X207500Y137500D01*
X215000Y137500D01*
X205000Y140000D02*
X205000Y157500D01*
X257500Y160000D02*
X207500Y160000D01*
X257500Y160000D02*
X260000Y162500D01*
X260000Y170000D01*
X212500Y217500D01*
X212500Y235000D01*
X207500Y160000D02*
X205000Y157500D01*
X150000Y222500D02*
X160000Y212500D01*
X165000Y212500D01*
X292500Y35000D02*
X195000Y35000D01*
X292500Y35000D02*
X310000Y52500D01*
X185000Y57500D02*
X185000Y45000D01*
X195000Y35000D02*
X185000Y45000D01*
X310000Y195000D02*
X310000Y110000D01*
X305000Y200000D02*
X270000Y235000D01*
X255000Y235000D01*
X290000Y200000D02*
X305000Y200000D01*
X310000Y195000D01*
X302500Y117500D02*
X310000Y110000D01*
X310000Y52500D01*
X195000Y157500D02*
X195000Y195000D01*
X185000Y147500D02*
X195000Y157500D01*
X220000Y200000D02*
X200000Y200000D01*
X195000Y195000D01*
X195000Y235000D01*
X187500Y205000D02*
X192500Y200000D01*
X200000Y200000D01*
X220000Y190000D02*
X242500Y167500D01*
X250000Y167500D01*
X185000Y97500D02*
X195000Y97500D01*
X215000Y107500D02*
X215000Y97500D01*
X215000Y107500D02*
X215000Y110000D01*
X185000Y107500D02*
X185000Y102500D01*
X215000Y97500D02*
X215000Y87500D01*
X205000Y87500D01*
X200000Y82500D01*
X200000Y55000D01*
X205000Y50000D02*
X200000Y55000D01*
X205000Y50000D02*
X257500Y50000D01*
X265000Y57500D01*
X127500Y162500D02*
X145000Y162500D01*
X152500Y155000D01*
X127500Y162500D02*
X127500Y157500D01*
X82500Y137500D02*
X70000Y115000D01*
X82500Y137500D02*
X85000Y140000D01*
X70000Y115000D02*
X85000Y112500D01*
X85000Y87500D01*
X100000Y102500D01*
X100000Y115000D01*
X117500Y115000D01*
X127500Y155000D02*
X122500Y150000D01*
X112500Y140000D02*
X105000Y140000D01*
X117500Y115000D02*
X125000Y107500D01*
X185000Y107500D01*
X47500Y102500D02*
X47500Y132500D01*
X55000Y140000D01*
X85000Y140000D01*
X185000Y107500D02*
X195000Y107500D01*
X195000Y97500D02*
X200000Y97500D01*
X185000Y107500D02*
X190000Y102500D01*
X215000Y107500D02*
X210000Y102500D01*
X205000Y97500D02*
X215000Y97500D01*
X205000Y97500D02*
X202500Y97500D01*
X185000Y107500D02*
X190000Y102500D01*
X195000Y97500D01*
X190000Y102500D02*
X210000Y102500D01*
X205000Y97500D01*
X215000Y117500D02*
X215000Y110000D01*
X215000Y117500D02*
X195000Y97500D01*
X215000Y110000D02*
X215000Y117500D01*
X215000Y110000D02*
X202500Y97500D01*
X205000Y97500D01*
X202500Y97500D02*
X200000Y97500D01*
X202500Y97500D02*
X202500Y100000D01*
X195000Y107500D02*
X202500Y100000D01*
X195000Y107500D02*
X215000Y107500D01*
X195000Y107500D02*
X185000Y97500D01*
X47500Y102500D02*
X70000Y102500D01*
X70000Y115000D01*
X85000Y87500D02*
X62500Y87500D01*
X47500Y102500D01*
X70000Y115000D02*
X65000Y115000D01*
X47500Y132500D01*
X70000Y115000D02*
X100000Y115000D01*
X117500Y115000D02*
X117500Y145000D01*
X112500Y140000D01*
X127500Y155000D02*
X152500Y155000D01*
X185000Y97500D02*
X195000Y87500D01*
X200000Y82500D02*
X200000Y87500D01*
X200000Y97500D02*
X202500Y97500D01*
X200000Y97500D02*
X185000Y97500D01*
X200000Y97500D02*
X202500Y100000D01*
X215000Y87500D02*
X205000Y87500D01*
X195000Y87500D02*
X200000Y82500D01*
X185000Y97500D02*
X205000Y97500D01*
X215000Y87500D01*
X205000Y87500D02*
X185000Y107500D01*
X205000Y87500D02*
X200000Y87500D01*
X185000Y107500D02*
X185000Y102500D01*
X185000Y97500D01*
X185000Y102500D02*
X200000Y87500D01*
X200000Y97500D01*
X200000Y87500D02*
X195000Y87500D01*
X127500Y162500D02*
X122500Y157500D01*
X105000Y140000D02*
X85000Y140000D01*
X105000Y140000D02*
X110000Y145000D01*
X120000Y155000D02*
X117500Y152500D01*
X120000Y155000D02*
X122500Y155000D01*
X127500Y162500D02*
X122500Y157500D01*
X117500Y152500D02*
X120000Y155000D01*
X117500Y152500D02*
X110000Y145000D01*
X117500Y152500D02*
X117500Y145000D01*
X105000Y140000D02*
X110000Y145000D01*
X117500Y152500D01*
X110000Y145000D02*
X105000Y140000D01*
X110000Y145000D02*
X117500Y145000D01*
X120000Y147500D01*
X117500Y145000D01*
X120000Y147500D02*
X120000Y155000D01*
X117500Y152500D01*
X120000Y155000D02*
X122500Y157500D01*
X120000Y155000D01*
X122500Y157500D02*
X120000Y155000D01*
X122500Y157500D02*
X127500Y157500D01*
X107500Y135000D02*
X122500Y150000D01*
X120000Y147500D01*
X122500Y150000D02*
X122500Y155000D01*
X122500Y157500D02*
X122500Y155000D01*
X127500Y155000D01*
X122500Y155000D02*
X122500Y157500D01*
X122500Y155000D02*
X100000Y132500D01*
X102500Y132500D01*
X127500Y157500D01*
X127500Y155000D01*
X127500Y157500D02*
X140000Y157500D01*
X300000Y137500D02*
X300000Y152500D01*
X300000Y167500D01*
X215000Y117500D02*
X237500Y117500D01*
X240000Y115000D01*
X250000Y115000D01*
X257500Y122500D01*
X285000Y122500D01*
X300000Y137500D01*
X255000Y200000D02*
X255000Y205000D01*
X225000Y235000D01*
X280000Y175000D02*
X255000Y200000D01*
X280000Y157500D02*
X280000Y175000D01*
X280000Y157500D02*
X267500Y145000D01*
X235000Y145000D01*
X232500Y147500D01*
X215000Y147500D01*
X235000Y140000D02*
X232500Y142500D01*
X232500Y147500D01*
X255000Y190000D02*
X270000Y175000D01*
X270000Y160000D02*
X270000Y175000D01*
X270000Y160000D02*
X262500Y152500D01*
X250000Y152500D01*
X275000Y137500D02*
X250000Y137500D01*
X275000Y137500D02*
X290000Y152500D01*
X290000Y190000D01*
X200000Y42500D02*
X290000Y42500D01*
X185000Y87500D02*
X165000Y87500D01*
X155000Y97500D01*
X200000Y42500D02*
X192500Y50000D01*
X192500Y80000D01*
X185000Y87500D01*
X155000Y117500D02*
X185000Y117500D01*
X302500Y77500D02*
X302500Y55000D01*
X290000Y42500D02*
X302500Y55000D01*
X152500Y115000D02*
X152500Y130000D01*
X162500Y140000D01*
X157500Y182500D02*
X162500Y177500D01*
X162500Y172500D01*
X162500Y155000D02*
X162500Y140000D01*
X157500Y182500D02*
X127500Y182500D01*
X152500Y115000D02*
X155000Y117500D01*
X155000Y97500D02*
X117500Y97500D01*
X97500Y77500D02*
X117500Y97500D01*
X57500Y77500D02*
X97500Y77500D01*
X57500Y77500D02*
X37500Y97500D01*
X37500Y152500D01*
X117500Y182500D02*
X127500Y182500D01*
X117500Y182500D02*
X97500Y162500D01*
X47500Y162500D01*
X37500Y152500D02*
X47500Y162500D01*
X127500Y182500D02*
X137500Y172500D01*
X152500Y172500D01*
X162500Y162500D01*
X162500Y155000D01*
X162500Y172500D02*
X162500Y162500D01*
X302500Y97500D02*
X295000Y97500D01*
X215000Y77500D02*
X220000Y77500D01*
X230000Y87500D01*
X230000Y97500D01*
X260000Y115000D02*
X267500Y107500D01*
X285000Y107500D01*
X295000Y97500D01*
X230000Y97500D02*
X257500Y97500D01*
X267500Y107500D01*
X60000Y57500D02*
X150000Y57500D01*
X152500Y60000D01*
X152500Y65000D02*
X152500Y60000D01*
X165000Y77500D02*
X185000Y77500D01*
X185000Y127500D02*
X215000Y127500D01*
X152500Y65000D02*
X165000Y77500D01*
X47500Y192500D02*
X52500Y197500D01*
X30000Y87500D02*
X30000Y175000D01*
X47500Y192500D01*
X52500Y197500D02*
X77500Y197500D01*
X157500Y197500D02*
X162500Y192500D01*
X170000Y185000D02*
X170000Y132500D01*
X175000Y127500D01*
X185000Y127500D01*
X77500Y185000D02*
X77500Y197500D01*
X157500Y197500D01*
X30000Y87500D02*
X60000Y57500D01*
X162500Y192500D02*
X170000Y185000D01*
X165000Y47500D02*
X185000Y67500D01*
X17500Y80500D02*
X54166Y47500D01*
X17500Y80500D02*
X17500Y212500D01*
X130000Y232500D02*
X122500Y232500D01*
X112500Y242500D01*
X52500Y242500D01*
X27500Y217500D01*
X54166Y47500D02*
X165000Y47500D01*
X17500Y212500D02*
X27500Y217500D01*
X17500Y212500D02*
X27500Y217500D01*
X27500Y232500D01*
X135000Y87500D02*
X142500Y80000D01*
X142500Y65000D01*
X135000Y140000D02*
X142500Y132500D01*
X142500Y115000D01*
X215000Y57500D02*
X255000Y57500D01*
X252500Y87500D02*
X262500Y87500D01*
X272500Y77500D01*
X272500Y97500D01*
X262500Y87500D01*
X215000Y67500D02*
X222500Y67500D01*
X242500Y87500D01*
G54D18*
X365000Y190000D02*
X480000Y190000D01*
X487500Y182500D01*
X342500Y167500D02*
X365000Y190000D01*
X342500Y77500D02*
X342500Y167500D01*
X342500Y77500D02*
X367500Y55000D01*
X462500Y55000D01*
X470000Y62500D02*
X482500Y75000D01*
X467500Y55000D02*
X470000Y57500D01*
X470000Y62500D01*
X467500Y55000D02*
X367500Y55000D01*
X365000Y160000D02*
X415000Y160000D01*
X435000Y180000D01*
X475000Y180000D01*
X482500Y85000D02*
X472500Y95000D01*
X435000Y95000D02*
X472500Y95000D01*
X435000Y95000D02*
X415000Y75000D01*
X375000Y75000D02*
X415000Y75000D01*
X375000Y75000D02*
X355000Y95000D01*
X355000Y150000D01*
X365000Y160000D01*
X470000Y112500D02*
X470000Y127500D01*
X480000Y137500D01*
X480000Y152500D01*
X480000Y170000D01*
X677500Y155000D02*
X727500Y155000D01*
X747500Y175000D01*
X787500Y175000D01*
X727500Y70000D02*
X747500Y90000D01*
X785000Y90000D01*
X795000Y80000D01*
X727500Y70000D02*
X687500Y70000D01*
X667500Y90000D01*
X667500Y145000D01*
X677500Y155000D01*
X792500Y147500D02*
X792500Y132500D01*
X782500Y122500D01*
X782500Y107500D01*
X792500Y147500D02*
X792500Y162500D01*
X677500Y185000D02*
X792500Y185000D01*
X800000Y177500D01*
X655000Y167500D02*
X677500Y185000D01*
X655000Y75000D02*
X680000Y50000D01*
X775000Y50000D02*
X782500Y57500D01*
X795000Y70000D01*
X655000Y75000D02*
X655000Y167500D01*
X680000Y50000D02*
X775000Y50000D01*
X47500Y162500D02*
X97500Y162500D01*
X117500Y182500D01*
X157500Y182500D01*
X152500Y115000D02*
X152500Y130000D01*
X162500Y140000D01*
X162500Y172500D01*
X47500Y192500D02*
X162500Y192500D01*
X170000Y185000D01*
X47500Y192500D02*
X30000Y175000D01*
X30000Y87500D01*
X60000Y57500D01*
X150000Y57500D01*
X152500Y65000D02*
X165000Y77500D01*
X152500Y65000D02*
X152500Y60000D01*
G54D20*
X17500Y17500D03*
X952500Y17500D03*
X957500Y235000D03*
X15000Y240000D03*
X75000Y185000D03*
X677500Y155000D03*
X677500Y185000D03*
G54D26*
X502500Y145000D03*
X815000Y140000D03*
X185000Y147500D03*
G54D44*
X557500Y112500D03*
X577500Y112500D03*
X870000Y107500D03*
X890000Y107500D03*
X240000Y115000D03*
X260000Y115000D03*
G54D45*
X470000Y152500D03*
X480000Y152500D03*
X782500Y147500D03*
X792500Y147500D03*
X152500Y155000D03*
X162500Y155000D03*
G54D46*
X345000Y230000D03*
X387500Y230000D03*
X417500Y230000D03*
X365000Y100000D03*
X365000Y160000D03*
X365000Y190000D03*
X365000Y130000D03*
X512500Y232500D03*
X552500Y137500D03*
X572500Y232500D03*
X505000Y202500D03*
X620000Y115000D03*
X482500Y210000D03*
X500000Y175000D03*
X812500Y170000D03*
X795000Y205000D03*
X932500Y110000D03*
X817500Y197500D03*
X885000Y227500D03*
X865000Y132500D03*
X825000Y227500D03*
X677500Y125000D03*
X677500Y185000D03*
X677500Y155000D03*
X677500Y95000D03*
X730000Y225000D03*
X700000Y225000D03*
X657500Y225000D03*
X182500Y177500D03*
X165000Y212500D03*
X302500Y117500D03*
X187500Y205000D03*
X255000Y235000D03*
X235000Y140000D03*
X195000Y235000D03*
X47500Y132500D03*
X47500Y192500D03*
X47500Y162500D03*
X47500Y102500D03*
X100000Y232500D03*
X70000Y232500D03*
X27500Y232500D03*
X17500Y17500D03*
X952500Y17500D03*
X957500Y235000D03*
X15000Y240000D03*
G54D47*
X590000Y95000D03*
X620000Y95000D03*
X572500Y55000D03*
X582500Y55000D03*
X447500Y230000D03*
X542500Y232500D03*
X395000Y182500D03*
X385000Y110000D03*
X475000Y180000D03*
X787500Y175000D03*
X697500Y105000D03*
X855000Y227500D03*
X760000Y225000D03*
X885000Y50000D03*
X895000Y50000D03*
X902500Y90000D03*
X932500Y90000D03*
X157500Y182500D03*
X70000Y115000D03*
X77500Y185000D03*
X225000Y235000D03*
X130000Y232500D03*
X255000Y57500D03*
X265000Y57500D03*
X272500Y97500D03*
X302500Y97500D03*
G54D48*
X620000Y75000D03*
X590000Y75000D03*
X570000Y85000D03*
X560000Y85000D03*
X470000Y112500D03*
X460000Y112500D03*
X470000Y62500D03*
X460000Y62500D03*
X782500Y57500D03*
X772500Y57500D03*
X782500Y107500D03*
X772500Y107500D03*
X882500Y80000D03*
X872500Y80000D03*
X932500Y70000D03*
X902500Y70000D03*
X152500Y65000D03*
X142500Y65000D03*
X152500Y115000D03*
X142500Y115000D03*
X252500Y87500D03*
X242500Y87500D03*
X302500Y77500D03*
X272500Y77500D03*
G54D49*
X445000Y180000D03*
X445000Y160000D03*
X607500Y197500D03*
X607500Y187500D03*
X572500Y197500D03*
X572500Y187500D03*
X537500Y197500D03*
X537500Y187500D03*
X850000Y192500D03*
X850000Y182500D03*
X885000Y192500D03*
X885000Y182500D03*
X920000Y192500D03*
X920000Y182500D03*
X757500Y175000D03*
X757500Y155000D03*
X220000Y200000D03*
X220000Y190000D03*
X255000Y200000D03*
X255000Y190000D03*
X290000Y200000D03*
X290000Y190000D03*
X127500Y182500D03*
X127500Y162500D03*
G54D50*
X402500Y137500D03*
X452500Y137500D03*
X402500Y85000D03*
X452500Y85000D03*
X715000Y80000D03*
X765000Y80000D03*
X715000Y132500D03*
X765000Y132500D03*
X85000Y87500D03*
X135000Y87500D03*
X85000Y140000D03*
X135000Y140000D03*
G54D51*
X617500Y135000D03*
X567500Y135000D03*
X617500Y150000D03*
X567500Y150000D03*
X617500Y165000D03*
X567500Y165000D03*
X930000Y160000D03*
X880000Y160000D03*
X930000Y145000D03*
X880000Y145000D03*
X930000Y130000D03*
X880000Y130000D03*
X300000Y167500D03*
X250000Y167500D03*
X300000Y152500D03*
X250000Y152500D03*
X300000Y137500D03*
X250000Y137500D03*
G54D52*
X502500Y135000D03*
X502500Y125000D03*
X502500Y115000D03*
X502500Y105000D03*
X502500Y95000D03*
X502500Y85000D03*
X502500Y75000D03*
X502500Y65000D03*
X502500Y55000D03*
X532500Y55000D03*
X532500Y65000D03*
X532500Y75000D03*
X532500Y85000D03*
X532500Y95000D03*
X532500Y105000D03*
X532500Y115000D03*
X532500Y125000D03*
X532500Y135000D03*
X532500Y145000D03*
X815000Y130000D03*
X815000Y120000D03*
X815000Y110000D03*
X815000Y100000D03*
X815000Y90000D03*
X815000Y80000D03*
X815000Y70000D03*
X815000Y60000D03*
X815000Y50000D03*
X845000Y50000D03*
X845000Y60000D03*
X845000Y70000D03*
X845000Y80000D03*
X845000Y90000D03*
X845000Y100000D03*
X845000Y110000D03*
X845000Y120000D03*
X845000Y130000D03*
X845000Y140000D03*
X185000Y137500D03*
X185000Y127500D03*
X185000Y117500D03*
X185000Y107500D03*
X185000Y97500D03*
X185000Y87500D03*
X185000Y77500D03*
X185000Y67500D03*
X185000Y57500D03*
X215000Y57500D03*
X215000Y67500D03*
X215000Y77500D03*
X215000Y87500D03*
X215000Y97500D03*
X215000Y107500D03*
X215000Y117500D03*
X215000Y127500D03*
X215000Y137500D03*
X215000Y147500D03*
G36*
X507500Y90000D02*
X507500Y105000D01*
X520000Y105000D01*
X520000Y90000D01*
X507500Y90000D01*
D02*G37*
G36*
X517500Y85000D02*
X517500Y105000D01*
X532500Y105000D01*
X532500Y85000D01*
X517500Y85000D01*
D02*G37*
G36*
X505000Y92500D02*
X505000Y105000D01*
X517500Y105000D01*
X517500Y92500D01*
X505000Y92500D01*
D02*G37*
G36*
X510000Y85000D02*
X510000Y92500D01*
X517500Y92500D01*
X517500Y85000D01*
X510000Y85000D01*
D02*G37*
G36*
X525000Y102500D02*
X525000Y110000D01*
X532500Y110000D01*
X532500Y102500D01*
X525000Y102500D01*
D02*G37*
G36*
X372500Y92500D02*
X372500Y137500D01*
X402500Y137500D01*
X402500Y92500D01*
X372500Y92500D01*
D02*G37*
G36*
X382500Y85000D02*
X382500Y97500D01*
X402500Y97500D01*
X402500Y85000D01*
X382500Y85000D01*
D02*G37*
G36*
X395000Y100000D02*
X395000Y117500D01*
X417500Y117500D01*
X417500Y100000D01*
X395000Y100000D01*
D02*G37*
G36*
X402500Y95000D02*
X402500Y102500D01*
X412500Y102500D01*
X412500Y95000D01*
X402500Y95000D01*
D02*G37*
G36*
X410000Y97500D02*
X410000Y102500D01*
X415000Y102500D01*
X415000Y97500D01*
X410000Y97500D01*
D02*G37*
G36*
X407500Y97500D02*
X407500Y90000D01*
X400000Y90000D01*
X400000Y97500D01*
X407500Y97500D01*
D02*G37*
G36*
X402500Y87500D02*
X402500Y92500D01*
X407500Y92500D01*
X407500Y87500D01*
X402500Y87500D01*
D02*G37*
G36*
X410000Y97500D02*
X410000Y92500D01*
X405000Y92500D01*
X405000Y97500D01*
X410000Y97500D01*
D02*G37*
G36*
X377500Y85000D02*
X377500Y97500D01*
X387500Y97500D01*
X387500Y85000D01*
X377500Y85000D01*
D02*G37*
G36*
X375000Y90000D02*
X375000Y95000D01*
X382500Y95000D01*
X382500Y90000D01*
X375000Y90000D01*
D02*G37*
G36*
X372500Y105000D02*
X372500Y92500D01*
X370000Y92500D01*
X370000Y105000D01*
X372500Y105000D01*
D02*G37*
G36*
X370000Y107500D02*
X370000Y95000D01*
X367500Y95000D01*
X367500Y107500D01*
X370000Y107500D01*
D02*G37*
G36*
X375000Y105000D02*
X375000Y102500D01*
X367500Y102500D01*
X367500Y105000D01*
X375000Y105000D01*
D02*G37*
G36*
X365000Y100000D02*
X365000Y125000D01*
X375000Y125000D01*
X375000Y100000D01*
X365000Y100000D01*
D02*G37*
G36*
X365000Y122500D02*
X365000Y132500D01*
X375000Y132500D01*
X375000Y122500D01*
X365000Y122500D01*
D02*G37*
G36*
X370000Y130000D02*
X370000Y137500D01*
X375000Y137500D01*
X375000Y130000D01*
X370000Y130000D01*
D02*G37*
G36*
X395000Y112500D02*
X395000Y137500D01*
X422500Y137500D01*
X422500Y112500D01*
X395000Y112500D01*
D02*G37*
G36*
X417500Y112500D02*
X417500Y137500D01*
X435000Y137500D01*
X435000Y112500D01*
X417500Y112500D01*
D02*G37*
G36*
X430000Y135000D02*
X430000Y140000D01*
X435000Y140000D01*
X435000Y135000D01*
X430000Y135000D01*
D02*G37*
G36*
X445000Y152500D02*
X445000Y160000D01*
X470000Y160000D01*
X470000Y152500D01*
X445000Y152500D01*
D02*G37*
G36*
X455000Y170000D02*
X455000Y180000D01*
X475000Y180000D01*
X475000Y170000D01*
X455000Y170000D01*
D02*G37*
G36*
X450000Y172500D02*
X450000Y180000D01*
X460000Y180000D01*
X460000Y172500D01*
X450000Y172500D01*
D02*G37*
G36*
X447500Y177500D02*
X447500Y180000D01*
X455000Y180000D01*
X455000Y177500D01*
X447500Y177500D01*
D02*G37*
G36*
X480000Y175000D02*
X480000Y162500D01*
X475000Y162500D01*
X475000Y175000D01*
X480000Y175000D01*
D02*G37*
G36*
X472500Y172500D02*
X472500Y177500D01*
X477500Y177500D01*
X477500Y172500D01*
X472500Y172500D01*
D02*G37*
G36*
X477500Y172500D02*
X477500Y167500D01*
X472500Y167500D01*
X472500Y172500D01*
X477500Y172500D01*
D02*G37*
G36*
X820000Y85000D02*
X820000Y100000D01*
X832500Y100000D01*
X832500Y85000D01*
X820000Y85000D01*
D02*G37*
G36*
X830000Y80000D02*
X830000Y100000D01*
X845000Y100000D01*
X845000Y80000D01*
X830000Y80000D01*
D02*G37*
G36*
X817500Y87500D02*
X817500Y100000D01*
X830000Y100000D01*
X830000Y87500D01*
X817500Y87500D01*
D02*G37*
G36*
X822500Y80000D02*
X822500Y87500D01*
X830000Y87500D01*
X830000Y80000D01*
X822500Y80000D01*
D02*G37*
G36*
X837500Y97500D02*
X837500Y105000D01*
X845000Y105000D01*
X845000Y97500D01*
X837500Y97500D01*
D02*G37*
G36*
X685000Y87500D02*
X685000Y132500D01*
X715000Y132500D01*
X715000Y87500D01*
X685000Y87500D01*
D02*G37*
G36*
X695000Y80000D02*
X695000Y92500D01*
X715000Y92500D01*
X715000Y80000D01*
X695000Y80000D01*
D02*G37*
G36*
X707500Y95000D02*
X707500Y112500D01*
X730000Y112500D01*
X730000Y95000D01*
X707500Y95000D01*
D02*G37*
G36*
X715000Y90000D02*
X715000Y97500D01*
X725000Y97500D01*
X725000Y90000D01*
X715000Y90000D01*
D02*G37*
G36*
X722500Y92500D02*
X722500Y97500D01*
X727500Y97500D01*
X727500Y92500D01*
X722500Y92500D01*
D02*G37*
G36*
X720000Y92500D02*
X720000Y85000D01*
X712500Y85000D01*
X712500Y92500D01*
X720000Y92500D01*
D02*G37*
G36*
X715000Y82500D02*
X715000Y87500D01*
X720000Y87500D01*
X720000Y82500D01*
X715000Y82500D01*
D02*G37*
G36*
X722500Y92500D02*
X722500Y87500D01*
X717500Y87500D01*
X717500Y92500D01*
X722500Y92500D01*
D02*G37*
G36*
X690000Y80000D02*
X690000Y92500D01*
X700000Y92500D01*
X700000Y80000D01*
X690000Y80000D01*
D02*G37*
G36*
X687500Y85000D02*
X687500Y90000D01*
X695000Y90000D01*
X695000Y85000D01*
X687500Y85000D01*
D02*G37*
G36*
X685000Y100000D02*
X685000Y87500D01*
X682500Y87500D01*
X682500Y100000D01*
X685000Y100000D01*
D02*G37*
G36*
X682500Y102500D02*
X682500Y90000D01*
X680000Y90000D01*
X680000Y102500D01*
X682500Y102500D01*
D02*G37*
G36*
X687500Y100000D02*
X687500Y97500D01*
X680000Y97500D01*
X680000Y100000D01*
X687500Y100000D01*
D02*G37*
G36*
X677500Y95000D02*
X677500Y120000D01*
X687500Y120000D01*
X687500Y95000D01*
X677500Y95000D01*
D02*G37*
G36*
X677500Y117500D02*
X677500Y127500D01*
X687500Y127500D01*
X687500Y117500D01*
X677500Y117500D01*
D02*G37*
G36*
X682500Y125000D02*
X682500Y132500D01*
X687500Y132500D01*
X687500Y125000D01*
X682500Y125000D01*
D02*G37*
G36*
X707500Y107500D02*
X707500Y132500D01*
X735000Y132500D01*
X735000Y107500D01*
X707500Y107500D01*
D02*G37*
G36*
X730000Y107500D02*
X730000Y132500D01*
X747500Y132500D01*
X747500Y107500D01*
X730000Y107500D01*
D02*G37*
G36*
X742500Y130000D02*
X742500Y135000D01*
X747500Y135000D01*
X747500Y130000D01*
X742500Y130000D01*
D02*G37*
G36*
X757500Y147500D02*
X757500Y155000D01*
X782500Y155000D01*
X782500Y147500D01*
X757500Y147500D01*
D02*G37*
G36*
X767500Y165000D02*
X767500Y175000D01*
X787500Y175000D01*
X787500Y165000D01*
X767500Y165000D01*
D02*G37*
G36*
X762500Y167500D02*
X762500Y175000D01*
X772500Y175000D01*
X772500Y167500D01*
X762500Y167500D01*
D02*G37*
G36*
X760000Y172500D02*
X760000Y175000D01*
X767500Y175000D01*
X767500Y172500D01*
X760000Y172500D01*
D02*G37*
G36*
X792500Y170000D02*
X792500Y157500D01*
X787500Y157500D01*
X787500Y170000D01*
X792500Y170000D01*
D02*G37*
G36*
X785000Y167500D02*
X785000Y172500D01*
X790000Y172500D01*
X790000Y167500D01*
X785000Y167500D01*
D02*G37*
G36*
X790000Y167500D02*
X790000Y162500D01*
X785000Y162500D01*
X785000Y167500D01*
X790000Y167500D01*
D02*G37*
G36*
X190000Y92500D02*
X190000Y107500D01*
X202500Y107500D01*
X202500Y92500D01*
X190000Y92500D01*
D02*G37*
G36*
X200000Y87500D02*
X200000Y107500D01*
X215000Y107500D01*
X215000Y87500D01*
X200000Y87500D01*
D02*G37*
G36*
X187500Y95000D02*
X187500Y107500D01*
X200000Y107500D01*
X200000Y95000D01*
X187500Y95000D01*
D02*G37*
G36*
X192500Y87500D02*
X192500Y95000D01*
X200000Y95000D01*
X200000Y87500D01*
X192500Y87500D01*
D02*G37*
G36*
X207500Y105000D02*
X207500Y112500D01*
X215000Y112500D01*
X215000Y105000D01*
X207500Y105000D01*
D02*G37*
G36*
X55000Y95000D02*
X55000Y140000D01*
X85000Y140000D01*
X85000Y95000D01*
X55000Y95000D01*
D02*G37*
G36*
X65000Y87500D02*
X65000Y100000D01*
X85000Y100000D01*
X85000Y87500D01*
X65000Y87500D01*
D02*G37*
G36*
X77500Y102500D02*
X77500Y120000D01*
X100000Y120000D01*
X100000Y102500D01*
X77500Y102500D01*
D02*G37*
G36*
X85000Y97500D02*
X85000Y105000D01*
X95000Y105000D01*
X95000Y97500D01*
X85000Y97500D01*
D02*G37*
G36*
X92500Y100000D02*
X92500Y105000D01*
X97500Y105000D01*
X97500Y100000D01*
X92500Y100000D01*
D02*G37*
G36*
X90000Y100000D02*
X90000Y92500D01*
X82500Y92500D01*
X82500Y100000D01*
X90000Y100000D01*
D02*G37*
G36*
X85000Y90000D02*
X85000Y95000D01*
X90000Y95000D01*
X90000Y90000D01*
X85000Y90000D01*
D02*G37*
G36*
X92500Y100000D02*
X92500Y95000D01*
X87500Y95000D01*
X87500Y100000D01*
X92500Y100000D01*
D02*G37*
G36*
X60000Y87500D02*
X60000Y100000D01*
X70000Y100000D01*
X70000Y87500D01*
X60000Y87500D01*
D02*G37*
G36*
X57500Y92500D02*
X57500Y97500D01*
X65000Y97500D01*
X65000Y92500D01*
X57500Y92500D01*
D02*G37*
G36*
X55000Y107500D02*
X55000Y95000D01*
X52500Y95000D01*
X52500Y107500D01*
X55000Y107500D01*
D02*G37*
G36*
X52500Y110000D02*
X52500Y97500D01*
X50000Y97500D01*
X50000Y110000D01*
X52500Y110000D01*
D02*G37*
G36*
X57500Y107500D02*
X57500Y105000D01*
X50000Y105000D01*
X50000Y107500D01*
X57500Y107500D01*
D02*G37*
G36*
X47500Y102500D02*
X47500Y127500D01*
X57500Y127500D01*
X57500Y102500D01*
X47500Y102500D01*
D02*G37*
G36*
X47500Y125000D02*
X47500Y135000D01*
X57500Y135000D01*
X57500Y125000D01*
X47500Y125000D01*
D02*G37*
G36*
X52500Y132500D02*
X52500Y140000D01*
X57500Y140000D01*
X57500Y132500D01*
X52500Y132500D01*
D02*G37*
G36*
X77500Y115000D02*
X77500Y140000D01*
X105000Y140000D01*
X105000Y115000D01*
X77500Y115000D01*
D02*G37*
G36*
X100000Y115000D02*
X100000Y140000D01*
X117500Y140000D01*
X117500Y115000D01*
X100000Y115000D01*
D02*G37*
G36*
X112500Y137500D02*
X112500Y142500D01*
X117500Y142500D01*
X117500Y137500D01*
X112500Y137500D01*
D02*G37*
G36*
X127500Y155000D02*
X127500Y162500D01*
X152500Y162500D01*
X152500Y155000D01*
X127500Y155000D01*
D02*G37*
G36*
X137500Y172500D02*
X137500Y182500D01*
X157500Y182500D01*
X157500Y172500D01*
X137500Y172500D01*
D02*G37*
G36*
X132500Y175000D02*
X132500Y182500D01*
X142500Y182500D01*
X142500Y175000D01*
X132500Y175000D01*
D02*G37*
G36*
X130000Y180000D02*
X130000Y182500D01*
X137500Y182500D01*
X137500Y180000D01*
X130000Y180000D01*
D02*G37*
G36*
X162500Y177500D02*
X162500Y165000D01*
X157500Y165000D01*
X157500Y177500D01*
X162500Y177500D01*
D02*G37*
G36*
X155000Y175000D02*
X155000Y180000D01*
X160000Y180000D01*
X160000Y175000D01*
X155000Y175000D01*
D02*G37*
G36*
X160000Y175000D02*
X160000Y170000D01*
X155000Y170000D01*
X155000Y175000D01*
X160000Y175000D01*
D02*G37*
M02*
