# Supplementary material for: Using Voice Coils to Actuate Modular Soft Robots: Wormbot, an Example
Source: Soft Robot. 2016 Dec 1;3(4):198–204. doi: 10.1089/soro.2016.0009 (PMC5180079; doi:10.1089/soro.2016.0009)
Supplement: Supplemental data [file Supp_Data.zip › Supplemental Information/PCB Schematics/Tripple Driver/gerber/XGerber/NEW.Drill]

M48
METRIC
T1F00S00C0.700
T2F00S00C0.800
T3F00S00C0.850
T4F00S00C1.000
%
M71
T1
X141.6050Y28.5750
X146.6850Y28.5750
X220.9800Y27.3050
X226.0600Y27.3050
X60.9600Y29.2100
X66.0400Y29.2100
T2
X127.6350Y36.8300
X127.6350Y34.2900
X127.6350Y31.7500
X127.6350Y29.2100
X127.6350Y26.6700
X127.6350Y24.1300
X127.6350Y21.5900
X127.6350Y19.0500
X127.6350Y16.5100
X127.6350Y13.9700
X135.2550Y13.9700
X135.2550Y16.5100
X135.2550Y19.0500
X135.2550Y21.5900
X135.2550Y24.1300
X135.2550Y26.6700
X135.2550Y29.2100
X135.2550Y31.7500
X135.2550Y34.2900
X135.2550Y36.8300
X157.4800Y19.0500
X149.8600Y19.0500
X149.8600Y24.1300
X157.4800Y24.1300
X144.7800Y21.5900
X142.2400Y21.5900
X145.4150Y13.9700
X147.9550Y13.9700
X113.0300Y45.7200
X113.0300Y40.6400
X119.3800Y28.5750
X116.8400Y28.5750
X119.3800Y15.8750
X116.8400Y15.8750
X113.6650Y58.4200
X137.7950Y59.0550
X100.3300Y46.3550
X97.7900Y27.9400
X120.6500Y45.7200
X154.3050Y50.1650
X154.3050Y47.6250
X145.4150Y50.1650
X145.4150Y47.6250
X136.5250Y50.1650
X136.5250Y47.6250
X215.9000Y48.8950
X215.9000Y46.3550
X224.7900Y48.8950
X224.7900Y46.3550
X233.6800Y48.8950
X233.6800Y46.3550
X200.0250Y44.4500
X177.1650Y26.6700
X217.1700Y57.7850
X193.0400Y57.1500
X198.7550Y14.6050
X196.2150Y14.6050
X198.7550Y27.3050
X196.2150Y27.3050
X192.4050Y44.4500
X192.4050Y39.3700
X224.7900Y12.7000
X227.3300Y12.7000
X224.1550Y20.3200
X221.6150Y20.3200
X229.2350Y22.8600
X236.8550Y22.8600
X236.8550Y17.7800
X229.2350Y17.7800
X207.0100Y35.5600
X207.0100Y33.0200
X207.0100Y30.4800
X207.0100Y27.9400
X207.0100Y25.4000
X207.0100Y22.8600
X207.0100Y20.3200
X207.0100Y17.7800
X207.0100Y15.2400
X207.0100Y12.7000
X214.6300Y12.7000
X214.6300Y15.2400
X214.6300Y17.7800
X214.6300Y20.3200
X214.6300Y22.8600
X214.6300Y25.4000
X214.6300Y27.9400
X214.6300Y30.4800
X214.6300Y33.0200
X214.6300Y35.5600
X55.8800Y50.8000
X55.8800Y48.2600
X64.7700Y50.8000
X64.7700Y48.2600
X73.6600Y50.8000
X73.6600Y48.2600
X40.0050Y46.3550
X17.7800Y29.2100
X19.6850Y46.9900
X57.1500Y59.6900
X33.0200Y59.0550
X38.7350Y16.5100
X36.1950Y16.5100
X38.7350Y29.2100
X36.1950Y29.2100
X32.3850Y46.3550
X32.3850Y41.2750
X64.7700Y14.6050
X67.3100Y14.6050
X64.1350Y22.2250
X61.5950Y22.2250
X69.2150Y24.7650
X76.8350Y24.7650
X76.8350Y19.6850
X69.2150Y19.6850
X46.9900Y37.4650
X46.9900Y34.9250
X46.9900Y32.3850
X46.9900Y29.8450
X46.9900Y27.3050
X46.9900Y24.7650
X46.9900Y22.2250
X46.9900Y19.6850
X46.9900Y17.1450
X46.9900Y14.6050
X54.6100Y14.6050
X54.6100Y17.1450
X54.6100Y19.6850
X54.6100Y22.2250
X54.6100Y24.7650
X54.6100Y27.3050
X54.6100Y29.8450
X54.6100Y32.3850
X54.6100Y34.9250
X54.6100Y37.4650
T3
X119.3800Y38.7350
X121.9200Y38.7350
X198.7550Y37.4650
X201.2950Y37.4650
X38.7350Y39.3700
X41.2750Y39.3700
T4
X102.2350Y34.9250
X114.9350Y34.9250
X102.2350Y21.5900
X114.9350Y21.5900
X87.6300Y58.4200
X98.4250Y58.4200
X106.0450Y58.4200
X92.7100Y25.4000
X92.7100Y40.6400
X92.7100Y48.2600
X92.7100Y33.0200
X130.1750Y59.0550
X140.3350Y34.9250
X145.4150Y59.0550
X156.8450Y34.2900
X144.1450Y34.2900
X156.8450Y38.1000
X144.1450Y38.1000
X156.8450Y41.9100
X144.1450Y41.9100
X128.2700Y51.4350
X157.4800Y29.2100
X122.5550Y53.3400
X127.0000Y44.4500
X206.3750Y43.1800
X201.9300Y52.0700
X236.8550Y27.9400
X207.6450Y50.1650
X236.2200Y40.6400
X223.5200Y40.6400
X236.2200Y36.8300
X223.5200Y36.8300
X236.2200Y33.0200
X223.5200Y33.0200
X224.7900Y57.7850
X219.7100Y33.6550
X209.5500Y57.7850
X172.0850Y31.7500
X172.0850Y46.9900
X172.0850Y39.3700
X172.0850Y24.1300
X185.4200Y57.1500
X177.8000Y57.1500
X167.0050Y57.1500
X181.6100Y20.3200
X194.3100Y20.3200
X181.6100Y33.6550
X194.3100Y33.6550
X46.3550Y45.0850
X41.9100Y53.9750
X76.8350Y29.8450
X47.6250Y52.0700
X76.2000Y42.5450
X63.5000Y42.5450
X76.2000Y38.7350
X63.5000Y38.7350
X76.2000Y34.9250
X63.5000Y34.9250
X64.7700Y59.6900
X59.6900Y35.5600
X49.5300Y59.6900
X12.0650Y33.6550
X12.0650Y48.8950
X12.0650Y41.2750
X12.0650Y26.0350
X25.4000Y59.0550
X17.7800Y59.0550
X6.9850Y59.0550
X21.5900Y22.2250
X34.2900Y22.2250
X21.5900Y35.5600
X34.2900Y35.5600
X4.4450Y4.4450
X241.9350Y4.4450
X243.2050Y59.6900
X3.8100Y60.9600
M30
