# Supplementary material for: Using Voice Coils to Actuate Modular Soft Robots: Wormbot, an Example
Source: Soft Robot. 2016 Dec 1;3(4):198–204. doi: 10.1089/soro.2016.0009 (PMC5180079; doi:10.1089/soro.2016.0009)
Supplement: Supplemental data [file Supp_Data.zip › Supplemental Information/PCB Schematics/Tripple Driver/gerber/XGerber/NEW.PosiTop]

%FSLAX35Y35*%
%MOIN*%
%IN21=Placementprinttop(X.PosiTop)*%
%ADD10C,0.00591*%
%ADD11C,0.00409*%
%ADD12C,0.00768*%
%ADD13C,0.00787*%
%ADD14C,0.01024*%
%ADD15C,0.01181*%
%ADD16C,0.03600*%
%ADD17C,0.03937*%
%ADD18C,0.06600*%
%ADD19C,0.08600*%
%ADD20C,0.15811*%
%ADD21C,0.18028*%
%AMR_22*21,1,0.01500,0.10000,0,0,0.000*%
%ADD22R_22*%
%AMR_23*21,1,0.02500,0.12500,0,0,0.000*%
%ADD23R_23*%
%AMR_24*21,1,0.05000,0.05000,0,0,0.000*%
%ADD24R_24*%
%AMR_25*21,1,0.05000,0.07500,0,0,0.000*%
%ADD25R_25*%
%AMR_26*21,1,0.05000,0.09843,0,0,270.000*%
%ADD26R_26*%
%AMR_27*21,1,0.05000,0.12500,0,0,0.000*%
%ADD27R_27*%
%AMR_28*21,1,0.07500,0.02500,0,0,0.000*%
%ADD28R_28*%
%AMR_29*21,1,0.07500,0.05000,0,0,0.000*%
%ADD29R_29*%
%AMR_30*21,1,0.07500,0.07500,0,0,0.000*%
%ADD30R_30*%
%AMR_31*21,1,0.10000,0.07500,0,0,0.000*%
%ADD31R_31*%
%AMR_32*21,1,0.10000,0.10000,0,0,0.000*%
%ADD32R_32*%
%AMR_33*21,1,0.10000,0.12500,0,0,0.000*%
%ADD33R_33*%
%AMR_34*21,1,0.10000,0.19685,0,0,0.000*%
%ADD34R_34*%
%AMR_35*21,1,0.12500,0.12500,0,0,0.000*%
%ADD35R_35*%
%AMR_36*21,1,0.12500,0.15000,0,0,0.000*%
%ADD36R_36*%
%AMR_37*21,1,0.15000,0.19685,0,0,0.000*%
%ADD37R_37*%
%AMR_38*21,1,0.17500,0.19685,0,0,0.000*%
%ADD38R_38*%
%AMR_39*21,1,0.19685,0.07500,0,0,0.000*%
%ADD39R_39*%
%AMR_40*21,1,0.19685,0.10000,0,0,0.000*%
%ADD40R_40*%
%AMR_41*21,1,0.19685,0.12500,0,0,0.000*%
%ADD41R_41*%
%AMR_42*21,1,0.19685,0.17500,0,0,0.000*%
%ADD42R_42*%
%AMR_43*21,1,0.19685,0.19685,0,0,0.000*%
%ADD43R_43*%
%AMOCT_44*4,1,8,0.027559,0.013780,0.013780,0.027559,-0.013780,0.027559,-0.027559,0.013780,-0.027559,-0.013780,-0.013780,-0.027559,0.013780,-0.027559,0.027559,-0.013780,0.027559,0.013780,0.000*%
%ADD44OCT_44*%
%AMOCT_45*4,1,8,0.027559,0.013780,0.013780,0.027559,-0.013780,0.027559,-0.027559,0.013780,-0.027559,-0.013780,-0.013780,-0.027559,0.013780,-0.027559,0.027559,-0.013780,0.027559,0.013780,180.000*%
%ADD45OCT_45*%
%AMOCT_46*4,1,8,0.031496,0.015748,0.015748,0.031496,-0.015748,0.031496,-0.031496,0.015748,-0.031496,-0.015748,-0.015748,-0.031496,0.015748,-0.031496,0.031496,-0.015748,0.031496,0.015748,0.000*%
%ADD46OCT_46*%
%AMOCT_47*4,1,8,0.035433,0.017717,0.017717,0.035433,-0.017717,0.035433,-0.035433,0.017717,-0.035433,-0.017717,-0.017717,-0.035433,0.017717,-0.035433,0.035433,-0.017717,0.035433,0.017717,0.000*%
%ADD47OCT_47*%
%AMOCT_48*4,1,8,0.035433,0.017717,0.017717,0.035433,-0.017717,0.035433,-0.035433,0.017717,-0.035433,-0.017717,-0.017717,-0.035433,0.017717,-0.035433,0.035433,-0.017717,0.035433,0.017717,180.000*%
%ADD48OCT_48*%
%AMOCT_49*4,1,8,0.035433,0.017717,0.017717,0.035433,-0.017717,0.035433,-0.035433,0.017717,-0.035433,-0.017717,-0.017717,-0.035433,0.017717,-0.035433,0.035433,-0.017717,0.035433,0.017717,270.000*%
%ADD49OCT_49*%
%AMOCT_50*4,1,8,0.039370,0.019685,0.019685,0.039370,-0.019685,0.039370,-0.039370,0.019685,-0.039370,-0.019685,-0.019685,-0.039370,0.019685,-0.039370,0.039370,-0.019685,0.039370,0.019685,0.000*%
%ADD50OCT_50*%
%AMOCT_51*4,1,8,0.039370,0.019685,0.019685,0.039370,-0.019685,0.039370,-0.039370,0.019685,-0.039370,-0.019685,-0.019685,-0.039370,0.019685,-0.039370,0.039370,-0.019685,0.039370,0.019685,180.000*%
%ADD51OCT_51*%
%AMO_52*20,1,0.05000,-0.02421,0.00000,0.02421,0.00000,0*1,1,0.05000,-0.02421,0.00000*1,1,0.05000,0.02421,0.00000*%
%ADD52O_52*%
G54D11*
X443602Y239342D02*
X443507Y239696D01*
X443248Y239956D01*
X442893Y240051D01*
X442539Y239956D01*
X442279Y239696D01*
X442185Y239342D01*
X442200Y239342D02*
X442200Y237893D01*
X442185Y237893D02*
X442279Y237539D01*
X442539Y237279D01*
X442893Y237185D01*
X443248Y237279D01*
X443507Y237539D01*
X443602Y237893D01*
X444342Y237200D02*
X444342Y240035D01*
X445318Y238051D01*
X446326Y240035D01*
X446326Y237200D01*
X447051Y237200D02*
X447051Y238618D01*
X447744Y238618D01*
X447744Y238633D02*
X448098Y238728D01*
X448357Y238988D01*
X448452Y239342D01*
X448357Y239696D01*
X448098Y239956D01*
X447744Y240051D01*
X447744Y240035D02*
X447051Y240035D01*
X447051Y238618D01*
X449192Y239468D02*
X449759Y240035D01*
X449759Y237200D01*
X440000Y217267D02*
X440566Y217834D01*
X440566Y215000D01*
X441291Y215000D02*
X442708Y217834D01*
X441291Y217834D02*
X442708Y215000D01*
X444566Y217267D02*
X444566Y215566D01*
X444566Y217267D02*
X444458Y217600D01*
X444175Y217806D01*
X443824Y217806D01*
X443541Y217600D01*
X443433Y217267D01*
X443433Y215566D02*
X443433Y217267D01*
X443433Y215566D02*
X443541Y215233D01*
X443824Y215027D01*
X444175Y215027D01*
X444458Y215233D01*
X444566Y215566D01*
X445291Y217267D02*
X445858Y217834D01*
X445858Y215000D01*
X538602Y241842D02*
X538507Y242196D01*
X538248Y242456D01*
X537893Y242551D01*
X537539Y242456D01*
X537279Y242196D01*
X537185Y241842D01*
X537200Y241842D02*
X537200Y240393D01*
X537185Y240393D02*
X537279Y240039D01*
X537539Y239779D01*
X537893Y239685D01*
X538248Y239779D01*
X538507Y240039D01*
X538602Y240393D01*
X539342Y239700D02*
X539342Y242535D01*
X540318Y240551D01*
X541326Y242535D01*
X541326Y239700D01*
X542051Y239700D02*
X542051Y241118D01*
X542744Y241118D01*
X542744Y241133D02*
X543098Y241228D01*
X543357Y241488D01*
X543452Y241842D01*
X543357Y242196D01*
X543098Y242456D01*
X542744Y242551D01*
X542744Y242535D02*
X542051Y242535D01*
X542051Y241118D01*
X544287Y239952D02*
X544567Y239733D01*
X544923Y239724D01*
X545215Y239929D01*
X545326Y240267D01*
X545326Y240834D01*
X545218Y241167D01*
X544935Y241373D01*
X544584Y241373D01*
X544301Y241167D01*
X544192Y240834D01*
X544192Y242535D01*
X545326Y242535D01*
X535000Y219767D02*
X535566Y220334D01*
X535566Y217500D01*
X536291Y217500D02*
X537708Y220334D01*
X536291Y220334D02*
X537708Y217500D01*
X539566Y219767D02*
X539566Y218066D01*
X539566Y219767D02*
X539458Y220100D01*
X539175Y220306D01*
X538824Y220306D01*
X538541Y220100D01*
X538433Y219767D01*
X538433Y218066D02*
X538433Y219767D01*
X538433Y218066D02*
X538541Y217733D01*
X538824Y217527D01*
X539175Y217527D01*
X539458Y217733D01*
X539566Y218066D01*
X540291Y219767D02*
X540858Y220334D01*
X540858Y217500D01*
X391102Y191842D02*
X391007Y192196D01*
X390748Y192456D01*
X390393Y192551D01*
X390039Y192456D01*
X389779Y192196D01*
X389685Y191842D01*
X389700Y191842D02*
X389700Y190393D01*
X389685Y190393D02*
X389779Y190039D01*
X390039Y189779D01*
X390393Y189685D01*
X390748Y189779D01*
X391007Y190039D01*
X391102Y190393D01*
X391842Y189700D02*
X391842Y192535D01*
X392818Y190551D01*
X393826Y192535D01*
X393826Y189700D01*
X394551Y189700D02*
X394551Y191118D01*
X395244Y191118D01*
X395244Y191133D02*
X395598Y191228D01*
X395857Y191488D01*
X395952Y191842D01*
X395857Y192196D01*
X395598Y192456D01*
X395244Y192551D01*
X395244Y192535D02*
X394551Y192535D01*
X394551Y191118D01*
X396692Y192125D02*
X396692Y192535D01*
X397826Y192535D01*
X396976Y189700D01*
X387500Y169767D02*
X388066Y170334D01*
X388066Y167500D01*
X388791Y167500D02*
X390208Y170334D01*
X388791Y170334D02*
X390208Y167500D01*
X392066Y169767D02*
X392066Y168066D01*
X392066Y169767D02*
X391958Y170100D01*
X391675Y170306D01*
X391324Y170306D01*
X391041Y170100D01*
X390933Y169767D01*
X390933Y168066D02*
X390933Y169767D01*
X390933Y168066D02*
X391041Y167733D01*
X391324Y167527D01*
X391675Y167527D01*
X391958Y167733D01*
X392066Y168066D01*
X392791Y169767D02*
X393358Y170334D01*
X393358Y167500D01*
X381102Y119342D02*
X381007Y119696D01*
X380748Y119956D01*
X380393Y120051D01*
X380039Y119956D01*
X379779Y119696D01*
X379685Y119342D01*
X379700Y119342D02*
X379700Y117893D01*
X379685Y117893D02*
X379779Y117539D01*
X380039Y117279D01*
X380393Y117185D01*
X380748Y117279D01*
X381007Y117539D01*
X381102Y117893D01*
X381842Y117200D02*
X381842Y120035D01*
X382818Y118051D01*
X383826Y120035D01*
X383826Y117200D01*
X384551Y117200D02*
X384551Y118618D01*
X385244Y118618D01*
X385244Y118633D02*
X385598Y118728D01*
X385857Y118988D01*
X385952Y119342D01*
X385857Y119696D01*
X385598Y119956D01*
X385244Y120051D01*
X385244Y120035D02*
X384551Y120035D01*
X384551Y118618D01*
X387826Y118177D02*
X387826Y117767D01*
X387826Y118177D02*
X387718Y118510D01*
X387435Y118716D01*
X387084Y118716D01*
X386801Y118510D01*
X386692Y118177D01*
X386692Y117767D02*
X386692Y118177D01*
X386692Y117767D02*
X386801Y117434D01*
X387084Y117228D01*
X387435Y117228D01*
X387718Y117434D01*
X387826Y117767D01*
X387826Y119468D02*
X387826Y119342D01*
X387826Y119468D02*
X387718Y119801D01*
X387435Y120007D01*
X387084Y120007D01*
X386801Y119801D01*
X386692Y119468D01*
X386692Y119342D02*
X386692Y119468D01*
X386692Y119342D02*
X386801Y119009D01*
X387084Y118803D01*
X387435Y118803D01*
X387718Y119009D01*
X387826Y119342D01*
X377500Y97267D02*
X378066Y97834D01*
X378066Y95000D01*
X378791Y95000D02*
X380208Y97834D01*
X378791Y97834D02*
X380208Y95000D01*
X382066Y97267D02*
X382066Y95566D01*
X382066Y97267D02*
X381958Y97600D01*
X381675Y97806D01*
X381324Y97806D01*
X381041Y97600D01*
X380933Y97267D01*
X380933Y95566D02*
X380933Y97267D01*
X380933Y95566D02*
X381041Y95233D01*
X381324Y95027D01*
X381675Y95027D01*
X381958Y95233D01*
X382066Y95566D01*
X382791Y97267D02*
X383358Y97834D01*
X383358Y95000D01*
X471102Y189342D02*
X471007Y189696D01*
X470748Y189956D01*
X470393Y190051D01*
X470039Y189956D01*
X469779Y189696D01*
X469685Y189342D01*
X469700Y189342D02*
X469700Y187893D01*
X469685Y187893D02*
X469779Y187539D01*
X470039Y187279D01*
X470393Y187185D01*
X470748Y187279D01*
X471007Y187539D01*
X471102Y187893D01*
X471842Y187200D02*
X471842Y190035D01*
X472818Y188051D01*
X473826Y190035D01*
X473826Y187200D01*
X474551Y187200D02*
X474551Y188618D01*
X475244Y188618D01*
X475244Y188633D02*
X475598Y188728D01*
X475857Y188988D01*
X475952Y189342D01*
X475857Y189696D01*
X475598Y189956D01*
X475244Y190051D01*
X475244Y190035D02*
X474551Y190035D01*
X474551Y188618D01*
X476692Y189468D02*
X477259Y190035D01*
X477259Y187200D01*
X477984Y189468D02*
X478551Y190035D01*
X478551Y187200D01*
X467500Y167267D02*
X468066Y167834D01*
X468066Y165000D01*
X468791Y165000D02*
X470208Y167834D01*
X468791Y167834D02*
X470208Y165000D01*
X472066Y167267D02*
X472066Y165566D01*
X472066Y167267D02*
X471958Y167600D01*
X471675Y167806D01*
X471324Y167806D01*
X471041Y167600D01*
X470933Y167267D01*
X470933Y165566D02*
X470933Y167267D01*
X470933Y165566D02*
X471041Y165233D01*
X471324Y165027D01*
X471675Y165027D01*
X471958Y165233D01*
X472066Y165566D01*
X472791Y167267D02*
X473358Y167834D01*
X473358Y165000D01*
X341118Y240035D02*
X341118Y237893D01*
X339685Y237893D02*
X339779Y237539D01*
X340039Y237279D01*
X340393Y237185D01*
X340748Y237279D01*
X341007Y237539D01*
X341102Y237893D01*
X341842Y239468D02*
X342409Y240035D01*
X342409Y237200D01*
X340000Y220000D02*
X340000Y221417D01*
X340692Y221417D01*
X340692Y221433D02*
X341047Y221528D01*
X341306Y221787D01*
X341401Y222141D01*
X341306Y222496D01*
X341047Y222755D01*
X340692Y222850D01*
X340692Y222834D02*
X340000Y222834D01*
X340000Y221417D01*
X342141Y220000D02*
X342141Y221984D01*
X342141Y222551D02*
X342141Y222834D01*
X342866Y220000D02*
X342866Y221858D01*
X344000Y221259D02*
X343891Y221593D01*
X343608Y221799D01*
X343257Y221799D01*
X342974Y221593D01*
X342866Y221259D01*
X344000Y221259D02*
X344000Y220000D01*
X344724Y220000D02*
X344724Y221417D01*
X346141Y221417D01*
X344724Y221417D02*
X344724Y222834D01*
X346141Y222834D02*
X346141Y220000D01*
X346866Y220976D02*
X348000Y220976D01*
X348000Y221259D01*
X347891Y221593D01*
X347608Y221799D01*
X347257Y221799D01*
X346974Y221593D01*
X346866Y221259D01*
X346866Y220566D01*
X346952Y220265D01*
X347186Y220055D01*
X347496Y220002D01*
X347786Y220122D01*
X347968Y220377D01*
X349858Y221259D02*
X349749Y221593D01*
X349466Y221799D01*
X349116Y221799D01*
X348832Y221593D01*
X348724Y221259D01*
X349417Y220850D02*
X349632Y220899D01*
X349793Y221049D01*
X349858Y221259D01*
X349417Y220850D02*
X349133Y220850D01*
X349133Y220834D02*
X348883Y220753D01*
X348729Y220540D01*
X348729Y220278D01*
X348883Y220065D01*
X349133Y219984D01*
X349133Y220000D02*
X349417Y220000D01*
X349632Y220049D01*
X349793Y220198D01*
X349858Y220409D01*
X349858Y221259D02*
X349858Y220283D01*
X350141Y220000D01*
X352000Y222834D02*
X352000Y220000D01*
X352000Y221259D02*
X351891Y221593D01*
X351608Y221799D01*
X351257Y221799D01*
X350974Y221593D01*
X350866Y221259D01*
X350866Y220566D01*
X350974Y220233D01*
X351257Y220027D01*
X351608Y220027D01*
X351891Y220233D01*
X352000Y220566D01*
X352724Y220976D02*
X353858Y220976D01*
X353858Y221259D01*
X353749Y221593D01*
X353466Y221799D01*
X353116Y221799D01*
X352832Y221593D01*
X352724Y221259D01*
X352724Y220566D01*
X352811Y220265D01*
X353044Y220055D01*
X353354Y220002D01*
X353644Y220122D01*
X353826Y220377D01*
X354582Y220000D02*
X354582Y221858D01*
X355307Y221732D02*
X355086Y221845D01*
X354839Y221816D01*
X354650Y221656D01*
X354582Y221417D01*
X358708Y219779D02*
X356031Y219779D01*
X359433Y222267D02*
X360000Y222834D01*
X360000Y220000D01*
X360724Y220000D02*
X361858Y221858D01*
X360724Y221858D02*
X361858Y220000D01*
X363716Y222267D02*
X363716Y220566D01*
X363716Y222267D02*
X363608Y222600D01*
X363324Y222806D01*
X362974Y222806D01*
X362690Y222600D01*
X362582Y222267D01*
X362582Y220566D02*
X362582Y222267D01*
X362582Y220566D02*
X362690Y220233D01*
X362974Y220027D01*
X363324Y220027D01*
X363608Y220233D01*
X363716Y220566D01*
X364440Y222267D02*
X365007Y222834D01*
X365007Y220000D01*
X368409Y219779D02*
X365732Y219779D01*
X370535Y222141D02*
X370440Y222496D01*
X370181Y222755D01*
X369826Y222850D01*
X369472Y222755D01*
X369213Y222496D01*
X369118Y222141D01*
X369133Y222141D02*
X369133Y220692D01*
X369118Y220692D02*
X369213Y220338D01*
X369472Y220079D01*
X369826Y219984D01*
X370181Y220079D01*
X370440Y220338D01*
X370535Y220692D01*
X370551Y220692D02*
X370551Y221417D01*
X369826Y221417D01*
X373952Y219779D02*
X371275Y219779D01*
X375811Y222267D02*
X375702Y222600D01*
X375419Y222806D01*
X375068Y222806D01*
X374785Y222600D01*
X374677Y222267D01*
X375811Y222267D02*
X374677Y220000D01*
X375811Y220000D01*
X376535Y220000D02*
X376818Y220000D01*
X376566Y219433D01*
X377637Y220251D02*
X377918Y220032D01*
X378274Y220023D01*
X378565Y220228D01*
X378677Y220566D01*
X378677Y221133D01*
X378568Y221467D01*
X378285Y221673D01*
X377935Y221673D01*
X377651Y221467D01*
X377543Y221133D01*
X377543Y222834D01*
X378677Y222834D01*
X380251Y222834D02*
X379401Y220692D01*
X380535Y220692D01*
X380251Y221259D02*
X380251Y220000D01*
X383618Y240035D02*
X383618Y237893D01*
X382185Y237893D02*
X382279Y237539D01*
X382539Y237279D01*
X382893Y237185D01*
X383248Y237279D01*
X383507Y237539D01*
X383602Y237893D01*
X385476Y239468D02*
X385368Y239801D01*
X385084Y240007D01*
X384734Y240007D01*
X384450Y239801D01*
X384342Y239468D01*
X385476Y239468D02*
X384342Y237200D01*
X385476Y237200D01*
X382500Y220000D02*
X382500Y221417D01*
X383192Y221417D01*
X383192Y221433D02*
X383547Y221528D01*
X383806Y221787D01*
X383901Y222141D01*
X383806Y222496D01*
X383547Y222755D01*
X383192Y222850D01*
X383192Y222834D02*
X382500Y222834D01*
X382500Y221417D01*
X384641Y220000D02*
X384641Y221984D01*
X384641Y222551D02*
X384641Y222834D01*
X385366Y220000D02*
X385366Y221858D01*
X386500Y221259D02*
X386391Y221593D01*
X386108Y221799D01*
X385757Y221799D01*
X385474Y221593D01*
X385366Y221259D01*
X386500Y221259D02*
X386500Y220000D01*
X387224Y220000D02*
X387224Y221417D01*
X388641Y221417D01*
X387224Y221417D02*
X387224Y222834D01*
X388641Y222834D02*
X388641Y220000D01*
X389366Y220976D02*
X390500Y220976D01*
X390500Y221259D01*
X390391Y221593D01*
X390108Y221799D01*
X389757Y221799D01*
X389474Y221593D01*
X389366Y221259D01*
X389366Y220566D01*
X389452Y220265D01*
X389686Y220055D01*
X389996Y220002D01*
X390286Y220122D01*
X390468Y220377D01*
X392358Y221259D02*
X392249Y221593D01*
X391966Y221799D01*
X391616Y221799D01*
X391332Y221593D01*
X391224Y221259D01*
X391917Y220850D02*
X392132Y220899D01*
X392293Y221049D01*
X392358Y221259D01*
X391917Y220850D02*
X391633Y220850D01*
X391633Y220834D02*
X391383Y220753D01*
X391229Y220540D01*
X391229Y220278D01*
X391383Y220065D01*
X391633Y219984D01*
X391633Y220000D02*
X391917Y220000D01*
X392132Y220049D01*
X392293Y220198D01*
X392358Y220409D01*
X392358Y221259D02*
X392358Y220283D01*
X392641Y220000D01*
X394500Y222834D02*
X394500Y220000D01*
X394500Y221259D02*
X394391Y221593D01*
X394108Y221799D01*
X393757Y221799D01*
X393474Y221593D01*
X393366Y221259D01*
X393366Y220566D01*
X393474Y220233D01*
X393757Y220027D01*
X394108Y220027D01*
X394391Y220233D01*
X394500Y220566D01*
X395224Y220976D02*
X396358Y220976D01*
X396358Y221259D01*
X396249Y221593D01*
X395966Y221799D01*
X395616Y221799D01*
X395332Y221593D01*
X395224Y221259D01*
X395224Y220566D01*
X395311Y220265D01*
X395544Y220055D01*
X395854Y220002D01*
X396144Y220122D01*
X396326Y220377D01*
X397082Y220000D02*
X397082Y221858D01*
X397807Y221732D02*
X397586Y221845D01*
X397339Y221816D01*
X397150Y221656D01*
X397082Y221417D01*
X401208Y219779D02*
X398531Y219779D01*
X401933Y222267D02*
X402500Y222834D01*
X402500Y220000D01*
X403224Y220000D02*
X404358Y221858D01*
X403224Y221858D02*
X404358Y220000D01*
X406216Y222267D02*
X406216Y220566D01*
X406216Y222267D02*
X406108Y222600D01*
X405824Y222806D01*
X405474Y222806D01*
X405190Y222600D01*
X405082Y222267D01*
X405082Y220566D02*
X405082Y222267D01*
X405082Y220566D02*
X405190Y220233D01*
X405474Y220027D01*
X405824Y220027D01*
X406108Y220233D01*
X406216Y220566D01*
X406940Y222267D02*
X407507Y222834D01*
X407507Y220000D01*
X410909Y219779D02*
X408232Y219779D01*
X413035Y222141D02*
X412940Y222496D01*
X412681Y222755D01*
X412326Y222850D01*
X411972Y222755D01*
X411713Y222496D01*
X411618Y222141D01*
X411633Y222141D02*
X411633Y220692D01*
X411618Y220692D02*
X411713Y220338D01*
X411972Y220079D01*
X412326Y219984D01*
X412681Y220079D01*
X412940Y220338D01*
X413035Y220692D01*
X413051Y220692D02*
X413051Y221417D01*
X412326Y221417D01*
X416452Y219779D02*
X413775Y219779D01*
X418311Y222267D02*
X418202Y222600D01*
X417919Y222806D01*
X417568Y222806D01*
X417285Y222600D01*
X417177Y222267D01*
X418311Y222267D02*
X417177Y220000D01*
X418311Y220000D01*
X419035Y220000D02*
X419318Y220000D01*
X419066Y219433D01*
X420137Y220251D02*
X420418Y220032D01*
X420774Y220023D01*
X421065Y220228D01*
X421177Y220566D01*
X421177Y221133D01*
X421068Y221467D01*
X420785Y221673D01*
X420435Y221673D01*
X420151Y221467D01*
X420043Y221133D01*
X420043Y222834D01*
X421177Y222834D01*
X422751Y222834D02*
X421901Y220692D01*
X423035Y220692D01*
X422751Y221259D02*
X422751Y220000D01*
X413618Y240035D02*
X413618Y237893D01*
X412185Y237893D02*
X412279Y237539D01*
X412539Y237279D01*
X412893Y237185D01*
X413248Y237279D01*
X413507Y237539D01*
X413602Y237893D01*
X414342Y237767D02*
X414450Y237434D01*
X414734Y237228D01*
X415084Y237228D01*
X415368Y237434D01*
X415476Y237767D01*
X415476Y238177D02*
X415476Y237767D01*
X415476Y238177D02*
X415400Y238460D01*
X415192Y238668D01*
X414909Y238744D01*
X414751Y238744D02*
X414909Y238744D01*
X414751Y238744D01*
X414909Y238744D02*
X415198Y238829D01*
X415406Y239049D01*
X415476Y239342D01*
X415476Y239468D02*
X415476Y239342D01*
X415476Y239468D02*
X415368Y239801D01*
X415084Y240007D01*
X414734Y240007D01*
X414450Y239801D01*
X414342Y239468D01*
X412500Y220000D02*
X412500Y221417D01*
X413192Y221417D01*
X413192Y221433D02*
X413547Y221528D01*
X413806Y221787D01*
X413901Y222141D01*
X413806Y222496D01*
X413547Y222755D01*
X413192Y222850D01*
X413192Y222834D02*
X412500Y222834D01*
X412500Y221417D01*
X414641Y220000D02*
X414641Y221984D01*
X414641Y222551D02*
X414641Y222834D01*
X415366Y220000D02*
X415366Y221858D01*
X416500Y221259D02*
X416391Y221593D01*
X416108Y221799D01*
X415757Y221799D01*
X415474Y221593D01*
X415366Y221259D01*
X416500Y221259D02*
X416500Y220000D01*
X417224Y220000D02*
X417224Y221417D01*
X418641Y221417D01*
X417224Y221417D02*
X417224Y222834D01*
X418641Y222834D02*
X418641Y220000D01*
X419366Y220976D02*
X420500Y220976D01*
X420500Y221259D01*
X420391Y221593D01*
X420108Y221799D01*
X419757Y221799D01*
X419474Y221593D01*
X419366Y221259D01*
X419366Y220566D01*
X419452Y220265D01*
X419686Y220055D01*
X419996Y220002D01*
X420286Y220122D01*
X420468Y220377D01*
X422358Y221259D02*
X422249Y221593D01*
X421966Y221799D01*
X421616Y221799D01*
X421332Y221593D01*
X421224Y221259D01*
X421917Y220850D02*
X422132Y220899D01*
X422293Y221049D01*
X422358Y221259D01*
X421917Y220850D02*
X421633Y220850D01*
X421633Y220834D02*
X421383Y220753D01*
X421229Y220540D01*
X421229Y220278D01*
X421383Y220065D01*
X421633Y219984D01*
X421633Y220000D02*
X421917Y220000D01*
X422132Y220049D01*
X422293Y220198D01*
X422358Y220409D01*
X422358Y221259D02*
X422358Y220283D01*
X422641Y220000D01*
X424500Y222834D02*
X424500Y220000D01*
X424500Y221259D02*
X424391Y221593D01*
X424108Y221799D01*
X423757Y221799D01*
X423474Y221593D01*
X423366Y221259D01*
X423366Y220566D01*
X423474Y220233D01*
X423757Y220027D01*
X424108Y220027D01*
X424391Y220233D01*
X424500Y220566D01*
X425224Y220976D02*
X426358Y220976D01*
X426358Y221259D01*
X426249Y221593D01*
X425966Y221799D01*
X425616Y221799D01*
X425332Y221593D01*
X425224Y221259D01*
X425224Y220566D01*
X425311Y220265D01*
X425544Y220055D01*
X425854Y220002D01*
X426144Y220122D01*
X426326Y220377D01*
X427082Y220000D02*
X427082Y221858D01*
X427807Y221732D02*
X427586Y221845D01*
X427339Y221816D01*
X427150Y221656D01*
X427082Y221417D01*
X431208Y219779D02*
X428531Y219779D01*
X431933Y222267D02*
X432500Y222834D01*
X432500Y220000D01*
X433224Y220000D02*
X434358Y221858D01*
X433224Y221858D02*
X434358Y220000D01*
X436216Y222267D02*
X436216Y220566D01*
X436216Y222267D02*
X436108Y222600D01*
X435824Y222806D01*
X435474Y222806D01*
X435190Y222600D01*
X435082Y222267D01*
X435082Y220566D02*
X435082Y222267D01*
X435082Y220566D02*
X435190Y220233D01*
X435474Y220027D01*
X435824Y220027D01*
X436108Y220233D01*
X436216Y220566D01*
X436940Y222267D02*
X437507Y222834D01*
X437507Y220000D01*
X440909Y219779D02*
X438232Y219779D01*
X443035Y222141D02*
X442940Y222496D01*
X442681Y222755D01*
X442326Y222850D01*
X441972Y222755D01*
X441713Y222496D01*
X441618Y222141D01*
X441633Y222141D02*
X441633Y220692D01*
X441618Y220692D02*
X441713Y220338D01*
X441972Y220079D01*
X442326Y219984D01*
X442681Y220079D01*
X442940Y220338D01*
X443035Y220692D01*
X443051Y220692D02*
X443051Y221417D01*
X442326Y221417D01*
X446452Y219779D02*
X443775Y219779D01*
X448311Y222267D02*
X448202Y222600D01*
X447919Y222806D01*
X447568Y222806D01*
X447285Y222600D01*
X447177Y222267D01*
X448311Y222267D02*
X447177Y220000D01*
X448311Y220000D01*
X449035Y220000D02*
X449318Y220000D01*
X449066Y219433D01*
X450137Y220251D02*
X450418Y220032D01*
X450774Y220023D01*
X451065Y220228D01*
X451177Y220566D01*
X451177Y221133D01*
X451068Y221467D01*
X450785Y221673D01*
X450435Y221673D01*
X450151Y221467D01*
X450043Y221133D01*
X450043Y222834D01*
X451177Y222834D01*
X452751Y222834D02*
X451901Y220692D01*
X453035Y220692D01*
X452751Y221259D02*
X452751Y220000D01*
X361118Y110035D02*
X361118Y107893D01*
X359685Y107893D02*
X359779Y107539D01*
X360039Y107279D01*
X360393Y107185D01*
X360748Y107279D01*
X361007Y107539D01*
X361102Y107893D01*
X362692Y110035D02*
X361842Y107893D01*
X362976Y107893D01*
X362692Y108460D02*
X362692Y107200D01*
X360000Y90000D02*
X360000Y91417D01*
X360692Y91417D01*
X360692Y91433D02*
X361047Y91528D01*
X361306Y91787D01*
X361401Y92141D01*
X361306Y92496D01*
X361047Y92755D01*
X360692Y92850D01*
X360692Y92834D02*
X360000Y92834D01*
X360000Y91417D01*
X362141Y90000D02*
X362141Y91984D01*
X362141Y92551D02*
X362141Y92834D01*
X362866Y90000D02*
X362866Y91858D01*
X364000Y91259D02*
X363891Y91593D01*
X363608Y91799D01*
X363257Y91799D01*
X362974Y91593D01*
X362866Y91259D01*
X364000Y91259D02*
X364000Y90000D01*
X364724Y90000D02*
X364724Y91417D01*
X366141Y91417D01*
X364724Y91417D02*
X364724Y92834D01*
X366141Y92834D02*
X366141Y90000D01*
X366866Y90976D02*
X368000Y90976D01*
X368000Y91259D01*
X367891Y91593D01*
X367608Y91799D01*
X367257Y91799D01*
X366974Y91593D01*
X366866Y91259D01*
X366866Y90566D01*
X366952Y90265D01*
X367186Y90055D01*
X367496Y90002D01*
X367786Y90122D01*
X367968Y90377D01*
X369858Y91259D02*
X369749Y91593D01*
X369466Y91799D01*
X369116Y91799D01*
X368832Y91593D01*
X368724Y91259D01*
X369417Y90850D02*
X369632Y90899D01*
X369793Y91049D01*
X369858Y91259D01*
X369417Y90850D02*
X369133Y90850D01*
X369133Y90834D02*
X368883Y90753D01*
X368729Y90540D01*
X368729Y90278D01*
X368883Y90065D01*
X369133Y89984D01*
X369133Y90000D02*
X369417Y90000D01*
X369632Y90049D01*
X369793Y90198D01*
X369858Y90409D01*
X369858Y91259D02*
X369858Y90283D01*
X370141Y90000D01*
X372000Y92834D02*
X372000Y90000D01*
X372000Y91259D02*
X371891Y91593D01*
X371608Y91799D01*
X371257Y91799D01*
X370974Y91593D01*
X370866Y91259D01*
X370866Y90566D01*
X370974Y90233D01*
X371257Y90027D01*
X371608Y90027D01*
X371891Y90233D01*
X372000Y90566D01*
X372724Y90976D02*
X373858Y90976D01*
X373858Y91259D01*
X373749Y91593D01*
X373466Y91799D01*
X373116Y91799D01*
X372832Y91593D01*
X372724Y91259D01*
X372724Y90566D01*
X372811Y90265D01*
X373044Y90055D01*
X373354Y90002D01*
X373644Y90122D01*
X373826Y90377D01*
X374582Y90000D02*
X374582Y91858D01*
X375307Y91732D02*
X375086Y91845D01*
X374839Y91816D01*
X374650Y91656D01*
X374582Y91417D01*
X378708Y89779D02*
X376031Y89779D01*
X379433Y92267D02*
X380000Y92834D01*
X380000Y90000D01*
X380724Y90000D02*
X381858Y91858D01*
X380724Y91858D02*
X381858Y90000D01*
X383716Y92267D02*
X383716Y90566D01*
X383716Y92267D02*
X383608Y92600D01*
X383324Y92806D01*
X382974Y92806D01*
X382690Y92600D01*
X382582Y92267D01*
X382582Y90566D02*
X382582Y92267D01*
X382582Y90566D02*
X382690Y90233D01*
X382974Y90027D01*
X383324Y90027D01*
X383608Y90233D01*
X383716Y90566D01*
X384440Y92267D02*
X385007Y92834D01*
X385007Y90000D01*
X388409Y89779D02*
X385732Y89779D01*
X390535Y92141D02*
X390440Y92496D01*
X390181Y92755D01*
X389826Y92850D01*
X389472Y92755D01*
X389213Y92496D01*
X389118Y92141D01*
X389133Y92141D02*
X389133Y90692D01*
X389118Y90692D02*
X389213Y90338D01*
X389472Y90079D01*
X389826Y89984D01*
X390181Y90079D01*
X390440Y90338D01*
X390535Y90692D01*
X390551Y90692D02*
X390551Y91417D01*
X389826Y91417D01*
X393952Y89779D02*
X391275Y89779D01*
X395811Y92267D02*
X395702Y92600D01*
X395419Y92806D01*
X395068Y92806D01*
X394785Y92600D01*
X394677Y92267D01*
X395811Y92267D02*
X394677Y90000D01*
X395811Y90000D01*
X396535Y90000D02*
X396818Y90000D01*
X396566Y89433D01*
X397637Y90251D02*
X397918Y90032D01*
X398274Y90023D01*
X398565Y90228D01*
X398677Y90566D01*
X398677Y91133D01*
X398568Y91467D01*
X398285Y91673D01*
X397935Y91673D01*
X397651Y91467D01*
X397543Y91133D01*
X397543Y92834D01*
X398677Y92834D01*
X400251Y92834D02*
X399401Y90692D01*
X400535Y90692D01*
X400251Y91259D02*
X400251Y90000D01*
X361118Y170035D02*
X361118Y167893D01*
X359685Y167893D02*
X359779Y167539D01*
X360039Y167279D01*
X360393Y167185D01*
X360748Y167279D01*
X361007Y167539D01*
X361102Y167893D01*
X361937Y167452D02*
X362217Y167233D01*
X362573Y167224D01*
X362864Y167429D01*
X362976Y167767D01*
X362976Y168334D01*
X362868Y168667D01*
X362584Y168873D01*
X362234Y168873D01*
X361950Y168667D01*
X361842Y168334D01*
X361842Y170035D01*
X362976Y170035D01*
X360000Y150000D02*
X360000Y151417D01*
X360692Y151417D01*
X360692Y151433D02*
X361047Y151528D01*
X361306Y151787D01*
X361401Y152141D01*
X361306Y152496D01*
X361047Y152755D01*
X360692Y152850D01*
X360692Y152834D02*
X360000Y152834D01*
X360000Y151417D01*
X362141Y150000D02*
X362141Y151984D01*
X362141Y152551D02*
X362141Y152834D01*
X362866Y150000D02*
X362866Y151858D01*
X364000Y151259D02*
X363891Y151593D01*
X363608Y151799D01*
X363257Y151799D01*
X362974Y151593D01*
X362866Y151259D01*
X364000Y151259D02*
X364000Y150000D01*
X364724Y150000D02*
X364724Y151417D01*
X366141Y151417D01*
X364724Y151417D02*
X364724Y152834D01*
X366141Y152834D02*
X366141Y150000D01*
X366866Y150976D02*
X368000Y150976D01*
X368000Y151259D01*
X367891Y151593D01*
X367608Y151799D01*
X367257Y151799D01*
X366974Y151593D01*
X366866Y151259D01*
X366866Y150566D01*
X366952Y150265D01*
X367186Y150055D01*
X367496Y150002D01*
X367786Y150122D01*
X367968Y150377D01*
X369858Y151259D02*
X369749Y151593D01*
X369466Y151799D01*
X369116Y151799D01*
X368832Y151593D01*
X368724Y151259D01*
X369417Y150850D02*
X369632Y150899D01*
X369793Y151049D01*
X369858Y151259D01*
X369417Y150850D02*
X369133Y150850D01*
X369133Y150834D02*
X368883Y150753D01*
X368729Y150540D01*
X368729Y150278D01*
X368883Y150065D01*
X369133Y149984D01*
X369133Y150000D02*
X369417Y150000D01*
X369632Y150049D01*
X369793Y150198D01*
X369858Y150409D01*
X369858Y151259D02*
X369858Y150283D01*
X370141Y150000D01*
X372000Y152834D02*
X372000Y150000D01*
X372000Y151259D02*
X371891Y151593D01*
X371608Y151799D01*
X371257Y151799D01*
X370974Y151593D01*
X370866Y151259D01*
X370866Y150566D01*
X370974Y150233D01*
X371257Y150027D01*
X371608Y150027D01*
X371891Y150233D01*
X372000Y150566D01*
X372724Y150976D02*
X373858Y150976D01*
X373858Y151259D01*
X373749Y151593D01*
X373466Y151799D01*
X373116Y151799D01*
X372832Y151593D01*
X372724Y151259D01*
X372724Y150566D01*
X372811Y150265D01*
X373044Y150055D01*
X373354Y150002D01*
X373644Y150122D01*
X373826Y150377D01*
X374582Y150000D02*
X374582Y151858D01*
X375307Y151732D02*
X375086Y151845D01*
X374839Y151816D01*
X374650Y151656D01*
X374582Y151417D01*
X378708Y149779D02*
X376031Y149779D01*
X379433Y152267D02*
X380000Y152834D01*
X380000Y150000D01*
X380724Y150000D02*
X381858Y151858D01*
X380724Y151858D02*
X381858Y150000D01*
X383716Y152267D02*
X383716Y150566D01*
X383716Y152267D02*
X383608Y152600D01*
X383324Y152806D01*
X382974Y152806D01*
X382690Y152600D01*
X382582Y152267D01*
X382582Y150566D02*
X382582Y152267D01*
X382582Y150566D02*
X382690Y150233D01*
X382974Y150027D01*
X383324Y150027D01*
X383608Y150233D01*
X383716Y150566D01*
X384440Y152267D02*
X385007Y152834D01*
X385007Y150000D01*
X388409Y149779D02*
X385732Y149779D01*
X390535Y152141D02*
X390440Y152496D01*
X390181Y152755D01*
X389826Y152850D01*
X389472Y152755D01*
X389213Y152496D01*
X389118Y152141D01*
X389133Y152141D02*
X389133Y150692D01*
X389118Y150692D02*
X389213Y150338D01*
X389472Y150079D01*
X389826Y149984D01*
X390181Y150079D01*
X390440Y150338D01*
X390535Y150692D01*
X390551Y150692D02*
X390551Y151417D01*
X389826Y151417D01*
X393952Y149779D02*
X391275Y149779D01*
X395811Y152267D02*
X395702Y152600D01*
X395419Y152806D01*
X395068Y152806D01*
X394785Y152600D01*
X394677Y152267D01*
X395811Y152267D02*
X394677Y150000D01*
X395811Y150000D01*
X396535Y150000D02*
X396818Y150000D01*
X396566Y149433D01*
X397637Y150251D02*
X397918Y150032D01*
X398274Y150023D01*
X398565Y150228D01*
X398677Y150566D01*
X398677Y151133D01*
X398568Y151467D01*
X398285Y151673D01*
X397935Y151673D01*
X397651Y151467D01*
X397543Y151133D01*
X397543Y152834D01*
X398677Y152834D01*
X400251Y152834D02*
X399401Y150692D01*
X400535Y150692D01*
X400251Y151259D02*
X400251Y150000D01*
X361118Y200035D02*
X361118Y197893D01*
X359685Y197893D02*
X359779Y197539D01*
X360039Y197279D01*
X360393Y197185D01*
X360748Y197279D01*
X361007Y197539D01*
X361102Y197893D01*
X362976Y199468D02*
X362868Y199801D01*
X362584Y200007D01*
X362234Y200007D01*
X361950Y199801D01*
X361842Y199468D01*
X361842Y197767D01*
X361950Y197434D01*
X362234Y197228D01*
X362584Y197228D01*
X362868Y197434D01*
X362976Y197767D01*
X362976Y198334D01*
X362868Y198667D01*
X362584Y198873D01*
X362234Y198873D01*
X361950Y198667D01*
X361842Y198334D01*
X360000Y180000D02*
X360000Y181417D01*
X360692Y181417D01*
X360692Y181433D02*
X361047Y181528D01*
X361306Y181787D01*
X361401Y182141D01*
X361306Y182496D01*
X361047Y182755D01*
X360692Y182850D01*
X360692Y182834D02*
X360000Y182834D01*
X360000Y181417D01*
X362141Y180000D02*
X362141Y181984D01*
X362141Y182551D02*
X362141Y182834D01*
X362866Y180000D02*
X362866Y181858D01*
X364000Y181259D02*
X363891Y181593D01*
X363608Y181799D01*
X363257Y181799D01*
X362974Y181593D01*
X362866Y181259D01*
X364000Y181259D02*
X364000Y180000D01*
X364724Y180000D02*
X364724Y181417D01*
X366141Y181417D01*
X364724Y181417D02*
X364724Y182834D01*
X366141Y182834D02*
X366141Y180000D01*
X366866Y180976D02*
X368000Y180976D01*
X368000Y181259D01*
X367891Y181593D01*
X367608Y181799D01*
X367257Y181799D01*
X366974Y181593D01*
X366866Y181259D01*
X366866Y180566D01*
X366952Y180265D01*
X367186Y180055D01*
X367496Y180002D01*
X367786Y180122D01*
X367968Y180377D01*
X369858Y181259D02*
X369749Y181593D01*
X369466Y181799D01*
X369116Y181799D01*
X368832Y181593D01*
X368724Y181259D01*
X369417Y180850D02*
X369632Y180899D01*
X369793Y181049D01*
X369858Y181259D01*
X369417Y180850D02*
X369133Y180850D01*
X369133Y180834D02*
X368883Y180753D01*
X368729Y180540D01*
X368729Y180278D01*
X368883Y180065D01*
X369133Y179984D01*
X369133Y180000D02*
X369417Y180000D01*
X369632Y180049D01*
X369793Y180198D01*
X369858Y180409D01*
X369858Y181259D02*
X369858Y180283D01*
X370141Y180000D01*
X372000Y182834D02*
X372000Y180000D01*
X372000Y181259D02*
X371891Y181593D01*
X371608Y181799D01*
X371257Y181799D01*
X370974Y181593D01*
X370866Y181259D01*
X370866Y180566D01*
X370974Y180233D01*
X371257Y180027D01*
X371608Y180027D01*
X371891Y180233D01*
X372000Y180566D01*
X372724Y180976D02*
X373858Y180976D01*
X373858Y181259D01*
X373749Y181593D01*
X373466Y181799D01*
X373116Y181799D01*
X372832Y181593D01*
X372724Y181259D01*
X372724Y180566D01*
X372811Y180265D01*
X373044Y180055D01*
X373354Y180002D01*
X373644Y180122D01*
X373826Y180377D01*
X374582Y180000D02*
X374582Y181858D01*
X375307Y181732D02*
X375086Y181845D01*
X374839Y181816D01*
X374650Y181656D01*
X374582Y181417D01*
X378708Y179779D02*
X376031Y179779D01*
X379433Y182267D02*
X380000Y182834D01*
X380000Y180000D01*
X380724Y180000D02*
X381858Y181858D01*
X380724Y181858D02*
X381858Y180000D01*
X383716Y182267D02*
X383716Y180566D01*
X383716Y182267D02*
X383608Y182600D01*
X383324Y182806D01*
X382974Y182806D01*
X382690Y182600D01*
X382582Y182267D01*
X382582Y180566D02*
X382582Y182267D01*
X382582Y180566D02*
X382690Y180233D01*
X382974Y180027D01*
X383324Y180027D01*
X383608Y180233D01*
X383716Y180566D01*
X384440Y182267D02*
X385007Y182834D01*
X385007Y180000D01*
X388409Y179779D02*
X385732Y179779D01*
X390535Y182141D02*
X390440Y182496D01*
X390181Y182755D01*
X389826Y182850D01*
X389472Y182755D01*
X389213Y182496D01*
X389118Y182141D01*
X389133Y182141D02*
X389133Y180692D01*
X389118Y180692D02*
X389213Y180338D01*
X389472Y180079D01*
X389826Y179984D01*
X390181Y180079D01*
X390440Y180338D01*
X390535Y180692D01*
X390551Y180692D02*
X390551Y181417D01*
X389826Y181417D01*
X393952Y179779D02*
X391275Y179779D01*
X395811Y182267D02*
X395702Y182600D01*
X395419Y182806D01*
X395068Y182806D01*
X394785Y182600D01*
X394677Y182267D01*
X395811Y182267D02*
X394677Y180000D01*
X395811Y180000D01*
X396535Y180000D02*
X396818Y180000D01*
X396566Y179433D01*
X397637Y180251D02*
X397918Y180032D01*
X398274Y180023D01*
X398565Y180228D01*
X398677Y180566D01*
X398677Y181133D01*
X398568Y181467D01*
X398285Y181673D01*
X397935Y181673D01*
X397651Y181467D01*
X397543Y181133D01*
X397543Y182834D01*
X398677Y182834D01*
X400251Y182834D02*
X399401Y180692D01*
X400535Y180692D01*
X400251Y181259D02*
X400251Y180000D01*
X361118Y140035D02*
X361118Y137893D01*
X359685Y137893D02*
X359779Y137539D01*
X360039Y137279D01*
X360393Y137185D01*
X360748Y137279D01*
X361007Y137539D01*
X361102Y137893D01*
X361842Y139625D02*
X361842Y140035D01*
X362976Y140035D01*
X362125Y137200D01*
X360000Y120000D02*
X360000Y121417D01*
X360692Y121417D01*
X360692Y121433D02*
X361047Y121528D01*
X361306Y121787D01*
X361401Y122141D01*
X361306Y122496D01*
X361047Y122755D01*
X360692Y122850D01*
X360692Y122834D02*
X360000Y122834D01*
X360000Y121417D01*
X362141Y120000D02*
X362141Y121984D01*
X362141Y122551D02*
X362141Y122834D01*
X362866Y120000D02*
X362866Y121858D01*
X364000Y121259D02*
X363891Y121593D01*
X363608Y121799D01*
X363257Y121799D01*
X362974Y121593D01*
X362866Y121259D01*
X364000Y121259D02*
X364000Y120000D01*
X364724Y120000D02*
X364724Y121417D01*
X366141Y121417D01*
X364724Y121417D02*
X364724Y122834D01*
X366141Y122834D02*
X366141Y120000D01*
X366866Y120976D02*
X368000Y120976D01*
X368000Y121259D01*
X367891Y121593D01*
X367608Y121799D01*
X367257Y121799D01*
X366974Y121593D01*
X366866Y121259D01*
X366866Y120566D01*
X366952Y120265D01*
X367186Y120055D01*
X367496Y120002D01*
X367786Y120122D01*
X367968Y120377D01*
X369858Y121259D02*
X369749Y121593D01*
X369466Y121799D01*
X369116Y121799D01*
X368832Y121593D01*
X368724Y121259D01*
X369417Y120850D02*
X369632Y120899D01*
X369793Y121049D01*
X369858Y121259D01*
X369417Y120850D02*
X369133Y120850D01*
X369133Y120834D02*
X368883Y120753D01*
X368729Y120540D01*
X368729Y120278D01*
X368883Y120065D01*
X369133Y119984D01*
X369133Y120000D02*
X369417Y120000D01*
X369632Y120049D01*
X369793Y120198D01*
X369858Y120409D01*
X369858Y121259D02*
X369858Y120283D01*
X370141Y120000D01*
X372000Y122834D02*
X372000Y120000D01*
X372000Y121259D02*
X371891Y121593D01*
X371608Y121799D01*
X371257Y121799D01*
X370974Y121593D01*
X370866Y121259D01*
X370866Y120566D01*
X370974Y120233D01*
X371257Y120027D01*
X371608Y120027D01*
X371891Y120233D01*
X372000Y120566D01*
X372724Y120976D02*
X373858Y120976D01*
X373858Y121259D01*
X373749Y121593D01*
X373466Y121799D01*
X373116Y121799D01*
X372832Y121593D01*
X372724Y121259D01*
X372724Y120566D01*
X372811Y120265D01*
X373044Y120055D01*
X373354Y120002D01*
X373644Y120122D01*
X373826Y120377D01*
X374582Y120000D02*
X374582Y121858D01*
X375307Y121732D02*
X375086Y121845D01*
X374839Y121816D01*
X374650Y121656D01*
X374582Y121417D01*
X378708Y119779D02*
X376031Y119779D01*
X379433Y122267D02*
X380000Y122834D01*
X380000Y120000D01*
X380724Y120000D02*
X381858Y121858D01*
X380724Y121858D02*
X381858Y120000D01*
X383716Y122267D02*
X383716Y120566D01*
X383716Y122267D02*
X383608Y122600D01*
X383324Y122806D01*
X382974Y122806D01*
X382690Y122600D01*
X382582Y122267D01*
X382582Y120566D02*
X382582Y122267D01*
X382582Y120566D02*
X382690Y120233D01*
X382974Y120027D01*
X383324Y120027D01*
X383608Y120233D01*
X383716Y120566D01*
X384440Y122267D02*
X385007Y122834D01*
X385007Y120000D01*
X388409Y119779D02*
X385732Y119779D01*
X390535Y122141D02*
X390440Y122496D01*
X390181Y122755D01*
X389826Y122850D01*
X389472Y122755D01*
X389213Y122496D01*
X389118Y122141D01*
X389133Y122141D02*
X389133Y120692D01*
X389118Y120692D02*
X389213Y120338D01*
X389472Y120079D01*
X389826Y119984D01*
X390181Y120079D01*
X390440Y120338D01*
X390535Y120692D01*
X390551Y120692D02*
X390551Y121417D01*
X389826Y121417D01*
X393952Y119779D02*
X391275Y119779D01*
X395811Y122267D02*
X395702Y122600D01*
X395419Y122806D01*
X395068Y122806D01*
X394785Y122600D01*
X394677Y122267D01*
X395811Y122267D02*
X394677Y120000D01*
X395811Y120000D01*
X396535Y120000D02*
X396818Y120000D01*
X396566Y119433D01*
X397637Y120251D02*
X397918Y120032D01*
X398274Y120023D01*
X398565Y120228D01*
X398677Y120566D01*
X398677Y121133D01*
X398568Y121467D01*
X398285Y121673D01*
X397935Y121673D01*
X397651Y121467D01*
X397543Y121133D01*
X397543Y122834D01*
X398677Y122834D01*
X400251Y122834D02*
X399401Y120692D01*
X400535Y120692D01*
X400251Y121259D02*
X400251Y120000D01*
X508618Y242535D02*
X508618Y240393D01*
X507185Y240393D02*
X507279Y240039D01*
X507539Y239779D01*
X507893Y239685D01*
X508248Y239779D01*
X508507Y240039D01*
X508602Y240393D01*
X510476Y240677D02*
X510476Y240267D01*
X510476Y240677D02*
X510368Y241010D01*
X510084Y241216D01*
X509734Y241216D01*
X509450Y241010D01*
X509342Y240677D01*
X509342Y240267D02*
X509342Y240677D01*
X509342Y240267D02*
X509450Y239934D01*
X509734Y239728D01*
X510084Y239728D01*
X510368Y239934D01*
X510476Y240267D01*
X510476Y241968D02*
X510476Y241842D01*
X510476Y241968D02*
X510368Y242301D01*
X510084Y242507D01*
X509734Y242507D01*
X509450Y242301D01*
X509342Y241968D01*
X509342Y241842D02*
X509342Y241968D01*
X509342Y241842D02*
X509450Y241509D01*
X509734Y241303D01*
X510084Y241303D01*
X510368Y241509D01*
X510476Y241842D01*
X507500Y222500D02*
X507500Y223917D01*
X508192Y223917D01*
X508192Y223933D02*
X508547Y224028D01*
X508806Y224287D01*
X508901Y224641D01*
X508806Y224996D01*
X508547Y225255D01*
X508192Y225350D01*
X508192Y225334D02*
X507500Y225334D01*
X507500Y223917D01*
X509641Y222500D02*
X509641Y224484D01*
X509641Y225051D02*
X509641Y225334D01*
X510366Y222500D02*
X510366Y224358D01*
X511500Y223759D02*
X511391Y224093D01*
X511108Y224299D01*
X510757Y224299D01*
X510474Y224093D01*
X510366Y223759D01*
X511500Y223759D02*
X511500Y222500D01*
X512224Y222500D02*
X512224Y223917D01*
X513641Y223917D01*
X512224Y223917D02*
X512224Y225334D01*
X513641Y225334D02*
X513641Y222500D01*
X514366Y223476D02*
X515500Y223476D01*
X515500Y223759D01*
X515391Y224093D01*
X515108Y224299D01*
X514757Y224299D01*
X514474Y224093D01*
X514366Y223759D01*
X514366Y223066D01*
X514452Y222765D01*
X514686Y222555D01*
X514996Y222502D01*
X515286Y222622D01*
X515468Y222877D01*
X517358Y223759D02*
X517249Y224093D01*
X516966Y224299D01*
X516616Y224299D01*
X516332Y224093D01*
X516224Y223759D01*
X516917Y223350D02*
X517132Y223399D01*
X517293Y223549D01*
X517358Y223759D01*
X516917Y223350D02*
X516633Y223350D01*
X516633Y223334D02*
X516383Y223253D01*
X516229Y223040D01*
X516229Y222778D01*
X516383Y222565D01*
X516633Y222484D01*
X516633Y222500D02*
X516917Y222500D01*
X517132Y222549D01*
X517293Y222698D01*
X517358Y222909D01*
X517358Y223759D02*
X517358Y222783D01*
X517641Y222500D01*
X519500Y225334D02*
X519500Y222500D01*
X519500Y223759D02*
X519391Y224093D01*
X519108Y224299D01*
X518757Y224299D01*
X518474Y224093D01*
X518366Y223759D01*
X518366Y223066D01*
X518474Y222733D01*
X518757Y222527D01*
X519108Y222527D01*
X519391Y222733D01*
X519500Y223066D01*
X520224Y223476D02*
X521358Y223476D01*
X521358Y223759D01*
X521249Y224093D01*
X520966Y224299D01*
X520616Y224299D01*
X520332Y224093D01*
X520224Y223759D01*
X520224Y223066D01*
X520311Y222765D01*
X520544Y222555D01*
X520854Y222502D01*
X521144Y222622D01*
X521326Y222877D01*
X522082Y222500D02*
X522082Y224358D01*
X522807Y224232D02*
X522586Y224345D01*
X522339Y224316D01*
X522150Y224156D01*
X522082Y223917D01*
X526208Y222279D02*
X523531Y222279D01*
X526933Y224767D02*
X527500Y225334D01*
X527500Y222500D01*
X528224Y222500D02*
X529358Y224358D01*
X528224Y224358D02*
X529358Y222500D01*
X531216Y224767D02*
X531216Y223066D01*
X531216Y224767D02*
X531108Y225100D01*
X530824Y225306D01*
X530474Y225306D01*
X530190Y225100D01*
X530082Y224767D01*
X530082Y223066D02*
X530082Y224767D01*
X530082Y223066D02*
X530190Y222733D01*
X530474Y222527D01*
X530824Y222527D01*
X531108Y222733D01*
X531216Y223066D01*
X531940Y224767D02*
X532507Y225334D01*
X532507Y222500D01*
X535909Y222279D02*
X533232Y222279D01*
X538035Y224641D02*
X537940Y224996D01*
X537681Y225255D01*
X537326Y225350D01*
X536972Y225255D01*
X536713Y224996D01*
X536618Y224641D01*
X536633Y224641D02*
X536633Y223192D01*
X536618Y223192D02*
X536713Y222838D01*
X536972Y222579D01*
X537326Y222484D01*
X537681Y222579D01*
X537940Y222838D01*
X538035Y223192D01*
X538051Y223192D02*
X538051Y223917D01*
X537326Y223917D01*
X541452Y222279D02*
X538775Y222279D01*
X543311Y224767D02*
X543202Y225100D01*
X542919Y225306D01*
X542568Y225306D01*
X542285Y225100D01*
X542177Y224767D01*
X543311Y224767D02*
X542177Y222500D01*
X543311Y222500D01*
X544035Y222500D02*
X544318Y222500D01*
X544066Y221933D01*
X545137Y222751D02*
X545418Y222532D01*
X545774Y222523D01*
X546065Y222728D01*
X546177Y223066D01*
X546177Y223633D01*
X546068Y223967D01*
X545785Y224173D01*
X545435Y224173D01*
X545151Y223967D01*
X545043Y223633D01*
X545043Y225334D01*
X546177Y225334D01*
X547751Y225334D02*
X546901Y223192D01*
X548035Y223192D01*
X547751Y223759D02*
X547751Y222500D01*
X548618Y147535D02*
X548618Y145393D01*
X547185Y145393D02*
X547279Y145039D01*
X547539Y144779D01*
X547893Y144685D01*
X548248Y144779D01*
X548507Y145039D01*
X548602Y145393D01*
X549342Y145267D02*
X549450Y144934D01*
X549734Y144728D01*
X550084Y144728D01*
X550368Y144934D01*
X550476Y145267D01*
X550476Y146968D01*
X550368Y147301D01*
X550084Y147507D01*
X549734Y147507D01*
X549450Y147301D01*
X549342Y146968D01*
X549342Y146401D01*
X549450Y146068D01*
X549734Y145862D01*
X550084Y145862D01*
X550368Y146068D01*
X550476Y146401D01*
X547500Y127500D02*
X547500Y128917D01*
X548192Y128917D01*
X548192Y128933D02*
X548547Y129028D01*
X548806Y129287D01*
X548901Y129641D01*
X548806Y129996D01*
X548547Y130255D01*
X548192Y130350D01*
X548192Y130334D02*
X547500Y130334D01*
X547500Y128917D01*
X549641Y127500D02*
X549641Y129484D01*
X549641Y130051D02*
X549641Y130334D01*
X550366Y127500D02*
X550366Y129358D01*
X551500Y128759D02*
X551391Y129093D01*
X551108Y129299D01*
X550757Y129299D01*
X550474Y129093D01*
X550366Y128759D01*
X551500Y128759D02*
X551500Y127500D01*
X552224Y127500D02*
X552224Y128917D01*
X553641Y128917D01*
X552224Y128917D02*
X552224Y130334D01*
X553641Y130334D02*
X553641Y127500D01*
X554366Y128476D02*
X555500Y128476D01*
X555500Y128759D01*
X555391Y129093D01*
X555108Y129299D01*
X554757Y129299D01*
X554474Y129093D01*
X554366Y128759D01*
X554366Y128066D01*
X554452Y127765D01*
X554686Y127555D01*
X554996Y127502D01*
X555286Y127622D01*
X555468Y127877D01*
X557358Y128759D02*
X557249Y129093D01*
X556966Y129299D01*
X556616Y129299D01*
X556332Y129093D01*
X556224Y128759D01*
X556917Y128350D02*
X557132Y128399D01*
X557293Y128549D01*
X557358Y128759D01*
X556917Y128350D02*
X556633Y128350D01*
X556633Y128334D02*
X556383Y128253D01*
X556229Y128040D01*
X556229Y127778D01*
X556383Y127565D01*
X556633Y127484D01*
X556633Y127500D02*
X556917Y127500D01*
X557132Y127549D01*
X557293Y127698D01*
X557358Y127909D01*
X557358Y128759D02*
X557358Y127783D01*
X557641Y127500D01*
X559500Y130334D02*
X559500Y127500D01*
X559500Y128759D02*
X559391Y129093D01*
X559108Y129299D01*
X558757Y129299D01*
X558474Y129093D01*
X558366Y128759D01*
X558366Y128066D01*
X558474Y127733D01*
X558757Y127527D01*
X559108Y127527D01*
X559391Y127733D01*
X559500Y128066D01*
X560224Y128476D02*
X561358Y128476D01*
X561358Y128759D01*
X561249Y129093D01*
X560966Y129299D01*
X560616Y129299D01*
X560332Y129093D01*
X560224Y128759D01*
X560224Y128066D01*
X560311Y127765D01*
X560544Y127555D01*
X560854Y127502D01*
X561144Y127622D01*
X561326Y127877D01*
X562082Y127500D02*
X562082Y129358D01*
X562807Y129232D02*
X562586Y129345D01*
X562339Y129316D01*
X562150Y129156D01*
X562082Y128917D01*
X566208Y127279D02*
X563531Y127279D01*
X566933Y129767D02*
X567500Y130334D01*
X567500Y127500D01*
X568224Y127500D02*
X569358Y129358D01*
X568224Y129358D02*
X569358Y127500D01*
X571216Y129767D02*
X571216Y128066D01*
X571216Y129767D02*
X571108Y130100D01*
X570824Y130306D01*
X570474Y130306D01*
X570190Y130100D01*
X570082Y129767D01*
X570082Y128066D02*
X570082Y129767D01*
X570082Y128066D02*
X570190Y127733D01*
X570474Y127527D01*
X570824Y127527D01*
X571108Y127733D01*
X571216Y128066D01*
X571940Y129767D02*
X572507Y130334D01*
X572507Y127500D01*
X575909Y127279D02*
X573232Y127279D01*
X578035Y129641D02*
X577940Y129996D01*
X577681Y130255D01*
X577326Y130350D01*
X576972Y130255D01*
X576713Y129996D01*
X576618Y129641D01*
X576633Y129641D02*
X576633Y128192D01*
X576618Y128192D02*
X576713Y127838D01*
X576972Y127579D01*
X577326Y127484D01*
X577681Y127579D01*
X577940Y127838D01*
X578035Y128192D01*
X578051Y128192D02*
X578051Y128917D01*
X577326Y128917D01*
X581452Y127279D02*
X578775Y127279D01*
X583311Y129767D02*
X583202Y130100D01*
X582919Y130306D01*
X582568Y130306D01*
X582285Y130100D01*
X582177Y129767D01*
X583311Y129767D02*
X582177Y127500D01*
X583311Y127500D01*
X584035Y127500D02*
X584318Y127500D01*
X584066Y126933D01*
X585137Y127751D02*
X585418Y127532D01*
X585774Y127523D01*
X586065Y127728D01*
X586177Y128066D01*
X586177Y128633D01*
X586068Y128967D01*
X585785Y129173D01*
X585435Y129173D01*
X585151Y128967D01*
X585043Y128633D01*
X585043Y130334D01*
X586177Y130334D01*
X587751Y130334D02*
X586901Y128192D01*
X588035Y128192D01*
X587751Y128759D02*
X587751Y127500D01*
X568618Y242535D02*
X568618Y240393D01*
X567185Y240393D02*
X567279Y240039D01*
X567539Y239779D01*
X567893Y239685D01*
X568248Y239779D01*
X568507Y240039D01*
X568602Y240393D01*
X569342Y241968D02*
X569909Y242535D01*
X569909Y239700D01*
X571767Y241968D02*
X571767Y240267D01*
X571767Y241968D02*
X571659Y242301D01*
X571375Y242507D01*
X571025Y242507D01*
X570742Y242301D01*
X570633Y241968D01*
X570633Y240267D02*
X570633Y241968D01*
X570633Y240267D02*
X570742Y239934D01*
X571025Y239728D01*
X571375Y239728D01*
X571659Y239934D01*
X571767Y240267D01*
X567500Y222500D02*
X567500Y223917D01*
X568192Y223917D01*
X568192Y223933D02*
X568547Y224028D01*
X568806Y224287D01*
X568901Y224641D01*
X568806Y224996D01*
X568547Y225255D01*
X568192Y225350D01*
X568192Y225334D02*
X567500Y225334D01*
X567500Y223917D01*
X569641Y222500D02*
X569641Y224484D01*
X569641Y225051D02*
X569641Y225334D01*
X570366Y222500D02*
X570366Y224358D01*
X571500Y223759D02*
X571391Y224093D01*
X571108Y224299D01*
X570757Y224299D01*
X570474Y224093D01*
X570366Y223759D01*
X571500Y223759D02*
X571500Y222500D01*
X572224Y222500D02*
X572224Y223917D01*
X573641Y223917D01*
X572224Y223917D02*
X572224Y225334D01*
X573641Y225334D02*
X573641Y222500D01*
X574366Y223476D02*
X575500Y223476D01*
X575500Y223759D01*
X575391Y224093D01*
X575108Y224299D01*
X574757Y224299D01*
X574474Y224093D01*
X574366Y223759D01*
X574366Y223066D01*
X574452Y222765D01*
X574686Y222555D01*
X574996Y222502D01*
X575286Y222622D01*
X575468Y222877D01*
X577358Y223759D02*
X577249Y224093D01*
X576966Y224299D01*
X576616Y224299D01*
X576332Y224093D01*
X576224Y223759D01*
X576917Y223350D02*
X577132Y223399D01*
X577293Y223549D01*
X577358Y223759D01*
X576917Y223350D02*
X576633Y223350D01*
X576633Y223334D02*
X576383Y223253D01*
X576229Y223040D01*
X576229Y222778D01*
X576383Y222565D01*
X576633Y222484D01*
X576633Y222500D02*
X576917Y222500D01*
X577132Y222549D01*
X577293Y222698D01*
X577358Y222909D01*
X577358Y223759D02*
X577358Y222783D01*
X577641Y222500D01*
X579500Y225334D02*
X579500Y222500D01*
X579500Y223759D02*
X579391Y224093D01*
X579108Y224299D01*
X578757Y224299D01*
X578474Y224093D01*
X578366Y223759D01*
X578366Y223066D01*
X578474Y222733D01*
X578757Y222527D01*
X579108Y222527D01*
X579391Y222733D01*
X579500Y223066D01*
X580224Y223476D02*
X581358Y223476D01*
X581358Y223759D01*
X581249Y224093D01*
X580966Y224299D01*
X580616Y224299D01*
X580332Y224093D01*
X580224Y223759D01*
X580224Y223066D01*
X580311Y222765D01*
X580544Y222555D01*
X580854Y222502D01*
X581144Y222622D01*
X581326Y222877D01*
X582082Y222500D02*
X582082Y224358D01*
X582807Y224232D02*
X582586Y224345D01*
X582339Y224316D01*
X582150Y224156D01*
X582082Y223917D01*
X586208Y222279D02*
X583531Y222279D01*
X586933Y224767D02*
X587500Y225334D01*
X587500Y222500D01*
X588224Y222500D02*
X589358Y224358D01*
X588224Y224358D02*
X589358Y222500D01*
X591216Y224767D02*
X591216Y223066D01*
X591216Y224767D02*
X591108Y225100D01*
X590824Y225306D01*
X590474Y225306D01*
X590190Y225100D01*
X590082Y224767D01*
X590082Y223066D02*
X590082Y224767D01*
X590082Y223066D02*
X590190Y222733D01*
X590474Y222527D01*
X590824Y222527D01*
X591108Y222733D01*
X591216Y223066D01*
X591940Y224767D02*
X592507Y225334D01*
X592507Y222500D01*
X595909Y222279D02*
X593232Y222279D01*
X598035Y224641D02*
X597940Y224996D01*
X597681Y225255D01*
X597326Y225350D01*
X596972Y225255D01*
X596713Y224996D01*
X596618Y224641D01*
X596633Y224641D02*
X596633Y223192D01*
X596618Y223192D02*
X596713Y222838D01*
X596972Y222579D01*
X597326Y222484D01*
X597681Y222579D01*
X597940Y222838D01*
X598035Y223192D01*
X598051Y223192D02*
X598051Y223917D01*
X597326Y223917D01*
X601452Y222279D02*
X598775Y222279D01*
X603311Y224767D02*
X603202Y225100D01*
X602919Y225306D01*
X602568Y225306D01*
X602285Y225100D01*
X602177Y224767D01*
X603311Y224767D02*
X602177Y222500D01*
X603311Y222500D01*
X604035Y222500D02*
X604318Y222500D01*
X604066Y221933D01*
X605137Y222751D02*
X605418Y222532D01*
X605774Y222523D01*
X606065Y222728D01*
X606177Y223066D01*
X606177Y223633D01*
X606068Y223967D01*
X605785Y224173D01*
X605435Y224173D01*
X605151Y223967D01*
X605043Y223633D01*
X605043Y225334D01*
X606177Y225334D01*
X607751Y225334D02*
X606901Y223192D01*
X608035Y223192D01*
X607751Y223759D02*
X607751Y222500D01*
X501118Y212535D02*
X501118Y210393D01*
X499685Y210393D02*
X499779Y210039D01*
X500039Y209779D01*
X500393Y209685D01*
X500748Y209779D01*
X501007Y210039D01*
X501102Y210393D01*
X501842Y211968D02*
X502409Y212535D01*
X502409Y209700D01*
X503133Y211968D02*
X503700Y212535D01*
X503700Y209700D01*
X500000Y192500D02*
X500000Y193917D01*
X500692Y193917D01*
X500692Y193933D02*
X501047Y194028D01*
X501306Y194287D01*
X501401Y194641D01*
X501306Y194996D01*
X501047Y195255D01*
X500692Y195350D01*
X500692Y195334D02*
X500000Y195334D01*
X500000Y193917D01*
X502141Y192500D02*
X502141Y194484D01*
X502141Y195051D02*
X502141Y195334D01*
X502866Y192500D02*
X502866Y194358D01*
X504000Y193759D02*
X503891Y194093D01*
X503608Y194299D01*
X503257Y194299D01*
X502974Y194093D01*
X502866Y193759D01*
X504000Y193759D02*
X504000Y192500D01*
X504724Y192500D02*
X504724Y193917D01*
X506141Y193917D01*
X504724Y193917D02*
X504724Y195334D01*
X506141Y195334D02*
X506141Y192500D01*
X506866Y193476D02*
X508000Y193476D01*
X508000Y193759D01*
X507891Y194093D01*
X507608Y194299D01*
X507257Y194299D01*
X506974Y194093D01*
X506866Y193759D01*
X506866Y193066D01*
X506952Y192765D01*
X507186Y192555D01*
X507496Y192502D01*
X507786Y192622D01*
X507968Y192877D01*
X509858Y193759D02*
X509749Y194093D01*
X509466Y194299D01*
X509116Y194299D01*
X508832Y194093D01*
X508724Y193759D01*
X509417Y193350D02*
X509632Y193399D01*
X509793Y193549D01*
X509858Y193759D01*
X509417Y193350D02*
X509133Y193350D01*
X509133Y193334D02*
X508883Y193253D01*
X508729Y193040D01*
X508729Y192778D01*
X508883Y192565D01*
X509133Y192484D01*
X509133Y192500D02*
X509417Y192500D01*
X509632Y192549D01*
X509793Y192698D01*
X509858Y192909D01*
X509858Y193759D02*
X509858Y192783D01*
X510141Y192500D01*
X512000Y195334D02*
X512000Y192500D01*
X512000Y193759D02*
X511891Y194093D01*
X511608Y194299D01*
X511257Y194299D01*
X510974Y194093D01*
X510866Y193759D01*
X510866Y193066D01*
X510974Y192733D01*
X511257Y192527D01*
X511608Y192527D01*
X511891Y192733D01*
X512000Y193066D01*
X512724Y193476D02*
X513858Y193476D01*
X513858Y193759D01*
X513749Y194093D01*
X513466Y194299D01*
X513116Y194299D01*
X512832Y194093D01*
X512724Y193759D01*
X512724Y193066D01*
X512811Y192765D01*
X513044Y192555D01*
X513354Y192502D01*
X513644Y192622D01*
X513826Y192877D01*
X514582Y192500D02*
X514582Y194358D01*
X515307Y194232D02*
X515086Y194345D01*
X514839Y194316D01*
X514650Y194156D01*
X514582Y193917D01*
X518708Y192279D02*
X516031Y192279D01*
X519433Y194767D02*
X520000Y195334D01*
X520000Y192500D01*
X520724Y192500D02*
X521858Y194358D01*
X520724Y194358D02*
X521858Y192500D01*
X523716Y194767D02*
X523716Y193066D01*
X523716Y194767D02*
X523608Y195100D01*
X523324Y195306D01*
X522974Y195306D01*
X522690Y195100D01*
X522582Y194767D01*
X522582Y193066D02*
X522582Y194767D01*
X522582Y193066D02*
X522690Y192733D01*
X522974Y192527D01*
X523324Y192527D01*
X523608Y192733D01*
X523716Y193066D01*
X524440Y194767D02*
X525007Y195334D01*
X525007Y192500D01*
X528409Y192279D02*
X525732Y192279D01*
X530535Y194641D02*
X530440Y194996D01*
X530181Y195255D01*
X529826Y195350D01*
X529472Y195255D01*
X529213Y194996D01*
X529118Y194641D01*
X529133Y194641D02*
X529133Y193192D01*
X529118Y193192D02*
X529213Y192838D01*
X529472Y192579D01*
X529826Y192484D01*
X530181Y192579D01*
X530440Y192838D01*
X530535Y193192D01*
X530551Y193192D02*
X530551Y193917D01*
X529826Y193917D01*
X533952Y192279D02*
X531275Y192279D01*
X535811Y194767D02*
X535702Y195100D01*
X535419Y195306D01*
X535068Y195306D01*
X534785Y195100D01*
X534677Y194767D01*
X535811Y194767D02*
X534677Y192500D01*
X535811Y192500D01*
X536535Y192500D02*
X536818Y192500D01*
X536566Y191933D01*
X537637Y192751D02*
X537918Y192532D01*
X538274Y192523D01*
X538565Y192728D01*
X538677Y193066D01*
X538677Y193633D01*
X538568Y193967D01*
X538285Y194173D01*
X537935Y194173D01*
X537651Y193967D01*
X537543Y193633D01*
X537543Y195334D01*
X538677Y195334D01*
X540251Y195334D02*
X539401Y193192D01*
X540535Y193192D01*
X540251Y193759D02*
X540251Y192500D01*
X616118Y125035D02*
X616118Y122893D01*
X614685Y122893D02*
X614779Y122539D01*
X615039Y122279D01*
X615393Y122185D01*
X615748Y122279D01*
X616007Y122539D01*
X616102Y122893D01*
X616842Y124468D02*
X617409Y125035D01*
X617409Y122200D01*
X619267Y124468D02*
X619159Y124801D01*
X618875Y125007D01*
X618525Y125007D01*
X618242Y124801D01*
X618133Y124468D01*
X619267Y124468D02*
X618133Y122200D01*
X619267Y122200D01*
X615000Y105000D02*
X615000Y106417D01*
X615692Y106417D01*
X615692Y106433D02*
X616047Y106528D01*
X616306Y106787D01*
X616401Y107141D01*
X616306Y107496D01*
X616047Y107755D01*
X615692Y107850D01*
X615692Y107834D02*
X615000Y107834D01*
X615000Y106417D01*
X617141Y105000D02*
X617141Y106984D01*
X617141Y107551D02*
X617141Y107834D01*
X617866Y105000D02*
X617866Y106858D01*
X619000Y106259D02*
X618891Y106593D01*
X618608Y106799D01*
X618257Y106799D01*
X617974Y106593D01*
X617866Y106259D01*
X619000Y106259D02*
X619000Y105000D01*
X619724Y105000D02*
X619724Y106417D01*
X621141Y106417D01*
X619724Y106417D02*
X619724Y107834D01*
X621141Y107834D02*
X621141Y105000D01*
X621866Y105976D02*
X623000Y105976D01*
X623000Y106259D01*
X622891Y106593D01*
X622608Y106799D01*
X622257Y106799D01*
X621974Y106593D01*
X621866Y106259D01*
X621866Y105566D01*
X621952Y105265D01*
X622186Y105055D01*
X622496Y105002D01*
X622786Y105122D01*
X622968Y105377D01*
X624858Y106259D02*
X624749Y106593D01*
X624466Y106799D01*
X624116Y106799D01*
X623832Y106593D01*
X623724Y106259D01*
X624417Y105850D02*
X624632Y105899D01*
X624793Y106049D01*
X624858Y106259D01*
X624417Y105850D02*
X624133Y105850D01*
X624133Y105834D02*
X623883Y105753D01*
X623729Y105540D01*
X623729Y105278D01*
X623883Y105065D01*
X624133Y104984D01*
X624133Y105000D02*
X624417Y105000D01*
X624632Y105049D01*
X624793Y105198D01*
X624858Y105409D01*
X624858Y106259D02*
X624858Y105283D01*
X625141Y105000D01*
X627000Y107834D02*
X627000Y105000D01*
X627000Y106259D02*
X626891Y106593D01*
X626608Y106799D01*
X626257Y106799D01*
X625974Y106593D01*
X625866Y106259D01*
X625866Y105566D01*
X625974Y105233D01*
X626257Y105027D01*
X626608Y105027D01*
X626891Y105233D01*
X627000Y105566D01*
X627724Y105976D02*
X628858Y105976D01*
X628858Y106259D01*
X628749Y106593D01*
X628466Y106799D01*
X628116Y106799D01*
X627832Y106593D01*
X627724Y106259D01*
X627724Y105566D01*
X627811Y105265D01*
X628044Y105055D01*
X628354Y105002D01*
X628644Y105122D01*
X628826Y105377D01*
X629582Y105000D02*
X629582Y106858D01*
X630307Y106732D02*
X630086Y106845D01*
X629839Y106816D01*
X629650Y106656D01*
X629582Y106417D01*
X633708Y104779D02*
X631031Y104779D01*
X634433Y107267D02*
X635000Y107834D01*
X635000Y105000D01*
X635724Y105000D02*
X636858Y106858D01*
X635724Y106858D02*
X636858Y105000D01*
X638716Y107267D02*
X638716Y105566D01*
X638716Y107267D02*
X638608Y107600D01*
X638324Y107806D01*
X637974Y107806D01*
X637690Y107600D01*
X637582Y107267D01*
X637582Y105566D02*
X637582Y107267D01*
X637582Y105566D02*
X637690Y105233D01*
X637974Y105027D01*
X638324Y105027D01*
X638608Y105233D01*
X638716Y105566D01*
X639440Y107267D02*
X640007Y107834D01*
X640007Y105000D01*
X643409Y104779D02*
X640732Y104779D01*
X645535Y107141D02*
X645440Y107496D01*
X645181Y107755D01*
X644826Y107850D01*
X644472Y107755D01*
X644213Y107496D01*
X644118Y107141D01*
X644133Y107141D02*
X644133Y105692D01*
X644118Y105692D02*
X644213Y105338D01*
X644472Y105079D01*
X644826Y104984D01*
X645181Y105079D01*
X645440Y105338D01*
X645535Y105692D01*
X645551Y105692D02*
X645551Y106417D01*
X644826Y106417D01*
X648952Y104779D02*
X646275Y104779D01*
X650811Y107267D02*
X650702Y107600D01*
X650419Y107806D01*
X650068Y107806D01*
X649785Y107600D01*
X649677Y107267D01*
X650811Y107267D02*
X649677Y105000D01*
X650811Y105000D01*
X651535Y105000D02*
X651818Y105000D01*
X651566Y104433D01*
X652637Y105251D02*
X652918Y105032D01*
X653274Y105023D01*
X653565Y105228D01*
X653677Y105566D01*
X653677Y106133D01*
X653568Y106467D01*
X653285Y106673D01*
X652935Y106673D01*
X652651Y106467D01*
X652543Y106133D01*
X652543Y107834D01*
X653677Y107834D01*
X655251Y107834D02*
X654401Y105692D01*
X655535Y105692D01*
X655251Y106259D02*
X655251Y105000D01*
X478618Y220035D02*
X478618Y217893D01*
X477185Y217893D02*
X477279Y217539D01*
X477539Y217279D01*
X477893Y217185D01*
X478248Y217279D01*
X478507Y217539D01*
X478602Y217893D01*
X479342Y219468D02*
X479909Y220035D01*
X479909Y217200D01*
X480633Y217767D02*
X480742Y217434D01*
X481025Y217228D01*
X481375Y217228D01*
X481659Y217434D01*
X481767Y217767D01*
X481767Y218177D02*
X481767Y217767D01*
X481767Y218177D02*
X481691Y218460D01*
X481484Y218668D01*
X481200Y218744D01*
X481043Y218744D02*
X481200Y218744D01*
X481043Y218744D01*
X481200Y218744D02*
X481490Y218829D01*
X481697Y219049D01*
X481767Y219342D01*
X481767Y219468D02*
X481767Y219342D01*
X481767Y219468D02*
X481659Y219801D01*
X481375Y220007D01*
X481025Y220007D01*
X480742Y219801D01*
X480633Y219468D01*
X477500Y200000D02*
X477500Y201417D01*
X478192Y201417D01*
X478192Y201433D02*
X478547Y201528D01*
X478806Y201787D01*
X478901Y202141D01*
X478806Y202496D01*
X478547Y202755D01*
X478192Y202850D01*
X478192Y202834D02*
X477500Y202834D01*
X477500Y201417D01*
X479641Y200000D02*
X479641Y201984D01*
X479641Y202551D02*
X479641Y202834D01*
X480366Y200000D02*
X480366Y201858D01*
X481500Y201259D02*
X481391Y201593D01*
X481108Y201799D01*
X480757Y201799D01*
X480474Y201593D01*
X480366Y201259D01*
X481500Y201259D02*
X481500Y200000D01*
X482224Y200000D02*
X482224Y201417D01*
X483641Y201417D01*
X482224Y201417D02*
X482224Y202834D01*
X483641Y202834D02*
X483641Y200000D01*
X484366Y200976D02*
X485500Y200976D01*
X485500Y201259D01*
X485391Y201593D01*
X485108Y201799D01*
X484757Y201799D01*
X484474Y201593D01*
X484366Y201259D01*
X484366Y200566D01*
X484452Y200265D01*
X484686Y200055D01*
X484996Y200002D01*
X485286Y200122D01*
X485468Y200377D01*
X487358Y201259D02*
X487249Y201593D01*
X486966Y201799D01*
X486616Y201799D01*
X486332Y201593D01*
X486224Y201259D01*
X486917Y200850D02*
X487132Y200899D01*
X487293Y201049D01*
X487358Y201259D01*
X486917Y200850D02*
X486633Y200850D01*
X486633Y200834D02*
X486383Y200753D01*
X486229Y200540D01*
X486229Y200278D01*
X486383Y200065D01*
X486633Y199984D01*
X486633Y200000D02*
X486917Y200000D01*
X487132Y200049D01*
X487293Y200198D01*
X487358Y200409D01*
X487358Y201259D02*
X487358Y200283D01*
X487641Y200000D01*
X489500Y202834D02*
X489500Y200000D01*
X489500Y201259D02*
X489391Y201593D01*
X489108Y201799D01*
X488757Y201799D01*
X488474Y201593D01*
X488366Y201259D01*
X488366Y200566D01*
X488474Y200233D01*
X488757Y200027D01*
X489108Y200027D01*
X489391Y200233D01*
X489500Y200566D01*
X490224Y200976D02*
X491358Y200976D01*
X491358Y201259D01*
X491249Y201593D01*
X490966Y201799D01*
X490616Y201799D01*
X490332Y201593D01*
X490224Y201259D01*
X490224Y200566D01*
X490311Y200265D01*
X490544Y200055D01*
X490854Y200002D01*
X491144Y200122D01*
X491326Y200377D01*
X492082Y200000D02*
X492082Y201858D01*
X492807Y201732D02*
X492586Y201845D01*
X492339Y201816D01*
X492150Y201656D01*
X492082Y201417D01*
X496208Y199779D02*
X493531Y199779D01*
X496933Y202267D02*
X497500Y202834D01*
X497500Y200000D01*
X498224Y200000D02*
X499358Y201858D01*
X498224Y201858D02*
X499358Y200000D01*
X501216Y202267D02*
X501216Y200566D01*
X501216Y202267D02*
X501108Y202600D01*
X500824Y202806D01*
X500474Y202806D01*
X500190Y202600D01*
X500082Y202267D01*
X500082Y200566D02*
X500082Y202267D01*
X500082Y200566D02*
X500190Y200233D01*
X500474Y200027D01*
X500824Y200027D01*
X501108Y200233D01*
X501216Y200566D01*
X501940Y202267D02*
X502507Y202834D01*
X502507Y200000D01*
X505909Y199779D02*
X503232Y199779D01*
X508035Y202141D02*
X507940Y202496D01*
X507681Y202755D01*
X507326Y202850D01*
X506972Y202755D01*
X506713Y202496D01*
X506618Y202141D01*
X506633Y202141D02*
X506633Y200692D01*
X506618Y200692D02*
X506713Y200338D01*
X506972Y200079D01*
X507326Y199984D01*
X507681Y200079D01*
X507940Y200338D01*
X508035Y200692D01*
X508051Y200692D02*
X508051Y201417D01*
X507326Y201417D01*
X511452Y199779D02*
X508775Y199779D01*
X513311Y202267D02*
X513202Y202600D01*
X512919Y202806D01*
X512568Y202806D01*
X512285Y202600D01*
X512177Y202267D01*
X513311Y202267D02*
X512177Y200000D01*
X513311Y200000D01*
X514035Y200000D02*
X514318Y200000D01*
X514066Y199433D01*
X515137Y200251D02*
X515418Y200032D01*
X515774Y200023D01*
X516065Y200228D01*
X516177Y200566D01*
X516177Y201133D01*
X516068Y201467D01*
X515785Y201673D01*
X515435Y201673D01*
X515151Y201467D01*
X515043Y201133D01*
X515043Y202834D01*
X516177Y202834D01*
X517751Y202834D02*
X516901Y200692D01*
X518035Y200692D01*
X517751Y201259D02*
X517751Y200000D01*
X496118Y185035D02*
X496118Y182893D01*
X494685Y182893D02*
X494779Y182539D01*
X495039Y182279D01*
X495393Y182185D01*
X495748Y182279D01*
X496007Y182539D01*
X496102Y182893D01*
X496842Y184468D02*
X497409Y185035D01*
X497409Y182200D01*
X498984Y185035D02*
X498133Y182893D01*
X499267Y182893D01*
X498984Y183460D02*
X498984Y182200D01*
X495000Y165000D02*
X495000Y166417D01*
X495692Y166417D01*
X495692Y166433D02*
X496047Y166528D01*
X496306Y166787D01*
X496401Y167141D01*
X496306Y167496D01*
X496047Y167755D01*
X495692Y167850D01*
X495692Y167834D02*
X495000Y167834D01*
X495000Y166417D01*
X497141Y165000D02*
X497141Y166984D01*
X497141Y167551D02*
X497141Y167834D01*
X497866Y165000D02*
X497866Y166858D01*
X499000Y166259D02*
X498891Y166593D01*
X498608Y166799D01*
X498257Y166799D01*
X497974Y166593D01*
X497866Y166259D01*
X499000Y166259D02*
X499000Y165000D01*
X499724Y165000D02*
X499724Y166417D01*
X501141Y166417D01*
X499724Y166417D02*
X499724Y167834D01*
X501141Y167834D02*
X501141Y165000D01*
X501866Y165976D02*
X503000Y165976D01*
X503000Y166259D01*
X502891Y166593D01*
X502608Y166799D01*
X502257Y166799D01*
X501974Y166593D01*
X501866Y166259D01*
X501866Y165566D01*
X501952Y165265D01*
X502186Y165055D01*
X502496Y165002D01*
X502786Y165122D01*
X502968Y165377D01*
X504858Y166259D02*
X504749Y166593D01*
X504466Y166799D01*
X504116Y166799D01*
X503832Y166593D01*
X503724Y166259D01*
X504417Y165850D02*
X504632Y165899D01*
X504793Y166049D01*
X504858Y166259D01*
X504417Y165850D02*
X504133Y165850D01*
X504133Y165834D02*
X503883Y165753D01*
X503729Y165540D01*
X503729Y165278D01*
X503883Y165065D01*
X504133Y164984D01*
X504133Y165000D02*
X504417Y165000D01*
X504632Y165049D01*
X504793Y165198D01*
X504858Y165409D01*
X504858Y166259D02*
X504858Y165283D01*
X505141Y165000D01*
X507000Y167834D02*
X507000Y165000D01*
X507000Y166259D02*
X506891Y166593D01*
X506608Y166799D01*
X506257Y166799D01*
X505974Y166593D01*
X505866Y166259D01*
X505866Y165566D01*
X505974Y165233D01*
X506257Y165027D01*
X506608Y165027D01*
X506891Y165233D01*
X507000Y165566D01*
X507724Y165976D02*
X508858Y165976D01*
X508858Y166259D01*
X508749Y166593D01*
X508466Y166799D01*
X508116Y166799D01*
X507832Y166593D01*
X507724Y166259D01*
X507724Y165566D01*
X507811Y165265D01*
X508044Y165055D01*
X508354Y165002D01*
X508644Y165122D01*
X508826Y165377D01*
X509582Y165000D02*
X509582Y166858D01*
X510307Y166732D02*
X510086Y166845D01*
X509839Y166816D01*
X509650Y166656D01*
X509582Y166417D01*
X513708Y164779D02*
X511031Y164779D01*
X514433Y167267D02*
X515000Y167834D01*
X515000Y165000D01*
X515724Y165000D02*
X516858Y166858D01*
X515724Y166858D02*
X516858Y165000D01*
X518716Y167267D02*
X518716Y165566D01*
X518716Y167267D02*
X518608Y167600D01*
X518324Y167806D01*
X517974Y167806D01*
X517690Y167600D01*
X517582Y167267D01*
X517582Y165566D02*
X517582Y167267D01*
X517582Y165566D02*
X517690Y165233D01*
X517974Y165027D01*
X518324Y165027D01*
X518608Y165233D01*
X518716Y165566D01*
X519440Y167267D02*
X520007Y167834D01*
X520007Y165000D01*
X523409Y164779D02*
X520732Y164779D01*
X525535Y167141D02*
X525440Y167496D01*
X525181Y167755D01*
X524826Y167850D01*
X524472Y167755D01*
X524213Y167496D01*
X524118Y167141D01*
X524133Y167141D02*
X524133Y165692D01*
X524118Y165692D02*
X524213Y165338D01*
X524472Y165079D01*
X524826Y164984D01*
X525181Y165079D01*
X525440Y165338D01*
X525535Y165692D01*
X525551Y165692D02*
X525551Y166417D01*
X524826Y166417D01*
X528952Y164779D02*
X526275Y164779D01*
X530811Y167267D02*
X530702Y167600D01*
X530419Y167806D01*
X530068Y167806D01*
X529785Y167600D01*
X529677Y167267D01*
X530811Y167267D02*
X529677Y165000D01*
X530811Y165000D01*
X531535Y165000D02*
X531818Y165000D01*
X531566Y164433D01*
X532637Y165251D02*
X532918Y165032D01*
X533274Y165023D01*
X533565Y165228D01*
X533677Y165566D01*
X533677Y166133D01*
X533568Y166467D01*
X533285Y166673D01*
X532935Y166673D01*
X532651Y166467D01*
X532543Y166133D01*
X532543Y167834D01*
X533677Y167834D01*
X535251Y167834D02*
X534401Y165692D01*
X535535Y165692D01*
X535251Y166259D02*
X535251Y165000D01*
X808618Y180035D02*
X808618Y177893D01*
X807185Y177893D02*
X807279Y177539D01*
X807539Y177279D01*
X807893Y177185D01*
X808248Y177279D01*
X808507Y177539D01*
X808602Y177893D01*
X809342Y179468D02*
X809909Y180035D01*
X809909Y177200D01*
X810728Y177452D02*
X811008Y177233D01*
X811364Y177224D01*
X811656Y177429D01*
X811767Y177767D01*
X811767Y178334D01*
X811659Y178667D01*
X811375Y178873D01*
X811025Y178873D01*
X810742Y178667D01*
X810633Y178334D01*
X810633Y180035D01*
X811767Y180035D01*
X807500Y160000D02*
X807500Y161417D01*
X808192Y161417D01*
X808192Y161433D02*
X808547Y161528D01*
X808806Y161787D01*
X808901Y162141D01*
X808806Y162496D01*
X808547Y162755D01*
X808192Y162850D01*
X808192Y162834D02*
X807500Y162834D01*
X807500Y161417D01*
X809641Y160000D02*
X809641Y161984D01*
X809641Y162551D02*
X809641Y162834D01*
X810366Y160000D02*
X810366Y161858D01*
X811500Y161259D02*
X811391Y161593D01*
X811108Y161799D01*
X810757Y161799D01*
X810474Y161593D01*
X810366Y161259D01*
X811500Y161259D02*
X811500Y160000D01*
X812224Y160000D02*
X812224Y161417D01*
X813641Y161417D01*
X812224Y161417D02*
X812224Y162834D01*
X813641Y162834D02*
X813641Y160000D01*
X814366Y160976D02*
X815500Y160976D01*
X815500Y161259D01*
X815391Y161593D01*
X815108Y161799D01*
X814757Y161799D01*
X814474Y161593D01*
X814366Y161259D01*
X814366Y160566D01*
X814452Y160265D01*
X814686Y160055D01*
X814996Y160002D01*
X815286Y160122D01*
X815468Y160377D01*
X817358Y161259D02*
X817249Y161593D01*
X816966Y161799D01*
X816616Y161799D01*
X816332Y161593D01*
X816224Y161259D01*
X816917Y160850D02*
X817132Y160899D01*
X817293Y161049D01*
X817358Y161259D01*
X816917Y160850D02*
X816633Y160850D01*
X816633Y160834D02*
X816383Y160753D01*
X816229Y160540D01*
X816229Y160278D01*
X816383Y160065D01*
X816633Y159984D01*
X816633Y160000D02*
X816917Y160000D01*
X817132Y160049D01*
X817293Y160198D01*
X817358Y160409D01*
X817358Y161259D02*
X817358Y160283D01*
X817641Y160000D01*
X819500Y162834D02*
X819500Y160000D01*
X819500Y161259D02*
X819391Y161593D01*
X819108Y161799D01*
X818757Y161799D01*
X818474Y161593D01*
X818366Y161259D01*
X818366Y160566D01*
X818474Y160233D01*
X818757Y160027D01*
X819108Y160027D01*
X819391Y160233D01*
X819500Y160566D01*
X820224Y160976D02*
X821358Y160976D01*
X821358Y161259D01*
X821249Y161593D01*
X820966Y161799D01*
X820616Y161799D01*
X820332Y161593D01*
X820224Y161259D01*
X820224Y160566D01*
X820311Y160265D01*
X820544Y160055D01*
X820854Y160002D01*
X821144Y160122D01*
X821326Y160377D01*
X822082Y160000D02*
X822082Y161858D01*
X822807Y161732D02*
X822586Y161845D01*
X822339Y161816D01*
X822150Y161656D01*
X822082Y161417D01*
X826208Y159779D02*
X823531Y159779D01*
X826933Y162267D02*
X827500Y162834D01*
X827500Y160000D01*
X828224Y160000D02*
X829358Y161858D01*
X828224Y161858D02*
X829358Y160000D01*
X831216Y162267D02*
X831216Y160566D01*
X831216Y162267D02*
X831108Y162600D01*
X830824Y162806D01*
X830474Y162806D01*
X830190Y162600D01*
X830082Y162267D01*
X830082Y160566D02*
X830082Y162267D01*
X830082Y160566D02*
X830190Y160233D01*
X830474Y160027D01*
X830824Y160027D01*
X831108Y160233D01*
X831216Y160566D01*
X831940Y162267D02*
X832507Y162834D01*
X832507Y160000D01*
X835909Y159779D02*
X833232Y159779D01*
X838035Y162141D02*
X837940Y162496D01*
X837681Y162755D01*
X837326Y162850D01*
X836972Y162755D01*
X836713Y162496D01*
X836618Y162141D01*
X836633Y162141D02*
X836633Y160692D01*
X836618Y160692D02*
X836713Y160338D01*
X836972Y160079D01*
X837326Y159984D01*
X837681Y160079D01*
X837940Y160338D01*
X838035Y160692D01*
X838051Y160692D02*
X838051Y161417D01*
X837326Y161417D01*
X841452Y159779D02*
X838775Y159779D01*
X843311Y162267D02*
X843202Y162600D01*
X842919Y162806D01*
X842568Y162806D01*
X842285Y162600D01*
X842177Y162267D01*
X843311Y162267D02*
X842177Y160000D01*
X843311Y160000D01*
X844035Y160000D02*
X844318Y160000D01*
X844066Y159433D01*
X845137Y160251D02*
X845418Y160032D01*
X845774Y160023D01*
X846065Y160228D01*
X846177Y160566D01*
X846177Y161133D01*
X846068Y161467D01*
X845785Y161673D01*
X845435Y161673D01*
X845151Y161467D01*
X845043Y161133D01*
X845043Y162834D01*
X846177Y162834D01*
X847751Y162834D02*
X846901Y160692D01*
X848035Y160692D01*
X847751Y161259D02*
X847751Y160000D01*
X791118Y215035D02*
X791118Y212893D01*
X789685Y212893D02*
X789779Y212539D01*
X790039Y212279D01*
X790393Y212185D01*
X790748Y212279D01*
X791007Y212539D01*
X791102Y212893D01*
X791842Y214468D02*
X792409Y215035D01*
X792409Y212200D01*
X794267Y214468D02*
X794159Y214801D01*
X793875Y215007D01*
X793525Y215007D01*
X793242Y214801D01*
X793133Y214468D01*
X793133Y212767D01*
X793242Y212434D01*
X793525Y212228D01*
X793875Y212228D01*
X794159Y212434D01*
X794267Y212767D01*
X794267Y213334D01*
X794159Y213667D01*
X793875Y213873D01*
X793525Y213873D01*
X793242Y213667D01*
X793133Y213334D01*
X790000Y195000D02*
X790000Y196417D01*
X790692Y196417D01*
X790692Y196433D02*
X791047Y196528D01*
X791306Y196787D01*
X791401Y197141D01*
X791306Y197496D01*
X791047Y197755D01*
X790692Y197850D01*
X790692Y197834D02*
X790000Y197834D01*
X790000Y196417D01*
X792141Y195000D02*
X792141Y196984D01*
X792141Y197551D02*
X792141Y197834D01*
X792866Y195000D02*
X792866Y196858D01*
X794000Y196259D02*
X793891Y196593D01*
X793608Y196799D01*
X793257Y196799D01*
X792974Y196593D01*
X792866Y196259D01*
X794000Y196259D02*
X794000Y195000D01*
X794724Y195000D02*
X794724Y196417D01*
X796141Y196417D01*
X794724Y196417D02*
X794724Y197834D01*
X796141Y197834D02*
X796141Y195000D01*
X796866Y195976D02*
X798000Y195976D01*
X798000Y196259D01*
X797891Y196593D01*
X797608Y196799D01*
X797257Y196799D01*
X796974Y196593D01*
X796866Y196259D01*
X796866Y195566D01*
X796952Y195265D01*
X797186Y195055D01*
X797496Y195002D01*
X797786Y195122D01*
X797968Y195377D01*
X799858Y196259D02*
X799749Y196593D01*
X799466Y196799D01*
X799116Y196799D01*
X798832Y196593D01*
X798724Y196259D01*
X799417Y195850D02*
X799632Y195899D01*
X799793Y196049D01*
X799858Y196259D01*
X799417Y195850D02*
X799133Y195850D01*
X799133Y195834D02*
X798883Y195753D01*
X798729Y195540D01*
X798729Y195278D01*
X798883Y195065D01*
X799133Y194984D01*
X799133Y195000D02*
X799417Y195000D01*
X799632Y195049D01*
X799793Y195198D01*
X799858Y195409D01*
X799858Y196259D02*
X799858Y195283D01*
X800141Y195000D01*
X802000Y197834D02*
X802000Y195000D01*
X802000Y196259D02*
X801891Y196593D01*
X801608Y196799D01*
X801257Y196799D01*
X800974Y196593D01*
X800866Y196259D01*
X800866Y195566D01*
X800974Y195233D01*
X801257Y195027D01*
X801608Y195027D01*
X801891Y195233D01*
X802000Y195566D01*
X802724Y195976D02*
X803858Y195976D01*
X803858Y196259D01*
X803749Y196593D01*
X803466Y196799D01*
X803116Y196799D01*
X802832Y196593D01*
X802724Y196259D01*
X802724Y195566D01*
X802811Y195265D01*
X803044Y195055D01*
X803354Y195002D01*
X803644Y195122D01*
X803826Y195377D01*
X804582Y195000D02*
X804582Y196858D01*
X805307Y196732D02*
X805086Y196845D01*
X804839Y196816D01*
X804650Y196656D01*
X804582Y196417D01*
X808708Y194779D02*
X806031Y194779D01*
X809433Y197267D02*
X810000Y197834D01*
X810000Y195000D01*
X810724Y195000D02*
X811858Y196858D01*
X810724Y196858D02*
X811858Y195000D01*
X813716Y197267D02*
X813716Y195566D01*
X813716Y197267D02*
X813608Y197600D01*
X813324Y197806D01*
X812974Y197806D01*
X812690Y197600D01*
X812582Y197267D01*
X812582Y195566D02*
X812582Y197267D01*
X812582Y195566D02*
X812690Y195233D01*
X812974Y195027D01*
X813324Y195027D01*
X813608Y195233D01*
X813716Y195566D01*
X814440Y197267D02*
X815007Y197834D01*
X815007Y195000D01*
X818409Y194779D02*
X815732Y194779D01*
X820535Y197141D02*
X820440Y197496D01*
X820181Y197755D01*
X819826Y197850D01*
X819472Y197755D01*
X819213Y197496D01*
X819118Y197141D01*
X819133Y197141D02*
X819133Y195692D01*
X819118Y195692D02*
X819213Y195338D01*
X819472Y195079D01*
X819826Y194984D01*
X820181Y195079D01*
X820440Y195338D01*
X820535Y195692D01*
X820551Y195692D02*
X820551Y196417D01*
X819826Y196417D01*
X823952Y194779D02*
X821275Y194779D01*
X825811Y197267D02*
X825702Y197600D01*
X825419Y197806D01*
X825068Y197806D01*
X824785Y197600D01*
X824677Y197267D01*
X825811Y197267D02*
X824677Y195000D01*
X825811Y195000D01*
X826535Y195000D02*
X826818Y195000D01*
X826566Y194433D01*
X827637Y195251D02*
X827918Y195032D01*
X828274Y195023D01*
X828565Y195228D01*
X828677Y195566D01*
X828677Y196133D01*
X828568Y196467D01*
X828285Y196673D01*
X827935Y196673D01*
X827651Y196467D01*
X827543Y196133D01*
X827543Y197834D01*
X828677Y197834D01*
X830251Y197834D02*
X829401Y195692D01*
X830535Y195692D01*
X830251Y196259D02*
X830251Y195000D01*
X928618Y120035D02*
X928618Y117893D01*
X927185Y117893D02*
X927279Y117539D01*
X927539Y117279D01*
X927893Y117185D01*
X928248Y117279D01*
X928507Y117539D01*
X928602Y117893D01*
X929342Y119468D02*
X929909Y120035D01*
X929909Y117200D01*
X930633Y119625D02*
X930633Y120035D01*
X931767Y120035D01*
X930917Y117200D01*
X927500Y100000D02*
X927500Y101417D01*
X928192Y101417D01*
X928192Y101433D02*
X928547Y101528D01*
X928806Y101787D01*
X928901Y102141D01*
X928806Y102496D01*
X928547Y102755D01*
X928192Y102850D01*
X928192Y102834D02*
X927500Y102834D01*
X927500Y101417D01*
X929641Y100000D02*
X929641Y101984D01*
X929641Y102551D02*
X929641Y102834D01*
X930366Y100000D02*
X930366Y101858D01*
X931500Y101259D02*
X931391Y101593D01*
X931108Y101799D01*
X930757Y101799D01*
X930474Y101593D01*
X930366Y101259D01*
X931500Y101259D02*
X931500Y100000D01*
X932224Y100000D02*
X932224Y101417D01*
X933641Y101417D01*
X932224Y101417D02*
X932224Y102834D01*
X933641Y102834D02*
X933641Y100000D01*
X934366Y100976D02*
X935500Y100976D01*
X935500Y101259D01*
X935391Y101593D01*
X935108Y101799D01*
X934757Y101799D01*
X934474Y101593D01*
X934366Y101259D01*
X934366Y100566D01*
X934452Y100265D01*
X934686Y100055D01*
X934996Y100002D01*
X935286Y100122D01*
X935468Y100377D01*
X937358Y101259D02*
X937249Y101593D01*
X936966Y101799D01*
X936616Y101799D01*
X936332Y101593D01*
X936224Y101259D01*
X936917Y100850D02*
X937132Y100899D01*
X937293Y101049D01*
X937358Y101259D01*
X936917Y100850D02*
X936633Y100850D01*
X936633Y100834D02*
X936383Y100753D01*
X936229Y100540D01*
X936229Y100278D01*
X936383Y100065D01*
X936633Y99984D01*
X936633Y100000D02*
X936917Y100000D01*
X937132Y100049D01*
X937293Y100198D01*
X937358Y100409D01*
X937358Y101259D02*
X937358Y100283D01*
X937641Y100000D01*
X939500Y102834D02*
X939500Y100000D01*
X939500Y101259D02*
X939391Y101593D01*
X939108Y101799D01*
X938757Y101799D01*
X938474Y101593D01*
X938366Y101259D01*
X938366Y100566D01*
X938474Y100233D01*
X938757Y100027D01*
X939108Y100027D01*
X939391Y100233D01*
X939500Y100566D01*
X940224Y100976D02*
X941358Y100976D01*
X941358Y101259D01*
X941249Y101593D01*
X940966Y101799D01*
X940616Y101799D01*
X940332Y101593D01*
X940224Y101259D01*
X940224Y100566D01*
X940311Y100265D01*
X940544Y100055D01*
X940854Y100002D01*
X941144Y100122D01*
X941326Y100377D01*
X942082Y100000D02*
X942082Y101858D01*
X942807Y101732D02*
X942586Y101845D01*
X942339Y101816D01*
X942150Y101656D01*
X942082Y101417D01*
X946208Y99779D02*
X943531Y99779D01*
X946933Y102267D02*
X947500Y102834D01*
X947500Y100000D01*
X948224Y100000D02*
X949358Y101858D01*
X948224Y101858D02*
X949358Y100000D01*
X951216Y102267D02*
X951216Y100566D01*
X951216Y102267D02*
X951108Y102600D01*
X950824Y102806D01*
X950474Y102806D01*
X950190Y102600D01*
X950082Y102267D01*
X950082Y100566D02*
X950082Y102267D01*
X950082Y100566D02*
X950190Y100233D01*
X950474Y100027D01*
X950824Y100027D01*
X951108Y100233D01*
X951216Y100566D01*
X951940Y102267D02*
X952507Y102834D01*
X952507Y100000D01*
X955909Y99779D02*
X953232Y99779D01*
X958035Y102141D02*
X957940Y102496D01*
X957681Y102755D01*
X957326Y102850D01*
X956972Y102755D01*
X956713Y102496D01*
X956618Y102141D01*
X956633Y102141D02*
X956633Y100692D01*
X956618Y100692D02*
X956713Y100338D01*
X956972Y100079D01*
X957326Y99984D01*
X957681Y100079D01*
X957940Y100338D01*
X958035Y100692D01*
X958051Y100692D02*
X958051Y101417D01*
X957326Y101417D01*
X961452Y99779D02*
X958775Y99779D01*
X963311Y102267D02*
X963202Y102600D01*
X962919Y102806D01*
X962568Y102806D01*
X962285Y102600D01*
X962177Y102267D01*
X963311Y102267D02*
X962177Y100000D01*
X963311Y100000D01*
X964035Y100000D02*
X964318Y100000D01*
X964066Y99433D01*
X965137Y100251D02*
X965418Y100032D01*
X965774Y100023D01*
X966065Y100228D01*
X966177Y100566D01*
X966177Y101133D01*
X966068Y101467D01*
X965785Y101673D01*
X965435Y101673D01*
X965151Y101467D01*
X965043Y101133D01*
X965043Y102834D01*
X966177Y102834D01*
X967751Y102834D02*
X966901Y100692D01*
X968035Y100692D01*
X967751Y101259D02*
X967751Y100000D01*
X813618Y207535D02*
X813618Y205393D01*
X812185Y205393D02*
X812279Y205039D01*
X812539Y204779D01*
X812893Y204685D01*
X813248Y204779D01*
X813507Y205039D01*
X813602Y205393D01*
X814342Y206968D02*
X814909Y207535D01*
X814909Y204700D01*
X816767Y205677D02*
X816767Y205267D01*
X816767Y205677D02*
X816659Y206010D01*
X816375Y206216D01*
X816025Y206216D01*
X815742Y206010D01*
X815633Y205677D01*
X815633Y205267D02*
X815633Y205677D01*
X815633Y205267D02*
X815742Y204934D01*
X816025Y204728D01*
X816375Y204728D01*
X816659Y204934D01*
X816767Y205267D01*
X816767Y206968D02*
X816767Y206842D01*
X816767Y206968D02*
X816659Y207301D01*
X816375Y207507D01*
X816025Y207507D01*
X815742Y207301D01*
X815633Y206968D01*
X815633Y206842D02*
X815633Y206968D01*
X815633Y206842D02*
X815742Y206509D01*
X816025Y206303D01*
X816375Y206303D01*
X816659Y206509D01*
X816767Y206842D01*
X812500Y187500D02*
X812500Y188917D01*
X813192Y188917D01*
X813192Y188933D02*
X813547Y189028D01*
X813806Y189287D01*
X813901Y189641D01*
X813806Y189996D01*
X813547Y190255D01*
X813192Y190350D01*
X813192Y190334D02*
X812500Y190334D01*
X812500Y188917D01*
X814641Y187500D02*
X814641Y189484D01*
X814641Y190051D02*
X814641Y190334D01*
X815366Y187500D02*
X815366Y189358D01*
X816500Y188759D02*
X816391Y189093D01*
X816108Y189299D01*
X815757Y189299D01*
X815474Y189093D01*
X815366Y188759D01*
X816500Y188759D02*
X816500Y187500D01*
X817224Y187500D02*
X817224Y188917D01*
X818641Y188917D01*
X817224Y188917D02*
X817224Y190334D01*
X818641Y190334D02*
X818641Y187500D01*
X819366Y188476D02*
X820500Y188476D01*
X820500Y188759D01*
X820391Y189093D01*
X820108Y189299D01*
X819757Y189299D01*
X819474Y189093D01*
X819366Y188759D01*
X819366Y188066D01*
X819452Y187765D01*
X819686Y187555D01*
X819996Y187502D01*
X820286Y187622D01*
X820468Y187877D01*
X822358Y188759D02*
X822249Y189093D01*
X821966Y189299D01*
X821616Y189299D01*
X821332Y189093D01*
X821224Y188759D01*
X821917Y188350D02*
X822132Y188399D01*
X822293Y188549D01*
X822358Y188759D01*
X821917Y188350D02*
X821633Y188350D01*
X821633Y188334D02*
X821383Y188253D01*
X821229Y188040D01*
X821229Y187778D01*
X821383Y187565D01*
X821633Y187484D01*
X821633Y187500D02*
X821917Y187500D01*
X822132Y187549D01*
X822293Y187698D01*
X822358Y187909D01*
X822358Y188759D02*
X822358Y187783D01*
X822641Y187500D01*
X824500Y190334D02*
X824500Y187500D01*
X824500Y188759D02*
X824391Y189093D01*
X824108Y189299D01*
X823757Y189299D01*
X823474Y189093D01*
X823366Y188759D01*
X823366Y188066D01*
X823474Y187733D01*
X823757Y187527D01*
X824108Y187527D01*
X824391Y187733D01*
X824500Y188066D01*
X825224Y188476D02*
X826358Y188476D01*
X826358Y188759D01*
X826249Y189093D01*
X825966Y189299D01*
X825616Y189299D01*
X825332Y189093D01*
X825224Y188759D01*
X825224Y188066D01*
X825311Y187765D01*
X825544Y187555D01*
X825854Y187502D01*
X826144Y187622D01*
X826326Y187877D01*
X827082Y187500D02*
X827082Y189358D01*
X827807Y189232D02*
X827586Y189345D01*
X827339Y189316D01*
X827150Y189156D01*
X827082Y188917D01*
X831208Y187279D02*
X828531Y187279D01*
X831933Y189767D02*
X832500Y190334D01*
X832500Y187500D01*
X833224Y187500D02*
X834358Y189358D01*
X833224Y189358D02*
X834358Y187500D01*
X836216Y189767D02*
X836216Y188066D01*
X836216Y189767D02*
X836108Y190100D01*
X835824Y190306D01*
X835474Y190306D01*
X835190Y190100D01*
X835082Y189767D01*
X835082Y188066D02*
X835082Y189767D01*
X835082Y188066D02*
X835190Y187733D01*
X835474Y187527D01*
X835824Y187527D01*
X836108Y187733D01*
X836216Y188066D01*
X836940Y189767D02*
X837507Y190334D01*
X837507Y187500D01*
X840909Y187279D02*
X838232Y187279D01*
X843035Y189641D02*
X842940Y189996D01*
X842681Y190255D01*
X842326Y190350D01*
X841972Y190255D01*
X841713Y189996D01*
X841618Y189641D01*
X841633Y189641D02*
X841633Y188192D01*
X841618Y188192D02*
X841713Y187838D01*
X841972Y187579D01*
X842326Y187484D01*
X842681Y187579D01*
X842940Y187838D01*
X843035Y188192D01*
X843051Y188192D02*
X843051Y188917D01*
X842326Y188917D01*
X846452Y187279D02*
X843775Y187279D01*
X848311Y189767D02*
X848202Y190100D01*
X847919Y190306D01*
X847568Y190306D01*
X847285Y190100D01*
X847177Y189767D01*
X848311Y189767D02*
X847177Y187500D01*
X848311Y187500D01*
X849035Y187500D02*
X849318Y187500D01*
X849066Y186933D01*
X850137Y187751D02*
X850418Y187532D01*
X850774Y187523D01*
X851065Y187728D01*
X851177Y188066D01*
X851177Y188633D01*
X851068Y188967D01*
X850785Y189173D01*
X850435Y189173D01*
X850151Y188967D01*
X850043Y188633D01*
X850043Y190334D01*
X851177Y190334D01*
X852751Y190334D02*
X851901Y188192D01*
X853035Y188192D01*
X852751Y188759D02*
X852751Y187500D01*
X881118Y237535D02*
X881118Y235393D01*
X879685Y235393D02*
X879779Y235039D01*
X880039Y234779D01*
X880393Y234685D01*
X880748Y234779D01*
X881007Y235039D01*
X881102Y235393D01*
X881842Y236968D02*
X882409Y237535D01*
X882409Y234700D01*
X883133Y235267D02*
X883242Y234934D01*
X883525Y234728D01*
X883875Y234728D01*
X884159Y234934D01*
X884267Y235267D01*
X884267Y236968D01*
X884159Y237301D01*
X883875Y237507D01*
X883525Y237507D01*
X883242Y237301D01*
X883133Y236968D01*
X883133Y236401D01*
X883242Y236068D01*
X883525Y235862D01*
X883875Y235862D01*
X884159Y236068D01*
X884267Y236401D01*
X880000Y217500D02*
X880000Y218917D01*
X880692Y218917D01*
X880692Y218933D02*
X881047Y219028D01*
X881306Y219287D01*
X881401Y219641D01*
X881306Y219996D01*
X881047Y220255D01*
X880692Y220350D01*
X880692Y220334D02*
X880000Y220334D01*
X880000Y218917D01*
X882141Y217500D02*
X882141Y219484D01*
X882141Y220051D02*
X882141Y220334D01*
X882866Y217500D02*
X882866Y219358D01*
X884000Y218759D02*
X883891Y219093D01*
X883608Y219299D01*
X883257Y219299D01*
X882974Y219093D01*
X882866Y218759D01*
X884000Y218759D02*
X884000Y217500D01*
X884724Y217500D02*
X884724Y218917D01*
X886141Y218917D01*
X884724Y218917D02*
X884724Y220334D01*
X886141Y220334D02*
X886141Y217500D01*
X886866Y218476D02*
X888000Y218476D01*
X888000Y218759D01*
X887891Y219093D01*
X887608Y219299D01*
X887257Y219299D01*
X886974Y219093D01*
X886866Y218759D01*
X886866Y218066D01*
X886952Y217765D01*
X887186Y217555D01*
X887496Y217502D01*
X887786Y217622D01*
X887968Y217877D01*
X889858Y218759D02*
X889749Y219093D01*
X889466Y219299D01*
X889116Y219299D01*
X888832Y219093D01*
X888724Y218759D01*
X889417Y218350D02*
X889632Y218399D01*
X889793Y218549D01*
X889858Y218759D01*
X889417Y218350D02*
X889133Y218350D01*
X889133Y218334D02*
X888883Y218253D01*
X888729Y218040D01*
X888729Y217778D01*
X888883Y217565D01*
X889133Y217484D01*
X889133Y217500D02*
X889417Y217500D01*
X889632Y217549D01*
X889793Y217698D01*
X889858Y217909D01*
X889858Y218759D02*
X889858Y217783D01*
X890141Y217500D01*
X892000Y220334D02*
X892000Y217500D01*
X892000Y218759D02*
X891891Y219093D01*
X891608Y219299D01*
X891257Y219299D01*
X890974Y219093D01*
X890866Y218759D01*
X890866Y218066D01*
X890974Y217733D01*
X891257Y217527D01*
X891608Y217527D01*
X891891Y217733D01*
X892000Y218066D01*
X892724Y218476D02*
X893858Y218476D01*
X893858Y218759D01*
X893749Y219093D01*
X893466Y219299D01*
X893116Y219299D01*
X892832Y219093D01*
X892724Y218759D01*
X892724Y218066D01*
X892811Y217765D01*
X893044Y217555D01*
X893354Y217502D01*
X893644Y217622D01*
X893826Y217877D01*
X894582Y217500D02*
X894582Y219358D01*
X895307Y219232D02*
X895086Y219345D01*
X894839Y219316D01*
X894650Y219156D01*
X894582Y218917D01*
X898708Y217279D02*
X896031Y217279D01*
X899433Y219767D02*
X900000Y220334D01*
X900000Y217500D01*
X900724Y217500D02*
X901858Y219358D01*
X900724Y219358D02*
X901858Y217500D01*
X903716Y219767D02*
X903716Y218066D01*
X903716Y219767D02*
X903608Y220100D01*
X903324Y220306D01*
X902974Y220306D01*
X902690Y220100D01*
X902582Y219767D01*
X902582Y218066D02*
X902582Y219767D01*
X902582Y218066D02*
X902690Y217733D01*
X902974Y217527D01*
X903324Y217527D01*
X903608Y217733D01*
X903716Y218066D01*
X904440Y219767D02*
X905007Y220334D01*
X905007Y217500D01*
X908409Y217279D02*
X905732Y217279D01*
X910535Y219641D02*
X910440Y219996D01*
X910181Y220255D01*
X909826Y220350D01*
X909472Y220255D01*
X909213Y219996D01*
X909118Y219641D01*
X909133Y219641D02*
X909133Y218192D01*
X909118Y218192D02*
X909213Y217838D01*
X909472Y217579D01*
X909826Y217484D01*
X910181Y217579D01*
X910440Y217838D01*
X910535Y218192D01*
X910551Y218192D02*
X910551Y218917D01*
X909826Y218917D01*
X913952Y217279D02*
X911275Y217279D01*
X915811Y219767D02*
X915702Y220100D01*
X915419Y220306D01*
X915068Y220306D01*
X914785Y220100D01*
X914677Y219767D01*
X915811Y219767D02*
X914677Y217500D01*
X915811Y217500D01*
X916535Y217500D02*
X916818Y217500D01*
X916566Y216933D01*
X917637Y217751D02*
X917918Y217532D01*
X918274Y217523D01*
X918565Y217728D01*
X918677Y218066D01*
X918677Y218633D01*
X918568Y218967D01*
X918285Y219173D01*
X917935Y219173D01*
X917651Y218967D01*
X917543Y218633D01*
X917543Y220334D01*
X918677Y220334D01*
X920251Y220334D02*
X919401Y218192D01*
X920535Y218192D01*
X920251Y218759D02*
X920251Y217500D01*
X861118Y142535D02*
X861118Y140393D01*
X859685Y140393D02*
X859779Y140039D01*
X860039Y139779D01*
X860393Y139685D01*
X860748Y139779D01*
X861007Y140039D01*
X861102Y140393D01*
X862976Y141968D02*
X862868Y142301D01*
X862584Y142507D01*
X862234Y142507D01*
X861950Y142301D01*
X861842Y141968D01*
X862976Y141968D02*
X861842Y139700D01*
X862976Y139700D01*
X864834Y141968D02*
X864834Y140267D01*
X864834Y141968D02*
X864726Y142301D01*
X864442Y142507D01*
X864092Y142507D01*
X863809Y142301D01*
X863700Y141968D01*
X863700Y140267D02*
X863700Y141968D01*
X863700Y140267D02*
X863809Y139934D01*
X864092Y139728D01*
X864442Y139728D01*
X864726Y139934D01*
X864834Y140267D01*
X860000Y122500D02*
X860000Y123917D01*
X860692Y123917D01*
X860692Y123933D02*
X861047Y124028D01*
X861306Y124287D01*
X861401Y124641D01*
X861306Y124996D01*
X861047Y125255D01*
X860692Y125350D01*
X860692Y125334D02*
X860000Y125334D01*
X860000Y123917D01*
X862141Y122500D02*
X862141Y124484D01*
X862141Y125051D02*
X862141Y125334D01*
X862866Y122500D02*
X862866Y124358D01*
X864000Y123759D02*
X863891Y124093D01*
X863608Y124299D01*
X863257Y124299D01*
X862974Y124093D01*
X862866Y123759D01*
X864000Y123759D02*
X864000Y122500D01*
X864724Y122500D02*
X864724Y123917D01*
X866141Y123917D01*
X864724Y123917D02*
X864724Y125334D01*
X866141Y125334D02*
X866141Y122500D01*
X866866Y123476D02*
X868000Y123476D01*
X868000Y123759D01*
X867891Y124093D01*
X867608Y124299D01*
X867257Y124299D01*
X866974Y124093D01*
X866866Y123759D01*
X866866Y123066D01*
X866952Y122765D01*
X867186Y122555D01*
X867496Y122502D01*
X867786Y122622D01*
X867968Y122877D01*
X869858Y123759D02*
X869749Y124093D01*
X869466Y124299D01*
X869116Y124299D01*
X868832Y124093D01*
X868724Y123759D01*
X869417Y123350D02*
X869632Y123399D01*
X869793Y123549D01*
X869858Y123759D01*
X869417Y123350D02*
X869133Y123350D01*
X869133Y123334D02*
X868883Y123253D01*
X868729Y123040D01*
X868729Y122778D01*
X868883Y122565D01*
X869133Y122484D01*
X869133Y122500D02*
X869417Y122500D01*
X869632Y122549D01*
X869793Y122698D01*
X869858Y122909D01*
X869858Y123759D02*
X869858Y122783D01*
X870141Y122500D01*
X872000Y125334D02*
X872000Y122500D01*
X872000Y123759D02*
X871891Y124093D01*
X871608Y124299D01*
X871257Y124299D01*
X870974Y124093D01*
X870866Y123759D01*
X870866Y123066D01*
X870974Y122733D01*
X871257Y122527D01*
X871608Y122527D01*
X871891Y122733D01*
X872000Y123066D01*
X872724Y123476D02*
X873858Y123476D01*
X873858Y123759D01*
X873749Y124093D01*
X873466Y124299D01*
X873116Y124299D01*
X872832Y124093D01*
X872724Y123759D01*
X872724Y123066D01*
X872811Y122765D01*
X873044Y122555D01*
X873354Y122502D01*
X873644Y122622D01*
X873826Y122877D01*
X874582Y122500D02*
X874582Y124358D01*
X875307Y124232D02*
X875086Y124345D01*
X874839Y124316D01*
X874650Y124156D01*
X874582Y123917D01*
X878708Y122279D02*
X876031Y122279D01*
X879433Y124767D02*
X880000Y125334D01*
X880000Y122500D01*
X880724Y122500D02*
X881858Y124358D01*
X880724Y124358D02*
X881858Y122500D01*
X883716Y124767D02*
X883716Y123066D01*
X883716Y124767D02*
X883608Y125100D01*
X883324Y125306D01*
X882974Y125306D01*
X882690Y125100D01*
X882582Y124767D01*
X882582Y123066D02*
X882582Y124767D01*
X882582Y123066D02*
X882690Y122733D01*
X882974Y122527D01*
X883324Y122527D01*
X883608Y122733D01*
X883716Y123066D01*
X884440Y124767D02*
X885007Y125334D01*
X885007Y122500D01*
X888409Y122279D02*
X885732Y122279D01*
X890535Y124641D02*
X890440Y124996D01*
X890181Y125255D01*
X889826Y125350D01*
X889472Y125255D01*
X889213Y124996D01*
X889118Y124641D01*
X889133Y124641D02*
X889133Y123192D01*
X889118Y123192D02*
X889213Y122838D01*
X889472Y122579D01*
X889826Y122484D01*
X890181Y122579D01*
X890440Y122838D01*
X890535Y123192D01*
X890551Y123192D02*
X890551Y123917D01*
X889826Y123917D01*
X893952Y122279D02*
X891275Y122279D01*
X895811Y124767D02*
X895702Y125100D01*
X895419Y125306D01*
X895068Y125306D01*
X894785Y125100D01*
X894677Y124767D01*
X895811Y124767D02*
X894677Y122500D01*
X895811Y122500D01*
X896535Y122500D02*
X896818Y122500D01*
X896566Y121933D01*
X897637Y122751D02*
X897918Y122532D01*
X898274Y122523D01*
X898565Y122728D01*
X898677Y123066D01*
X898677Y123633D01*
X898568Y123967D01*
X898285Y124173D01*
X897935Y124173D01*
X897651Y123967D01*
X897543Y123633D01*
X897543Y125334D01*
X898677Y125334D01*
X900251Y125334D02*
X899401Y123192D01*
X900535Y123192D01*
X900251Y123759D02*
X900251Y122500D01*
X821118Y237535D02*
X821118Y235393D01*
X819685Y235393D02*
X819779Y235039D01*
X820039Y234779D01*
X820393Y234685D01*
X820748Y234779D01*
X821007Y235039D01*
X821102Y235393D01*
X822976Y236968D02*
X822868Y237301D01*
X822584Y237507D01*
X822234Y237507D01*
X821950Y237301D01*
X821842Y236968D01*
X822976Y236968D02*
X821842Y234700D01*
X822976Y234700D01*
X823700Y236968D02*
X824267Y237535D01*
X824267Y234700D01*
X820000Y217500D02*
X820000Y218917D01*
X820692Y218917D01*
X820692Y218933D02*
X821047Y219028D01*
X821306Y219287D01*
X821401Y219641D01*
X821306Y219996D01*
X821047Y220255D01*
X820692Y220350D01*
X820692Y220334D02*
X820000Y220334D01*
X820000Y218917D01*
X822141Y217500D02*
X822141Y219484D01*
X822141Y220051D02*
X822141Y220334D01*
X822866Y217500D02*
X822866Y219358D01*
X824000Y218759D02*
X823891Y219093D01*
X823608Y219299D01*
X823257Y219299D01*
X822974Y219093D01*
X822866Y218759D01*
X824000Y218759D02*
X824000Y217500D01*
X824724Y217500D02*
X824724Y218917D01*
X826141Y218917D01*
X824724Y218917D02*
X824724Y220334D01*
X826141Y220334D02*
X826141Y217500D01*
X826866Y218476D02*
X828000Y218476D01*
X828000Y218759D01*
X827891Y219093D01*
X827608Y219299D01*
X827257Y219299D01*
X826974Y219093D01*
X826866Y218759D01*
X826866Y218066D01*
X826952Y217765D01*
X827186Y217555D01*
X827496Y217502D01*
X827786Y217622D01*
X827968Y217877D01*
X829858Y218759D02*
X829749Y219093D01*
X829466Y219299D01*
X829116Y219299D01*
X828832Y219093D01*
X828724Y218759D01*
X829417Y218350D02*
X829632Y218399D01*
X829793Y218549D01*
X829858Y218759D01*
X829417Y218350D02*
X829133Y218350D01*
X829133Y218334D02*
X828883Y218253D01*
X828729Y218040D01*
X828729Y217778D01*
X828883Y217565D01*
X829133Y217484D01*
X829133Y217500D02*
X829417Y217500D01*
X829632Y217549D01*
X829793Y217698D01*
X829858Y217909D01*
X829858Y218759D02*
X829858Y217783D01*
X830141Y217500D01*
X832000Y220334D02*
X832000Y217500D01*
X832000Y218759D02*
X831891Y219093D01*
X831608Y219299D01*
X831257Y219299D01*
X830974Y219093D01*
X830866Y218759D01*
X830866Y218066D01*
X830974Y217733D01*
X831257Y217527D01*
X831608Y217527D01*
X831891Y217733D01*
X832000Y218066D01*
X832724Y218476D02*
X833858Y218476D01*
X833858Y218759D01*
X833749Y219093D01*
X833466Y219299D01*
X833116Y219299D01*
X832832Y219093D01*
X832724Y218759D01*
X832724Y218066D01*
X832811Y217765D01*
X833044Y217555D01*
X833354Y217502D01*
X833644Y217622D01*
X833826Y217877D01*
X834582Y217500D02*
X834582Y219358D01*
X835307Y219232D02*
X835086Y219345D01*
X834839Y219316D01*
X834650Y219156D01*
X834582Y218917D01*
X838708Y217279D02*
X836031Y217279D01*
X839433Y219767D02*
X840000Y220334D01*
X840000Y217500D01*
X840724Y217500D02*
X841858Y219358D01*
X840724Y219358D02*
X841858Y217500D01*
X843716Y219767D02*
X843716Y218066D01*
X843716Y219767D02*
X843608Y220100D01*
X843324Y220306D01*
X842974Y220306D01*
X842690Y220100D01*
X842582Y219767D01*
X842582Y218066D02*
X842582Y219767D01*
X842582Y218066D02*
X842690Y217733D01*
X842974Y217527D01*
X843324Y217527D01*
X843608Y217733D01*
X843716Y218066D01*
X844440Y219767D02*
X845007Y220334D01*
X845007Y217500D01*
X848409Y217279D02*
X845732Y217279D01*
X850535Y219641D02*
X850440Y219996D01*
X850181Y220255D01*
X849826Y220350D01*
X849472Y220255D01*
X849213Y219996D01*
X849118Y219641D01*
X849133Y219641D02*
X849133Y218192D01*
X849118Y218192D02*
X849213Y217838D01*
X849472Y217579D01*
X849826Y217484D01*
X850181Y217579D01*
X850440Y217838D01*
X850535Y218192D01*
X850551Y218192D02*
X850551Y218917D01*
X849826Y218917D01*
X853952Y217279D02*
X851275Y217279D01*
X855811Y219767D02*
X855702Y220100D01*
X855419Y220306D01*
X855068Y220306D01*
X854785Y220100D01*
X854677Y219767D01*
X855811Y219767D02*
X854677Y217500D01*
X855811Y217500D01*
X856535Y217500D02*
X856818Y217500D01*
X856566Y216933D01*
X857637Y217751D02*
X857918Y217532D01*
X858274Y217523D01*
X858565Y217728D01*
X858677Y218066D01*
X858677Y218633D01*
X858568Y218967D01*
X858285Y219173D01*
X857935Y219173D01*
X857651Y218967D01*
X857543Y218633D01*
X857543Y220334D01*
X858677Y220334D01*
X860251Y220334D02*
X859401Y218192D01*
X860535Y218192D01*
X860251Y218759D02*
X860251Y217500D01*
X673618Y135035D02*
X673618Y132893D01*
X672185Y132893D02*
X672279Y132539D01*
X672539Y132279D01*
X672893Y132185D01*
X673248Y132279D01*
X673507Y132539D01*
X673602Y132893D01*
X675476Y134468D02*
X675368Y134801D01*
X675084Y135007D01*
X674734Y135007D01*
X674450Y134801D01*
X674342Y134468D01*
X675476Y134468D02*
X674342Y132200D01*
X675476Y132200D01*
X677334Y134468D02*
X677226Y134801D01*
X676942Y135007D01*
X676592Y135007D01*
X676309Y134801D01*
X676200Y134468D01*
X677334Y134468D02*
X676200Y132200D01*
X677334Y132200D01*
X672500Y115000D02*
X672500Y116417D01*
X673192Y116417D01*
X673192Y116433D02*
X673547Y116528D01*
X673806Y116787D01*
X673901Y117141D01*
X673806Y117496D01*
X673547Y117755D01*
X673192Y117850D01*
X673192Y117834D02*
X672500Y117834D01*
X672500Y116417D01*
X674641Y115000D02*
X674641Y116984D01*
X674641Y117551D02*
X674641Y117834D01*
X675366Y115000D02*
X675366Y116858D01*
X676500Y116259D02*
X676391Y116593D01*
X676108Y116799D01*
X675757Y116799D01*
X675474Y116593D01*
X675366Y116259D01*
X676500Y116259D02*
X676500Y115000D01*
X677224Y115000D02*
X677224Y116417D01*
X678641Y116417D01*
X677224Y116417D02*
X677224Y117834D01*
X678641Y117834D02*
X678641Y115000D01*
X679366Y115976D02*
X680500Y115976D01*
X680500Y116259D01*
X680391Y116593D01*
X680108Y116799D01*
X679757Y116799D01*
X679474Y116593D01*
X679366Y116259D01*
X679366Y115566D01*
X679452Y115265D01*
X679686Y115055D01*
X679996Y115002D01*
X680286Y115122D01*
X680468Y115377D01*
X682358Y116259D02*
X682249Y116593D01*
X681966Y116799D01*
X681616Y116799D01*
X681332Y116593D01*
X681224Y116259D01*
X681917Y115850D02*
X682132Y115899D01*
X682293Y116049D01*
X682358Y116259D01*
X681917Y115850D02*
X681633Y115850D01*
X681633Y115834D02*
X681383Y115753D01*
X681229Y115540D01*
X681229Y115278D01*
X681383Y115065D01*
X681633Y114984D01*
X681633Y115000D02*
X681917Y115000D01*
X682132Y115049D01*
X682293Y115198D01*
X682358Y115409D01*
X682358Y116259D02*
X682358Y115283D01*
X682641Y115000D01*
X684500Y117834D02*
X684500Y115000D01*
X684500Y116259D02*
X684391Y116593D01*
X684108Y116799D01*
X683757Y116799D01*
X683474Y116593D01*
X683366Y116259D01*
X683366Y115566D01*
X683474Y115233D01*
X683757Y115027D01*
X684108Y115027D01*
X684391Y115233D01*
X684500Y115566D01*
X685224Y115976D02*
X686358Y115976D01*
X686358Y116259D01*
X686249Y116593D01*
X685966Y116799D01*
X685616Y116799D01*
X685332Y116593D01*
X685224Y116259D01*
X685224Y115566D01*
X685311Y115265D01*
X685544Y115055D01*
X685854Y115002D01*
X686144Y115122D01*
X686326Y115377D01*
X687082Y115000D02*
X687082Y116858D01*
X687807Y116732D02*
X687586Y116845D01*
X687339Y116816D01*
X687150Y116656D01*
X687082Y116417D01*
X691208Y114779D02*
X688531Y114779D01*
X691933Y117267D02*
X692500Y117834D01*
X692500Y115000D01*
X693224Y115000D02*
X694358Y116858D01*
X693224Y116858D02*
X694358Y115000D01*
X696216Y117267D02*
X696216Y115566D01*
X696216Y117267D02*
X696108Y117600D01*
X695824Y117806D01*
X695474Y117806D01*
X695190Y117600D01*
X695082Y117267D01*
X695082Y115566D02*
X695082Y117267D01*
X695082Y115566D02*
X695190Y115233D01*
X695474Y115027D01*
X695824Y115027D01*
X696108Y115233D01*
X696216Y115566D01*
X696940Y117267D02*
X697507Y117834D01*
X697507Y115000D01*
X700909Y114779D02*
X698232Y114779D01*
X703035Y117141D02*
X702940Y117496D01*
X702681Y117755D01*
X702326Y117850D01*
X701972Y117755D01*
X701713Y117496D01*
X701618Y117141D01*
X701633Y117141D02*
X701633Y115692D01*
X701618Y115692D02*
X701713Y115338D01*
X701972Y115079D01*
X702326Y114984D01*
X702681Y115079D01*
X702940Y115338D01*
X703035Y115692D01*
X703051Y115692D02*
X703051Y116417D01*
X702326Y116417D01*
X706452Y114779D02*
X703775Y114779D01*
X708311Y117267D02*
X708202Y117600D01*
X707919Y117806D01*
X707568Y117806D01*
X707285Y117600D01*
X707177Y117267D01*
X708311Y117267D02*
X707177Y115000D01*
X708311Y115000D01*
X709035Y115000D02*
X709318Y115000D01*
X709066Y114433D01*
X710137Y115251D02*
X710418Y115032D01*
X710774Y115023D01*
X711065Y115228D01*
X711177Y115566D01*
X711177Y116133D01*
X711068Y116467D01*
X710785Y116673D01*
X710435Y116673D01*
X710151Y116467D01*
X710043Y116133D01*
X710043Y117834D01*
X711177Y117834D01*
X712751Y117834D02*
X711901Y115692D01*
X713035Y115692D01*
X712751Y116259D02*
X712751Y115000D01*
X673618Y195035D02*
X673618Y192893D01*
X672185Y192893D02*
X672279Y192539D01*
X672539Y192279D01*
X672893Y192185D01*
X673248Y192279D01*
X673507Y192539D01*
X673602Y192893D01*
X675476Y194468D02*
X675368Y194801D01*
X675084Y195007D01*
X674734Y195007D01*
X674450Y194801D01*
X674342Y194468D01*
X675476Y194468D02*
X674342Y192200D01*
X675476Y192200D01*
X676200Y192767D02*
X676309Y192434D01*
X676592Y192228D01*
X676942Y192228D01*
X677226Y192434D01*
X677334Y192767D01*
X677334Y193177D02*
X677334Y192767D01*
X677334Y193177D02*
X677258Y193460D01*
X677051Y193668D01*
X676767Y193744D01*
X676610Y193744D02*
X676767Y193744D01*
X676610Y193744D01*
X676767Y193744D02*
X677056Y193829D01*
X677264Y194049D01*
X677334Y194342D01*
X677334Y194468D02*
X677334Y194342D01*
X677334Y194468D02*
X677226Y194801D01*
X676942Y195007D01*
X676592Y195007D01*
X676309Y194801D01*
X676200Y194468D01*
X672500Y175000D02*
X672500Y176417D01*
X673192Y176417D01*
X673192Y176433D02*
X673547Y176528D01*
X673806Y176787D01*
X673901Y177141D01*
X673806Y177496D01*
X673547Y177755D01*
X673192Y177850D01*
X673192Y177834D02*
X672500Y177834D01*
X672500Y176417D01*
X674641Y175000D02*
X674641Y176984D01*
X674641Y177551D02*
X674641Y177834D01*
X675366Y175000D02*
X675366Y176858D01*
X676500Y176259D02*
X676391Y176593D01*
X676108Y176799D01*
X675757Y176799D01*
X675474Y176593D01*
X675366Y176259D01*
X676500Y176259D02*
X676500Y175000D01*
X677224Y175000D02*
X677224Y176417D01*
X678641Y176417D01*
X677224Y176417D02*
X677224Y177834D01*
X678641Y177834D02*
X678641Y175000D01*
X679366Y175976D02*
X680500Y175976D01*
X680500Y176259D01*
X680391Y176593D01*
X680108Y176799D01*
X679757Y176799D01*
X679474Y176593D01*
X679366Y176259D01*
X679366Y175566D01*
X679452Y175265D01*
X679686Y175055D01*
X679996Y175002D01*
X680286Y175122D01*
X680468Y175377D01*
X682358Y176259D02*
X682249Y176593D01*
X681966Y176799D01*
X681616Y176799D01*
X681332Y176593D01*
X681224Y176259D01*
X681917Y175850D02*
X682132Y175899D01*
X682293Y176049D01*
X682358Y176259D01*
X681917Y175850D02*
X681633Y175850D01*
X681633Y175834D02*
X681383Y175753D01*
X681229Y175540D01*
X681229Y175278D01*
X681383Y175065D01*
X681633Y174984D01*
X681633Y175000D02*
X681917Y175000D01*
X682132Y175049D01*
X682293Y175198D01*
X682358Y175409D01*
X682358Y176259D02*
X682358Y175283D01*
X682641Y175000D01*
X684500Y177834D02*
X684500Y175000D01*
X684500Y176259D02*
X684391Y176593D01*
X684108Y176799D01*
X683757Y176799D01*
X683474Y176593D01*
X683366Y176259D01*
X683366Y175566D01*
X683474Y175233D01*
X683757Y175027D01*
X684108Y175027D01*
X684391Y175233D01*
X684500Y175566D01*
X685224Y175976D02*
X686358Y175976D01*
X686358Y176259D01*
X686249Y176593D01*
X685966Y176799D01*
X685616Y176799D01*
X685332Y176593D01*
X685224Y176259D01*
X685224Y175566D01*
X685311Y175265D01*
X685544Y175055D01*
X685854Y175002D01*
X686144Y175122D01*
X686326Y175377D01*
X687082Y175000D02*
X687082Y176858D01*
X687807Y176732D02*
X687586Y176845D01*
X687339Y176816D01*
X687150Y176656D01*
X687082Y176417D01*
X691208Y174779D02*
X688531Y174779D01*
X691933Y177267D02*
X692500Y177834D01*
X692500Y175000D01*
X693224Y175000D02*
X694358Y176858D01*
X693224Y176858D02*
X694358Y175000D01*
X696216Y177267D02*
X696216Y175566D01*
X696216Y177267D02*
X696108Y177600D01*
X695824Y177806D01*
X695474Y177806D01*
X695190Y177600D01*
X695082Y177267D01*
X695082Y175566D02*
X695082Y177267D01*
X695082Y175566D02*
X695190Y175233D01*
X695474Y175027D01*
X695824Y175027D01*
X696108Y175233D01*
X696216Y175566D01*
X696940Y177267D02*
X697507Y177834D01*
X697507Y175000D01*
X700909Y174779D02*
X698232Y174779D01*
X703035Y177141D02*
X702940Y177496D01*
X702681Y177755D01*
X702326Y177850D01*
X701972Y177755D01*
X701713Y177496D01*
X701618Y177141D01*
X701633Y177141D02*
X701633Y175692D01*
X701618Y175692D02*
X701713Y175338D01*
X701972Y175079D01*
X702326Y174984D01*
X702681Y175079D01*
X702940Y175338D01*
X703035Y175692D01*
X703051Y175692D02*
X703051Y176417D01*
X702326Y176417D01*
X706452Y174779D02*
X703775Y174779D01*
X708311Y177267D02*
X708202Y177600D01*
X707919Y177806D01*
X707568Y177806D01*
X707285Y177600D01*
X707177Y177267D01*
X708311Y177267D02*
X707177Y175000D01*
X708311Y175000D01*
X709035Y175000D02*
X709318Y175000D01*
X709066Y174433D01*
X710137Y175251D02*
X710418Y175032D01*
X710774Y175023D01*
X711065Y175228D01*
X711177Y175566D01*
X711177Y176133D01*
X711068Y176467D01*
X710785Y176673D01*
X710435Y176673D01*
X710151Y176467D01*
X710043Y176133D01*
X710043Y177834D01*
X711177Y177834D01*
X712751Y177834D02*
X711901Y175692D01*
X713035Y175692D01*
X712751Y176259D02*
X712751Y175000D01*
X673618Y165035D02*
X673618Y162893D01*
X672185Y162893D02*
X672279Y162539D01*
X672539Y162279D01*
X672893Y162185D01*
X673248Y162279D01*
X673507Y162539D01*
X673602Y162893D01*
X675476Y164468D02*
X675368Y164801D01*
X675084Y165007D01*
X674734Y165007D01*
X674450Y164801D01*
X674342Y164468D01*
X675476Y164468D02*
X674342Y162200D01*
X675476Y162200D01*
X677051Y165035D02*
X676200Y162893D01*
X677334Y162893D01*
X677051Y163460D02*
X677051Y162200D01*
X672500Y145000D02*
X672500Y146417D01*
X673192Y146417D01*
X673192Y146433D02*
X673547Y146528D01*
X673806Y146787D01*
X673901Y147141D01*
X673806Y147496D01*
X673547Y147755D01*
X673192Y147850D01*
X673192Y147834D02*
X672500Y147834D01*
X672500Y146417D01*
X674641Y145000D02*
X674641Y146984D01*
X674641Y147551D02*
X674641Y147834D01*
X675366Y145000D02*
X675366Y146858D01*
X676500Y146259D02*
X676391Y146593D01*
X676108Y146799D01*
X675757Y146799D01*
X675474Y146593D01*
X675366Y146259D01*
X676500Y146259D02*
X676500Y145000D01*
X677224Y145000D02*
X677224Y146417D01*
X678641Y146417D01*
X677224Y146417D02*
X677224Y147834D01*
X678641Y147834D02*
X678641Y145000D01*
X679366Y145976D02*
X680500Y145976D01*
X680500Y146259D01*
X680391Y146593D01*
X680108Y146799D01*
X679757Y146799D01*
X679474Y146593D01*
X679366Y146259D01*
X679366Y145566D01*
X679452Y145265D01*
X679686Y145055D01*
X679996Y145002D01*
X680286Y145122D01*
X680468Y145377D01*
X682358Y146259D02*
X682249Y146593D01*
X681966Y146799D01*
X681616Y146799D01*
X681332Y146593D01*
X681224Y146259D01*
X681917Y145850D02*
X682132Y145899D01*
X682293Y146049D01*
X682358Y146259D01*
X681917Y145850D02*
X681633Y145850D01*
X681633Y145834D02*
X681383Y145753D01*
X681229Y145540D01*
X681229Y145278D01*
X681383Y145065D01*
X681633Y144984D01*
X681633Y145000D02*
X681917Y145000D01*
X682132Y145049D01*
X682293Y145198D01*
X682358Y145409D01*
X682358Y146259D02*
X682358Y145283D01*
X682641Y145000D01*
X684500Y147834D02*
X684500Y145000D01*
X684500Y146259D02*
X684391Y146593D01*
X684108Y146799D01*
X683757Y146799D01*
X683474Y146593D01*
X683366Y146259D01*
X683366Y145566D01*
X683474Y145233D01*
X683757Y145027D01*
X684108Y145027D01*
X684391Y145233D01*
X684500Y145566D01*
X685224Y145976D02*
X686358Y145976D01*
X686358Y146259D01*
X686249Y146593D01*
X685966Y146799D01*
X685616Y146799D01*
X685332Y146593D01*
X685224Y146259D01*
X685224Y145566D01*
X685311Y145265D01*
X685544Y145055D01*
X685854Y145002D01*
X686144Y145122D01*
X686326Y145377D01*
X687082Y145000D02*
X687082Y146858D01*
X687807Y146732D02*
X687586Y146845D01*
X687339Y146816D01*
X687150Y146656D01*
X687082Y146417D01*
X691208Y144779D02*
X688531Y144779D01*
X691933Y147267D02*
X692500Y147834D01*
X692500Y145000D01*
X693224Y145000D02*
X694358Y146858D01*
X693224Y146858D02*
X694358Y145000D01*
X696216Y147267D02*
X696216Y145566D01*
X696216Y147267D02*
X696108Y147600D01*
X695824Y147806D01*
X695474Y147806D01*
X695190Y147600D01*
X695082Y147267D01*
X695082Y145566D02*
X695082Y147267D01*
X695082Y145566D02*
X695190Y145233D01*
X695474Y145027D01*
X695824Y145027D01*
X696108Y145233D01*
X696216Y145566D01*
X696940Y147267D02*
X697507Y147834D01*
X697507Y145000D01*
X700909Y144779D02*
X698232Y144779D01*
X703035Y147141D02*
X702940Y147496D01*
X702681Y147755D01*
X702326Y147850D01*
X701972Y147755D01*
X701713Y147496D01*
X701618Y147141D01*
X701633Y147141D02*
X701633Y145692D01*
X701618Y145692D02*
X701713Y145338D01*
X701972Y145079D01*
X702326Y144984D01*
X702681Y145079D01*
X702940Y145338D01*
X703035Y145692D01*
X703051Y145692D02*
X703051Y146417D01*
X702326Y146417D01*
X706452Y144779D02*
X703775Y144779D01*
X708311Y147267D02*
X708202Y147600D01*
X707919Y147806D01*
X707568Y147806D01*
X707285Y147600D01*
X707177Y147267D01*
X708311Y147267D02*
X707177Y145000D01*
X708311Y145000D01*
X709035Y145000D02*
X709318Y145000D01*
X709066Y144433D01*
X710137Y145251D02*
X710418Y145032D01*
X710774Y145023D01*
X711065Y145228D01*
X711177Y145566D01*
X711177Y146133D01*
X711068Y146467D01*
X710785Y146673D01*
X710435Y146673D01*
X710151Y146467D01*
X710043Y146133D01*
X710043Y147834D01*
X711177Y147834D01*
X712751Y147834D02*
X711901Y145692D01*
X713035Y145692D01*
X712751Y146259D02*
X712751Y145000D01*
X673618Y105035D02*
X673618Y102893D01*
X672185Y102893D02*
X672279Y102539D01*
X672539Y102279D01*
X672893Y102185D01*
X673248Y102279D01*
X673507Y102539D01*
X673602Y102893D01*
X675476Y104468D02*
X675368Y104801D01*
X675084Y105007D01*
X674734Y105007D01*
X674450Y104801D01*
X674342Y104468D01*
X675476Y104468D02*
X674342Y102200D01*
X675476Y102200D01*
X676295Y102452D02*
X676575Y102233D01*
X676931Y102224D01*
X677222Y102429D01*
X677334Y102767D01*
X677334Y103334D01*
X677226Y103667D01*
X676942Y103873D01*
X676592Y103873D01*
X676309Y103667D01*
X676200Y103334D01*
X676200Y105035D01*
X677334Y105035D01*
X672500Y85000D02*
X672500Y86417D01*
X673192Y86417D01*
X673192Y86433D02*
X673547Y86528D01*
X673806Y86787D01*
X673901Y87141D01*
X673806Y87496D01*
X673547Y87755D01*
X673192Y87850D01*
X673192Y87834D02*
X672500Y87834D01*
X672500Y86417D01*
X674641Y85000D02*
X674641Y86984D01*
X674641Y87551D02*
X674641Y87834D01*
X675366Y85000D02*
X675366Y86858D01*
X676500Y86259D02*
X676391Y86593D01*
X676108Y86799D01*
X675757Y86799D01*
X675474Y86593D01*
X675366Y86259D01*
X676500Y86259D02*
X676500Y85000D01*
X677224Y85000D02*
X677224Y86417D01*
X678641Y86417D01*
X677224Y86417D02*
X677224Y87834D01*
X678641Y87834D02*
X678641Y85000D01*
X679366Y85976D02*
X680500Y85976D01*
X680500Y86259D01*
X680391Y86593D01*
X680108Y86799D01*
X679757Y86799D01*
X679474Y86593D01*
X679366Y86259D01*
X679366Y85566D01*
X679452Y85265D01*
X679686Y85055D01*
X679996Y85002D01*
X680286Y85122D01*
X680468Y85377D01*
X682358Y86259D02*
X682249Y86593D01*
X681966Y86799D01*
X681616Y86799D01*
X681332Y86593D01*
X681224Y86259D01*
X681917Y85850D02*
X682132Y85899D01*
X682293Y86049D01*
X682358Y86259D01*
X681917Y85850D02*
X681633Y85850D01*
X681633Y85834D02*
X681383Y85753D01*
X681229Y85540D01*
X681229Y85278D01*
X681383Y85065D01*
X681633Y84984D01*
X681633Y85000D02*
X681917Y85000D01*
X682132Y85049D01*
X682293Y85198D01*
X682358Y85409D01*
X682358Y86259D02*
X682358Y85283D01*
X682641Y85000D01*
X684500Y87834D02*
X684500Y85000D01*
X684500Y86259D02*
X684391Y86593D01*
X684108Y86799D01*
X683757Y86799D01*
X683474Y86593D01*
X683366Y86259D01*
X683366Y85566D01*
X683474Y85233D01*
X683757Y85027D01*
X684108Y85027D01*
X684391Y85233D01*
X684500Y85566D01*
X685224Y85976D02*
X686358Y85976D01*
X686358Y86259D01*
X686249Y86593D01*
X685966Y86799D01*
X685616Y86799D01*
X685332Y86593D01*
X685224Y86259D01*
X685224Y85566D01*
X685311Y85265D01*
X685544Y85055D01*
X685854Y85002D01*
X686144Y85122D01*
X686326Y85377D01*
X687082Y85000D02*
X687082Y86858D01*
X687807Y86732D02*
X687586Y86845D01*
X687339Y86816D01*
X687150Y86656D01*
X687082Y86417D01*
X691208Y84779D02*
X688531Y84779D01*
X691933Y87267D02*
X692500Y87834D01*
X692500Y85000D01*
X693224Y85000D02*
X694358Y86858D01*
X693224Y86858D02*
X694358Y85000D01*
X696216Y87267D02*
X696216Y85566D01*
X696216Y87267D02*
X696108Y87600D01*
X695824Y87806D01*
X695474Y87806D01*
X695190Y87600D01*
X695082Y87267D01*
X695082Y85566D02*
X695082Y87267D01*
X695082Y85566D02*
X695190Y85233D01*
X695474Y85027D01*
X695824Y85027D01*
X696108Y85233D01*
X696216Y85566D01*
X696940Y87267D02*
X697507Y87834D01*
X697507Y85000D01*
X700909Y84779D02*
X698232Y84779D01*
X703035Y87141D02*
X702940Y87496D01*
X702681Y87755D01*
X702326Y87850D01*
X701972Y87755D01*
X701713Y87496D01*
X701618Y87141D01*
X701633Y87141D02*
X701633Y85692D01*
X701618Y85692D02*
X701713Y85338D01*
X701972Y85079D01*
X702326Y84984D01*
X702681Y85079D01*
X702940Y85338D01*
X703035Y85692D01*
X703051Y85692D02*
X703051Y86417D01*
X702326Y86417D01*
X706452Y84779D02*
X703775Y84779D01*
X708311Y87267D02*
X708202Y87600D01*
X707919Y87806D01*
X707568Y87806D01*
X707285Y87600D01*
X707177Y87267D01*
X708311Y87267D02*
X707177Y85000D01*
X708311Y85000D01*
X709035Y85000D02*
X709318Y85000D01*
X709066Y84433D01*
X710137Y85251D02*
X710418Y85032D01*
X710774Y85023D01*
X711065Y85228D01*
X711177Y85566D01*
X711177Y86133D01*
X711068Y86467D01*
X710785Y86673D01*
X710435Y86673D01*
X710151Y86467D01*
X710043Y86133D01*
X710043Y87834D01*
X711177Y87834D01*
X712751Y87834D02*
X711901Y85692D01*
X713035Y85692D01*
X712751Y86259D02*
X712751Y85000D01*
X726118Y235035D02*
X726118Y232893D01*
X724685Y232893D02*
X724779Y232539D01*
X725039Y232279D01*
X725393Y232185D01*
X725748Y232279D01*
X726007Y232539D01*
X726102Y232893D01*
X727976Y234468D02*
X727868Y234801D01*
X727584Y235007D01*
X727234Y235007D01*
X726950Y234801D01*
X726842Y234468D01*
X727976Y234468D02*
X726842Y232200D01*
X727976Y232200D01*
X729834Y234468D02*
X729726Y234801D01*
X729442Y235007D01*
X729092Y235007D01*
X728809Y234801D01*
X728700Y234468D01*
X728700Y232767D01*
X728809Y232434D01*
X729092Y232228D01*
X729442Y232228D01*
X729726Y232434D01*
X729834Y232767D01*
X729834Y233334D01*
X729726Y233667D01*
X729442Y233873D01*
X729092Y233873D01*
X728809Y233667D01*
X728700Y233334D01*
X725000Y215000D02*
X725000Y216417D01*
X725692Y216417D01*
X725692Y216433D02*
X726047Y216528D01*
X726306Y216787D01*
X726401Y217141D01*
X726306Y217496D01*
X726047Y217755D01*
X725692Y217850D01*
X725692Y217834D02*
X725000Y217834D01*
X725000Y216417D01*
X727141Y215000D02*
X727141Y216984D01*
X727141Y217551D02*
X727141Y217834D01*
X727866Y215000D02*
X727866Y216858D01*
X729000Y216259D02*
X728891Y216593D01*
X728608Y216799D01*
X728257Y216799D01*
X727974Y216593D01*
X727866Y216259D01*
X729000Y216259D02*
X729000Y215000D01*
X729724Y215000D02*
X729724Y216417D01*
X731141Y216417D01*
X729724Y216417D02*
X729724Y217834D01*
X731141Y217834D02*
X731141Y215000D01*
X731866Y215976D02*
X733000Y215976D01*
X733000Y216259D01*
X732891Y216593D01*
X732608Y216799D01*
X732257Y216799D01*
X731974Y216593D01*
X731866Y216259D01*
X731866Y215566D01*
X731952Y215265D01*
X732186Y215055D01*
X732496Y215002D01*
X732786Y215122D01*
X732968Y215377D01*
X734858Y216259D02*
X734749Y216593D01*
X734466Y216799D01*
X734116Y216799D01*
X733832Y216593D01*
X733724Y216259D01*
X734417Y215850D02*
X734632Y215899D01*
X734793Y216049D01*
X734858Y216259D01*
X734417Y215850D02*
X734133Y215850D01*
X734133Y215834D02*
X733883Y215753D01*
X733729Y215540D01*
X733729Y215278D01*
X733883Y215065D01*
X734133Y214984D01*
X734133Y215000D02*
X734417Y215000D01*
X734632Y215049D01*
X734793Y215198D01*
X734858Y215409D01*
X734858Y216259D02*
X734858Y215283D01*
X735141Y215000D01*
X737000Y217834D02*
X737000Y215000D01*
X737000Y216259D02*
X736891Y216593D01*
X736608Y216799D01*
X736257Y216799D01*
X735974Y216593D01*
X735866Y216259D01*
X735866Y215566D01*
X735974Y215233D01*
X736257Y215027D01*
X736608Y215027D01*
X736891Y215233D01*
X737000Y215566D01*
X737724Y215976D02*
X738858Y215976D01*
X738858Y216259D01*
X738749Y216593D01*
X738466Y216799D01*
X738116Y216799D01*
X737832Y216593D01*
X737724Y216259D01*
X737724Y215566D01*
X737811Y215265D01*
X738044Y215055D01*
X738354Y215002D01*
X738644Y215122D01*
X738826Y215377D01*
X739582Y215000D02*
X739582Y216858D01*
X740307Y216732D02*
X740086Y216845D01*
X739839Y216816D01*
X739650Y216656D01*
X739582Y216417D01*
X743708Y214779D02*
X741031Y214779D01*
X744433Y217267D02*
X745000Y217834D01*
X745000Y215000D01*
X745724Y215000D02*
X746858Y216858D01*
X745724Y216858D02*
X746858Y215000D01*
X748716Y217267D02*
X748716Y215566D01*
X748716Y217267D02*
X748608Y217600D01*
X748324Y217806D01*
X747974Y217806D01*
X747690Y217600D01*
X747582Y217267D01*
X747582Y215566D02*
X747582Y217267D01*
X747582Y215566D02*
X747690Y215233D01*
X747974Y215027D01*
X748324Y215027D01*
X748608Y215233D01*
X748716Y215566D01*
X749440Y217267D02*
X750007Y217834D01*
X750007Y215000D01*
X753409Y214779D02*
X750732Y214779D01*
X755535Y217141D02*
X755440Y217496D01*
X755181Y217755D01*
X754826Y217850D01*
X754472Y217755D01*
X754213Y217496D01*
X754118Y217141D01*
X754133Y217141D02*
X754133Y215692D01*
X754118Y215692D02*
X754213Y215338D01*
X754472Y215079D01*
X754826Y214984D01*
X755181Y215079D01*
X755440Y215338D01*
X755535Y215692D01*
X755551Y215692D02*
X755551Y216417D01*
X754826Y216417D01*
X758952Y214779D02*
X756275Y214779D01*
X760811Y217267D02*
X760702Y217600D01*
X760419Y217806D01*
X760068Y217806D01*
X759785Y217600D01*
X759677Y217267D01*
X760811Y217267D02*
X759677Y215000D01*
X760811Y215000D01*
X761535Y215000D02*
X761818Y215000D01*
X761566Y214433D01*
X762637Y215251D02*
X762918Y215032D01*
X763274Y215023D01*
X763565Y215228D01*
X763677Y215566D01*
X763677Y216133D01*
X763568Y216467D01*
X763285Y216673D01*
X762935Y216673D01*
X762651Y216467D01*
X762543Y216133D01*
X762543Y217834D01*
X763677Y217834D01*
X765251Y217834D02*
X764401Y215692D01*
X765535Y215692D01*
X765251Y216259D02*
X765251Y215000D01*
X696118Y235035D02*
X696118Y232893D01*
X694685Y232893D02*
X694779Y232539D01*
X695039Y232279D01*
X695393Y232185D01*
X695748Y232279D01*
X696007Y232539D01*
X696102Y232893D01*
X697976Y234468D02*
X697868Y234801D01*
X697584Y235007D01*
X697234Y235007D01*
X696950Y234801D01*
X696842Y234468D01*
X697976Y234468D02*
X696842Y232200D01*
X697976Y232200D01*
X698700Y234625D02*
X698700Y235035D01*
X699834Y235035D01*
X698984Y232200D01*
X695000Y215000D02*
X695000Y216417D01*
X695692Y216417D01*
X695692Y216433D02*
X696047Y216528D01*
X696306Y216787D01*
X696401Y217141D01*
X696306Y217496D01*
X696047Y217755D01*
X695692Y217850D01*
X695692Y217834D02*
X695000Y217834D01*
X695000Y216417D01*
X697141Y215000D02*
X697141Y216984D01*
X697141Y217551D02*
X697141Y217834D01*
X697866Y215000D02*
X697866Y216858D01*
X699000Y216259D02*
X698891Y216593D01*
X698608Y216799D01*
X698257Y216799D01*
X697974Y216593D01*
X697866Y216259D01*
X699000Y216259D02*
X699000Y215000D01*
X699724Y215000D02*
X699724Y216417D01*
X701141Y216417D01*
X699724Y216417D02*
X699724Y217834D01*
X701141Y217834D02*
X701141Y215000D01*
X701866Y215976D02*
X703000Y215976D01*
X703000Y216259D01*
X702891Y216593D01*
X702608Y216799D01*
X702257Y216799D01*
X701974Y216593D01*
X701866Y216259D01*
X701866Y215566D01*
X701952Y215265D01*
X702186Y215055D01*
X702496Y215002D01*
X702786Y215122D01*
X702968Y215377D01*
X704858Y216259D02*
X704749Y216593D01*
X704466Y216799D01*
X704116Y216799D01*
X703832Y216593D01*
X703724Y216259D01*
X704417Y215850D02*
X704632Y215899D01*
X704793Y216049D01*
X704858Y216259D01*
X704417Y215850D02*
X704133Y215850D01*
X704133Y215834D02*
X703883Y215753D01*
X703729Y215540D01*
X703729Y215278D01*
X703883Y215065D01*
X704133Y214984D01*
X704133Y215000D02*
X704417Y215000D01*
X704632Y215049D01*
X704793Y215198D01*
X704858Y215409D01*
X704858Y216259D02*
X704858Y215283D01*
X705141Y215000D01*
X707000Y217834D02*
X707000Y215000D01*
X707000Y216259D02*
X706891Y216593D01*
X706608Y216799D01*
X706257Y216799D01*
X705974Y216593D01*
X705866Y216259D01*
X705866Y215566D01*
X705974Y215233D01*
X706257Y215027D01*
X706608Y215027D01*
X706891Y215233D01*
X707000Y215566D01*
X707724Y215976D02*
X708858Y215976D01*
X708858Y216259D01*
X708749Y216593D01*
X708466Y216799D01*
X708116Y216799D01*
X707832Y216593D01*
X707724Y216259D01*
X707724Y215566D01*
X707811Y215265D01*
X708044Y215055D01*
X708354Y215002D01*
X708644Y215122D01*
X708826Y215377D01*
X709582Y215000D02*
X709582Y216858D01*
X710307Y216732D02*
X710086Y216845D01*
X709839Y216816D01*
X709650Y216656D01*
X709582Y216417D01*
X713708Y214779D02*
X711031Y214779D01*
X714433Y217267D02*
X715000Y217834D01*
X715000Y215000D01*
X715724Y215000D02*
X716858Y216858D01*
X715724Y216858D02*
X716858Y215000D01*
X718716Y217267D02*
X718716Y215566D01*
X718716Y217267D02*
X718608Y217600D01*
X718324Y217806D01*
X717974Y217806D01*
X717690Y217600D01*
X717582Y217267D01*
X717582Y215566D02*
X717582Y217267D01*
X717582Y215566D02*
X717690Y215233D01*
X717974Y215027D01*
X718324Y215027D01*
X718608Y215233D01*
X718716Y215566D01*
X719440Y217267D02*
X720007Y217834D01*
X720007Y215000D01*
X723409Y214779D02*
X720732Y214779D01*
X725535Y217141D02*
X725440Y217496D01*
X725181Y217755D01*
X724826Y217850D01*
X724472Y217755D01*
X724213Y217496D01*
X724118Y217141D01*
X724133Y217141D02*
X724133Y215692D01*
X724118Y215692D02*
X724213Y215338D01*
X724472Y215079D01*
X724826Y214984D01*
X725181Y215079D01*
X725440Y215338D01*
X725535Y215692D01*
X725551Y215692D02*
X725551Y216417D01*
X724826Y216417D01*
X728952Y214779D02*
X726275Y214779D01*
X730811Y217267D02*
X730702Y217600D01*
X730419Y217806D01*
X730068Y217806D01*
X729785Y217600D01*
X729677Y217267D01*
X730811Y217267D02*
X729677Y215000D01*
X730811Y215000D01*
X731535Y215000D02*
X731818Y215000D01*
X731566Y214433D01*
X732637Y215251D02*
X732918Y215032D01*
X733274Y215023D01*
X733565Y215228D01*
X733677Y215566D01*
X733677Y216133D01*
X733568Y216467D01*
X733285Y216673D01*
X732935Y216673D01*
X732651Y216467D01*
X732543Y216133D01*
X732543Y217834D01*
X733677Y217834D01*
X735251Y217834D02*
X734401Y215692D01*
X735535Y215692D01*
X735251Y216259D02*
X735251Y215000D01*
X653618Y235035D02*
X653618Y232893D01*
X652185Y232893D02*
X652279Y232539D01*
X652539Y232279D01*
X652893Y232185D01*
X653248Y232279D01*
X653507Y232539D01*
X653602Y232893D01*
X655476Y234468D02*
X655368Y234801D01*
X655084Y235007D01*
X654734Y235007D01*
X654450Y234801D01*
X654342Y234468D01*
X655476Y234468D02*
X654342Y232200D01*
X655476Y232200D01*
X657334Y233177D02*
X657334Y232767D01*
X657334Y233177D02*
X657226Y233510D01*
X656942Y233716D01*
X656592Y233716D01*
X656309Y233510D01*
X656200Y233177D01*
X656200Y232767D02*
X656200Y233177D01*
X656200Y232767D02*
X656309Y232434D01*
X656592Y232228D01*
X656942Y232228D01*
X657226Y232434D01*
X657334Y232767D01*
X657334Y234468D02*
X657334Y234342D01*
X657334Y234468D02*
X657226Y234801D01*
X656942Y235007D01*
X656592Y235007D01*
X656309Y234801D01*
X656200Y234468D01*
X656200Y234342D02*
X656200Y234468D01*
X656200Y234342D02*
X656309Y234009D01*
X656592Y233803D01*
X656942Y233803D01*
X657226Y234009D01*
X657334Y234342D01*
X652500Y215000D02*
X652500Y216417D01*
X653192Y216417D01*
X653192Y216433D02*
X653547Y216528D01*
X653806Y216787D01*
X653901Y217141D01*
X653806Y217496D01*
X653547Y217755D01*
X653192Y217850D01*
X653192Y217834D02*
X652500Y217834D01*
X652500Y216417D01*
X654641Y215000D02*
X654641Y216984D01*
X654641Y217551D02*
X654641Y217834D01*
X655366Y215000D02*
X655366Y216858D01*
X656500Y216259D02*
X656391Y216593D01*
X656108Y216799D01*
X655757Y216799D01*
X655474Y216593D01*
X655366Y216259D01*
X656500Y216259D02*
X656500Y215000D01*
X657224Y215000D02*
X657224Y216417D01*
X658641Y216417D01*
X657224Y216417D02*
X657224Y217834D01*
X658641Y217834D02*
X658641Y215000D01*
X659366Y215976D02*
X660500Y215976D01*
X660500Y216259D01*
X660391Y216593D01*
X660108Y216799D01*
X659757Y216799D01*
X659474Y216593D01*
X659366Y216259D01*
X659366Y215566D01*
X659452Y215265D01*
X659686Y215055D01*
X659996Y215002D01*
X660286Y215122D01*
X660468Y215377D01*
X662358Y216259D02*
X662249Y216593D01*
X661966Y216799D01*
X661616Y216799D01*
X661332Y216593D01*
X661224Y216259D01*
X661917Y215850D02*
X662132Y215899D01*
X662293Y216049D01*
X662358Y216259D01*
X661917Y215850D02*
X661633Y215850D01*
X661633Y215834D02*
X661383Y215753D01*
X661229Y215540D01*
X661229Y215278D01*
X661383Y215065D01*
X661633Y214984D01*
X661633Y215000D02*
X661917Y215000D01*
X662132Y215049D01*
X662293Y215198D01*
X662358Y215409D01*
X662358Y216259D02*
X662358Y215283D01*
X662641Y215000D01*
X664500Y217834D02*
X664500Y215000D01*
X664500Y216259D02*
X664391Y216593D01*
X664108Y216799D01*
X663757Y216799D01*
X663474Y216593D01*
X663366Y216259D01*
X663366Y215566D01*
X663474Y215233D01*
X663757Y215027D01*
X664108Y215027D01*
X664391Y215233D01*
X664500Y215566D01*
X665224Y215976D02*
X666358Y215976D01*
X666358Y216259D01*
X666249Y216593D01*
X665966Y216799D01*
X665616Y216799D01*
X665332Y216593D01*
X665224Y216259D01*
X665224Y215566D01*
X665311Y215265D01*
X665544Y215055D01*
X665854Y215002D01*
X666144Y215122D01*
X666326Y215377D01*
X667082Y215000D02*
X667082Y216858D01*
X667807Y216732D02*
X667586Y216845D01*
X667339Y216816D01*
X667150Y216656D01*
X667082Y216417D01*
X671208Y214779D02*
X668531Y214779D01*
X671933Y217267D02*
X672500Y217834D01*
X672500Y215000D01*
X673224Y215000D02*
X674358Y216858D01*
X673224Y216858D02*
X674358Y215000D01*
X676216Y217267D02*
X676216Y215566D01*
X676216Y217267D02*
X676108Y217600D01*
X675824Y217806D01*
X675474Y217806D01*
X675190Y217600D01*
X675082Y217267D01*
X675082Y215566D02*
X675082Y217267D01*
X675082Y215566D02*
X675190Y215233D01*
X675474Y215027D01*
X675824Y215027D01*
X676108Y215233D01*
X676216Y215566D01*
X676940Y217267D02*
X677507Y217834D01*
X677507Y215000D01*
X680909Y214779D02*
X678232Y214779D01*
X683035Y217141D02*
X682940Y217496D01*
X682681Y217755D01*
X682326Y217850D01*
X681972Y217755D01*
X681713Y217496D01*
X681618Y217141D01*
X681633Y217141D02*
X681633Y215692D01*
X681618Y215692D02*
X681713Y215338D01*
X681972Y215079D01*
X682326Y214984D01*
X682681Y215079D01*
X682940Y215338D01*
X683035Y215692D01*
X683051Y215692D02*
X683051Y216417D01*
X682326Y216417D01*
X686452Y214779D02*
X683775Y214779D01*
X688311Y217267D02*
X688202Y217600D01*
X687919Y217806D01*
X687568Y217806D01*
X687285Y217600D01*
X687177Y217267D01*
X688311Y217267D02*
X687177Y215000D01*
X688311Y215000D01*
X689035Y215000D02*
X689318Y215000D01*
X689066Y214433D01*
X690137Y215251D02*
X690418Y215032D01*
X690774Y215023D01*
X691065Y215228D01*
X691177Y215566D01*
X691177Y216133D01*
X691068Y216467D01*
X690785Y216673D01*
X690435Y216673D01*
X690151Y216467D01*
X690043Y216133D01*
X690043Y217834D01*
X691177Y217834D01*
X692751Y217834D02*
X691901Y215692D01*
X693035Y215692D01*
X692751Y216259D02*
X692751Y215000D01*
X783602Y184342D02*
X783507Y184696D01*
X783248Y184956D01*
X782893Y185051D01*
X782539Y184956D01*
X782279Y184696D01*
X782185Y184342D01*
X782200Y184342D02*
X782200Y182893D01*
X782185Y182893D02*
X782279Y182539D01*
X782539Y182279D01*
X782893Y182185D01*
X783248Y182279D01*
X783507Y182539D01*
X783602Y182893D01*
X784342Y182200D02*
X784342Y185035D01*
X785318Y183051D01*
X786326Y185035D01*
X786326Y182200D01*
X787051Y182200D02*
X787051Y183618D01*
X787744Y183618D01*
X787744Y183633D02*
X788098Y183728D01*
X788357Y183988D01*
X788452Y184342D01*
X788357Y184696D01*
X788098Y184956D01*
X787744Y185051D01*
X787744Y185035D02*
X787051Y185035D01*
X787051Y183618D01*
X790326Y184468D02*
X790218Y184801D01*
X789935Y185007D01*
X789584Y185007D01*
X789301Y184801D01*
X789192Y184468D01*
X790326Y184468D02*
X789192Y182200D01*
X790326Y182200D01*
X780000Y162267D02*
X780566Y162834D01*
X780566Y160000D01*
X781291Y160000D02*
X782708Y162834D01*
X781291Y162834D02*
X782708Y160000D01*
X784566Y162267D02*
X784566Y160566D01*
X784566Y162267D02*
X784458Y162600D01*
X784175Y162806D01*
X783824Y162806D01*
X783541Y162600D01*
X783433Y162267D01*
X783433Y160566D02*
X783433Y162267D01*
X783433Y160566D02*
X783541Y160233D01*
X783824Y160027D01*
X784175Y160027D01*
X784458Y160233D01*
X784566Y160566D01*
X785291Y162267D02*
X785858Y162834D01*
X785858Y160000D01*
X693602Y114342D02*
X693507Y114696D01*
X693248Y114956D01*
X692893Y115051D01*
X692539Y114956D01*
X692279Y114696D01*
X692185Y114342D01*
X692200Y114342D02*
X692200Y112893D01*
X692185Y112893D02*
X692279Y112539D01*
X692539Y112279D01*
X692893Y112185D01*
X693248Y112279D01*
X693507Y112539D01*
X693602Y112893D01*
X694342Y112200D02*
X694342Y115035D01*
X695318Y113051D01*
X696326Y115035D01*
X696326Y112200D01*
X697051Y112200D02*
X697051Y113618D01*
X697744Y113618D01*
X697744Y113633D02*
X698098Y113728D01*
X698357Y113988D01*
X698452Y114342D01*
X698357Y114696D01*
X698098Y114956D01*
X697744Y115051D01*
X697744Y115035D02*
X697051Y115035D01*
X697051Y113618D01*
X700326Y114468D02*
X700218Y114801D01*
X699935Y115007D01*
X699584Y115007D01*
X699301Y114801D01*
X699192Y114468D01*
X699192Y112767D01*
X699301Y112434D01*
X699584Y112228D01*
X699935Y112228D01*
X700218Y112434D01*
X700326Y112767D01*
X700326Y113334D01*
X700218Y113667D01*
X699935Y113873D01*
X699584Y113873D01*
X699301Y113667D01*
X699192Y113334D01*
X690000Y92267D02*
X690566Y92834D01*
X690566Y90000D01*
X691291Y90000D02*
X692708Y92834D01*
X691291Y92834D02*
X692708Y90000D01*
X694566Y92267D02*
X694566Y90566D01*
X694566Y92267D02*
X694458Y92600D01*
X694175Y92806D01*
X693824Y92806D01*
X693541Y92600D01*
X693433Y92267D01*
X693433Y90566D02*
X693433Y92267D01*
X693433Y90566D02*
X693541Y90233D01*
X693824Y90027D01*
X694175Y90027D01*
X694458Y90233D01*
X694566Y90566D01*
X695291Y92267D02*
X695858Y92834D01*
X695858Y90000D01*
X851102Y236842D02*
X851007Y237196D01*
X850748Y237456D01*
X850393Y237551D01*
X850039Y237456D01*
X849779Y237196D01*
X849685Y236842D01*
X849700Y236842D02*
X849700Y235393D01*
X849685Y235393D02*
X849779Y235039D01*
X850039Y234779D01*
X850393Y234685D01*
X850748Y234779D01*
X851007Y235039D01*
X851102Y235393D01*
X851842Y234700D02*
X851842Y237535D01*
X852818Y235551D01*
X853826Y237535D01*
X853826Y234700D01*
X854551Y234700D02*
X854551Y236118D01*
X855244Y236118D01*
X855244Y236133D02*
X855598Y236228D01*
X855857Y236488D01*
X855952Y236842D01*
X855857Y237196D01*
X855598Y237456D01*
X855244Y237551D01*
X855244Y237535D02*
X854551Y237535D01*
X854551Y236118D01*
X856692Y236968D02*
X857259Y237535D01*
X857259Y234700D01*
X857984Y235267D02*
X858092Y234934D01*
X858375Y234728D01*
X858726Y234728D01*
X859009Y234934D01*
X859118Y235267D01*
X859118Y235677D02*
X859118Y235267D01*
X859118Y235677D02*
X859042Y235960D01*
X858834Y236168D01*
X858551Y236244D01*
X858393Y236244D02*
X858551Y236244D01*
X858393Y236244D01*
X858551Y236244D02*
X858840Y236329D01*
X859047Y236549D01*
X859118Y236842D01*
X859118Y236968D02*
X859118Y236842D01*
X859118Y236968D02*
X859009Y237301D01*
X858726Y237507D01*
X858375Y237507D01*
X858092Y237301D01*
X857984Y236968D01*
X847500Y214767D02*
X848066Y215334D01*
X848066Y212500D01*
X848791Y212500D02*
X850208Y215334D01*
X848791Y215334D02*
X850208Y212500D01*
X852066Y214767D02*
X852066Y213066D01*
X852066Y214767D02*
X851958Y215100D01*
X851675Y215306D01*
X851324Y215306D01*
X851041Y215100D01*
X850933Y214767D01*
X850933Y213066D02*
X850933Y214767D01*
X850933Y213066D02*
X851041Y212733D01*
X851324Y212527D01*
X851675Y212527D01*
X851958Y212733D01*
X852066Y213066D01*
X852791Y214767D02*
X853358Y215334D01*
X853358Y212500D01*
X756102Y234342D02*
X756007Y234696D01*
X755748Y234956D01*
X755393Y235051D01*
X755039Y234956D01*
X754779Y234696D01*
X754685Y234342D01*
X754700Y234342D02*
X754700Y232893D01*
X754685Y232893D02*
X754779Y232539D01*
X755039Y232279D01*
X755393Y232185D01*
X755748Y232279D01*
X756007Y232539D01*
X756102Y232893D01*
X756842Y232200D02*
X756842Y235035D01*
X757818Y233051D01*
X758826Y235035D01*
X758826Y232200D01*
X759551Y232200D02*
X759551Y233618D01*
X760244Y233618D01*
X760244Y233633D02*
X760598Y233728D01*
X760857Y233988D01*
X760952Y234342D01*
X760857Y234696D01*
X760598Y234956D01*
X760244Y235051D01*
X760244Y235035D02*
X759551Y235035D01*
X759551Y233618D01*
X761692Y234468D02*
X762259Y235035D01*
X762259Y232200D01*
X763834Y235035D02*
X762984Y232893D01*
X764118Y232893D01*
X763834Y233460D02*
X763834Y232200D01*
X752500Y212267D02*
X753066Y212834D01*
X753066Y210000D01*
X753791Y210000D02*
X755208Y212834D01*
X753791Y212834D02*
X755208Y210000D01*
X757066Y212267D02*
X757066Y210566D01*
X757066Y212267D02*
X756958Y212600D01*
X756675Y212806D01*
X756324Y212806D01*
X756041Y212600D01*
X755933Y212267D01*
X755933Y210566D02*
X755933Y212267D01*
X755933Y210566D02*
X756041Y210233D01*
X756324Y210027D01*
X756675Y210027D01*
X756958Y210233D01*
X757066Y210566D01*
X757791Y212267D02*
X758358Y212834D01*
X758358Y210000D01*
X178618Y187535D02*
X178618Y185393D01*
X177185Y185393D02*
X177279Y185039D01*
X177539Y184779D01*
X177893Y184685D01*
X178248Y184779D01*
X178507Y185039D01*
X178602Y185393D01*
X180476Y186968D02*
X180368Y187301D01*
X180084Y187507D01*
X179734Y187507D01*
X179450Y187301D01*
X179342Y186968D01*
X180476Y186968D02*
X179342Y184700D01*
X180476Y184700D01*
X181200Y185267D02*
X181309Y184934D01*
X181592Y184728D01*
X181942Y184728D01*
X182226Y184934D01*
X182334Y185267D01*
X182334Y186968D01*
X182226Y187301D01*
X181942Y187507D01*
X181592Y187507D01*
X181309Y187301D01*
X181200Y186968D01*
X181200Y186401D01*
X181309Y186068D01*
X181592Y185862D01*
X181942Y185862D01*
X182226Y186068D01*
X182334Y186401D01*
X177500Y167500D02*
X177500Y168917D01*
X178192Y168917D01*
X178192Y168933D02*
X178547Y169028D01*
X178806Y169287D01*
X178901Y169641D01*
X178806Y169996D01*
X178547Y170255D01*
X178192Y170350D01*
X178192Y170334D02*
X177500Y170334D01*
X177500Y168917D01*
X179641Y167500D02*
X179641Y169484D01*
X179641Y170051D02*
X179641Y170334D01*
X180366Y167500D02*
X180366Y169358D01*
X181500Y168759D02*
X181391Y169093D01*
X181108Y169299D01*
X180757Y169299D01*
X180474Y169093D01*
X180366Y168759D01*
X181500Y168759D02*
X181500Y167500D01*
X182224Y167500D02*
X182224Y168917D01*
X183641Y168917D01*
X182224Y168917D02*
X182224Y170334D01*
X183641Y170334D02*
X183641Y167500D01*
X184366Y168476D02*
X185500Y168476D01*
X185500Y168759D01*
X185391Y169093D01*
X185108Y169299D01*
X184757Y169299D01*
X184474Y169093D01*
X184366Y168759D01*
X184366Y168066D01*
X184452Y167765D01*
X184686Y167555D01*
X184996Y167502D01*
X185286Y167622D01*
X185468Y167877D01*
X187358Y168759D02*
X187249Y169093D01*
X186966Y169299D01*
X186616Y169299D01*
X186332Y169093D01*
X186224Y168759D01*
X186917Y168350D02*
X187132Y168399D01*
X187293Y168549D01*
X187358Y168759D01*
X186917Y168350D02*
X186633Y168350D01*
X186633Y168334D02*
X186383Y168253D01*
X186229Y168040D01*
X186229Y167778D01*
X186383Y167565D01*
X186633Y167484D01*
X186633Y167500D02*
X186917Y167500D01*
X187132Y167549D01*
X187293Y167698D01*
X187358Y167909D01*
X187358Y168759D02*
X187358Y167783D01*
X187641Y167500D01*
X189500Y170334D02*
X189500Y167500D01*
X189500Y168759D02*
X189391Y169093D01*
X189108Y169299D01*
X188757Y169299D01*
X188474Y169093D01*
X188366Y168759D01*
X188366Y168066D01*
X188474Y167733D01*
X188757Y167527D01*
X189108Y167527D01*
X189391Y167733D01*
X189500Y168066D01*
X190224Y168476D02*
X191358Y168476D01*
X191358Y168759D01*
X191249Y169093D01*
X190966Y169299D01*
X190616Y169299D01*
X190332Y169093D01*
X190224Y168759D01*
X190224Y168066D01*
X190311Y167765D01*
X190544Y167555D01*
X190854Y167502D01*
X191144Y167622D01*
X191326Y167877D01*
X192082Y167500D02*
X192082Y169358D01*
X192807Y169232D02*
X192586Y169345D01*
X192339Y169316D01*
X192150Y169156D01*
X192082Y168917D01*
X196208Y167279D02*
X193531Y167279D01*
X196933Y169767D02*
X197500Y170334D01*
X197500Y167500D01*
X198224Y167500D02*
X199358Y169358D01*
X198224Y169358D02*
X199358Y167500D01*
X201216Y169767D02*
X201216Y168066D01*
X201216Y169767D02*
X201108Y170100D01*
X200824Y170306D01*
X200474Y170306D01*
X200190Y170100D01*
X200082Y169767D01*
X200082Y168066D02*
X200082Y169767D01*
X200082Y168066D02*
X200190Y167733D01*
X200474Y167527D01*
X200824Y167527D01*
X201108Y167733D01*
X201216Y168066D01*
X201940Y169767D02*
X202507Y170334D01*
X202507Y167500D01*
X205909Y167279D02*
X203232Y167279D01*
X208035Y169641D02*
X207940Y169996D01*
X207681Y170255D01*
X207326Y170350D01*
X206972Y170255D01*
X206713Y169996D01*
X206618Y169641D01*
X206633Y169641D02*
X206633Y168192D01*
X206618Y168192D02*
X206713Y167838D01*
X206972Y167579D01*
X207326Y167484D01*
X207681Y167579D01*
X207940Y167838D01*
X208035Y168192D01*
X208051Y168192D02*
X208051Y168917D01*
X207326Y168917D01*
X211452Y167279D02*
X208775Y167279D01*
X213311Y169767D02*
X213202Y170100D01*
X212919Y170306D01*
X212568Y170306D01*
X212285Y170100D01*
X212177Y169767D01*
X213311Y169767D02*
X212177Y167500D01*
X213311Y167500D01*
X214035Y167500D02*
X214318Y167500D01*
X214066Y166933D01*
X215137Y167751D02*
X215418Y167532D01*
X215774Y167523D01*
X216065Y167728D01*
X216177Y168066D01*
X216177Y168633D01*
X216068Y168967D01*
X215785Y169173D01*
X215435Y169173D01*
X215151Y168967D01*
X215043Y168633D01*
X215043Y170334D01*
X216177Y170334D01*
X217751Y170334D02*
X216901Y168192D01*
X218035Y168192D01*
X217751Y168759D02*
X217751Y167500D01*
X161118Y222535D02*
X161118Y220393D01*
X159685Y220393D02*
X159779Y220039D01*
X160039Y219779D01*
X160393Y219685D01*
X160748Y219779D01*
X161007Y220039D01*
X161102Y220393D01*
X161842Y220267D02*
X161950Y219934D01*
X162234Y219728D01*
X162584Y219728D01*
X162868Y219934D01*
X162976Y220267D01*
X162976Y220677D02*
X162976Y220267D01*
X162976Y220677D02*
X162900Y220960D01*
X162692Y221168D01*
X162409Y221244D01*
X162251Y221244D02*
X162409Y221244D01*
X162251Y221244D01*
X162409Y221244D02*
X162698Y221329D01*
X162906Y221549D01*
X162976Y221842D01*
X162976Y221968D02*
X162976Y221842D01*
X162976Y221968D02*
X162868Y222301D01*
X162584Y222507D01*
X162234Y222507D01*
X161950Y222301D01*
X161842Y221968D01*
X164834Y221968D02*
X164834Y220267D01*
X164834Y221968D02*
X164726Y222301D01*
X164442Y222507D01*
X164092Y222507D01*
X163809Y222301D01*
X163700Y221968D01*
X163700Y220267D02*
X163700Y221968D01*
X163700Y220267D02*
X163809Y219934D01*
X164092Y219728D01*
X164442Y219728D01*
X164726Y219934D01*
X164834Y220267D01*
X160000Y202500D02*
X160000Y203917D01*
X160692Y203917D01*
X160692Y203933D02*
X161047Y204028D01*
X161306Y204287D01*
X161401Y204641D01*
X161306Y204996D01*
X161047Y205255D01*
X160692Y205350D01*
X160692Y205334D02*
X160000Y205334D01*
X160000Y203917D01*
X162141Y202500D02*
X162141Y204484D01*
X162141Y205051D02*
X162141Y205334D01*
X162866Y202500D02*
X162866Y204358D01*
X164000Y203759D02*
X163891Y204093D01*
X163608Y204299D01*
X163257Y204299D01*
X162974Y204093D01*
X162866Y203759D01*
X164000Y203759D02*
X164000Y202500D01*
X164724Y202500D02*
X164724Y203917D01*
X166141Y203917D01*
X164724Y203917D02*
X164724Y205334D01*
X166141Y205334D02*
X166141Y202500D01*
X166866Y203476D02*
X168000Y203476D01*
X168000Y203759D01*
X167891Y204093D01*
X167608Y204299D01*
X167257Y204299D01*
X166974Y204093D01*
X166866Y203759D01*
X166866Y203066D01*
X166952Y202765D01*
X167186Y202555D01*
X167496Y202502D01*
X167786Y202622D01*
X167968Y202877D01*
X169858Y203759D02*
X169749Y204093D01*
X169466Y204299D01*
X169116Y204299D01*
X168832Y204093D01*
X168724Y203759D01*
X169417Y203350D02*
X169632Y203399D01*
X169793Y203549D01*
X169858Y203759D01*
X169417Y203350D02*
X169133Y203350D01*
X169133Y203334D02*
X168883Y203253D01*
X168729Y203040D01*
X168729Y202778D01*
X168883Y202565D01*
X169133Y202484D01*
X169133Y202500D02*
X169417Y202500D01*
X169632Y202549D01*
X169793Y202698D01*
X169858Y202909D01*
X169858Y203759D02*
X169858Y202783D01*
X170141Y202500D01*
X172000Y205334D02*
X172000Y202500D01*
X172000Y203759D02*
X171891Y204093D01*
X171608Y204299D01*
X171257Y204299D01*
X170974Y204093D01*
X170866Y203759D01*
X170866Y203066D01*
X170974Y202733D01*
X171257Y202527D01*
X171608Y202527D01*
X171891Y202733D01*
X172000Y203066D01*
X172724Y203476D02*
X173858Y203476D01*
X173858Y203759D01*
X173749Y204093D01*
X173466Y204299D01*
X173116Y204299D01*
X172832Y204093D01*
X172724Y203759D01*
X172724Y203066D01*
X172811Y202765D01*
X173044Y202555D01*
X173354Y202502D01*
X173644Y202622D01*
X173826Y202877D01*
X174582Y202500D02*
X174582Y204358D01*
X175307Y204232D02*
X175086Y204345D01*
X174839Y204316D01*
X174650Y204156D01*
X174582Y203917D01*
X178708Y202279D02*
X176031Y202279D01*
X179433Y204767D02*
X180000Y205334D01*
X180000Y202500D01*
X180724Y202500D02*
X181858Y204358D01*
X180724Y204358D02*
X181858Y202500D01*
X183716Y204767D02*
X183716Y203066D01*
X183716Y204767D02*
X183608Y205100D01*
X183324Y205306D01*
X182974Y205306D01*
X182690Y205100D01*
X182582Y204767D01*
X182582Y203066D02*
X182582Y204767D01*
X182582Y203066D02*
X182690Y202733D01*
X182974Y202527D01*
X183324Y202527D01*
X183608Y202733D01*
X183716Y203066D01*
X184440Y204767D02*
X185007Y205334D01*
X185007Y202500D01*
X188409Y202279D02*
X185732Y202279D01*
X190535Y204641D02*
X190440Y204996D01*
X190181Y205255D01*
X189826Y205350D01*
X189472Y205255D01*
X189213Y204996D01*
X189118Y204641D01*
X189133Y204641D02*
X189133Y203192D01*
X189118Y203192D02*
X189213Y202838D01*
X189472Y202579D01*
X189826Y202484D01*
X190181Y202579D01*
X190440Y202838D01*
X190535Y203192D01*
X190551Y203192D02*
X190551Y203917D01*
X189826Y203917D01*
X193952Y202279D02*
X191275Y202279D01*
X195811Y204767D02*
X195702Y205100D01*
X195419Y205306D01*
X195068Y205306D01*
X194785Y205100D01*
X194677Y204767D01*
X195811Y204767D02*
X194677Y202500D01*
X195811Y202500D01*
X196535Y202500D02*
X196818Y202500D01*
X196566Y201933D01*
X197637Y202751D02*
X197918Y202532D01*
X198274Y202523D01*
X198565Y202728D01*
X198677Y203066D01*
X198677Y203633D01*
X198568Y203967D01*
X198285Y204173D01*
X197935Y204173D01*
X197651Y203967D01*
X197543Y203633D01*
X197543Y205334D01*
X198677Y205334D01*
X200251Y205334D02*
X199401Y203192D01*
X200535Y203192D01*
X200251Y203759D02*
X200251Y202500D01*
X298618Y127535D02*
X298618Y125393D01*
X297185Y125393D02*
X297279Y125039D01*
X297539Y124779D01*
X297893Y124685D01*
X298248Y124779D01*
X298507Y125039D01*
X298602Y125393D01*
X299342Y125267D02*
X299450Y124934D01*
X299734Y124728D01*
X300084Y124728D01*
X300368Y124934D01*
X300476Y125267D01*
X300476Y125677D02*
X300476Y125267D01*
X300476Y125677D02*
X300400Y125960D01*
X300192Y126168D01*
X299909Y126244D01*
X299751Y126244D02*
X299909Y126244D01*
X299751Y126244D01*
X299909Y126244D02*
X300198Y126329D01*
X300406Y126549D01*
X300476Y126842D01*
X300476Y126968D02*
X300476Y126842D01*
X300476Y126968D02*
X300368Y127301D01*
X300084Y127507D01*
X299734Y127507D01*
X299450Y127301D01*
X299342Y126968D01*
X301200Y126968D02*
X301767Y127535D01*
X301767Y124700D01*
X297500Y107500D02*
X297500Y108917D01*
X298192Y108917D01*
X298192Y108933D02*
X298547Y109028D01*
X298806Y109287D01*
X298901Y109641D01*
X298806Y109996D01*
X298547Y110255D01*
X298192Y110350D01*
X298192Y110334D02*
X297500Y110334D01*
X297500Y108917D01*
X299641Y107500D02*
X299641Y109484D01*
X299641Y110051D02*
X299641Y110334D01*
X300366Y107500D02*
X300366Y109358D01*
X301500Y108759D02*
X301391Y109093D01*
X301108Y109299D01*
X300757Y109299D01*
X300474Y109093D01*
X300366Y108759D01*
X301500Y108759D02*
X301500Y107500D01*
X302224Y107500D02*
X302224Y108917D01*
X303641Y108917D01*
X302224Y108917D02*
X302224Y110334D01*
X303641Y110334D02*
X303641Y107500D01*
X304366Y108476D02*
X305500Y108476D01*
X305500Y108759D01*
X305391Y109093D01*
X305108Y109299D01*
X304757Y109299D01*
X304474Y109093D01*
X304366Y108759D01*
X304366Y108066D01*
X304452Y107765D01*
X304686Y107555D01*
X304996Y107502D01*
X305286Y107622D01*
X305468Y107877D01*
X307358Y108759D02*
X307249Y109093D01*
X306966Y109299D01*
X306616Y109299D01*
X306332Y109093D01*
X306224Y108759D01*
X306917Y108350D02*
X307132Y108399D01*
X307293Y108549D01*
X307358Y108759D01*
X306917Y108350D02*
X306633Y108350D01*
X306633Y108334D02*
X306383Y108253D01*
X306229Y108040D01*
X306229Y107778D01*
X306383Y107565D01*
X306633Y107484D01*
X306633Y107500D02*
X306917Y107500D01*
X307132Y107549D01*
X307293Y107698D01*
X307358Y107909D01*
X307358Y108759D02*
X307358Y107783D01*
X307641Y107500D01*
X309500Y110334D02*
X309500Y107500D01*
X309500Y108759D02*
X309391Y109093D01*
X309108Y109299D01*
X308757Y109299D01*
X308474Y109093D01*
X308366Y108759D01*
X308366Y108066D01*
X308474Y107733D01*
X308757Y107527D01*
X309108Y107527D01*
X309391Y107733D01*
X309500Y108066D01*
X310224Y108476D02*
X311358Y108476D01*
X311358Y108759D01*
X311249Y109093D01*
X310966Y109299D01*
X310616Y109299D01*
X310332Y109093D01*
X310224Y108759D01*
X310224Y108066D01*
X310311Y107765D01*
X310544Y107555D01*
X310854Y107502D01*
X311144Y107622D01*
X311326Y107877D01*
X312082Y107500D02*
X312082Y109358D01*
X312807Y109232D02*
X312586Y109345D01*
X312339Y109316D01*
X312150Y109156D01*
X312082Y108917D01*
X316208Y107279D02*
X313531Y107279D01*
X316933Y109767D02*
X317500Y110334D01*
X317500Y107500D01*
X318224Y107500D02*
X319358Y109358D01*
X318224Y109358D02*
X319358Y107500D01*
X321216Y109767D02*
X321216Y108066D01*
X321216Y109767D02*
X321108Y110100D01*
X320824Y110306D01*
X320474Y110306D01*
X320190Y110100D01*
X320082Y109767D01*
X320082Y108066D02*
X320082Y109767D01*
X320082Y108066D02*
X320190Y107733D01*
X320474Y107527D01*
X320824Y107527D01*
X321108Y107733D01*
X321216Y108066D01*
X321940Y109767D02*
X322507Y110334D01*
X322507Y107500D01*
X325909Y107279D02*
X323232Y107279D01*
X328035Y109641D02*
X327940Y109996D01*
X327681Y110255D01*
X327326Y110350D01*
X326972Y110255D01*
X326713Y109996D01*
X326618Y109641D01*
X326633Y109641D02*
X326633Y108192D01*
X326618Y108192D02*
X326713Y107838D01*
X326972Y107579D01*
X327326Y107484D01*
X327681Y107579D01*
X327940Y107838D01*
X328035Y108192D01*
X328051Y108192D02*
X328051Y108917D01*
X327326Y108917D01*
X331452Y107279D02*
X328775Y107279D01*
X333311Y109767D02*
X333202Y110100D01*
X332919Y110306D01*
X332568Y110306D01*
X332285Y110100D01*
X332177Y109767D01*
X333311Y109767D02*
X332177Y107500D01*
X333311Y107500D01*
X334035Y107500D02*
X334318Y107500D01*
X334066Y106933D01*
X335137Y107751D02*
X335418Y107532D01*
X335774Y107523D01*
X336065Y107728D01*
X336177Y108066D01*
X336177Y108633D01*
X336068Y108967D01*
X335785Y109173D01*
X335435Y109173D01*
X335151Y108967D01*
X335043Y108633D01*
X335043Y110334D01*
X336177Y110334D01*
X337751Y110334D02*
X336901Y108192D01*
X338035Y108192D01*
X337751Y108759D02*
X337751Y107500D01*
X183618Y215035D02*
X183618Y212893D01*
X182185Y212893D02*
X182279Y212539D01*
X182539Y212279D01*
X182893Y212185D01*
X183248Y212279D01*
X183507Y212539D01*
X183602Y212893D01*
X184342Y212767D02*
X184450Y212434D01*
X184734Y212228D01*
X185084Y212228D01*
X185368Y212434D01*
X185476Y212767D01*
X185476Y213177D02*
X185476Y212767D01*
X185476Y213177D02*
X185400Y213460D01*
X185192Y213668D01*
X184909Y213744D01*
X184751Y213744D02*
X184909Y213744D01*
X184751Y213744D01*
X184909Y213744D02*
X185198Y213829D01*
X185406Y214049D01*
X185476Y214342D01*
X185476Y214468D02*
X185476Y214342D01*
X185476Y214468D02*
X185368Y214801D01*
X185084Y215007D01*
X184734Y215007D01*
X184450Y214801D01*
X184342Y214468D01*
X187334Y214468D02*
X187226Y214801D01*
X186942Y215007D01*
X186592Y215007D01*
X186309Y214801D01*
X186200Y214468D01*
X187334Y214468D02*
X186200Y212200D01*
X187334Y212200D01*
X182500Y195000D02*
X182500Y196417D01*
X183192Y196417D01*
X183192Y196433D02*
X183547Y196528D01*
X183806Y196787D01*
X183901Y197141D01*
X183806Y197496D01*
X183547Y197755D01*
X183192Y197850D01*
X183192Y197834D02*
X182500Y197834D01*
X182500Y196417D01*
X184641Y195000D02*
X184641Y196984D01*
X184641Y197551D02*
X184641Y197834D01*
X185366Y195000D02*
X185366Y196858D01*
X186500Y196259D02*
X186391Y196593D01*
X186108Y196799D01*
X185757Y196799D01*
X185474Y196593D01*
X185366Y196259D01*
X186500Y196259D02*
X186500Y195000D01*
X187224Y195000D02*
X187224Y196417D01*
X188641Y196417D01*
X187224Y196417D02*
X187224Y197834D01*
X188641Y197834D02*
X188641Y195000D01*
X189366Y195976D02*
X190500Y195976D01*
X190500Y196259D01*
X190391Y196593D01*
X190108Y196799D01*
X189757Y196799D01*
X189474Y196593D01*
X189366Y196259D01*
X189366Y195566D01*
X189452Y195265D01*
X189686Y195055D01*
X189996Y195002D01*
X190286Y195122D01*
X190468Y195377D01*
X192358Y196259D02*
X192249Y196593D01*
X191966Y196799D01*
X191616Y196799D01*
X191332Y196593D01*
X191224Y196259D01*
X191917Y195850D02*
X192132Y195899D01*
X192293Y196049D01*
X192358Y196259D01*
X191917Y195850D02*
X191633Y195850D01*
X191633Y195834D02*
X191383Y195753D01*
X191229Y195540D01*
X191229Y195278D01*
X191383Y195065D01*
X191633Y194984D01*
X191633Y195000D02*
X191917Y195000D01*
X192132Y195049D01*
X192293Y195198D01*
X192358Y195409D01*
X192358Y196259D02*
X192358Y195283D01*
X192641Y195000D01*
X194500Y197834D02*
X194500Y195000D01*
X194500Y196259D02*
X194391Y196593D01*
X194108Y196799D01*
X193757Y196799D01*
X193474Y196593D01*
X193366Y196259D01*
X193366Y195566D01*
X193474Y195233D01*
X193757Y195027D01*
X194108Y195027D01*
X194391Y195233D01*
X194500Y195566D01*
X195224Y195976D02*
X196358Y195976D01*
X196358Y196259D01*
X196249Y196593D01*
X195966Y196799D01*
X195616Y196799D01*
X195332Y196593D01*
X195224Y196259D01*
X195224Y195566D01*
X195311Y195265D01*
X195544Y195055D01*
X195854Y195002D01*
X196144Y195122D01*
X196326Y195377D01*
X197082Y195000D02*
X197082Y196858D01*
X197807Y196732D02*
X197586Y196845D01*
X197339Y196816D01*
X197150Y196656D01*
X197082Y196417D01*
X201208Y194779D02*
X198531Y194779D01*
X201933Y197267D02*
X202500Y197834D01*
X202500Y195000D01*
X203224Y195000D02*
X204358Y196858D01*
X203224Y196858D02*
X204358Y195000D01*
X206216Y197267D02*
X206216Y195566D01*
X206216Y197267D02*
X206108Y197600D01*
X205824Y197806D01*
X205474Y197806D01*
X205190Y197600D01*
X205082Y197267D01*
X205082Y195566D02*
X205082Y197267D01*
X205082Y195566D02*
X205190Y195233D01*
X205474Y195027D01*
X205824Y195027D01*
X206108Y195233D01*
X206216Y195566D01*
X206940Y197267D02*
X207507Y197834D01*
X207507Y195000D01*
X210909Y194779D02*
X208232Y194779D01*
X213035Y197141D02*
X212940Y197496D01*
X212681Y197755D01*
X212326Y197850D01*
X211972Y197755D01*
X211713Y197496D01*
X211618Y197141D01*
X211633Y197141D02*
X211633Y195692D01*
X211618Y195692D02*
X211713Y195338D01*
X211972Y195079D01*
X212326Y194984D01*
X212681Y195079D01*
X212940Y195338D01*
X213035Y195692D01*
X213051Y195692D02*
X213051Y196417D01*
X212326Y196417D01*
X216452Y194779D02*
X213775Y194779D01*
X218311Y197267D02*
X218202Y197600D01*
X217919Y197806D01*
X217568Y197806D01*
X217285Y197600D01*
X217177Y197267D01*
X218311Y197267D02*
X217177Y195000D01*
X218311Y195000D01*
X219035Y195000D02*
X219318Y195000D01*
X219066Y194433D01*
X220137Y195251D02*
X220418Y195032D01*
X220774Y195023D01*
X221065Y195228D01*
X221177Y195566D01*
X221177Y196133D01*
X221068Y196467D01*
X220785Y196673D01*
X220435Y196673D01*
X220151Y196467D01*
X220043Y196133D01*
X220043Y197834D01*
X221177Y197834D01*
X222751Y197834D02*
X221901Y195692D01*
X223035Y195692D01*
X222751Y196259D02*
X222751Y195000D01*
X251118Y245035D02*
X251118Y242893D01*
X249685Y242893D02*
X249779Y242539D01*
X250039Y242279D01*
X250393Y242185D01*
X250748Y242279D01*
X251007Y242539D01*
X251102Y242893D01*
X251842Y242767D02*
X251950Y242434D01*
X252234Y242228D01*
X252584Y242228D01*
X252868Y242434D01*
X252976Y242767D01*
X252976Y243177D02*
X252976Y242767D01*
X252976Y243177D02*
X252900Y243460D01*
X252692Y243668D01*
X252409Y243744D01*
X252251Y243744D02*
X252409Y243744D01*
X252251Y243744D01*
X252409Y243744D02*
X252698Y243829D01*
X252906Y244049D01*
X252976Y244342D01*
X252976Y244468D02*
X252976Y244342D01*
X252976Y244468D02*
X252868Y244801D01*
X252584Y245007D01*
X252234Y245007D01*
X251950Y244801D01*
X251842Y244468D01*
X253700Y242767D02*
X253809Y242434D01*
X254092Y242228D01*
X254442Y242228D01*
X254726Y242434D01*
X254834Y242767D01*
X254834Y243177D02*
X254834Y242767D01*
X254834Y243177D02*
X254758Y243460D01*
X254551Y243668D01*
X254267Y243744D01*
X254110Y243744D02*
X254267Y243744D01*
X254110Y243744D01*
X254267Y243744D02*
X254556Y243829D01*
X254764Y244049D01*
X254834Y244342D01*
X254834Y244468D02*
X254834Y244342D01*
X254834Y244468D02*
X254726Y244801D01*
X254442Y245007D01*
X254092Y245007D01*
X253809Y244801D01*
X253700Y244468D01*
X250000Y225000D02*
X250000Y226417D01*
X250692Y226417D01*
X250692Y226433D02*
X251047Y226528D01*
X251306Y226787D01*
X251401Y227141D01*
X251306Y227496D01*
X251047Y227755D01*
X250692Y227850D01*
X250692Y227834D02*
X250000Y227834D01*
X250000Y226417D01*
X252141Y225000D02*
X252141Y226984D01*
X252141Y227551D02*
X252141Y227834D01*
X252866Y225000D02*
X252866Y226858D01*
X254000Y226259D02*
X253891Y226593D01*
X253608Y226799D01*
X253257Y226799D01*
X252974Y226593D01*
X252866Y226259D01*
X254000Y226259D02*
X254000Y225000D01*
X254724Y225000D02*
X254724Y226417D01*
X256141Y226417D01*
X254724Y226417D02*
X254724Y227834D01*
X256141Y227834D02*
X256141Y225000D01*
X256866Y225976D02*
X258000Y225976D01*
X258000Y226259D01*
X257891Y226593D01*
X257608Y226799D01*
X257257Y226799D01*
X256974Y226593D01*
X256866Y226259D01*
X256866Y225566D01*
X256952Y225265D01*
X257186Y225055D01*
X257496Y225002D01*
X257786Y225122D01*
X257968Y225377D01*
X259858Y226259D02*
X259749Y226593D01*
X259466Y226799D01*
X259116Y226799D01*
X258832Y226593D01*
X258724Y226259D01*
X259417Y225850D02*
X259632Y225899D01*
X259793Y226049D01*
X259858Y226259D01*
X259417Y225850D02*
X259133Y225850D01*
X259133Y225834D02*
X258883Y225753D01*
X258729Y225540D01*
X258729Y225278D01*
X258883Y225065D01*
X259133Y224984D01*
X259133Y225000D02*
X259417Y225000D01*
X259632Y225049D01*
X259793Y225198D01*
X259858Y225409D01*
X259858Y226259D02*
X259858Y225283D01*
X260141Y225000D01*
X262000Y227834D02*
X262000Y225000D01*
X262000Y226259D02*
X261891Y226593D01*
X261608Y226799D01*
X261257Y226799D01*
X260974Y226593D01*
X260866Y226259D01*
X260866Y225566D01*
X260974Y225233D01*
X261257Y225027D01*
X261608Y225027D01*
X261891Y225233D01*
X262000Y225566D01*
X262724Y225976D02*
X263858Y225976D01*
X263858Y226259D01*
X263749Y226593D01*
X263466Y226799D01*
X263116Y226799D01*
X262832Y226593D01*
X262724Y226259D01*
X262724Y225566D01*
X262811Y225265D01*
X263044Y225055D01*
X263354Y225002D01*
X263644Y225122D01*
X263826Y225377D01*
X264582Y225000D02*
X264582Y226858D01*
X265307Y226732D02*
X265086Y226845D01*
X264839Y226816D01*
X264650Y226656D01*
X264582Y226417D01*
X268708Y224779D02*
X266031Y224779D01*
X269433Y227267D02*
X270000Y227834D01*
X270000Y225000D01*
X270724Y225000D02*
X271858Y226858D01*
X270724Y226858D02*
X271858Y225000D01*
X273716Y227267D02*
X273716Y225566D01*
X273716Y227267D02*
X273608Y227600D01*
X273324Y227806D01*
X272974Y227806D01*
X272690Y227600D01*
X272582Y227267D01*
X272582Y225566D02*
X272582Y227267D01*
X272582Y225566D02*
X272690Y225233D01*
X272974Y225027D01*
X273324Y225027D01*
X273608Y225233D01*
X273716Y225566D01*
X274440Y227267D02*
X275007Y227834D01*
X275007Y225000D01*
X278409Y224779D02*
X275732Y224779D01*
X280535Y227141D02*
X280440Y227496D01*
X280181Y227755D01*
X279826Y227850D01*
X279472Y227755D01*
X279213Y227496D01*
X279118Y227141D01*
X279133Y227141D02*
X279133Y225692D01*
X279118Y225692D02*
X279213Y225338D01*
X279472Y225079D01*
X279826Y224984D01*
X280181Y225079D01*
X280440Y225338D01*
X280535Y225692D01*
X280551Y225692D02*
X280551Y226417D01*
X279826Y226417D01*
X283952Y224779D02*
X281275Y224779D01*
X285811Y227267D02*
X285702Y227600D01*
X285419Y227806D01*
X285068Y227806D01*
X284785Y227600D01*
X284677Y227267D01*
X285811Y227267D02*
X284677Y225000D01*
X285811Y225000D01*
X286535Y225000D02*
X286818Y225000D01*
X286566Y224433D01*
X287637Y225251D02*
X287918Y225032D01*
X288274Y225023D01*
X288565Y225228D01*
X288677Y225566D01*
X288677Y226133D01*
X288568Y226467D01*
X288285Y226673D01*
X287935Y226673D01*
X287651Y226467D01*
X287543Y226133D01*
X287543Y227834D01*
X288677Y227834D01*
X290251Y227834D02*
X289401Y225692D01*
X290535Y225692D01*
X290251Y226259D02*
X290251Y225000D01*
X231118Y150035D02*
X231118Y147893D01*
X229685Y147893D02*
X229779Y147539D01*
X230039Y147279D01*
X230393Y147185D01*
X230748Y147279D01*
X231007Y147539D01*
X231102Y147893D01*
X231842Y147767D02*
X231950Y147434D01*
X232234Y147228D01*
X232584Y147228D01*
X232868Y147434D01*
X232976Y147767D01*
X232976Y148177D02*
X232976Y147767D01*
X232976Y148177D02*
X232900Y148460D01*
X232692Y148668D01*
X232409Y148744D01*
X232251Y148744D02*
X232409Y148744D01*
X232251Y148744D01*
X232409Y148744D02*
X232698Y148829D01*
X232906Y149049D01*
X232976Y149342D01*
X232976Y149468D02*
X232976Y149342D01*
X232976Y149468D02*
X232868Y149801D01*
X232584Y150007D01*
X232234Y150007D01*
X231950Y149801D01*
X231842Y149468D01*
X234551Y150035D02*
X233700Y147893D01*
X234834Y147893D01*
X234551Y148460D02*
X234551Y147200D01*
X230000Y130000D02*
X230000Y131417D01*
X230692Y131417D01*
X230692Y131433D02*
X231047Y131528D01*
X231306Y131787D01*
X231401Y132141D01*
X231306Y132496D01*
X231047Y132755D01*
X230692Y132850D01*
X230692Y132834D02*
X230000Y132834D01*
X230000Y131417D01*
X232141Y130000D02*
X232141Y131984D01*
X232141Y132551D02*
X232141Y132834D01*
X232866Y130000D02*
X232866Y131858D01*
X234000Y131259D02*
X233891Y131593D01*
X233608Y131799D01*
X233257Y131799D01*
X232974Y131593D01*
X232866Y131259D01*
X234000Y131259D02*
X234000Y130000D01*
X234724Y130000D02*
X234724Y131417D01*
X236141Y131417D01*
X234724Y131417D02*
X234724Y132834D01*
X236141Y132834D02*
X236141Y130000D01*
X236866Y130976D02*
X238000Y130976D01*
X238000Y131259D01*
X237891Y131593D01*
X237608Y131799D01*
X237257Y131799D01*
X236974Y131593D01*
X236866Y131259D01*
X236866Y130566D01*
X236952Y130265D01*
X237186Y130055D01*
X237496Y130002D01*
X237786Y130122D01*
X237968Y130377D01*
X239858Y131259D02*
X239749Y131593D01*
X239466Y131799D01*
X239116Y131799D01*
X238832Y131593D01*
X238724Y131259D01*
X239417Y130850D02*
X239632Y130899D01*
X239793Y131049D01*
X239858Y131259D01*
X239417Y130850D02*
X239133Y130850D01*
X239133Y130834D02*
X238883Y130753D01*
X238729Y130540D01*
X238729Y130278D01*
X238883Y130065D01*
X239133Y129984D01*
X239133Y130000D02*
X239417Y130000D01*
X239632Y130049D01*
X239793Y130198D01*
X239858Y130409D01*
X239858Y131259D02*
X239858Y130283D01*
X240141Y130000D01*
X242000Y132834D02*
X242000Y130000D01*
X242000Y131259D02*
X241891Y131593D01*
X241608Y131799D01*
X241257Y131799D01*
X240974Y131593D01*
X240866Y131259D01*
X240866Y130566D01*
X240974Y130233D01*
X241257Y130027D01*
X241608Y130027D01*
X241891Y130233D01*
X242000Y130566D01*
X242724Y130976D02*
X243858Y130976D01*
X243858Y131259D01*
X243749Y131593D01*
X243466Y131799D01*
X243116Y131799D01*
X242832Y131593D01*
X242724Y131259D01*
X242724Y130566D01*
X242811Y130265D01*
X243044Y130055D01*
X243354Y130002D01*
X243644Y130122D01*
X243826Y130377D01*
X244582Y130000D02*
X244582Y131858D01*
X245307Y131732D02*
X245086Y131845D01*
X244839Y131816D01*
X244650Y131656D01*
X244582Y131417D01*
X248708Y129779D02*
X246031Y129779D01*
X249433Y132267D02*
X250000Y132834D01*
X250000Y130000D01*
X250724Y130000D02*
X251858Y131858D01*
X250724Y131858D02*
X251858Y130000D01*
X253716Y132267D02*
X253716Y130566D01*
X253716Y132267D02*
X253608Y132600D01*
X253324Y132806D01*
X252974Y132806D01*
X252690Y132600D01*
X252582Y132267D01*
X252582Y130566D02*
X252582Y132267D01*
X252582Y130566D02*
X252690Y130233D01*
X252974Y130027D01*
X253324Y130027D01*
X253608Y130233D01*
X253716Y130566D01*
X254440Y132267D02*
X255007Y132834D01*
X255007Y130000D01*
X258409Y129779D02*
X255732Y129779D01*
X260535Y132141D02*
X260440Y132496D01*
X260181Y132755D01*
X259826Y132850D01*
X259472Y132755D01*
X259213Y132496D01*
X259118Y132141D01*
X259133Y132141D02*
X259133Y130692D01*
X259118Y130692D02*
X259213Y130338D01*
X259472Y130079D01*
X259826Y129984D01*
X260181Y130079D01*
X260440Y130338D01*
X260535Y130692D01*
X260551Y130692D02*
X260551Y131417D01*
X259826Y131417D01*
X263952Y129779D02*
X261275Y129779D01*
X265811Y132267D02*
X265702Y132600D01*
X265419Y132806D01*
X265068Y132806D01*
X264785Y132600D01*
X264677Y132267D01*
X265811Y132267D02*
X264677Y130000D01*
X265811Y130000D01*
X266535Y130000D02*
X266818Y130000D01*
X266566Y129433D01*
X267637Y130251D02*
X267918Y130032D01*
X268274Y130023D01*
X268565Y130228D01*
X268677Y130566D01*
X268677Y131133D01*
X268568Y131467D01*
X268285Y131673D01*
X267935Y131673D01*
X267651Y131467D01*
X267543Y131133D01*
X267543Y132834D01*
X268677Y132834D01*
X270251Y132834D02*
X269401Y130692D01*
X270535Y130692D01*
X270251Y131259D02*
X270251Y130000D01*
X191118Y245035D02*
X191118Y242893D01*
X189685Y242893D02*
X189779Y242539D01*
X190039Y242279D01*
X190393Y242185D01*
X190748Y242279D01*
X191007Y242539D01*
X191102Y242893D01*
X191842Y242767D02*
X191950Y242434D01*
X192234Y242228D01*
X192584Y242228D01*
X192868Y242434D01*
X192976Y242767D01*
X192976Y243177D02*
X192976Y242767D01*
X192976Y243177D02*
X192900Y243460D01*
X192692Y243668D01*
X192409Y243744D01*
X192251Y243744D02*
X192409Y243744D01*
X192251Y243744D01*
X192409Y243744D02*
X192698Y243829D01*
X192906Y244049D01*
X192976Y244342D01*
X192976Y244468D02*
X192976Y244342D01*
X192976Y244468D02*
X192868Y244801D01*
X192584Y245007D01*
X192234Y245007D01*
X191950Y244801D01*
X191842Y244468D01*
X193795Y242452D02*
X194075Y242233D01*
X194431Y242224D01*
X194722Y242429D01*
X194834Y242767D01*
X194834Y243334D01*
X194726Y243667D01*
X194442Y243873D01*
X194092Y243873D01*
X193809Y243667D01*
X193700Y243334D01*
X193700Y245035D01*
X194834Y245035D01*
X190000Y225000D02*
X190000Y226417D01*
X190692Y226417D01*
X190692Y226433D02*
X191047Y226528D01*
X191306Y226787D01*
X191401Y227141D01*
X191306Y227496D01*
X191047Y227755D01*
X190692Y227850D01*
X190692Y227834D02*
X190000Y227834D01*
X190000Y226417D01*
X192141Y225000D02*
X192141Y226984D01*
X192141Y227551D02*
X192141Y227834D01*
X192866Y225000D02*
X192866Y226858D01*
X194000Y226259D02*
X193891Y226593D01*
X193608Y226799D01*
X193257Y226799D01*
X192974Y226593D01*
X192866Y226259D01*
X194000Y226259D02*
X194000Y225000D01*
X194724Y225000D02*
X194724Y226417D01*
X196141Y226417D01*
X194724Y226417D02*
X194724Y227834D01*
X196141Y227834D02*
X196141Y225000D01*
X196866Y225976D02*
X198000Y225976D01*
X198000Y226259D01*
X197891Y226593D01*
X197608Y226799D01*
X197257Y226799D01*
X196974Y226593D01*
X196866Y226259D01*
X196866Y225566D01*
X196952Y225265D01*
X197186Y225055D01*
X197496Y225002D01*
X197786Y225122D01*
X197968Y225377D01*
X199858Y226259D02*
X199749Y226593D01*
X199466Y226799D01*
X199116Y226799D01*
X198832Y226593D01*
X198724Y226259D01*
X199417Y225850D02*
X199632Y225899D01*
X199793Y226049D01*
X199858Y226259D01*
X199417Y225850D02*
X199133Y225850D01*
X199133Y225834D02*
X198883Y225753D01*
X198729Y225540D01*
X198729Y225278D01*
X198883Y225065D01*
X199133Y224984D01*
X199133Y225000D02*
X199417Y225000D01*
X199632Y225049D01*
X199793Y225198D01*
X199858Y225409D01*
X199858Y226259D02*
X199858Y225283D01*
X200141Y225000D01*
X202000Y227834D02*
X202000Y225000D01*
X202000Y226259D02*
X201891Y226593D01*
X201608Y226799D01*
X201257Y226799D01*
X200974Y226593D01*
X200866Y226259D01*
X200866Y225566D01*
X200974Y225233D01*
X201257Y225027D01*
X201608Y225027D01*
X201891Y225233D01*
X202000Y225566D01*
X202724Y225976D02*
X203858Y225976D01*
X203858Y226259D01*
X203749Y226593D01*
X203466Y226799D01*
X203116Y226799D01*
X202832Y226593D01*
X202724Y226259D01*
X202724Y225566D01*
X202811Y225265D01*
X203044Y225055D01*
X203354Y225002D01*
X203644Y225122D01*
X203826Y225377D01*
X204582Y225000D02*
X204582Y226858D01*
X205307Y226732D02*
X205086Y226845D01*
X204839Y226816D01*
X204650Y226656D01*
X204582Y226417D01*
X208708Y224779D02*
X206031Y224779D01*
X209433Y227267D02*
X210000Y227834D01*
X210000Y225000D01*
X210724Y225000D02*
X211858Y226858D01*
X210724Y226858D02*
X211858Y225000D01*
X213716Y227267D02*
X213716Y225566D01*
X213716Y227267D02*
X213608Y227600D01*
X213324Y227806D01*
X212974Y227806D01*
X212690Y227600D01*
X212582Y227267D01*
X212582Y225566D02*
X212582Y227267D01*
X212582Y225566D02*
X212690Y225233D01*
X212974Y225027D01*
X213324Y225027D01*
X213608Y225233D01*
X213716Y225566D01*
X214440Y227267D02*
X215007Y227834D01*
X215007Y225000D01*
X218409Y224779D02*
X215732Y224779D01*
X220535Y227141D02*
X220440Y227496D01*
X220181Y227755D01*
X219826Y227850D01*
X219472Y227755D01*
X219213Y227496D01*
X219118Y227141D01*
X219133Y227141D02*
X219133Y225692D01*
X219118Y225692D02*
X219213Y225338D01*
X219472Y225079D01*
X219826Y224984D01*
X220181Y225079D01*
X220440Y225338D01*
X220535Y225692D01*
X220551Y225692D02*
X220551Y226417D01*
X219826Y226417D01*
X223952Y224779D02*
X221275Y224779D01*
X225811Y227267D02*
X225702Y227600D01*
X225419Y227806D01*
X225068Y227806D01*
X224785Y227600D01*
X224677Y227267D01*
X225811Y227267D02*
X224677Y225000D01*
X225811Y225000D01*
X226535Y225000D02*
X226818Y225000D01*
X226566Y224433D01*
X227637Y225251D02*
X227918Y225032D01*
X228274Y225023D01*
X228565Y225228D01*
X228677Y225566D01*
X228677Y226133D01*
X228568Y226467D01*
X228285Y226673D01*
X227935Y226673D01*
X227651Y226467D01*
X227543Y226133D01*
X227543Y227834D01*
X228677Y227834D01*
X230251Y227834D02*
X229401Y225692D01*
X230535Y225692D01*
X230251Y226259D02*
X230251Y225000D01*
X43618Y142535D02*
X43618Y140393D01*
X42185Y140393D02*
X42279Y140039D01*
X42539Y139779D01*
X42893Y139685D01*
X43248Y139779D01*
X43507Y140039D01*
X43602Y140393D01*
X44342Y140267D02*
X44450Y139934D01*
X44734Y139728D01*
X45084Y139728D01*
X45368Y139934D01*
X45476Y140267D01*
X45476Y140677D02*
X45476Y140267D01*
X45476Y140677D02*
X45400Y140960D01*
X45192Y141168D01*
X44909Y141244D01*
X44751Y141244D02*
X44909Y141244D01*
X44751Y141244D01*
X44909Y141244D02*
X45198Y141329D01*
X45406Y141549D01*
X45476Y141842D01*
X45476Y141968D02*
X45476Y141842D01*
X45476Y141968D02*
X45368Y142301D01*
X45084Y142507D01*
X44734Y142507D01*
X44450Y142301D01*
X44342Y141968D01*
X47334Y141968D02*
X47226Y142301D01*
X46942Y142507D01*
X46592Y142507D01*
X46309Y142301D01*
X46200Y141968D01*
X46200Y140267D01*
X46309Y139934D01*
X46592Y139728D01*
X46942Y139728D01*
X47226Y139934D01*
X47334Y140267D01*
X47334Y140834D01*
X47226Y141167D01*
X46942Y141373D01*
X46592Y141373D01*
X46309Y141167D01*
X46200Y140834D01*
X42500Y122500D02*
X42500Y123917D01*
X43192Y123917D01*
X43192Y123933D02*
X43547Y124028D01*
X43806Y124287D01*
X43901Y124641D01*
X43806Y124996D01*
X43547Y125255D01*
X43192Y125350D01*
X43192Y125334D02*
X42500Y125334D01*
X42500Y123917D01*
X44641Y122500D02*
X44641Y124484D01*
X44641Y125051D02*
X44641Y125334D01*
X45366Y122500D02*
X45366Y124358D01*
X46500Y123759D02*
X46391Y124093D01*
X46108Y124299D01*
X45757Y124299D01*
X45474Y124093D01*
X45366Y123759D01*
X46500Y123759D02*
X46500Y122500D01*
X47224Y122500D02*
X47224Y123917D01*
X48641Y123917D01*
X47224Y123917D02*
X47224Y125334D01*
X48641Y125334D02*
X48641Y122500D01*
X49366Y123476D02*
X50500Y123476D01*
X50500Y123759D01*
X50391Y124093D01*
X50108Y124299D01*
X49757Y124299D01*
X49474Y124093D01*
X49366Y123759D01*
X49366Y123066D01*
X49452Y122765D01*
X49686Y122555D01*
X49996Y122502D01*
X50286Y122622D01*
X50468Y122877D01*
X52358Y123759D02*
X52249Y124093D01*
X51966Y124299D01*
X51616Y124299D01*
X51332Y124093D01*
X51224Y123759D01*
X51917Y123350D02*
X52132Y123399D01*
X52293Y123549D01*
X52358Y123759D01*
X51917Y123350D02*
X51633Y123350D01*
X51633Y123334D02*
X51383Y123253D01*
X51229Y123040D01*
X51229Y122778D01*
X51383Y122565D01*
X51633Y122484D01*
X51633Y122500D02*
X51917Y122500D01*
X52132Y122549D01*
X52293Y122698D01*
X52358Y122909D01*
X52358Y123759D02*
X52358Y122783D01*
X52641Y122500D01*
X54500Y125334D02*
X54500Y122500D01*
X54500Y123759D02*
X54391Y124093D01*
X54108Y124299D01*
X53757Y124299D01*
X53474Y124093D01*
X53366Y123759D01*
X53366Y123066D01*
X53474Y122733D01*
X53757Y122527D01*
X54108Y122527D01*
X54391Y122733D01*
X54500Y123066D01*
X55224Y123476D02*
X56358Y123476D01*
X56358Y123759D01*
X56249Y124093D01*
X55966Y124299D01*
X55616Y124299D01*
X55332Y124093D01*
X55224Y123759D01*
X55224Y123066D01*
X55311Y122765D01*
X55544Y122555D01*
X55854Y122502D01*
X56144Y122622D01*
X56326Y122877D01*
X57082Y122500D02*
X57082Y124358D01*
X57807Y124232D02*
X57586Y124345D01*
X57339Y124316D01*
X57150Y124156D01*
X57082Y123917D01*
X61208Y122279D02*
X58531Y122279D01*
X61933Y124767D02*
X62500Y125334D01*
X62500Y122500D01*
X63224Y122500D02*
X64358Y124358D01*
X63224Y124358D02*
X64358Y122500D01*
X66216Y124767D02*
X66216Y123066D01*
X66216Y124767D02*
X66108Y125100D01*
X65824Y125306D01*
X65474Y125306D01*
X65190Y125100D01*
X65082Y124767D01*
X65082Y123066D02*
X65082Y124767D01*
X65082Y123066D02*
X65190Y122733D01*
X65474Y122527D01*
X65824Y122527D01*
X66108Y122733D01*
X66216Y123066D01*
X66940Y124767D02*
X67507Y125334D01*
X67507Y122500D01*
X70909Y122279D02*
X68232Y122279D01*
X73035Y124641D02*
X72940Y124996D01*
X72681Y125255D01*
X72326Y125350D01*
X71972Y125255D01*
X71713Y124996D01*
X71618Y124641D01*
X71633Y124641D02*
X71633Y123192D01*
X71618Y123192D02*
X71713Y122838D01*
X71972Y122579D01*
X72326Y122484D01*
X72681Y122579D01*
X72940Y122838D01*
X73035Y123192D01*
X73051Y123192D02*
X73051Y123917D01*
X72326Y123917D01*
X76452Y122279D02*
X73775Y122279D01*
X78311Y124767D02*
X78202Y125100D01*
X77919Y125306D01*
X77568Y125306D01*
X77285Y125100D01*
X77177Y124767D01*
X78311Y124767D02*
X77177Y122500D01*
X78311Y122500D01*
X79035Y122500D02*
X79318Y122500D01*
X79066Y121933D01*
X80137Y122751D02*
X80418Y122532D01*
X80774Y122523D01*
X81065Y122728D01*
X81177Y123066D01*
X81177Y123633D01*
X81068Y123967D01*
X80785Y124173D01*
X80435Y124173D01*
X80151Y123967D01*
X80043Y123633D01*
X80043Y125334D01*
X81177Y125334D01*
X82751Y125334D02*
X81901Y123192D01*
X83035Y123192D01*
X82751Y123759D02*
X82751Y122500D01*
X43618Y202535D02*
X43618Y200393D01*
X42185Y200393D02*
X42279Y200039D01*
X42539Y199779D01*
X42893Y199685D01*
X43248Y199779D01*
X43507Y200039D01*
X43602Y200393D01*
X44342Y200267D02*
X44450Y199934D01*
X44734Y199728D01*
X45084Y199728D01*
X45368Y199934D01*
X45476Y200267D01*
X45476Y200677D02*
X45476Y200267D01*
X45476Y200677D02*
X45400Y200960D01*
X45192Y201168D01*
X44909Y201244D01*
X44751Y201244D02*
X44909Y201244D01*
X44751Y201244D01*
X44909Y201244D02*
X45198Y201329D01*
X45406Y201549D01*
X45476Y201842D01*
X45476Y201968D02*
X45476Y201842D01*
X45476Y201968D02*
X45368Y202301D01*
X45084Y202507D01*
X44734Y202507D01*
X44450Y202301D01*
X44342Y201968D01*
X46200Y202125D02*
X46200Y202535D01*
X47334Y202535D01*
X46484Y199700D01*
X42500Y182500D02*
X42500Y183917D01*
X43192Y183917D01*
X43192Y183933D02*
X43547Y184028D01*
X43806Y184287D01*
X43901Y184641D01*
X43806Y184996D01*
X43547Y185255D01*
X43192Y185350D01*
X43192Y185334D02*
X42500Y185334D01*
X42500Y183917D01*
X44641Y182500D02*
X44641Y184484D01*
X44641Y185051D02*
X44641Y185334D01*
X45366Y182500D02*
X45366Y184358D01*
X46500Y183759D02*
X46391Y184093D01*
X46108Y184299D01*
X45757Y184299D01*
X45474Y184093D01*
X45366Y183759D01*
X46500Y183759D02*
X46500Y182500D01*
X47224Y182500D02*
X47224Y183917D01*
X48641Y183917D01*
X47224Y183917D02*
X47224Y185334D01*
X48641Y185334D02*
X48641Y182500D01*
X49366Y183476D02*
X50500Y183476D01*
X50500Y183759D01*
X50391Y184093D01*
X50108Y184299D01*
X49757Y184299D01*
X49474Y184093D01*
X49366Y183759D01*
X49366Y183066D01*
X49452Y182765D01*
X49686Y182555D01*
X49996Y182502D01*
X50286Y182622D01*
X50468Y182877D01*
X52358Y183759D02*
X52249Y184093D01*
X51966Y184299D01*
X51616Y184299D01*
X51332Y184093D01*
X51224Y183759D01*
X51917Y183350D02*
X52132Y183399D01*
X52293Y183549D01*
X52358Y183759D01*
X51917Y183350D02*
X51633Y183350D01*
X51633Y183334D02*
X51383Y183253D01*
X51229Y183040D01*
X51229Y182778D01*
X51383Y182565D01*
X51633Y182484D01*
X51633Y182500D02*
X51917Y182500D01*
X52132Y182549D01*
X52293Y182698D01*
X52358Y182909D01*
X52358Y183759D02*
X52358Y182783D01*
X52641Y182500D01*
X54500Y185334D02*
X54500Y182500D01*
X54500Y183759D02*
X54391Y184093D01*
X54108Y184299D01*
X53757Y184299D01*
X53474Y184093D01*
X53366Y183759D01*
X53366Y183066D01*
X53474Y182733D01*
X53757Y182527D01*
X54108Y182527D01*
X54391Y182733D01*
X54500Y183066D01*
X55224Y183476D02*
X56358Y183476D01*
X56358Y183759D01*
X56249Y184093D01*
X55966Y184299D01*
X55616Y184299D01*
X55332Y184093D01*
X55224Y183759D01*
X55224Y183066D01*
X55311Y182765D01*
X55544Y182555D01*
X55854Y182502D01*
X56144Y182622D01*
X56326Y182877D01*
X57082Y182500D02*
X57082Y184358D01*
X57807Y184232D02*
X57586Y184345D01*
X57339Y184316D01*
X57150Y184156D01*
X57082Y183917D01*
X61208Y182279D02*
X58531Y182279D01*
X61933Y184767D02*
X62500Y185334D01*
X62500Y182500D01*
X63224Y182500D02*
X64358Y184358D01*
X63224Y184358D02*
X64358Y182500D01*
X66216Y184767D02*
X66216Y183066D01*
X66216Y184767D02*
X66108Y185100D01*
X65824Y185306D01*
X65474Y185306D01*
X65190Y185100D01*
X65082Y184767D01*
X65082Y183066D02*
X65082Y184767D01*
X65082Y183066D02*
X65190Y182733D01*
X65474Y182527D01*
X65824Y182527D01*
X66108Y182733D01*
X66216Y183066D01*
X66940Y184767D02*
X67507Y185334D01*
X67507Y182500D01*
X70909Y182279D02*
X68232Y182279D01*
X73035Y184641D02*
X72940Y184996D01*
X72681Y185255D01*
X72326Y185350D01*
X71972Y185255D01*
X71713Y184996D01*
X71618Y184641D01*
X71633Y184641D02*
X71633Y183192D01*
X71618Y183192D02*
X71713Y182838D01*
X71972Y182579D01*
X72326Y182484D01*
X72681Y182579D01*
X72940Y182838D01*
X73035Y183192D01*
X73051Y183192D02*
X73051Y183917D01*
X72326Y183917D01*
X76452Y182279D02*
X73775Y182279D01*
X78311Y184767D02*
X78202Y185100D01*
X77919Y185306D01*
X77568Y185306D01*
X77285Y185100D01*
X77177Y184767D01*
X78311Y184767D02*
X77177Y182500D01*
X78311Y182500D01*
X79035Y182500D02*
X79318Y182500D01*
X79066Y181933D01*
X80137Y182751D02*
X80418Y182532D01*
X80774Y182523D01*
X81065Y182728D01*
X81177Y183066D01*
X81177Y183633D01*
X81068Y183967D01*
X80785Y184173D01*
X80435Y184173D01*
X80151Y183967D01*
X80043Y183633D01*
X80043Y185334D01*
X81177Y185334D01*
X82751Y185334D02*
X81901Y183192D01*
X83035Y183192D01*
X82751Y183759D02*
X82751Y182500D01*
X43618Y172535D02*
X43618Y170393D01*
X42185Y170393D02*
X42279Y170039D01*
X42539Y169779D01*
X42893Y169685D01*
X43248Y169779D01*
X43507Y170039D01*
X43602Y170393D01*
X44342Y170267D02*
X44450Y169934D01*
X44734Y169728D01*
X45084Y169728D01*
X45368Y169934D01*
X45476Y170267D01*
X45476Y170677D02*
X45476Y170267D01*
X45476Y170677D02*
X45400Y170960D01*
X45192Y171168D01*
X44909Y171244D01*
X44751Y171244D02*
X44909Y171244D01*
X44751Y171244D01*
X44909Y171244D02*
X45198Y171329D01*
X45406Y171549D01*
X45476Y171842D01*
X45476Y171968D02*
X45476Y171842D01*
X45476Y171968D02*
X45368Y172301D01*
X45084Y172507D01*
X44734Y172507D01*
X44450Y172301D01*
X44342Y171968D01*
X47334Y170677D02*
X47334Y170267D01*
X47334Y170677D02*
X47226Y171010D01*
X46942Y171216D01*
X46592Y171216D01*
X46309Y171010D01*
X46200Y170677D01*
X46200Y170267D02*
X46200Y170677D01*
X46200Y170267D02*
X46309Y169934D01*
X46592Y169728D01*
X46942Y169728D01*
X47226Y169934D01*
X47334Y170267D01*
X47334Y171968D02*
X47334Y171842D01*
X47334Y171968D02*
X47226Y172301D01*
X46942Y172507D01*
X46592Y172507D01*
X46309Y172301D01*
X46200Y171968D01*
X46200Y171842D02*
X46200Y171968D01*
X46200Y171842D02*
X46309Y171509D01*
X46592Y171303D01*
X46942Y171303D01*
X47226Y171509D01*
X47334Y171842D01*
X42500Y152500D02*
X42500Y153917D01*
X43192Y153917D01*
X43192Y153933D02*
X43547Y154028D01*
X43806Y154287D01*
X43901Y154641D01*
X43806Y154996D01*
X43547Y155255D01*
X43192Y155350D01*
X43192Y155334D02*
X42500Y155334D01*
X42500Y153917D01*
X44641Y152500D02*
X44641Y154484D01*
X44641Y155051D02*
X44641Y155334D01*
X45366Y152500D02*
X45366Y154358D01*
X46500Y153759D02*
X46391Y154093D01*
X46108Y154299D01*
X45757Y154299D01*
X45474Y154093D01*
X45366Y153759D01*
X46500Y153759D02*
X46500Y152500D01*
X47224Y152500D02*
X47224Y153917D01*
X48641Y153917D01*
X47224Y153917D02*
X47224Y155334D01*
X48641Y155334D02*
X48641Y152500D01*
X49366Y153476D02*
X50500Y153476D01*
X50500Y153759D01*
X50391Y154093D01*
X50108Y154299D01*
X49757Y154299D01*
X49474Y154093D01*
X49366Y153759D01*
X49366Y153066D01*
X49452Y152765D01*
X49686Y152555D01*
X49996Y152502D01*
X50286Y152622D01*
X50468Y152877D01*
X52358Y153759D02*
X52249Y154093D01*
X51966Y154299D01*
X51616Y154299D01*
X51332Y154093D01*
X51224Y153759D01*
X51917Y153350D02*
X52132Y153399D01*
X52293Y153549D01*
X52358Y153759D01*
X51917Y153350D02*
X51633Y153350D01*
X51633Y153334D02*
X51383Y153253D01*
X51229Y153040D01*
X51229Y152778D01*
X51383Y152565D01*
X51633Y152484D01*
X51633Y152500D02*
X51917Y152500D01*
X52132Y152549D01*
X52293Y152698D01*
X52358Y152909D01*
X52358Y153759D02*
X52358Y152783D01*
X52641Y152500D01*
X54500Y155334D02*
X54500Y152500D01*
X54500Y153759D02*
X54391Y154093D01*
X54108Y154299D01*
X53757Y154299D01*
X53474Y154093D01*
X53366Y153759D01*
X53366Y153066D01*
X53474Y152733D01*
X53757Y152527D01*
X54108Y152527D01*
X54391Y152733D01*
X54500Y153066D01*
X55224Y153476D02*
X56358Y153476D01*
X56358Y153759D01*
X56249Y154093D01*
X55966Y154299D01*
X55616Y154299D01*
X55332Y154093D01*
X55224Y153759D01*
X55224Y153066D01*
X55311Y152765D01*
X55544Y152555D01*
X55854Y152502D01*
X56144Y152622D01*
X56326Y152877D01*
X57082Y152500D02*
X57082Y154358D01*
X57807Y154232D02*
X57586Y154345D01*
X57339Y154316D01*
X57150Y154156D01*
X57082Y153917D01*
X61208Y152279D02*
X58531Y152279D01*
X61933Y154767D02*
X62500Y155334D01*
X62500Y152500D01*
X63224Y152500D02*
X64358Y154358D01*
X63224Y154358D02*
X64358Y152500D01*
X66216Y154767D02*
X66216Y153066D01*
X66216Y154767D02*
X66108Y155100D01*
X65824Y155306D01*
X65474Y155306D01*
X65190Y155100D01*
X65082Y154767D01*
X65082Y153066D02*
X65082Y154767D01*
X65082Y153066D02*
X65190Y152733D01*
X65474Y152527D01*
X65824Y152527D01*
X66108Y152733D01*
X66216Y153066D01*
X66940Y154767D02*
X67507Y155334D01*
X67507Y152500D01*
X70909Y152279D02*
X68232Y152279D01*
X73035Y154641D02*
X72940Y154996D01*
X72681Y155255D01*
X72326Y155350D01*
X71972Y155255D01*
X71713Y154996D01*
X71618Y154641D01*
X71633Y154641D02*
X71633Y153192D01*
X71618Y153192D02*
X71713Y152838D01*
X71972Y152579D01*
X72326Y152484D01*
X72681Y152579D01*
X72940Y152838D01*
X73035Y153192D01*
X73051Y153192D02*
X73051Y153917D01*
X72326Y153917D01*
X76452Y152279D02*
X73775Y152279D01*
X78311Y154767D02*
X78202Y155100D01*
X77919Y155306D01*
X77568Y155306D01*
X77285Y155100D01*
X77177Y154767D01*
X78311Y154767D02*
X77177Y152500D01*
X78311Y152500D01*
X79035Y152500D02*
X79318Y152500D01*
X79066Y151933D01*
X80137Y152751D02*
X80418Y152532D01*
X80774Y152523D01*
X81065Y152728D01*
X81177Y153066D01*
X81177Y153633D01*
X81068Y153967D01*
X80785Y154173D01*
X80435Y154173D01*
X80151Y153967D01*
X80043Y153633D01*
X80043Y155334D01*
X81177Y155334D01*
X82751Y155334D02*
X81901Y153192D01*
X83035Y153192D01*
X82751Y153759D02*
X82751Y152500D01*
X43618Y112535D02*
X43618Y110393D01*
X42185Y110393D02*
X42279Y110039D01*
X42539Y109779D01*
X42893Y109685D01*
X43248Y109779D01*
X43507Y110039D01*
X43602Y110393D01*
X44342Y110267D02*
X44450Y109934D01*
X44734Y109728D01*
X45084Y109728D01*
X45368Y109934D01*
X45476Y110267D01*
X45476Y110677D02*
X45476Y110267D01*
X45476Y110677D02*
X45400Y110960D01*
X45192Y111168D01*
X44909Y111244D01*
X44751Y111244D02*
X44909Y111244D01*
X44751Y111244D01*
X44909Y111244D02*
X45198Y111329D01*
X45406Y111549D01*
X45476Y111842D01*
X45476Y111968D02*
X45476Y111842D01*
X45476Y111968D02*
X45368Y112301D01*
X45084Y112507D01*
X44734Y112507D01*
X44450Y112301D01*
X44342Y111968D01*
X46200Y110267D02*
X46309Y109934D01*
X46592Y109728D01*
X46942Y109728D01*
X47226Y109934D01*
X47334Y110267D01*
X47334Y111968D01*
X47226Y112301D01*
X46942Y112507D01*
X46592Y112507D01*
X46309Y112301D01*
X46200Y111968D01*
X46200Y111401D01*
X46309Y111068D01*
X46592Y110862D01*
X46942Y110862D01*
X47226Y111068D01*
X47334Y111401D01*
X42500Y92500D02*
X42500Y93917D01*
X43192Y93917D01*
X43192Y93933D02*
X43547Y94028D01*
X43806Y94287D01*
X43901Y94641D01*
X43806Y94996D01*
X43547Y95255D01*
X43192Y95350D01*
X43192Y95334D02*
X42500Y95334D01*
X42500Y93917D01*
X44641Y92500D02*
X44641Y94484D01*
X44641Y95051D02*
X44641Y95334D01*
X45366Y92500D02*
X45366Y94358D01*
X46500Y93759D02*
X46391Y94093D01*
X46108Y94299D01*
X45757Y94299D01*
X45474Y94093D01*
X45366Y93759D01*
X46500Y93759D02*
X46500Y92500D01*
X47224Y92500D02*
X47224Y93917D01*
X48641Y93917D01*
X47224Y93917D02*
X47224Y95334D01*
X48641Y95334D02*
X48641Y92500D01*
X49366Y93476D02*
X50500Y93476D01*
X50500Y93759D01*
X50391Y94093D01*
X50108Y94299D01*
X49757Y94299D01*
X49474Y94093D01*
X49366Y93759D01*
X49366Y93066D01*
X49452Y92765D01*
X49686Y92555D01*
X49996Y92502D01*
X50286Y92622D01*
X50468Y92877D01*
X52358Y93759D02*
X52249Y94093D01*
X51966Y94299D01*
X51616Y94299D01*
X51332Y94093D01*
X51224Y93759D01*
X51917Y93350D02*
X52132Y93399D01*
X52293Y93549D01*
X52358Y93759D01*
X51917Y93350D02*
X51633Y93350D01*
X51633Y93334D02*
X51383Y93253D01*
X51229Y93040D01*
X51229Y92778D01*
X51383Y92565D01*
X51633Y92484D01*
X51633Y92500D02*
X51917Y92500D01*
X52132Y92549D01*
X52293Y92698D01*
X52358Y92909D01*
X52358Y93759D02*
X52358Y92783D01*
X52641Y92500D01*
X54500Y95334D02*
X54500Y92500D01*
X54500Y93759D02*
X54391Y94093D01*
X54108Y94299D01*
X53757Y94299D01*
X53474Y94093D01*
X53366Y93759D01*
X53366Y93066D01*
X53474Y92733D01*
X53757Y92527D01*
X54108Y92527D01*
X54391Y92733D01*
X54500Y93066D01*
X55224Y93476D02*
X56358Y93476D01*
X56358Y93759D01*
X56249Y94093D01*
X55966Y94299D01*
X55616Y94299D01*
X55332Y94093D01*
X55224Y93759D01*
X55224Y93066D01*
X55311Y92765D01*
X55544Y92555D01*
X55854Y92502D01*
X56144Y92622D01*
X56326Y92877D01*
X57082Y92500D02*
X57082Y94358D01*
X57807Y94232D02*
X57586Y94345D01*
X57339Y94316D01*
X57150Y94156D01*
X57082Y93917D01*
X61208Y92279D02*
X58531Y92279D01*
X61933Y94767D02*
X62500Y95334D01*
X62500Y92500D01*
X63224Y92500D02*
X64358Y94358D01*
X63224Y94358D02*
X64358Y92500D01*
X66216Y94767D02*
X66216Y93066D01*
X66216Y94767D02*
X66108Y95100D01*
X65824Y95306D01*
X65474Y95306D01*
X65190Y95100D01*
X65082Y94767D01*
X65082Y93066D02*
X65082Y94767D01*
X65082Y93066D02*
X65190Y92733D01*
X65474Y92527D01*
X65824Y92527D01*
X66108Y92733D01*
X66216Y93066D01*
X66940Y94767D02*
X67507Y95334D01*
X67507Y92500D01*
X70909Y92279D02*
X68232Y92279D01*
X73035Y94641D02*
X72940Y94996D01*
X72681Y95255D01*
X72326Y95350D01*
X71972Y95255D01*
X71713Y94996D01*
X71618Y94641D01*
X71633Y94641D02*
X71633Y93192D01*
X71618Y93192D02*
X71713Y92838D01*
X71972Y92579D01*
X72326Y92484D01*
X72681Y92579D01*
X72940Y92838D01*
X73035Y93192D01*
X73051Y93192D02*
X73051Y93917D01*
X72326Y93917D01*
X76452Y92279D02*
X73775Y92279D01*
X78311Y94767D02*
X78202Y95100D01*
X77919Y95306D01*
X77568Y95306D01*
X77285Y95100D01*
X77177Y94767D01*
X78311Y94767D02*
X77177Y92500D01*
X78311Y92500D01*
X79035Y92500D02*
X79318Y92500D01*
X79066Y91933D01*
X80137Y92751D02*
X80418Y92532D01*
X80774Y92523D01*
X81065Y92728D01*
X81177Y93066D01*
X81177Y93633D01*
X81068Y93967D01*
X80785Y94173D01*
X80435Y94173D01*
X80151Y93967D01*
X80043Y93633D01*
X80043Y95334D01*
X81177Y95334D01*
X82751Y95334D02*
X81901Y93192D01*
X83035Y93192D01*
X82751Y93759D02*
X82751Y92500D01*
X96118Y242535D02*
X96118Y240393D01*
X94685Y240393D02*
X94779Y240039D01*
X95039Y239779D01*
X95393Y239685D01*
X95748Y239779D01*
X96007Y240039D01*
X96102Y240393D01*
X97692Y242535D02*
X96842Y240393D01*
X97976Y240393D01*
X97692Y240960D02*
X97692Y239700D01*
X99834Y241968D02*
X99834Y240267D01*
X99834Y241968D02*
X99726Y242301D01*
X99442Y242507D01*
X99092Y242507D01*
X98809Y242301D01*
X98700Y241968D01*
X98700Y240267D02*
X98700Y241968D01*
X98700Y240267D02*
X98809Y239934D01*
X99092Y239728D01*
X99442Y239728D01*
X99726Y239934D01*
X99834Y240267D01*
X95000Y222500D02*
X95000Y223917D01*
X95692Y223917D01*
X95692Y223933D02*
X96047Y224028D01*
X96306Y224287D01*
X96401Y224641D01*
X96306Y224996D01*
X96047Y225255D01*
X95692Y225350D01*
X95692Y225334D02*
X95000Y225334D01*
X95000Y223917D01*
X97141Y222500D02*
X97141Y224484D01*
X97141Y225051D02*
X97141Y225334D01*
X97866Y222500D02*
X97866Y224358D01*
X99000Y223759D02*
X98891Y224093D01*
X98608Y224299D01*
X98257Y224299D01*
X97974Y224093D01*
X97866Y223759D01*
X99000Y223759D02*
X99000Y222500D01*
X99724Y222500D02*
X99724Y223917D01*
X101141Y223917D01*
X99724Y223917D02*
X99724Y225334D01*
X101141Y225334D02*
X101141Y222500D01*
X101866Y223476D02*
X103000Y223476D01*
X103000Y223759D01*
X102891Y224093D01*
X102608Y224299D01*
X102257Y224299D01*
X101974Y224093D01*
X101866Y223759D01*
X101866Y223066D01*
X101952Y222765D01*
X102186Y222555D01*
X102496Y222502D01*
X102786Y222622D01*
X102968Y222877D01*
X104858Y223759D02*
X104749Y224093D01*
X104466Y224299D01*
X104116Y224299D01*
X103832Y224093D01*
X103724Y223759D01*
X104417Y223350D02*
X104632Y223399D01*
X104793Y223549D01*
X104858Y223759D01*
X104417Y223350D02*
X104133Y223350D01*
X104133Y223334D02*
X103883Y223253D01*
X103729Y223040D01*
X103729Y222778D01*
X103883Y222565D01*
X104133Y222484D01*
X104133Y222500D02*
X104417Y222500D01*
X104632Y222549D01*
X104793Y222698D01*
X104858Y222909D01*
X104858Y223759D02*
X104858Y222783D01*
X105141Y222500D01*
X107000Y225334D02*
X107000Y222500D01*
X107000Y223759D02*
X106891Y224093D01*
X106608Y224299D01*
X106257Y224299D01*
X105974Y224093D01*
X105866Y223759D01*
X105866Y223066D01*
X105974Y222733D01*
X106257Y222527D01*
X106608Y222527D01*
X106891Y222733D01*
X107000Y223066D01*
X107724Y223476D02*
X108858Y223476D01*
X108858Y223759D01*
X108749Y224093D01*
X108466Y224299D01*
X108116Y224299D01*
X107832Y224093D01*
X107724Y223759D01*
X107724Y223066D01*
X107811Y222765D01*
X108044Y222555D01*
X108354Y222502D01*
X108644Y222622D01*
X108826Y222877D01*
X109582Y222500D02*
X109582Y224358D01*
X110307Y224232D02*
X110086Y224345D01*
X109839Y224316D01*
X109650Y224156D01*
X109582Y223917D01*
X113708Y222279D02*
X111031Y222279D01*
X114433Y224767D02*
X115000Y225334D01*
X115000Y222500D01*
X115724Y222500D02*
X116858Y224358D01*
X115724Y224358D02*
X116858Y222500D01*
X118716Y224767D02*
X118716Y223066D01*
X118716Y224767D02*
X118608Y225100D01*
X118324Y225306D01*
X117974Y225306D01*
X117690Y225100D01*
X117582Y224767D01*
X117582Y223066D02*
X117582Y224767D01*
X117582Y223066D02*
X117690Y222733D01*
X117974Y222527D01*
X118324Y222527D01*
X118608Y222733D01*
X118716Y223066D01*
X119440Y224767D02*
X120007Y225334D01*
X120007Y222500D01*
X123409Y222279D02*
X120732Y222279D01*
X125535Y224641D02*
X125440Y224996D01*
X125181Y225255D01*
X124826Y225350D01*
X124472Y225255D01*
X124213Y224996D01*
X124118Y224641D01*
X124133Y224641D02*
X124133Y223192D01*
X124118Y223192D02*
X124213Y222838D01*
X124472Y222579D01*
X124826Y222484D01*
X125181Y222579D01*
X125440Y222838D01*
X125535Y223192D01*
X125551Y223192D02*
X125551Y223917D01*
X124826Y223917D01*
X128952Y222279D02*
X126275Y222279D01*
X130811Y224767D02*
X130702Y225100D01*
X130419Y225306D01*
X130068Y225306D01*
X129785Y225100D01*
X129677Y224767D01*
X130811Y224767D02*
X129677Y222500D01*
X130811Y222500D01*
X131535Y222500D02*
X131818Y222500D01*
X131566Y221933D01*
X132637Y222751D02*
X132918Y222532D01*
X133274Y222523D01*
X133565Y222728D01*
X133677Y223066D01*
X133677Y223633D01*
X133568Y223967D01*
X133285Y224173D01*
X132935Y224173D01*
X132651Y223967D01*
X132543Y223633D01*
X132543Y225334D01*
X133677Y225334D01*
X135251Y225334D02*
X134401Y223192D01*
X135535Y223192D01*
X135251Y223759D02*
X135251Y222500D01*
X66118Y242535D02*
X66118Y240393D01*
X64685Y240393D02*
X64779Y240039D01*
X65039Y239779D01*
X65393Y239685D01*
X65748Y239779D01*
X66007Y240039D01*
X66102Y240393D01*
X67692Y242535D02*
X66842Y240393D01*
X67976Y240393D01*
X67692Y240960D02*
X67692Y239700D01*
X68700Y241968D02*
X69267Y242535D01*
X69267Y239700D01*
X65000Y222500D02*
X65000Y223917D01*
X65692Y223917D01*
X65692Y223933D02*
X66047Y224028D01*
X66306Y224287D01*
X66401Y224641D01*
X66306Y224996D01*
X66047Y225255D01*
X65692Y225350D01*
X65692Y225334D02*
X65000Y225334D01*
X65000Y223917D01*
X67141Y222500D02*
X67141Y224484D01*
X67141Y225051D02*
X67141Y225334D01*
X67866Y222500D02*
X67866Y224358D01*
X69000Y223759D02*
X68891Y224093D01*
X68608Y224299D01*
X68257Y224299D01*
X67974Y224093D01*
X67866Y223759D01*
X69000Y223759D02*
X69000Y222500D01*
X69724Y222500D02*
X69724Y223917D01*
X71141Y223917D01*
X69724Y223917D02*
X69724Y225334D01*
X71141Y225334D02*
X71141Y222500D01*
X71866Y223476D02*
X73000Y223476D01*
X73000Y223759D01*
X72891Y224093D01*
X72608Y224299D01*
X72257Y224299D01*
X71974Y224093D01*
X71866Y223759D01*
X71866Y223066D01*
X71952Y222765D01*
X72186Y222555D01*
X72496Y222502D01*
X72786Y222622D01*
X72968Y222877D01*
X74858Y223759D02*
X74749Y224093D01*
X74466Y224299D01*
X74116Y224299D01*
X73832Y224093D01*
X73724Y223759D01*
X74417Y223350D02*
X74632Y223399D01*
X74793Y223549D01*
X74858Y223759D01*
X74417Y223350D02*
X74133Y223350D01*
X74133Y223334D02*
X73883Y223253D01*
X73729Y223040D01*
X73729Y222778D01*
X73883Y222565D01*
X74133Y222484D01*
X74133Y222500D02*
X74417Y222500D01*
X74632Y222549D01*
X74793Y222698D01*
X74858Y222909D01*
X74858Y223759D02*
X74858Y222783D01*
X75141Y222500D01*
X77000Y225334D02*
X77000Y222500D01*
X77000Y223759D02*
X76891Y224093D01*
X76608Y224299D01*
X76257Y224299D01*
X75974Y224093D01*
X75866Y223759D01*
X75866Y223066D01*
X75974Y222733D01*
X76257Y222527D01*
X76608Y222527D01*
X76891Y222733D01*
X77000Y223066D01*
X77724Y223476D02*
X78858Y223476D01*
X78858Y223759D01*
X78749Y224093D01*
X78466Y224299D01*
X78116Y224299D01*
X77832Y224093D01*
X77724Y223759D01*
X77724Y223066D01*
X77811Y222765D01*
X78044Y222555D01*
X78354Y222502D01*
X78644Y222622D01*
X78826Y222877D01*
X79582Y222500D02*
X79582Y224358D01*
X80307Y224232D02*
X80086Y224345D01*
X79839Y224316D01*
X79650Y224156D01*
X79582Y223917D01*
X83708Y222279D02*
X81031Y222279D01*
X84433Y224767D02*
X85000Y225334D01*
X85000Y222500D01*
X85724Y222500D02*
X86858Y224358D01*
X85724Y224358D02*
X86858Y222500D01*
X88716Y224767D02*
X88716Y223066D01*
X88716Y224767D02*
X88608Y225100D01*
X88324Y225306D01*
X87974Y225306D01*
X87690Y225100D01*
X87582Y224767D01*
X87582Y223066D02*
X87582Y224767D01*
X87582Y223066D02*
X87690Y222733D01*
X87974Y222527D01*
X88324Y222527D01*
X88608Y222733D01*
X88716Y223066D01*
X89440Y224767D02*
X90007Y225334D01*
X90007Y222500D01*
X93409Y222279D02*
X90732Y222279D01*
X95535Y224641D02*
X95440Y224996D01*
X95181Y225255D01*
X94826Y225350D01*
X94472Y225255D01*
X94213Y224996D01*
X94118Y224641D01*
X94133Y224641D02*
X94133Y223192D01*
X94118Y223192D02*
X94213Y222838D01*
X94472Y222579D01*
X94826Y222484D01*
X95181Y222579D01*
X95440Y222838D01*
X95535Y223192D01*
X95551Y223192D02*
X95551Y223917D01*
X94826Y223917D01*
X98952Y222279D02*
X96275Y222279D01*
X100811Y224767D02*
X100702Y225100D01*
X100419Y225306D01*
X100068Y225306D01*
X99785Y225100D01*
X99677Y224767D01*
X100811Y224767D02*
X99677Y222500D01*
X100811Y222500D01*
X101535Y222500D02*
X101818Y222500D01*
X101566Y221933D01*
X102637Y222751D02*
X102918Y222532D01*
X103274Y222523D01*
X103565Y222728D01*
X103677Y223066D01*
X103677Y223633D01*
X103568Y223967D01*
X103285Y224173D01*
X102935Y224173D01*
X102651Y223967D01*
X102543Y223633D01*
X102543Y225334D01*
X103677Y225334D01*
X105251Y225334D02*
X104401Y223192D01*
X105535Y223192D01*
X105251Y223759D02*
X105251Y222500D01*
X23618Y242535D02*
X23618Y240393D01*
X22185Y240393D02*
X22279Y240039D01*
X22539Y239779D01*
X22893Y239685D01*
X23248Y239779D01*
X23507Y240039D01*
X23602Y240393D01*
X25192Y242535D02*
X24342Y240393D01*
X25476Y240393D01*
X25192Y240960D02*
X25192Y239700D01*
X27334Y241968D02*
X27226Y242301D01*
X26942Y242507D01*
X26592Y242507D01*
X26309Y242301D01*
X26200Y241968D01*
X27334Y241968D02*
X26200Y239700D01*
X27334Y239700D01*
X22500Y222500D02*
X22500Y223917D01*
X23192Y223917D01*
X23192Y223933D02*
X23547Y224028D01*
X23806Y224287D01*
X23901Y224641D01*
X23806Y224996D01*
X23547Y225255D01*
X23192Y225350D01*
X23192Y225334D02*
X22500Y225334D01*
X22500Y223917D01*
X24641Y222500D02*
X24641Y224484D01*
X24641Y225051D02*
X24641Y225334D01*
X25366Y222500D02*
X25366Y224358D01*
X26500Y223759D02*
X26391Y224093D01*
X26108Y224299D01*
X25757Y224299D01*
X25474Y224093D01*
X25366Y223759D01*
X26500Y223759D02*
X26500Y222500D01*
X27224Y222500D02*
X27224Y223917D01*
X28641Y223917D01*
X27224Y223917D02*
X27224Y225334D01*
X28641Y225334D02*
X28641Y222500D01*
X29366Y223476D02*
X30500Y223476D01*
X30500Y223759D01*
X30391Y224093D01*
X30108Y224299D01*
X29757Y224299D01*
X29474Y224093D01*
X29366Y223759D01*
X29366Y223066D01*
X29452Y222765D01*
X29686Y222555D01*
X29996Y222502D01*
X30286Y222622D01*
X30468Y222877D01*
X32358Y223759D02*
X32249Y224093D01*
X31966Y224299D01*
X31616Y224299D01*
X31332Y224093D01*
X31224Y223759D01*
X31917Y223350D02*
X32132Y223399D01*
X32293Y223549D01*
X32358Y223759D01*
X31917Y223350D02*
X31633Y223350D01*
X31633Y223334D02*
X31383Y223253D01*
X31229Y223040D01*
X31229Y222778D01*
X31383Y222565D01*
X31633Y222484D01*
X31633Y222500D02*
X31917Y222500D01*
X32132Y222549D01*
X32293Y222698D01*
X32358Y222909D01*
X32358Y223759D02*
X32358Y222783D01*
X32641Y222500D01*
X34500Y225334D02*
X34500Y222500D01*
X34500Y223759D02*
X34391Y224093D01*
X34108Y224299D01*
X33757Y224299D01*
X33474Y224093D01*
X33366Y223759D01*
X33366Y223066D01*
X33474Y222733D01*
X33757Y222527D01*
X34108Y222527D01*
X34391Y222733D01*
X34500Y223066D01*
X35224Y223476D02*
X36358Y223476D01*
X36358Y223759D01*
X36249Y224093D01*
X35966Y224299D01*
X35616Y224299D01*
X35332Y224093D01*
X35224Y223759D01*
X35224Y223066D01*
X35311Y222765D01*
X35544Y222555D01*
X35854Y222502D01*
X36144Y222622D01*
X36326Y222877D01*
X37082Y222500D02*
X37082Y224358D01*
X37807Y224232D02*
X37586Y224345D01*
X37339Y224316D01*
X37150Y224156D01*
X37082Y223917D01*
X41208Y222279D02*
X38531Y222279D01*
X41933Y224767D02*
X42500Y225334D01*
X42500Y222500D01*
X43224Y222500D02*
X44358Y224358D01*
X43224Y224358D02*
X44358Y222500D01*
X46216Y224767D02*
X46216Y223066D01*
X46216Y224767D02*
X46108Y225100D01*
X45824Y225306D01*
X45474Y225306D01*
X45190Y225100D01*
X45082Y224767D01*
X45082Y223066D02*
X45082Y224767D01*
X45082Y223066D02*
X45190Y222733D01*
X45474Y222527D01*
X45824Y222527D01*
X46108Y222733D01*
X46216Y223066D01*
X46940Y224767D02*
X47507Y225334D01*
X47507Y222500D01*
X50909Y222279D02*
X48232Y222279D01*
X53035Y224641D02*
X52940Y224996D01*
X52681Y225255D01*
X52326Y225350D01*
X51972Y225255D01*
X51713Y224996D01*
X51618Y224641D01*
X51633Y224641D02*
X51633Y223192D01*
X51618Y223192D02*
X51713Y222838D01*
X51972Y222579D01*
X52326Y222484D01*
X52681Y222579D01*
X52940Y222838D01*
X53035Y223192D01*
X53051Y223192D02*
X53051Y223917D01*
X52326Y223917D01*
X56452Y222279D02*
X53775Y222279D01*
X58311Y224767D02*
X58202Y225100D01*
X57919Y225306D01*
X57568Y225306D01*
X57285Y225100D01*
X57177Y224767D01*
X58311Y224767D02*
X57177Y222500D01*
X58311Y222500D01*
X59035Y222500D02*
X59318Y222500D01*
X59066Y221933D01*
X60137Y222751D02*
X60418Y222532D01*
X60774Y222523D01*
X61065Y222728D01*
X61177Y223066D01*
X61177Y223633D01*
X61068Y223967D01*
X60785Y224173D01*
X60435Y224173D01*
X60151Y223967D01*
X60043Y223633D01*
X60043Y225334D01*
X61177Y225334D01*
X62751Y225334D02*
X61901Y223192D01*
X63035Y223192D01*
X62751Y223759D02*
X62751Y222500D01*
X153602Y191842D02*
X153507Y192196D01*
X153248Y192456D01*
X152893Y192551D01*
X152539Y192456D01*
X152279Y192196D01*
X152185Y191842D01*
X152200Y191842D02*
X152200Y190393D01*
X152185Y190393D02*
X152279Y190039D01*
X152539Y189779D01*
X152893Y189685D01*
X153248Y189779D01*
X153507Y190039D01*
X153602Y190393D01*
X154342Y189700D02*
X154342Y192535D01*
X155318Y190551D01*
X156326Y192535D01*
X156326Y189700D01*
X157051Y189700D02*
X157051Y191118D01*
X157744Y191118D01*
X157744Y191133D02*
X158098Y191228D01*
X158357Y191488D01*
X158452Y191842D01*
X158357Y192196D01*
X158098Y192456D01*
X157744Y192551D01*
X157744Y192535D02*
X157051Y192535D01*
X157051Y191118D01*
X159192Y191968D02*
X159759Y192535D01*
X159759Y189700D01*
X160578Y189952D02*
X160859Y189733D01*
X161215Y189724D01*
X161506Y189929D01*
X161618Y190267D01*
X161618Y190834D01*
X161509Y191167D01*
X161226Y191373D01*
X160875Y191373D01*
X160592Y191167D01*
X160484Y190834D01*
X160484Y192535D01*
X161618Y192535D01*
X150000Y169767D02*
X150566Y170334D01*
X150566Y167500D01*
X151291Y167500D02*
X152708Y170334D01*
X151291Y170334D02*
X152708Y167500D01*
X154566Y169767D02*
X154566Y168066D01*
X154566Y169767D02*
X154458Y170100D01*
X154175Y170306D01*
X153824Y170306D01*
X153541Y170100D01*
X153433Y169767D01*
X153433Y168066D02*
X153433Y169767D01*
X153433Y168066D02*
X153541Y167733D01*
X153824Y167527D01*
X154175Y167527D01*
X154458Y167733D01*
X154566Y168066D01*
X155291Y169767D02*
X155858Y170334D01*
X155858Y167500D01*
X66102Y124342D02*
X66007Y124696D01*
X65748Y124956D01*
X65393Y125051D01*
X65039Y124956D01*
X64779Y124696D01*
X64685Y124342D01*
X64700Y124342D02*
X64700Y122893D01*
X64685Y122893D02*
X64779Y122539D01*
X65039Y122279D01*
X65393Y122185D01*
X65748Y122279D01*
X66007Y122539D01*
X66102Y122893D01*
X66842Y122200D02*
X66842Y125035D01*
X67818Y123051D01*
X68826Y125035D01*
X68826Y122200D01*
X69551Y122200D02*
X69551Y123618D01*
X70244Y123618D01*
X70244Y123633D02*
X70598Y123728D01*
X70857Y123988D01*
X70952Y124342D01*
X70857Y124696D01*
X70598Y124956D01*
X70244Y125051D01*
X70244Y125035D02*
X69551Y125035D01*
X69551Y123618D01*
X71692Y124468D02*
X72259Y125035D01*
X72259Y122200D01*
X74118Y123177D02*
X74118Y122767D01*
X74118Y123177D02*
X74009Y123510D01*
X73726Y123716D01*
X73375Y123716D01*
X73092Y123510D01*
X72984Y123177D01*
X72984Y122767D02*
X72984Y123177D01*
X72984Y122767D02*
X73092Y122434D01*
X73375Y122228D01*
X73726Y122228D01*
X74009Y122434D01*
X74118Y122767D01*
X74118Y124468D02*
X74118Y124342D01*
X74118Y124468D02*
X74009Y124801D01*
X73726Y125007D01*
X73375Y125007D01*
X73092Y124801D01*
X72984Y124468D01*
X72984Y124342D02*
X72984Y124468D01*
X72984Y124342D02*
X73092Y124009D01*
X73375Y123803D01*
X73726Y123803D01*
X74009Y124009D01*
X74118Y124342D01*
X62500Y102267D02*
X63066Y102834D01*
X63066Y100000D01*
X63791Y100000D02*
X65208Y102834D01*
X63791Y102834D02*
X65208Y100000D01*
X67066Y102267D02*
X67066Y100566D01*
X67066Y102267D02*
X66958Y102600D01*
X66675Y102806D01*
X66324Y102806D01*
X66041Y102600D01*
X65933Y102267D01*
X65933Y100566D02*
X65933Y102267D01*
X65933Y100566D02*
X66041Y100233D01*
X66324Y100027D01*
X66675Y100027D01*
X66958Y100233D01*
X67066Y100566D01*
X67791Y102267D02*
X68358Y102834D01*
X68358Y100000D01*
X73602Y194342D02*
X73507Y194696D01*
X73248Y194956D01*
X72893Y195051D01*
X72539Y194956D01*
X72279Y194696D01*
X72185Y194342D01*
X72200Y194342D02*
X72200Y192893D01*
X72185Y192893D02*
X72279Y192539D01*
X72539Y192279D01*
X72893Y192185D01*
X73248Y192279D01*
X73507Y192539D01*
X73602Y192893D01*
X74342Y192200D02*
X74342Y195035D01*
X75318Y193051D01*
X76326Y195035D01*
X76326Y192200D01*
X77051Y192200D02*
X77051Y193618D01*
X77744Y193618D01*
X77744Y193633D02*
X78098Y193728D01*
X78357Y193988D01*
X78452Y194342D01*
X78357Y194696D01*
X78098Y194956D01*
X77744Y195051D01*
X77744Y195035D02*
X77051Y195035D01*
X77051Y193618D01*
X79192Y194468D02*
X79759Y195035D01*
X79759Y192200D01*
X80484Y192767D02*
X80592Y192434D01*
X80875Y192228D01*
X81226Y192228D01*
X81509Y192434D01*
X81618Y192767D01*
X81618Y194468D01*
X81509Y194801D01*
X81226Y195007D01*
X80875Y195007D01*
X80592Y194801D01*
X80484Y194468D01*
X80484Y193901D01*
X80592Y193568D01*
X80875Y193362D01*
X81226Y193362D01*
X81509Y193568D01*
X81618Y193901D01*
X70000Y172267D02*
X70566Y172834D01*
X70566Y170000D01*
X71291Y170000D02*
X72708Y172834D01*
X71291Y172834D02*
X72708Y170000D01*
X74566Y172267D02*
X74566Y170566D01*
X74566Y172267D02*
X74458Y172600D01*
X74175Y172806D01*
X73824Y172806D01*
X73541Y172600D01*
X73433Y172267D01*
X73433Y170566D02*
X73433Y172267D01*
X73433Y170566D02*
X73541Y170233D01*
X73824Y170027D01*
X74175Y170027D01*
X74458Y170233D01*
X74566Y170566D01*
X75291Y172267D02*
X75858Y172834D01*
X75858Y170000D01*
X221102Y244342D02*
X221007Y244696D01*
X220748Y244956D01*
X220393Y245051D01*
X220039Y244956D01*
X219779Y244696D01*
X219685Y244342D01*
X219700Y244342D02*
X219700Y242893D01*
X219685Y242893D02*
X219779Y242539D01*
X220039Y242279D01*
X220393Y242185D01*
X220748Y242279D01*
X221007Y242539D01*
X221102Y242893D01*
X221842Y242200D02*
X221842Y245035D01*
X222818Y243051D01*
X223826Y245035D01*
X223826Y242200D01*
X224551Y242200D02*
X224551Y243618D01*
X225244Y243618D01*
X225244Y243633D02*
X225598Y243728D01*
X225857Y243988D01*
X225952Y244342D01*
X225857Y244696D01*
X225598Y244956D01*
X225244Y245051D01*
X225244Y245035D02*
X224551Y245035D01*
X224551Y243618D01*
X227826Y244468D02*
X227718Y244801D01*
X227435Y245007D01*
X227084Y245007D01*
X226801Y244801D01*
X226692Y244468D01*
X227826Y244468D02*
X226692Y242200D01*
X227826Y242200D01*
X229685Y244468D02*
X229685Y242767D01*
X229685Y244468D02*
X229576Y244801D01*
X229293Y245007D01*
X228942Y245007D01*
X228659Y244801D01*
X228551Y244468D01*
X228551Y242767D02*
X228551Y244468D01*
X228551Y242767D02*
X228659Y242434D01*
X228942Y242228D01*
X229293Y242228D01*
X229576Y242434D01*
X229685Y242767D01*
X217500Y222267D02*
X218066Y222834D01*
X218066Y220000D01*
X218791Y220000D02*
X220208Y222834D01*
X218791Y222834D02*
X220208Y220000D01*
X222066Y222267D02*
X222066Y220566D01*
X222066Y222267D02*
X221958Y222600D01*
X221675Y222806D01*
X221324Y222806D01*
X221041Y222600D01*
X220933Y222267D01*
X220933Y220566D02*
X220933Y222267D01*
X220933Y220566D02*
X221041Y220233D01*
X221324Y220027D01*
X221675Y220027D01*
X221958Y220233D01*
X222066Y220566D01*
X222791Y222267D02*
X223358Y222834D01*
X223358Y220000D01*
X126102Y241842D02*
X126007Y242196D01*
X125748Y242456D01*
X125393Y242551D01*
X125039Y242456D01*
X124779Y242196D01*
X124685Y241842D01*
X124700Y241842D02*
X124700Y240393D01*
X124685Y240393D02*
X124779Y240039D01*
X125039Y239779D01*
X125393Y239685D01*
X125748Y239779D01*
X126007Y240039D01*
X126102Y240393D01*
X126842Y239700D02*
X126842Y242535D01*
X127818Y240551D01*
X128826Y242535D01*
X128826Y239700D01*
X129551Y239700D02*
X129551Y241118D01*
X130244Y241118D01*
X130244Y241133D02*
X130598Y241228D01*
X130857Y241488D01*
X130952Y241842D01*
X130857Y242196D01*
X130598Y242456D01*
X130244Y242551D01*
X130244Y242535D02*
X129551Y242535D01*
X129551Y241118D01*
X132826Y241968D02*
X132718Y242301D01*
X132435Y242507D01*
X132084Y242507D01*
X131801Y242301D01*
X131692Y241968D01*
X132826Y241968D02*
X131692Y239700D01*
X132826Y239700D01*
X133551Y241968D02*
X134118Y242535D01*
X134118Y239700D01*
X122500Y219767D02*
X123066Y220334D01*
X123066Y217500D01*
X123791Y217500D02*
X125208Y220334D01*
X123791Y220334D02*
X125208Y217500D01*
X127066Y219767D02*
X127066Y218066D01*
X127066Y219767D02*
X126958Y220100D01*
X126675Y220306D01*
X126324Y220306D01*
X126041Y220100D01*
X125933Y219767D01*
X125933Y218066D02*
X125933Y219767D01*
X125933Y218066D02*
X126041Y217733D01*
X126324Y217527D01*
X126675Y217527D01*
X126958Y217733D01*
X127066Y218066D01*
X127791Y219767D02*
X128358Y220334D01*
X128358Y217500D01*
X13618Y27535D02*
X13618Y25393D01*
X12185Y25393D02*
X12279Y25039D01*
X12539Y24779D01*
X12893Y24685D01*
X13248Y24779D01*
X13507Y25039D01*
X13602Y25393D01*
X15192Y27535D02*
X14342Y25393D01*
X15476Y25393D01*
X15192Y25960D02*
X15192Y24700D01*
X16200Y25267D02*
X16309Y24934D01*
X16592Y24728D01*
X16942Y24728D01*
X17226Y24934D01*
X17334Y25267D01*
X17334Y25677D02*
X17334Y25267D01*
X17334Y25677D02*
X17258Y25960D01*
X17051Y26168D01*
X16767Y26244D01*
X16610Y26244D02*
X16767Y26244D01*
X16610Y26244D01*
X16767Y26244D02*
X17056Y26329D01*
X17264Y26549D01*
X17334Y26842D01*
X17334Y26968D02*
X17334Y26842D01*
X17334Y26968D02*
X17226Y27301D01*
X16942Y27507D01*
X16592Y27507D01*
X16309Y27301D01*
X16200Y26968D01*
X12500Y7500D02*
X12500Y8917D01*
X13192Y8917D01*
X13192Y8933D02*
X13547Y9028D01*
X13806Y9287D01*
X13901Y9641D01*
X13806Y9996D01*
X13547Y10255D01*
X13192Y10350D01*
X13192Y10334D02*
X12500Y10334D01*
X12500Y8917D01*
X14641Y7500D02*
X14641Y9484D01*
X14641Y10051D02*
X14641Y10334D01*
X15366Y7500D02*
X15366Y9358D01*
X16500Y8759D02*
X16391Y9093D01*
X16108Y9299D01*
X15757Y9299D01*
X15474Y9093D01*
X15366Y8759D01*
X16500Y8759D02*
X16500Y7500D01*
X17224Y7500D02*
X17224Y8917D01*
X18641Y8917D01*
X17224Y8917D02*
X17224Y10334D01*
X18641Y10334D02*
X18641Y7500D01*
X19366Y8476D02*
X20500Y8476D01*
X20500Y8759D01*
X20391Y9093D01*
X20108Y9299D01*
X19757Y9299D01*
X19474Y9093D01*
X19366Y8759D01*
X19366Y8066D01*
X19452Y7765D01*
X19686Y7555D01*
X19996Y7502D01*
X20286Y7622D01*
X20468Y7877D01*
X22358Y8759D02*
X22249Y9093D01*
X21966Y9299D01*
X21616Y9299D01*
X21332Y9093D01*
X21224Y8759D01*
X21917Y8350D02*
X22132Y8399D01*
X22293Y8549D01*
X22358Y8759D01*
X21917Y8350D02*
X21633Y8350D01*
X21633Y8334D02*
X21383Y8253D01*
X21229Y8040D01*
X21229Y7778D01*
X21383Y7565D01*
X21633Y7484D01*
X21633Y7500D02*
X21917Y7500D01*
X22132Y7549D01*
X22293Y7698D01*
X22358Y7909D01*
X22358Y8759D02*
X22358Y7783D01*
X22641Y7500D01*
X24500Y10334D02*
X24500Y7500D01*
X24500Y8759D02*
X24391Y9093D01*
X24108Y9299D01*
X23757Y9299D01*
X23474Y9093D01*
X23366Y8759D01*
X23366Y8066D01*
X23474Y7733D01*
X23757Y7527D01*
X24108Y7527D01*
X24391Y7733D01*
X24500Y8066D01*
X25224Y8476D02*
X26358Y8476D01*
X26358Y8759D01*
X26249Y9093D01*
X25966Y9299D01*
X25616Y9299D01*
X25332Y9093D01*
X25224Y8759D01*
X25224Y8066D01*
X25311Y7765D01*
X25544Y7555D01*
X25854Y7502D01*
X26144Y7622D01*
X26326Y7877D01*
X27082Y7500D02*
X27082Y9358D01*
X27807Y9232D02*
X27586Y9345D01*
X27339Y9316D01*
X27150Y9156D01*
X27082Y8917D01*
X31208Y7279D02*
X28531Y7279D01*
X31933Y9767D02*
X32500Y10334D01*
X32500Y7500D01*
X33224Y7500D02*
X34358Y9358D01*
X33224Y9358D02*
X34358Y7500D01*
X36216Y9767D02*
X36216Y8066D01*
X36216Y9767D02*
X36108Y10100D01*
X35824Y10306D01*
X35474Y10306D01*
X35190Y10100D01*
X35082Y9767D01*
X35082Y8066D02*
X35082Y9767D01*
X35082Y8066D02*
X35190Y7733D01*
X35474Y7527D01*
X35824Y7527D01*
X36108Y7733D01*
X36216Y8066D01*
X36940Y9767D02*
X37507Y10334D01*
X37507Y7500D01*
X40909Y7279D02*
X38232Y7279D01*
X43035Y9641D02*
X42940Y9996D01*
X42681Y10255D01*
X42326Y10350D01*
X41972Y10255D01*
X41713Y9996D01*
X41618Y9641D01*
X41633Y9641D02*
X41633Y8192D01*
X41618Y8192D02*
X41713Y7838D01*
X41972Y7579D01*
X42326Y7484D01*
X42681Y7579D01*
X42940Y7838D01*
X43035Y8192D01*
X43051Y8192D02*
X43051Y8917D01*
X42326Y8917D01*
X46452Y7279D02*
X43775Y7279D01*
X48311Y9767D02*
X48202Y10100D01*
X47919Y10306D01*
X47568Y10306D01*
X47285Y10100D01*
X47177Y9767D01*
X48311Y9767D02*
X47177Y7500D01*
X48311Y7500D01*
X49035Y7500D02*
X49318Y7500D01*
X49066Y6933D01*
X50137Y7751D02*
X50418Y7532D01*
X50774Y7523D01*
X51065Y7728D01*
X51177Y8066D01*
X51177Y8633D01*
X51068Y8967D01*
X50785Y9173D01*
X50435Y9173D01*
X50151Y8967D01*
X50043Y8633D01*
X50043Y10334D01*
X51177Y10334D01*
X52751Y10334D02*
X51901Y8192D01*
X53035Y8192D01*
X52751Y8759D02*
X52751Y7500D01*
X948618Y27535D02*
X948618Y25393D01*
X947185Y25393D02*
X947279Y25039D01*
X947539Y24779D01*
X947893Y24685D01*
X948248Y24779D01*
X948507Y25039D01*
X948602Y25393D01*
X950192Y27535D02*
X949342Y25393D01*
X950476Y25393D01*
X950192Y25960D02*
X950192Y24700D01*
X951295Y24952D02*
X951575Y24733D01*
X951931Y24724D01*
X952222Y24929D01*
X952334Y25267D01*
X952334Y25834D01*
X952226Y26167D01*
X951942Y26373D01*
X951592Y26373D01*
X951309Y26167D01*
X951200Y25834D01*
X951200Y27535D01*
X952334Y27535D01*
X947500Y7500D02*
X947500Y8917D01*
X948192Y8917D01*
X948192Y8933D02*
X948547Y9028D01*
X948806Y9287D01*
X948901Y9641D01*
X948806Y9996D01*
X948547Y10255D01*
X948192Y10350D01*
X948192Y10334D02*
X947500Y10334D01*
X947500Y8917D01*
X949641Y7500D02*
X949641Y9484D01*
X949641Y10051D02*
X949641Y10334D01*
X950366Y7500D02*
X950366Y9358D01*
X951500Y8759D02*
X951391Y9093D01*
X951108Y9299D01*
X950757Y9299D01*
X950474Y9093D01*
X950366Y8759D01*
X951500Y8759D02*
X951500Y7500D01*
X952224Y7500D02*
X952224Y8917D01*
X953641Y8917D01*
X952224Y8917D02*
X952224Y10334D01*
X953641Y10334D02*
X953641Y7500D01*
X954366Y8476D02*
X955500Y8476D01*
X955500Y8759D01*
X955391Y9093D01*
X955108Y9299D01*
X954757Y9299D01*
X954474Y9093D01*
X954366Y8759D01*
X954366Y8066D01*
X954452Y7765D01*
X954686Y7555D01*
X954996Y7502D01*
X955286Y7622D01*
X955468Y7877D01*
X957358Y8759D02*
X957249Y9093D01*
X956966Y9299D01*
X956616Y9299D01*
X956332Y9093D01*
X956224Y8759D01*
X956917Y8350D02*
X957132Y8399D01*
X957293Y8549D01*
X957358Y8759D01*
X956917Y8350D02*
X956633Y8350D01*
X956633Y8334D02*
X956383Y8253D01*
X956229Y8040D01*
X956229Y7778D01*
X956383Y7565D01*
X956633Y7484D01*
X956633Y7500D02*
X956917Y7500D01*
X957132Y7549D01*
X957293Y7698D01*
X957358Y7909D01*
X957358Y8759D02*
X957358Y7783D01*
X957641Y7500D01*
X959500Y10334D02*
X959500Y7500D01*
X959500Y8759D02*
X959391Y9093D01*
X959108Y9299D01*
X958757Y9299D01*
X958474Y9093D01*
X958366Y8759D01*
X958366Y8066D01*
X958474Y7733D01*
X958757Y7527D01*
X959108Y7527D01*
X959391Y7733D01*
X959500Y8066D01*
X960224Y8476D02*
X961358Y8476D01*
X961358Y8759D01*
X961249Y9093D01*
X960966Y9299D01*
X960616Y9299D01*
X960332Y9093D01*
X960224Y8759D01*
X960224Y8066D01*
X960311Y7765D01*
X960544Y7555D01*
X960854Y7502D01*
X961144Y7622D01*
X961326Y7877D01*
X962082Y7500D02*
X962082Y9358D01*
X962807Y9232D02*
X962586Y9345D01*
X962339Y9316D01*
X962150Y9156D01*
X962082Y8917D01*
X966208Y7279D02*
X963531Y7279D01*
X966933Y9767D02*
X967500Y10334D01*
X967500Y7500D01*
X968224Y7500D02*
X969358Y9358D01*
X968224Y9358D02*
X969358Y7500D01*
X971216Y9767D02*
X971216Y8066D01*
X971216Y9767D02*
X971108Y10100D01*
X970824Y10306D01*
X970474Y10306D01*
X970190Y10100D01*
X970082Y9767D01*
X970082Y8066D02*
X970082Y9767D01*
X970082Y8066D02*
X970190Y7733D01*
X970474Y7527D01*
X970824Y7527D01*
X971108Y7733D01*
X971216Y8066D01*
X971940Y9767D02*
X972507Y10334D01*
X972507Y7500D01*
X975909Y7279D02*
X973232Y7279D01*
X978035Y9641D02*
X977940Y9996D01*
X977681Y10255D01*
X977326Y10350D01*
X976972Y10255D01*
X976713Y9996D01*
X976618Y9641D01*
X976633Y9641D02*
X976633Y8192D01*
X976618Y8192D02*
X976713Y7838D01*
X976972Y7579D01*
X977326Y7484D01*
X977681Y7579D01*
X977940Y7838D01*
X978035Y8192D01*
X978051Y8192D02*
X978051Y8917D01*
X977326Y8917D01*
X981452Y7279D02*
X978775Y7279D01*
X983311Y9767D02*
X983202Y10100D01*
X982919Y10306D01*
X982568Y10306D01*
X982285Y10100D01*
X982177Y9767D01*
X983311Y9767D02*
X982177Y7500D01*
X983311Y7500D01*
X984035Y7500D02*
X984318Y7500D01*
X984066Y6933D01*
X985137Y7751D02*
X985418Y7532D01*
X985774Y7523D01*
X986065Y7728D01*
X986177Y8066D01*
X986177Y8633D01*
X986068Y8967D01*
X985785Y9173D01*
X985435Y9173D01*
X985151Y8967D01*
X985043Y8633D01*
X985043Y10334D01*
X986177Y10334D01*
X987751Y10334D02*
X986901Y8192D01*
X988035Y8192D01*
X987751Y8759D02*
X987751Y7500D01*
X953618Y245035D02*
X953618Y242893D01*
X952185Y242893D02*
X952279Y242539D01*
X952539Y242279D01*
X952893Y242185D01*
X953248Y242279D01*
X953507Y242539D01*
X953602Y242893D01*
X955192Y245035D02*
X954342Y242893D01*
X955476Y242893D01*
X955192Y243460D02*
X955192Y242200D01*
X957334Y244468D02*
X957226Y244801D01*
X956942Y245007D01*
X956592Y245007D01*
X956309Y244801D01*
X956200Y244468D01*
X956200Y242767D01*
X956309Y242434D01*
X956592Y242228D01*
X956942Y242228D01*
X957226Y242434D01*
X957334Y242767D01*
X957334Y243334D01*
X957226Y243667D01*
X956942Y243873D01*
X956592Y243873D01*
X956309Y243667D01*
X956200Y243334D01*
X952500Y225000D02*
X952500Y226417D01*
X953192Y226417D01*
X953192Y226433D02*
X953547Y226528D01*
X953806Y226787D01*
X953901Y227141D01*
X953806Y227496D01*
X953547Y227755D01*
X953192Y227850D01*
X953192Y227834D02*
X952500Y227834D01*
X952500Y226417D01*
X954641Y225000D02*
X954641Y226984D01*
X954641Y227551D02*
X954641Y227834D01*
X955366Y225000D02*
X955366Y226858D01*
X956500Y226259D02*
X956391Y226593D01*
X956108Y226799D01*
X955757Y226799D01*
X955474Y226593D01*
X955366Y226259D01*
X956500Y226259D02*
X956500Y225000D01*
X957224Y225000D02*
X957224Y226417D01*
X958641Y226417D01*
X957224Y226417D02*
X957224Y227834D01*
X958641Y227834D02*
X958641Y225000D01*
X959366Y225976D02*
X960500Y225976D01*
X960500Y226259D01*
X960391Y226593D01*
X960108Y226799D01*
X959757Y226799D01*
X959474Y226593D01*
X959366Y226259D01*
X959366Y225566D01*
X959452Y225265D01*
X959686Y225055D01*
X959996Y225002D01*
X960286Y225122D01*
X960468Y225377D01*
X962358Y226259D02*
X962249Y226593D01*
X961966Y226799D01*
X961616Y226799D01*
X961332Y226593D01*
X961224Y226259D01*
X961917Y225850D02*
X962132Y225899D01*
X962293Y226049D01*
X962358Y226259D01*
X961917Y225850D02*
X961633Y225850D01*
X961633Y225834D02*
X961383Y225753D01*
X961229Y225540D01*
X961229Y225278D01*
X961383Y225065D01*
X961633Y224984D01*
X961633Y225000D02*
X961917Y225000D01*
X962132Y225049D01*
X962293Y225198D01*
X962358Y225409D01*
X962358Y226259D02*
X962358Y225283D01*
X962641Y225000D01*
X964500Y227834D02*
X964500Y225000D01*
X964500Y226259D02*
X964391Y226593D01*
X964108Y226799D01*
X963757Y226799D01*
X963474Y226593D01*
X963366Y226259D01*
X963366Y225566D01*
X963474Y225233D01*
X963757Y225027D01*
X964108Y225027D01*
X964391Y225233D01*
X964500Y225566D01*
X965224Y225976D02*
X966358Y225976D01*
X966358Y226259D01*
X966249Y226593D01*
X965966Y226799D01*
X965616Y226799D01*
X965332Y226593D01*
X965224Y226259D01*
X965224Y225566D01*
X965311Y225265D01*
X965544Y225055D01*
X965854Y225002D01*
X966144Y225122D01*
X966326Y225377D01*
X967082Y225000D02*
X967082Y226858D01*
X967807Y226732D02*
X967586Y226845D01*
X967339Y226816D01*
X967150Y226656D01*
X967082Y226417D01*
X971208Y224779D02*
X968531Y224779D01*
X971933Y227267D02*
X972500Y227834D01*
X972500Y225000D01*
X973224Y225000D02*
X974358Y226858D01*
X973224Y226858D02*
X974358Y225000D01*
X976216Y227267D02*
X976216Y225566D01*
X976216Y227267D02*
X976108Y227600D01*
X975824Y227806D01*
X975474Y227806D01*
X975190Y227600D01*
X975082Y227267D01*
X975082Y225566D02*
X975082Y227267D01*
X975082Y225566D02*
X975190Y225233D01*
X975474Y225027D01*
X975824Y225027D01*
X976108Y225233D01*
X976216Y225566D01*
X976940Y227267D02*
X977507Y227834D01*
X977507Y225000D01*
X980909Y224779D02*
X978232Y224779D01*
X983035Y227141D02*
X982940Y227496D01*
X982681Y227755D01*
X982326Y227850D01*
X981972Y227755D01*
X981713Y227496D01*
X981618Y227141D01*
X981633Y227141D02*
X981633Y225692D01*
X981618Y225692D02*
X981713Y225338D01*
X981972Y225079D01*
X982326Y224984D01*
X982681Y225079D01*
X982940Y225338D01*
X983035Y225692D01*
X983051Y225692D02*
X983051Y226417D01*
X982326Y226417D01*
X986452Y224779D02*
X983775Y224779D01*
X988311Y227267D02*
X988202Y227600D01*
X987919Y227806D01*
X987568Y227806D01*
X987285Y227600D01*
X987177Y227267D01*
X988311Y227267D02*
X987177Y225000D01*
X988311Y225000D01*
X989035Y225000D02*
X989318Y225000D01*
X989066Y224433D01*
X990137Y225251D02*
X990418Y225032D01*
X990774Y225023D01*
X991065Y225228D01*
X991177Y225566D01*
X991177Y226133D01*
X991068Y226467D01*
X990785Y226673D01*
X990435Y226673D01*
X990151Y226467D01*
X990043Y226133D01*
X990043Y227834D01*
X991177Y227834D01*
X992751Y227834D02*
X991901Y225692D01*
X993035Y225692D01*
X992751Y226259D02*
X992751Y225000D01*
X11118Y250035D02*
X11118Y247893D01*
X9685Y247893D02*
X9779Y247539D01*
X10039Y247279D01*
X10393Y247185D01*
X10748Y247279D01*
X11007Y247539D01*
X11102Y247893D01*
X12692Y250035D02*
X11842Y247893D01*
X12976Y247893D01*
X12692Y248460D02*
X12692Y247200D01*
X13700Y249625D02*
X13700Y250035D01*
X14834Y250035D01*
X13984Y247200D01*
X10000Y230000D02*
X10000Y231417D01*
X10692Y231417D01*
X10692Y231433D02*
X11047Y231528D01*
X11306Y231787D01*
X11401Y232141D01*
X11306Y232496D01*
X11047Y232755D01*
X10692Y232850D01*
X10692Y232834D02*
X10000Y232834D01*
X10000Y231417D01*
X12141Y230000D02*
X12141Y231984D01*
X12141Y232551D02*
X12141Y232834D01*
X12866Y230000D02*
X12866Y231858D01*
X14000Y231259D02*
X13891Y231593D01*
X13608Y231799D01*
X13257Y231799D01*
X12974Y231593D01*
X12866Y231259D01*
X14000Y231259D02*
X14000Y230000D01*
X14724Y230000D02*
X14724Y231417D01*
X16141Y231417D01*
X14724Y231417D02*
X14724Y232834D01*
X16141Y232834D02*
X16141Y230000D01*
X16866Y230976D02*
X18000Y230976D01*
X18000Y231259D01*
X17891Y231593D01*
X17608Y231799D01*
X17257Y231799D01*
X16974Y231593D01*
X16866Y231259D01*
X16866Y230566D01*
X16952Y230265D01*
X17186Y230055D01*
X17496Y230002D01*
X17786Y230122D01*
X17968Y230377D01*
X19858Y231259D02*
X19749Y231593D01*
X19466Y231799D01*
X19116Y231799D01*
X18832Y231593D01*
X18724Y231259D01*
X19417Y230850D02*
X19632Y230899D01*
X19793Y231049D01*
X19858Y231259D01*
X19417Y230850D02*
X19133Y230850D01*
X19133Y230834D02*
X18883Y230753D01*
X18729Y230540D01*
X18729Y230278D01*
X18883Y230065D01*
X19133Y229984D01*
X19133Y230000D02*
X19417Y230000D01*
X19632Y230049D01*
X19793Y230198D01*
X19858Y230409D01*
X19858Y231259D02*
X19858Y230283D01*
X20141Y230000D01*
X22000Y232834D02*
X22000Y230000D01*
X22000Y231259D02*
X21891Y231593D01*
X21608Y231799D01*
X21257Y231799D01*
X20974Y231593D01*
X20866Y231259D01*
X20866Y230566D01*
X20974Y230233D01*
X21257Y230027D01*
X21608Y230027D01*
X21891Y230233D01*
X22000Y230566D01*
X22724Y230976D02*
X23858Y230976D01*
X23858Y231259D01*
X23749Y231593D01*
X23466Y231799D01*
X23116Y231799D01*
X22832Y231593D01*
X22724Y231259D01*
X22724Y230566D01*
X22811Y230265D01*
X23044Y230055D01*
X23354Y230002D01*
X23644Y230122D01*
X23826Y230377D01*
X24582Y230000D02*
X24582Y231858D01*
X25307Y231732D02*
X25086Y231845D01*
X24839Y231816D01*
X24650Y231656D01*
X24582Y231417D01*
X28708Y229779D02*
X26031Y229779D01*
X29433Y232267D02*
X30000Y232834D01*
X30000Y230000D01*
X30724Y230000D02*
X31858Y231858D01*
X30724Y231858D02*
X31858Y230000D01*
X33716Y232267D02*
X33716Y230566D01*
X33716Y232267D02*
X33608Y232600D01*
X33324Y232806D01*
X32974Y232806D01*
X32690Y232600D01*
X32582Y232267D01*
X32582Y230566D02*
X32582Y232267D01*
X32582Y230566D02*
X32690Y230233D01*
X32974Y230027D01*
X33324Y230027D01*
X33608Y230233D01*
X33716Y230566D01*
X34440Y232267D02*
X35007Y232834D01*
X35007Y230000D01*
X38409Y229779D02*
X35732Y229779D01*
X40535Y232141D02*
X40440Y232496D01*
X40181Y232755D01*
X39826Y232850D01*
X39472Y232755D01*
X39213Y232496D01*
X39118Y232141D01*
X39133Y232141D02*
X39133Y230692D01*
X39118Y230692D02*
X39213Y230338D01*
X39472Y230079D01*
X39826Y229984D01*
X40181Y230079D01*
X40440Y230338D01*
X40535Y230692D01*
X40551Y230692D02*
X40551Y231417D01*
X39826Y231417D01*
X43952Y229779D02*
X41275Y229779D01*
X45811Y232267D02*
X45702Y232600D01*
X45419Y232806D01*
X45068Y232806D01*
X44785Y232600D01*
X44677Y232267D01*
X45811Y232267D02*
X44677Y230000D01*
X45811Y230000D01*
X46535Y230000D02*
X46818Y230000D01*
X46566Y229433D01*
X47637Y230251D02*
X47918Y230032D01*
X48274Y230023D01*
X48565Y230228D01*
X48677Y230566D01*
X48677Y231133D01*
X48568Y231467D01*
X48285Y231673D01*
X47935Y231673D01*
X47651Y231467D01*
X47543Y231133D01*
X47543Y232834D01*
X48677Y232834D01*
X50251Y232834D02*
X49401Y230692D01*
X50535Y230692D01*
X50251Y231259D02*
X50251Y230000D01*
G54D12*
X573690Y75610D02*
X573589Y76118D01*
X573301Y76549D01*
X572870Y76837D01*
X572362Y76938D01*
X571853Y76837D01*
X571422Y76549D01*
X571134Y76118D01*
X571033Y75610D01*
X571062Y75610D02*
X571062Y72893D01*
X571033Y72893D02*
X571134Y72385D01*
X571422Y71954D01*
X571853Y71666D01*
X572362Y71564D01*
X572870Y71666D01*
X573301Y71954D01*
X573589Y72385D01*
X573690Y72893D01*
X575078Y75846D02*
X576141Y76909D01*
X576141Y71594D01*
X580000Y47657D02*
X582362Y47657D01*
X598690Y71515D02*
X598589Y72024D01*
X598301Y72455D01*
X597870Y72743D01*
X597362Y72844D01*
X596853Y72743D01*
X596422Y72455D01*
X596134Y72024D01*
X596033Y71515D01*
X596062Y71515D02*
X596062Y68799D01*
X596033Y68799D02*
X596134Y68290D01*
X596422Y67859D01*
X596853Y67571D01*
X597362Y67470D01*
X597870Y67571D01*
X598301Y67859D01*
X598589Y68290D01*
X598690Y68799D01*
X600078Y68562D02*
X600184Y68101D01*
X600478Y67731D01*
X600905Y67526D01*
X601378Y67526D01*
X601804Y67731D01*
X602099Y68101D01*
X602204Y68562D01*
X602204Y69330D02*
X602204Y68562D01*
X602204Y69330D02*
X602123Y69737D01*
X601893Y70082D01*
X601548Y70312D01*
X601141Y70393D01*
X600846Y70393D02*
X601141Y70393D01*
X600846Y70393D01*
X601141Y70393D02*
X601557Y70488D01*
X601905Y70734D01*
X602132Y71095D01*
X602204Y71515D01*
X602204Y71751D02*
X602204Y71515D01*
X602204Y71751D02*
X602099Y72213D01*
X601804Y72583D01*
X601378Y72788D01*
X600905Y72788D01*
X600478Y72583D01*
X600184Y72213D01*
X600078Y71751D01*
X573740Y37814D02*
X572145Y33799D01*
X574271Y33799D01*
X573740Y34862D02*
X573740Y32500D01*
X575629Y37047D02*
X575629Y37814D01*
X577755Y37814D01*
X576161Y32500D01*
X579645Y35984D02*
X579645Y33562D01*
X579616Y33562D02*
X579724Y33088D01*
X580027Y32708D01*
X580465Y32497D01*
X580951Y32497D01*
X581389Y32708D01*
X581692Y33088D01*
X581801Y33562D01*
X581830Y35984D02*
X581830Y32500D01*
X579114Y30728D02*
X579422Y31645D01*
X579600Y32596D01*
X579645Y33562D01*
X585846Y37814D02*
X583188Y37814D01*
X583188Y35157D01*
X585019Y35157D01*
X583188Y35157D02*
X583188Y32500D01*
X482627Y170610D02*
X482526Y171118D01*
X482238Y171549D01*
X481807Y171837D01*
X481299Y171938D01*
X480790Y171837D01*
X480359Y171549D01*
X480071Y171118D01*
X479970Y170610D01*
X480000Y170610D02*
X480000Y167893D01*
X479970Y167893D02*
X480071Y167385D01*
X480359Y166954D01*
X480790Y166666D01*
X481299Y166564D01*
X481807Y166666D01*
X482238Y166954D01*
X482526Y167385D01*
X482627Y167893D01*
X486141Y170846D02*
X486036Y171307D01*
X485741Y171677D01*
X485315Y171882D01*
X484842Y171882D01*
X484415Y171677D01*
X484121Y171307D01*
X484015Y170846D01*
X486141Y170846D02*
X484015Y166594D01*
X486141Y166594D01*
X795127Y165610D02*
X795026Y166118D01*
X794738Y166549D01*
X794307Y166837D01*
X793799Y166938D01*
X793290Y166837D01*
X792859Y166549D01*
X792571Y166118D01*
X792470Y165610D01*
X792500Y165610D02*
X792500Y162893D01*
X792470Y162893D02*
X792571Y162385D01*
X792859Y161954D01*
X793290Y161666D01*
X793799Y161564D01*
X794307Y161666D01*
X794738Y161954D01*
X795026Y162385D01*
X795127Y162893D01*
X796692Y162066D02*
X797015Y161754D01*
X797438Y161602D01*
X797886Y161639D01*
X798279Y161857D01*
X798546Y162218D01*
X798641Y162657D01*
X798641Y163720D01*
X798536Y164181D01*
X798241Y164551D01*
X797815Y164756D01*
X797342Y164756D01*
X796915Y164551D01*
X796621Y164181D01*
X796515Y163720D01*
X796515Y166909D01*
X798641Y166909D01*
X892500Y42657D02*
X894862Y42657D01*
X911190Y66515D02*
X911089Y67024D01*
X910801Y67455D01*
X910370Y67743D01*
X909862Y67844D01*
X909353Y67743D01*
X908922Y67455D01*
X908634Y67024D01*
X908533Y66515D01*
X908562Y66515D02*
X908562Y63799D01*
X908533Y63799D02*
X908634Y63290D01*
X908922Y62859D01*
X909353Y62571D01*
X909862Y62470D01*
X910370Y62571D01*
X910801Y62859D01*
X911089Y63290D01*
X911190Y63799D01*
X912578Y63562D02*
X912684Y63101D01*
X912978Y62731D01*
X913405Y62526D01*
X913878Y62526D01*
X914304Y62731D01*
X914599Y63101D01*
X914704Y63562D01*
X914704Y66751D01*
X914599Y67213D01*
X914304Y67583D01*
X913878Y67788D01*
X913405Y67788D01*
X912978Y67583D01*
X912684Y67213D01*
X912578Y66751D01*
X912578Y65688D01*
X912684Y65227D01*
X912978Y64857D01*
X913405Y64652D01*
X913878Y64652D01*
X914304Y64857D01*
X914599Y65227D01*
X914704Y65688D01*
X886240Y32814D02*
X884645Y28799D01*
X886771Y28799D01*
X886240Y29862D02*
X886240Y27500D01*
X888129Y32047D02*
X888129Y32814D01*
X890255Y32814D01*
X888661Y27500D01*
X892145Y30984D02*
X892145Y28562D01*
X892116Y28562D02*
X892224Y28088D01*
X892527Y27708D01*
X892965Y27497D01*
X893451Y27497D01*
X893889Y27708D01*
X894192Y28088D01*
X894301Y28562D01*
X894330Y30984D02*
X894330Y27500D01*
X891614Y25728D02*
X891922Y26645D01*
X892100Y27596D01*
X892145Y28562D01*
X898346Y32814D02*
X895688Y32814D01*
X895688Y30157D01*
X897519Y30157D01*
X895688Y30157D02*
X895688Y27500D01*
X886190Y70610D02*
X886089Y71118D01*
X885801Y71549D01*
X885370Y71837D01*
X884862Y71938D01*
X884353Y71837D01*
X883922Y71549D01*
X883634Y71118D01*
X883533Y70610D01*
X883562Y70610D02*
X883562Y67893D01*
X883533Y67893D02*
X883634Y67385D01*
X883922Y66954D01*
X884353Y66666D01*
X884862Y66564D01*
X885370Y66666D01*
X885801Y66954D01*
X886089Y67385D01*
X886190Y67893D01*
X887578Y70846D02*
X888641Y71909D01*
X888641Y66594D01*
X892125Y70846D02*
X892125Y67657D01*
X892125Y70846D02*
X892020Y71307D01*
X891725Y71677D01*
X891299Y71882D01*
X890826Y71882D01*
X890400Y71677D01*
X890105Y71307D01*
X890000Y70846D01*
X890000Y67657D02*
X890000Y70846D01*
X890000Y67657D02*
X890105Y67196D01*
X890400Y66826D01*
X890826Y66621D01*
X891299Y66621D01*
X891725Y66826D01*
X892020Y67196D01*
X892125Y67657D01*
X165127Y173110D02*
X165026Y173618D01*
X164738Y174049D01*
X164307Y174337D01*
X163799Y174438D01*
X163290Y174337D01*
X162859Y174049D01*
X162571Y173618D01*
X162470Y173110D01*
X162500Y173110D02*
X162500Y170393D01*
X162470Y170393D02*
X162571Y169885D01*
X162859Y169454D01*
X163290Y169166D01*
X163799Y169064D01*
X164307Y169166D01*
X164738Y169454D01*
X165026Y169885D01*
X165127Y170393D01*
X166515Y173346D02*
X167578Y174409D01*
X167578Y169094D01*
X168937Y173346D02*
X170000Y174409D01*
X170000Y169094D01*
X262500Y50157D02*
X264862Y50157D01*
X281190Y74015D02*
X281089Y74524D01*
X280801Y74955D01*
X280370Y75243D01*
X279862Y75344D01*
X279353Y75243D01*
X278922Y74955D01*
X278634Y74524D01*
X278533Y74015D01*
X278562Y74015D02*
X278562Y71299D01*
X278533Y71299D02*
X278634Y70790D01*
X278922Y70359D01*
X279353Y70071D01*
X279862Y69970D01*
X280370Y70071D01*
X280801Y70359D01*
X281089Y70790D01*
X281190Y71299D01*
X282578Y74251D02*
X283641Y75314D01*
X283641Y70000D01*
X286594Y75314D02*
X285000Y71299D01*
X287125Y71299D01*
X286594Y72362D02*
X286594Y70000D01*
X256240Y40314D02*
X254645Y36299D01*
X256771Y36299D01*
X256240Y37362D02*
X256240Y35000D01*
X258129Y39547D02*
X258129Y40314D01*
X260255Y40314D01*
X258661Y35000D01*
X262145Y38484D02*
X262145Y36062D01*
X262116Y36062D02*
X262224Y35588D01*
X262527Y35208D01*
X262965Y34997D01*
X263451Y34997D01*
X263889Y35208D01*
X264192Y35588D01*
X264301Y36062D01*
X264330Y38484D02*
X264330Y35000D01*
X261614Y33228D02*
X261922Y34145D01*
X262100Y35096D01*
X262145Y36062D01*
X268346Y40314D02*
X265688Y40314D01*
X265688Y37657D01*
X267519Y37657D01*
X265688Y37657D02*
X265688Y35000D01*
X256190Y78110D02*
X256089Y78618D01*
X255801Y79049D01*
X255370Y79337D01*
X254862Y79438D01*
X254353Y79337D01*
X253922Y79049D01*
X253634Y78618D01*
X253533Y78110D01*
X253562Y78110D02*
X253562Y75393D01*
X253533Y75393D02*
X253634Y74885D01*
X253922Y74454D01*
X254353Y74166D01*
X254862Y74064D01*
X255370Y74166D01*
X255801Y74454D01*
X256089Y74885D01*
X256190Y75393D01*
X257578Y78346D02*
X258641Y79409D01*
X258641Y74094D01*
X260177Y74566D02*
X260499Y74254D01*
X260922Y74102D01*
X261370Y74139D01*
X261763Y74357D01*
X262031Y74718D01*
X262125Y75157D01*
X262125Y76220D01*
X262020Y76681D01*
X261725Y77051D01*
X261299Y77256D01*
X260826Y77256D01*
X260400Y77051D01*
X260105Y76681D01*
X260000Y76220D01*
X260000Y79409D01*
X262125Y79409D01*
G54D13*
X589311Y55000D02*
X589165Y56847D01*
X588732Y58649D01*
X588023Y60362D01*
X587055Y61942D01*
X585851Y63351D01*
X584442Y64555D01*
X582862Y65523D01*
X581149Y66232D01*
X579347Y66665D01*
X577500Y66811D01*
X575652Y66665D01*
X573850Y66232D01*
X572137Y65523D01*
X570557Y64555D01*
X569148Y63351D01*
X567944Y61942D01*
X566976Y60362D01*
X566267Y58649D01*
X565834Y56847D01*
X565688Y55000D01*
X565834Y53152D01*
X566267Y51350D01*
X566976Y49637D01*
X567944Y48057D01*
X569148Y46648D01*
X570557Y45444D01*
X572137Y44476D01*
X573850Y43767D01*
X575652Y43334D01*
X577500Y43188D01*
X579347Y43334D01*
X581149Y43767D01*
X582862Y44476D01*
X584442Y45444D01*
X585851Y46648D01*
X587055Y48057D01*
X588023Y49637D01*
X588732Y51350D01*
X589165Y53152D01*
X589311Y55000D01*
X464685Y170000D02*
X464541Y172372D01*
X464113Y174710D01*
X463405Y176980D01*
X462430Y179148D01*
X461200Y181182D01*
X459734Y183053D01*
X458053Y184734D01*
X456182Y186200D01*
X454148Y187430D01*
X451980Y188405D01*
X449710Y189113D01*
X447372Y189541D01*
X444999Y189685D01*
X442627Y189541D01*
X440289Y189113D01*
X438019Y188405D01*
X435851Y187430D01*
X433817Y186200D01*
X431946Y184734D01*
X430265Y183053D01*
X428799Y181182D01*
X427569Y179148D01*
X426594Y176980D01*
X425886Y174710D01*
X425458Y172372D01*
X425314Y169999D01*
X425458Y167627D01*
X425886Y165289D01*
X426594Y163019D01*
X427569Y160851D01*
X428799Y158817D01*
X430265Y156946D01*
X431946Y155265D01*
X433817Y153799D01*
X435851Y152569D01*
X438019Y151594D01*
X440289Y150886D01*
X442627Y150458D01*
X445000Y150314D01*
X447372Y150458D01*
X449710Y150886D01*
X451980Y151594D01*
X454148Y152569D01*
X456182Y153799D01*
X458053Y155265D01*
X459734Y156946D01*
X461200Y158817D01*
X462430Y160851D01*
X463405Y163019D01*
X464113Y165289D01*
X464541Y167627D01*
X464685Y170000D01*
X480000Y146248D02*
X480000Y148751D01*
X481251Y147500D02*
X478748Y147500D01*
X792500Y141248D02*
X792500Y143751D01*
X793751Y142500D02*
X791248Y142500D01*
X777185Y165000D02*
X777041Y167372D01*
X776613Y169710D01*
X775905Y171980D01*
X774930Y174148D01*
X773700Y176182D01*
X772234Y178053D01*
X770553Y179734D01*
X768682Y181200D01*
X766648Y182430D01*
X764480Y183405D01*
X762210Y184113D01*
X759872Y184541D01*
X757499Y184685D01*
X755127Y184541D01*
X752789Y184113D01*
X750519Y183405D01*
X748351Y182430D01*
X746317Y181200D01*
X744446Y179734D01*
X742765Y178053D01*
X741299Y176182D01*
X740069Y174148D01*
X739094Y171980D01*
X738386Y169710D01*
X737958Y167372D01*
X737814Y164999D01*
X737958Y162627D01*
X738386Y160289D01*
X739094Y158019D01*
X740069Y155851D01*
X741299Y153817D01*
X742765Y151946D01*
X744446Y150265D01*
X746317Y148799D01*
X748351Y147569D01*
X750519Y146594D01*
X752789Y145886D01*
X755127Y145458D01*
X757500Y145314D01*
X759872Y145458D01*
X762210Y145886D01*
X764480Y146594D01*
X766648Y147569D01*
X768682Y148799D01*
X770553Y150265D01*
X772234Y151946D01*
X773700Y153817D01*
X774930Y155851D01*
X775905Y158019D01*
X776613Y160289D01*
X777041Y162627D01*
X777185Y165000D01*
X901811Y50000D02*
X901665Y51847D01*
X901232Y53649D01*
X900523Y55362D01*
X899555Y56942D01*
X898351Y58351D01*
X896942Y59555D01*
X895362Y60523D01*
X893649Y61232D01*
X891847Y61665D01*
X890000Y61811D01*
X888152Y61665D01*
X886350Y61232D01*
X884637Y60523D01*
X883057Y59555D01*
X881648Y58351D01*
X880444Y56942D01*
X879476Y55362D01*
X878767Y53649D01*
X878334Y51847D01*
X878188Y50000D01*
X878334Y48152D01*
X878767Y46350D01*
X879476Y44637D01*
X880444Y43057D01*
X881648Y41648D01*
X883057Y40444D01*
X884637Y39476D01*
X886350Y38767D01*
X888152Y38334D01*
X890000Y38188D01*
X891847Y38334D01*
X893649Y38767D01*
X895362Y39476D01*
X896942Y40444D01*
X898351Y41648D01*
X899555Y43057D01*
X900523Y44637D01*
X901232Y46350D01*
X901665Y48152D01*
X901811Y50000D01*
X162500Y148748D02*
X162500Y151251D01*
X163751Y150000D02*
X161248Y150000D01*
X147185Y172500D02*
X147041Y174872D01*
X146613Y177210D01*
X145905Y179480D01*
X144930Y181648D01*
X143700Y183682D01*
X142234Y185553D01*
X140553Y187234D01*
X138682Y188700D01*
X136648Y189930D01*
X134480Y190905D01*
X132210Y191613D01*
X129872Y192041D01*
X127499Y192185D01*
X125127Y192041D01*
X122789Y191613D01*
X120519Y190905D01*
X118351Y189930D01*
X116317Y188700D01*
X114446Y187234D01*
X112765Y185553D01*
X111299Y183682D01*
X110069Y181648D01*
X109094Y179480D01*
X108386Y177210D01*
X107958Y174872D01*
X107814Y172499D01*
X107958Y170127D01*
X108386Y167789D01*
X109094Y165519D01*
X110069Y163351D01*
X111299Y161317D01*
X112765Y159446D01*
X114446Y157765D01*
X116317Y156299D01*
X118351Y155069D01*
X120519Y154094D01*
X122789Y153386D01*
X125127Y152958D01*
X127500Y152814D01*
X129872Y152958D01*
X132210Y153386D01*
X134480Y154094D01*
X136648Y155069D01*
X138682Y156299D01*
X140553Y157765D01*
X142234Y159446D01*
X143700Y161317D01*
X144930Y163351D01*
X145905Y165519D01*
X146613Y167789D01*
X147041Y170127D01*
X147185Y172500D01*
X271811Y57500D02*
X271665Y59347D01*
X271232Y61149D01*
X270523Y62862D01*
X269555Y64442D01*
X268351Y65851D01*
X266942Y67055D01*
X265362Y68023D01*
X263649Y68732D01*
X261847Y69165D01*
X260000Y69311D01*
X258152Y69165D01*
X256350Y68732D01*
X254637Y68023D01*
X253057Y67055D01*
X251648Y65851D01*
X250444Y64442D01*
X249476Y62862D01*
X248767Y61149D01*
X248334Y59347D01*
X248188Y57500D01*
X248334Y55652D01*
X248767Y53850D01*
X249476Y52137D01*
X250444Y50557D01*
X251648Y49148D01*
X253057Y47944D01*
X254637Y46976D01*
X256350Y46267D01*
X258152Y45834D01*
X260000Y45688D01*
X261847Y45834D01*
X263649Y46267D01*
X265362Y46976D01*
X266942Y47944D01*
X268351Y49148D01*
X269555Y50557D01*
X270523Y52137D01*
X271232Y53850D01*
X271665Y55652D01*
X271811Y57500D01*
G54D14*
X546818Y101129D02*
X539732Y101129D01*
X541464Y106444D02*
X540858Y106338D01*
X540325Y106030D01*
X539930Y105559D01*
X539719Y104980D01*
X539719Y104365D01*
X539930Y103787D01*
X540325Y103316D01*
X540858Y103008D01*
X541464Y102901D01*
X541464Y102940D02*
X545086Y102940D01*
X545086Y102901D02*
X545692Y103008D01*
X546225Y103316D01*
X546620Y103787D01*
X546831Y104365D01*
X546831Y104980D01*
X546620Y105559D01*
X546225Y106030D01*
X545692Y106338D01*
X545086Y106444D01*
X541149Y111129D02*
X540607Y111022D01*
X540147Y110714D01*
X539840Y110254D01*
X539732Y109712D01*
X539840Y109170D01*
X540147Y108710D01*
X540607Y108403D01*
X541149Y108295D01*
X541149Y111129D02*
X546818Y108295D01*
X546818Y111129D01*
X489732Y122940D02*
X496818Y122940D01*
X496818Y126090D01*
X491149Y130736D02*
X490607Y130628D01*
X490147Y130321D01*
X489840Y129861D01*
X489732Y129318D01*
X489840Y128776D01*
X490147Y128316D01*
X490607Y128009D01*
X491149Y127901D01*
X495401Y127901D01*
X495943Y128009D01*
X496403Y128316D01*
X496711Y128776D01*
X496818Y129318D01*
X496711Y129861D01*
X496403Y130321D01*
X495943Y130628D01*
X495401Y130736D01*
X493984Y130736D01*
X493441Y130628D01*
X492982Y130321D01*
X492674Y129861D01*
X492566Y129318D01*
X492674Y128776D01*
X492982Y128316D01*
X493441Y128009D01*
X493984Y127901D01*
X491149Y135381D02*
X490607Y135274D01*
X490147Y134966D01*
X489840Y134506D01*
X489732Y133964D01*
X489840Y133422D01*
X490147Y132962D01*
X490607Y132655D01*
X491149Y132547D01*
X491149Y135381D02*
X496818Y132547D01*
X496818Y135381D01*
X495401Y137192D02*
X495943Y137300D01*
X496403Y137608D01*
X496711Y138067D01*
X496818Y138610D01*
X496711Y139152D01*
X496403Y139612D01*
X495943Y139919D01*
X495401Y140027D01*
X494377Y140027D02*
X495401Y140027D01*
X494377Y140027D02*
X493835Y139919D01*
X493375Y139612D01*
X493068Y139152D01*
X492960Y138610D01*
X492960Y138216D02*
X492960Y138610D01*
X492960Y138216D01*
X492960Y138610D02*
X492834Y139164D01*
X492506Y139628D01*
X492025Y139931D01*
X491464Y140027D01*
X491149Y140027D02*
X491464Y140027D01*
X491149Y140027D02*
X490607Y139919D01*
X490147Y139612D01*
X489840Y139152D01*
X489732Y138610D01*
X489840Y138067D01*
X490147Y137608D01*
X490607Y137300D01*
X491149Y137192D01*
X489732Y143964D02*
X495086Y141838D01*
X495086Y144673D01*
X493669Y143964D02*
X496818Y143964D01*
X610649Y62125D02*
X611199Y62200D01*
X611698Y62441D01*
X612099Y62824D01*
X612361Y63312D01*
X612460Y63858D01*
X610649Y62125D02*
X608917Y62125D01*
X608917Y69212D01*
X610649Y69212D01*
X612460Y67480D02*
X612361Y68025D01*
X612099Y68514D01*
X611698Y68897D01*
X611199Y69138D01*
X610649Y69212D01*
X612460Y67480D02*
X612460Y63858D01*
X614271Y67795D02*
X615688Y69212D01*
X615688Y62125D01*
X591751Y85295D02*
X593169Y86712D01*
X593169Y79625D01*
X594980Y79625D02*
X594980Y86712D01*
X598523Y79625D01*
X598523Y86712D01*
X602460Y86712D02*
X600334Y81358D01*
X603169Y81358D01*
X602460Y82775D02*
X602460Y79625D01*
X604980Y85295D02*
X606397Y86712D01*
X606397Y79625D01*
X610334Y86712D02*
X608208Y81358D01*
X611043Y81358D01*
X610334Y82775D02*
X610334Y79625D01*
X615688Y82066D02*
X615688Y81043D01*
X615688Y82066D02*
X615581Y82609D01*
X615273Y83069D01*
X614814Y83376D01*
X614271Y83484D01*
X613729Y83376D01*
X613269Y83069D01*
X612962Y82609D01*
X612854Y82066D01*
X612854Y81043D02*
X612854Y82066D01*
X612854Y81043D02*
X612962Y80500D01*
X613269Y80041D01*
X613729Y79733D01*
X614271Y79625D01*
X614814Y79733D01*
X615273Y80041D01*
X615581Y80500D01*
X615688Y81043D01*
X615688Y85295D02*
X615688Y84980D01*
X615688Y85295D02*
X615581Y85837D01*
X615273Y86297D01*
X614814Y86604D01*
X614271Y86712D01*
X613729Y86604D01*
X613269Y86297D01*
X612962Y85837D01*
X612854Y85295D01*
X612854Y84980D02*
X612854Y85295D01*
X612854Y84980D02*
X612962Y84437D01*
X613269Y83978D01*
X613729Y83670D01*
X614271Y83562D01*
X614814Y83670D01*
X615273Y83978D01*
X615581Y84437D01*
X615688Y84980D01*
X635649Y100000D02*
X636199Y100074D01*
X636698Y100315D01*
X637099Y100698D01*
X637361Y101186D01*
X637460Y101732D01*
X635649Y100000D02*
X633917Y100000D01*
X633917Y107086D01*
X635649Y107086D01*
X637460Y105354D02*
X637361Y105899D01*
X637099Y106388D01*
X636698Y106771D01*
X636199Y107012D01*
X635649Y107086D01*
X637460Y105354D02*
X637460Y101732D01*
X642106Y105669D02*
X641998Y106211D01*
X641691Y106671D01*
X641231Y106978D01*
X640688Y107086D01*
X640146Y106978D01*
X639686Y106671D01*
X639379Y106211D01*
X639271Y105669D01*
X642106Y105669D02*
X639271Y100000D01*
X642106Y100000D01*
X596358Y88169D02*
X597775Y89586D01*
X597775Y82500D01*
X599586Y82500D02*
X599586Y89586D01*
X603129Y82500D01*
X603129Y89586D01*
X607066Y89586D02*
X604940Y84232D01*
X607775Y84232D01*
X607066Y85649D02*
X607066Y82500D01*
X609586Y88169D02*
X611003Y89586D01*
X611003Y82500D01*
X614940Y89586D02*
X612814Y84232D01*
X615649Y84232D01*
X614940Y85649D02*
X614940Y82500D01*
X620295Y84940D02*
X620295Y83917D01*
X620295Y84940D02*
X620187Y85483D01*
X619880Y85943D01*
X619420Y86250D01*
X618877Y86358D01*
X618335Y86250D01*
X617875Y85943D01*
X617568Y85483D01*
X617460Y84940D01*
X617460Y83917D02*
X617460Y84940D01*
X617460Y83917D02*
X617568Y83374D01*
X617875Y82915D01*
X618335Y82607D01*
X618877Y82500D01*
X619420Y82607D01*
X619880Y82915D01*
X620187Y83374D01*
X620295Y83917D01*
X620295Y88169D02*
X620295Y87854D01*
X620295Y88169D02*
X620187Y88711D01*
X619880Y89171D01*
X619420Y89478D01*
X618877Y89586D01*
X618335Y89478D01*
X617875Y89171D01*
X617568Y88711D01*
X617460Y88169D01*
X617460Y87854D02*
X617460Y88169D01*
X617460Y87854D02*
X617568Y87311D01*
X617875Y86852D01*
X618335Y86544D01*
X618877Y86437D01*
X619420Y86544D01*
X619880Y86852D01*
X620187Y87311D01*
X620295Y87854D01*
X436830Y160039D02*
X436830Y163188D01*
X470019Y183503D02*
X469413Y183397D01*
X468880Y183089D01*
X468485Y182618D01*
X468274Y182039D01*
X468274Y181424D01*
X468485Y180846D01*
X468880Y180375D01*
X469413Y180067D01*
X470019Y179960D01*
X470019Y180000D02*
X473641Y180000D01*
X473641Y179960D02*
X474247Y180067D01*
X474780Y180375D01*
X475176Y180846D01*
X475386Y181424D01*
X475386Y182039D01*
X475176Y182618D01*
X474780Y183089D01*
X474247Y183397D01*
X473641Y183503D01*
X468287Y187480D02*
X473641Y185354D01*
X473641Y188188D01*
X472224Y187480D02*
X475374Y187480D01*
X417519Y135098D02*
X416913Y134991D01*
X416380Y134683D01*
X415985Y134212D01*
X415774Y133634D01*
X415774Y133019D01*
X415985Y132440D01*
X416380Y131969D01*
X416913Y131661D01*
X417519Y131555D01*
X417519Y131594D02*
X421141Y131594D01*
X421141Y131555D02*
X421747Y131661D01*
X422280Y131969D01*
X422676Y132440D01*
X422886Y133019D01*
X422886Y133634D01*
X422676Y134212D01*
X422280Y134683D01*
X421747Y134991D01*
X421141Y135098D01*
X423425Y143641D02*
X423425Y136948D01*
X415787Y148996D02*
X415787Y145452D01*
X419330Y145452D01*
X419330Y147893D01*
X419330Y145452D02*
X422874Y145452D01*
X422874Y148996D01*
X415787Y150807D02*
X422874Y150807D01*
X422874Y153956D01*
X422874Y155767D02*
X415787Y155767D01*
X420433Y155767D02*
X415787Y159311D01*
X418622Y157185D02*
X422874Y159311D01*
X421141Y161082D02*
X421747Y161189D01*
X422280Y161497D01*
X422676Y161968D01*
X422886Y162546D01*
X422886Y163161D01*
X422676Y163740D01*
X422280Y164211D01*
X421747Y164519D01*
X421141Y164625D01*
X421141Y164665D02*
X417519Y164665D01*
X417519Y164625D02*
X416913Y164519D01*
X416380Y164211D01*
X415985Y163740D01*
X415774Y163161D01*
X415774Y162546D01*
X415985Y161968D01*
X416380Y161497D01*
X416913Y161189D01*
X417519Y161082D01*
X417519Y161122D02*
X421141Y161122D01*
X423425Y173169D02*
X423425Y166476D01*
X422874Y176712D02*
X422799Y177262D01*
X422558Y177761D01*
X422175Y178162D01*
X421687Y178424D01*
X421141Y178523D01*
X422874Y176712D02*
X422874Y174980D01*
X415787Y174980D01*
X415787Y176712D01*
X417519Y178523D02*
X416974Y178424D01*
X416485Y178162D01*
X416102Y177761D01*
X415861Y177262D01*
X415787Y176712D01*
X417519Y178523D02*
X421141Y178523D01*
X422874Y180334D02*
X415787Y180334D01*
X422874Y182145D02*
X415787Y182145D01*
X422874Y185688D01*
X415787Y185688D01*
X410000Y147500D02*
X410000Y154586D01*
X411732Y154586D01*
X411732Y151082D02*
X412338Y151189D01*
X412871Y151497D01*
X413266Y151968D01*
X413477Y152546D01*
X413477Y153161D01*
X413266Y153740D01*
X412871Y154211D01*
X412338Y154519D01*
X411732Y154625D01*
X411732Y151043D02*
X410000Y151043D01*
X411732Y151043D02*
X413543Y147500D01*
X415354Y153169D02*
X416771Y154586D01*
X416771Y147500D01*
X432814Y87125D02*
X433364Y87200D01*
X433863Y87441D01*
X434264Y87824D01*
X434527Y88312D01*
X434625Y88858D01*
X432814Y87125D02*
X431082Y87125D01*
X431082Y94212D01*
X432814Y94212D01*
X434625Y92480D02*
X434527Y93025D01*
X434264Y93514D01*
X433863Y93897D01*
X433364Y94138D01*
X432814Y94212D01*
X434625Y92480D02*
X434625Y88858D01*
X436437Y88543D02*
X436544Y88000D01*
X436852Y87541D01*
X437311Y87233D01*
X437854Y87125D01*
X438396Y87233D01*
X438856Y87541D01*
X439163Y88000D01*
X439271Y88543D01*
X439271Y89566D02*
X439271Y88543D01*
X439271Y89566D02*
X439163Y90109D01*
X438856Y90569D01*
X438396Y90876D01*
X437854Y90984D01*
X437460Y90984D02*
X437854Y90984D01*
X437460Y90984D01*
X437854Y90984D02*
X438408Y91110D01*
X438872Y91438D01*
X439175Y91919D01*
X439271Y92480D01*
X439271Y92795D02*
X439271Y92480D01*
X439271Y92795D02*
X439163Y93337D01*
X438856Y93797D01*
X438396Y94104D01*
X437854Y94212D01*
X437311Y94104D01*
X436852Y93797D01*
X436544Y93337D01*
X436437Y92795D01*
X410000Y95000D02*
X410000Y102086D01*
X411732Y102086D01*
X411732Y98582D02*
X412338Y98689D01*
X412871Y98997D01*
X413266Y99468D01*
X413477Y100046D01*
X413477Y100661D01*
X413266Y101240D01*
X412871Y101711D01*
X412338Y102019D01*
X411732Y102125D01*
X411732Y98543D02*
X410000Y98543D01*
X411732Y98543D02*
X413543Y95000D01*
X418188Y100669D02*
X418081Y101211D01*
X417773Y101671D01*
X417314Y101978D01*
X416771Y102086D01*
X416229Y101978D01*
X415769Y101671D01*
X415462Y101211D01*
X415354Y100669D01*
X418188Y100669D02*
X415354Y95000D01*
X418188Y95000D01*
X432814Y37125D02*
X433364Y37200D01*
X433863Y37441D01*
X434264Y37824D01*
X434527Y38312D01*
X434625Y38858D01*
X432814Y37125D02*
X431082Y37125D01*
X431082Y44212D01*
X432814Y44212D01*
X434625Y42480D02*
X434527Y43025D01*
X434264Y43514D01*
X433863Y43897D01*
X433364Y44138D01*
X432814Y44212D01*
X434625Y42480D02*
X434625Y38858D01*
X438562Y44212D02*
X436437Y38858D01*
X439271Y38858D01*
X438562Y40275D02*
X438562Y37125D01*
X566003Y127854D02*
X565897Y128460D01*
X565589Y128993D01*
X565118Y129388D01*
X564539Y129599D01*
X563924Y129599D01*
X563346Y129388D01*
X562875Y128993D01*
X562567Y128460D01*
X562460Y127854D01*
X562500Y127854D02*
X562500Y124232D01*
X562460Y124232D02*
X562567Y123626D01*
X562875Y123093D01*
X563346Y122697D01*
X563924Y122487D01*
X564539Y122487D01*
X565118Y122697D01*
X565589Y123093D01*
X565897Y123626D01*
X566003Y124232D01*
X570688Y128169D02*
X570581Y128711D01*
X570273Y129171D01*
X569814Y129478D01*
X569271Y129586D01*
X568729Y129478D01*
X568269Y129171D01*
X567962Y128711D01*
X567854Y128169D01*
X567854Y123917D01*
X567962Y123374D01*
X568269Y122915D01*
X568729Y122607D01*
X569271Y122500D01*
X569814Y122607D01*
X570273Y122915D01*
X570581Y123374D01*
X570688Y123917D01*
X570688Y125334D01*
X570581Y125877D01*
X570273Y126336D01*
X569814Y126644D01*
X569271Y126751D01*
X568729Y126644D01*
X568269Y126336D01*
X567962Y125877D01*
X567854Y125334D01*
X600000Y117125D02*
X600000Y124212D01*
X601732Y124212D01*
X601732Y120708D02*
X602338Y120815D01*
X602871Y121123D01*
X603266Y121594D01*
X603477Y122172D01*
X603477Y122787D01*
X603266Y123366D01*
X602871Y123837D01*
X602338Y124145D01*
X601732Y124251D01*
X601732Y120669D02*
X600000Y120669D01*
X601732Y120669D02*
X603543Y117125D01*
X605354Y118543D02*
X605462Y118000D01*
X605769Y117541D01*
X606229Y117233D01*
X606771Y117125D01*
X607314Y117233D01*
X607773Y117541D01*
X608081Y118000D01*
X608188Y118543D01*
X608188Y119566D02*
X608188Y118543D01*
X608188Y119566D02*
X608081Y120109D01*
X607773Y120569D01*
X607314Y120876D01*
X606771Y120984D01*
X606377Y120984D02*
X606771Y120984D01*
X606377Y120984D01*
X606771Y120984D02*
X607326Y121110D01*
X607790Y121438D01*
X608093Y121919D01*
X608188Y122480D01*
X608188Y122795D02*
X608188Y122480D01*
X608188Y122795D02*
X608081Y123337D01*
X607773Y123797D01*
X607314Y124104D01*
X606771Y124212D01*
X606229Y124104D01*
X605769Y123797D01*
X605462Y123337D01*
X605354Y122795D01*
X632874Y201732D02*
X632799Y202281D01*
X632558Y202781D01*
X632175Y203181D01*
X631687Y203444D01*
X631141Y203543D01*
X632874Y201732D02*
X632874Y200000D01*
X625787Y200000D01*
X625787Y201732D01*
X627519Y203543D02*
X626974Y203444D01*
X626485Y203181D01*
X626102Y202781D01*
X625861Y202281D01*
X625787Y201732D01*
X627519Y203543D02*
X631141Y203543D01*
X632244Y205590D02*
X632661Y206020D01*
X632863Y206584D01*
X632814Y207181D01*
X632523Y207705D01*
X632042Y208062D01*
X631456Y208188D01*
X630039Y208188D01*
X629496Y208081D01*
X629037Y207773D01*
X628729Y207314D01*
X628622Y206771D01*
X628729Y206229D01*
X629037Y205769D01*
X629496Y205462D01*
X630039Y205354D01*
X625787Y205354D01*
X625787Y208188D01*
X600000Y132125D02*
X600000Y139212D01*
X601732Y139212D01*
X601732Y135708D02*
X602338Y135815D01*
X602871Y136123D01*
X603266Y136594D01*
X603477Y137172D01*
X603477Y137787D01*
X603266Y138366D01*
X602871Y138837D01*
X602338Y139145D01*
X601732Y139251D01*
X601732Y135669D02*
X600000Y135669D01*
X601732Y135669D02*
X603543Y132125D01*
X607480Y139212D02*
X605354Y133858D01*
X608188Y133858D01*
X607480Y135275D02*
X607480Y132125D01*
X597874Y201732D02*
X597799Y202281D01*
X597558Y202781D01*
X597175Y203181D01*
X596687Y203444D01*
X596141Y203543D01*
X597874Y201732D02*
X597874Y200000D01*
X590787Y200000D01*
X590787Y201732D01*
X592519Y203543D02*
X591974Y203444D01*
X591485Y203181D01*
X591102Y202781D01*
X590861Y202281D01*
X590787Y201732D01*
X592519Y203543D02*
X596141Y203543D01*
X592204Y208188D02*
X591662Y208081D01*
X591202Y207773D01*
X590895Y207314D01*
X590787Y206771D01*
X590895Y206229D01*
X591202Y205769D01*
X591662Y205462D01*
X592204Y205354D01*
X596456Y205354D01*
X596999Y205462D01*
X597458Y205769D01*
X597766Y206229D01*
X597874Y206771D01*
X597766Y207314D01*
X597458Y207773D01*
X596999Y208081D01*
X596456Y208188D01*
X595039Y208188D01*
X594496Y208081D01*
X594037Y207773D01*
X593729Y207314D01*
X593622Y206771D01*
X593729Y206229D01*
X594037Y205769D01*
X594496Y205462D01*
X595039Y205354D01*
X600000Y147125D02*
X600000Y154212D01*
X601732Y154212D01*
X601732Y150708D02*
X602338Y150815D01*
X602871Y151123D01*
X603266Y151594D01*
X603477Y152172D01*
X603477Y152787D01*
X603266Y153366D01*
X602871Y153837D01*
X602338Y154145D01*
X601732Y154251D01*
X601732Y150669D02*
X600000Y150669D01*
X601732Y150669D02*
X603543Y147125D01*
X605590Y147755D02*
X606020Y147338D01*
X606584Y147136D01*
X607181Y147185D01*
X607705Y147476D01*
X608062Y147957D01*
X608188Y148543D01*
X608188Y149960D01*
X608081Y150503D01*
X607773Y150962D01*
X607314Y151270D01*
X606771Y151377D01*
X606229Y151270D01*
X605769Y150962D01*
X605462Y150503D01*
X605354Y149960D01*
X605354Y154212D01*
X608188Y154212D01*
X562874Y201732D02*
X562799Y202281D01*
X562558Y202781D01*
X562175Y203181D01*
X561687Y203444D01*
X561141Y203543D01*
X562874Y201732D02*
X562874Y200000D01*
X555787Y200000D01*
X555787Y201732D01*
X557519Y203543D02*
X556974Y203444D01*
X556485Y203181D01*
X556102Y202781D01*
X555861Y202281D01*
X555787Y201732D01*
X557519Y203543D02*
X561141Y203543D01*
X556811Y205354D02*
X555787Y205354D01*
X555787Y208188D01*
X562874Y206062D01*
X875374Y196732D02*
X875299Y197281D01*
X875058Y197781D01*
X874675Y198181D01*
X874187Y198444D01*
X873641Y198543D01*
X875374Y196732D02*
X875374Y195000D01*
X868287Y195000D01*
X868287Y196732D01*
X870019Y198543D02*
X869474Y198444D01*
X868985Y198181D01*
X868602Y197781D01*
X868361Y197281D01*
X868287Y196732D01*
X870019Y198543D02*
X873641Y198543D01*
X872933Y203188D02*
X873956Y203188D01*
X872933Y203188D02*
X872390Y203081D01*
X871930Y202773D01*
X871623Y202314D01*
X871515Y201771D01*
X871623Y201229D01*
X871930Y200769D01*
X872390Y200462D01*
X872933Y200354D01*
X873956Y200354D02*
X872933Y200354D01*
X873956Y200354D02*
X874499Y200462D01*
X874958Y200769D01*
X875266Y201229D01*
X875374Y201771D01*
X875266Y202314D01*
X874958Y202773D01*
X874499Y203081D01*
X873956Y203188D01*
X869704Y203188D02*
X870019Y203188D01*
X869704Y203188D02*
X869162Y203081D01*
X868702Y202773D01*
X868395Y202314D01*
X868287Y201771D01*
X868395Y201229D01*
X868702Y200769D01*
X869162Y200462D01*
X869704Y200354D01*
X870019Y200354D02*
X869704Y200354D01*
X870019Y200354D02*
X870562Y200462D01*
X871021Y200769D01*
X871329Y201229D01*
X871437Y201771D01*
X871329Y202314D01*
X871021Y202773D01*
X870562Y203081D01*
X870019Y203188D01*
X912500Y142125D02*
X912500Y149212D01*
X914232Y149212D01*
X914232Y145708D02*
X914838Y145815D01*
X915371Y146123D01*
X915766Y146594D01*
X915977Y147172D01*
X915977Y147787D01*
X915766Y148366D01*
X915371Y148837D01*
X914838Y149145D01*
X914232Y149251D01*
X914232Y145669D02*
X912500Y145669D01*
X914232Y145669D02*
X916043Y142125D01*
X920688Y147795D02*
X920581Y148337D01*
X920273Y148797D01*
X919814Y149104D01*
X919271Y149212D01*
X918729Y149104D01*
X918269Y148797D01*
X917962Y148337D01*
X917854Y147795D01*
X917854Y143543D01*
X917962Y143000D01*
X918269Y142541D01*
X918729Y142233D01*
X919271Y142125D01*
X919814Y142233D01*
X920273Y142541D01*
X920581Y143000D01*
X920688Y143543D01*
X920688Y144960D01*
X920581Y145503D01*
X920273Y145962D01*
X919814Y146270D01*
X919271Y146377D01*
X918729Y146270D01*
X918269Y145962D01*
X917962Y145503D01*
X917854Y144960D01*
X910374Y196732D02*
X910299Y197281D01*
X910058Y197781D01*
X909675Y198181D01*
X909187Y198444D01*
X908641Y198543D01*
X910374Y196732D02*
X910374Y195000D01*
X903287Y195000D01*
X903287Y196732D01*
X905019Y198543D02*
X904474Y198444D01*
X903985Y198181D01*
X903602Y197781D01*
X903361Y197281D01*
X903287Y196732D01*
X905019Y198543D02*
X908641Y198543D01*
X908956Y200354D02*
X909499Y200462D01*
X909958Y200769D01*
X910266Y201229D01*
X910374Y201771D01*
X910266Y202314D01*
X909958Y202773D01*
X909499Y203081D01*
X908956Y203188D01*
X904704Y203188D01*
X904162Y203081D01*
X903702Y202773D01*
X903395Y202314D01*
X903287Y201771D01*
X903395Y201229D01*
X903702Y200769D01*
X904162Y200462D01*
X904704Y200354D01*
X906122Y200354D01*
X906664Y200462D01*
X907124Y200769D01*
X907431Y201229D01*
X907539Y201771D01*
X907431Y202314D01*
X907124Y202773D01*
X906664Y203081D01*
X906122Y203188D01*
X912500Y127125D02*
X912500Y134212D01*
X914232Y134212D01*
X914232Y130708D02*
X914838Y130815D01*
X915371Y131123D01*
X915766Y131594D01*
X915977Y132172D01*
X915977Y132787D01*
X915766Y133366D01*
X915371Y133837D01*
X914838Y134145D01*
X914232Y134251D01*
X914232Y130669D02*
X912500Y130669D01*
X914232Y130669D02*
X916043Y127125D01*
X917854Y133188D02*
X917854Y134212D01*
X920688Y134212D01*
X918562Y127125D01*
X945374Y196732D02*
X945299Y197281D01*
X945058Y197781D01*
X944675Y198181D01*
X944187Y198444D01*
X943641Y198543D01*
X945374Y196732D02*
X945374Y195000D01*
X938287Y195000D01*
X938287Y196732D01*
X940019Y198543D02*
X939474Y198444D01*
X938985Y198181D01*
X938602Y197781D01*
X938361Y197281D01*
X938287Y196732D01*
X940019Y198543D02*
X943641Y198543D01*
X939704Y200354D02*
X938287Y201771D01*
X945374Y201771D01*
X939704Y206417D02*
X943956Y206417D01*
X939704Y206417D02*
X939162Y206309D01*
X938702Y206002D01*
X938395Y205542D01*
X938287Y205000D01*
X938395Y204457D01*
X938702Y203997D01*
X939162Y203690D01*
X939704Y203582D01*
X943956Y203582D02*
X939704Y203582D01*
X943956Y203582D02*
X944499Y203690D01*
X944958Y203997D01*
X945266Y204457D01*
X945374Y205000D01*
X945266Y205542D01*
X944958Y206002D01*
X944499Y206309D01*
X943956Y206417D01*
X912500Y112125D02*
X912500Y119212D01*
X914232Y119212D01*
X914232Y115708D02*
X914838Y115815D01*
X915371Y116123D01*
X915766Y116594D01*
X915977Y117172D01*
X915977Y117787D01*
X915766Y118366D01*
X915371Y118837D01*
X914838Y119145D01*
X914232Y119251D01*
X914232Y115669D02*
X912500Y115669D01*
X914232Y115669D02*
X916043Y112125D01*
X920688Y114566D02*
X920688Y113543D01*
X920688Y114566D02*
X920581Y115109D01*
X920273Y115569D01*
X919814Y115876D01*
X919271Y115984D01*
X918729Y115876D01*
X918269Y115569D01*
X917962Y115109D01*
X917854Y114566D01*
X917854Y113543D02*
X917854Y114566D01*
X917854Y113543D02*
X917962Y113000D01*
X918269Y112541D01*
X918729Y112233D01*
X919271Y112125D01*
X919814Y112233D01*
X920273Y112541D01*
X920581Y113000D01*
X920688Y113543D01*
X920688Y117795D02*
X920688Y117480D01*
X920688Y117795D02*
X920581Y118337D01*
X920273Y118797D01*
X919814Y119104D01*
X919271Y119212D01*
X918729Y119104D01*
X918269Y118797D01*
X917962Y118337D01*
X917854Y117795D01*
X917854Y117480D02*
X917854Y117795D01*
X917854Y117480D02*
X917962Y116937D01*
X918269Y116478D01*
X918729Y116170D01*
X919271Y116062D01*
X919814Y116170D01*
X920273Y116478D01*
X920581Y116937D01*
X920688Y117480D01*
X878503Y122854D02*
X878397Y123460D01*
X878089Y123993D01*
X877618Y124388D01*
X877039Y124599D01*
X876424Y124599D01*
X875846Y124388D01*
X875375Y123993D01*
X875067Y123460D01*
X874960Y122854D01*
X875000Y122854D02*
X875000Y119232D01*
X874960Y119232D02*
X875067Y118626D01*
X875375Y118093D01*
X875846Y117697D01*
X876424Y117487D01*
X877039Y117487D01*
X877618Y117697D01*
X878089Y118093D01*
X878397Y118626D01*
X878503Y119232D01*
X880354Y123562D02*
X880354Y124586D01*
X883188Y124586D01*
X881062Y117500D01*
X745314Y32125D02*
X745864Y32200D01*
X746363Y32441D01*
X746764Y32824D01*
X747027Y33312D01*
X747125Y33858D01*
X745314Y32125D02*
X743582Y32125D01*
X743582Y39212D01*
X745314Y39212D01*
X747125Y37480D02*
X747027Y38025D01*
X746764Y38514D01*
X746363Y38897D01*
X745864Y39138D01*
X745314Y39212D01*
X747125Y37480D02*
X747125Y33858D01*
X748937Y37795D02*
X750354Y39212D01*
X750354Y32125D01*
X752165Y37795D02*
X753582Y39212D01*
X753582Y32125D01*
X722500Y90000D02*
X722500Y97086D01*
X724232Y97086D01*
X724232Y93582D02*
X724838Y93689D01*
X725371Y93997D01*
X725766Y94468D01*
X725977Y95046D01*
X725977Y95661D01*
X725766Y96240D01*
X725371Y96711D01*
X724838Y97019D01*
X724232Y97125D01*
X724232Y93543D02*
X722500Y93543D01*
X724232Y93543D02*
X726043Y90000D01*
X727854Y91417D02*
X727962Y90874D01*
X728269Y90415D01*
X728729Y90107D01*
X729271Y90000D01*
X729814Y90107D01*
X730273Y90415D01*
X730581Y90874D01*
X730688Y91417D01*
X730688Y95669D01*
X730581Y96211D01*
X730273Y96671D01*
X729814Y96978D01*
X729271Y97086D01*
X728729Y96978D01*
X728269Y96671D01*
X727962Y96211D01*
X727854Y95669D01*
X727854Y94251D01*
X727962Y93709D01*
X728269Y93249D01*
X728729Y92942D01*
X729271Y92834D01*
X729814Y92942D01*
X730273Y93249D01*
X730581Y93709D01*
X730688Y94251D01*
X745314Y82125D02*
X745864Y82200D01*
X746363Y82441D01*
X746764Y82824D01*
X747027Y83312D01*
X747125Y83858D01*
X745314Y82125D02*
X743582Y82125D01*
X743582Y89212D01*
X745314Y89212D01*
X747125Y87480D02*
X747027Y88025D01*
X746764Y88514D01*
X746363Y88897D01*
X745864Y89138D01*
X745314Y89212D01*
X747125Y87480D02*
X747125Y83858D01*
X748937Y87795D02*
X750354Y89212D01*
X750354Y82125D01*
X755000Y87795D02*
X754892Y88337D01*
X754584Y88797D01*
X754125Y89104D01*
X753582Y89212D01*
X753040Y89104D01*
X752580Y88797D01*
X752273Y88337D01*
X752165Y87795D01*
X755000Y87795D02*
X752165Y82125D01*
X755000Y82125D01*
X722500Y142500D02*
X722500Y149586D01*
X724232Y149586D01*
X724232Y146082D02*
X724838Y146189D01*
X725371Y146497D01*
X725766Y146968D01*
X725977Y147546D01*
X725977Y148161D01*
X725766Y148740D01*
X725371Y149211D01*
X724838Y149519D01*
X724232Y149625D01*
X724232Y146043D02*
X722500Y146043D01*
X724232Y146043D02*
X726043Y142500D01*
X727854Y148169D02*
X729271Y149586D01*
X729271Y142500D01*
X733917Y148169D02*
X733917Y143917D01*
X733917Y148169D02*
X733809Y148711D01*
X733502Y149171D01*
X733042Y149478D01*
X732500Y149586D01*
X731957Y149478D01*
X731497Y149171D01*
X731190Y148711D01*
X731082Y148169D01*
X731082Y143917D02*
X731082Y148169D01*
X731082Y143917D02*
X731190Y143374D01*
X731497Y142915D01*
X731957Y142607D01*
X732500Y142500D01*
X733042Y142607D01*
X733502Y142915D01*
X733809Y143374D01*
X733917Y143917D01*
X749330Y155039D02*
X749330Y158188D01*
X782519Y178503D02*
X781913Y178397D01*
X781380Y178089D01*
X780985Y177618D01*
X780774Y177039D01*
X780774Y176424D01*
X780985Y175846D01*
X781380Y175375D01*
X781913Y175067D01*
X782519Y174960D01*
X782519Y175000D02*
X786141Y175000D01*
X786141Y174960D02*
X786747Y175067D01*
X787280Y175375D01*
X787676Y175846D01*
X787886Y176424D01*
X787886Y177039D01*
X787676Y177618D01*
X787280Y178089D01*
X786747Y178397D01*
X786141Y178503D01*
X785433Y183188D02*
X786456Y183188D01*
X785433Y183188D02*
X784890Y183081D01*
X784430Y182773D01*
X784123Y182314D01*
X784015Y181771D01*
X784123Y181229D01*
X784430Y180769D01*
X784890Y180462D01*
X785433Y180354D01*
X786456Y180354D02*
X785433Y180354D01*
X786456Y180354D02*
X786999Y180462D01*
X787458Y180769D01*
X787766Y181229D01*
X787874Y181771D01*
X787766Y182314D01*
X787458Y182773D01*
X786999Y183081D01*
X786456Y183188D01*
X782204Y183188D02*
X782519Y183188D01*
X782204Y183188D02*
X781662Y183081D01*
X781202Y182773D01*
X780895Y182314D01*
X780787Y181771D01*
X780895Y181229D01*
X781202Y180769D01*
X781662Y180462D01*
X782204Y180354D01*
X782519Y180354D02*
X782204Y180354D01*
X782519Y180354D02*
X783062Y180462D01*
X783521Y180769D01*
X783829Y181229D01*
X783937Y181771D01*
X783829Y182314D01*
X783521Y182773D01*
X783062Y183081D01*
X782519Y183188D01*
X730019Y130098D02*
X729413Y129991D01*
X728880Y129683D01*
X728485Y129212D01*
X728274Y128634D01*
X728274Y128019D01*
X728485Y127440D01*
X728880Y126969D01*
X729413Y126661D01*
X730019Y126555D01*
X730019Y126594D02*
X733641Y126594D01*
X733641Y126555D02*
X734247Y126661D01*
X734780Y126969D01*
X735176Y127440D01*
X735386Y128019D01*
X735386Y128634D01*
X735176Y129212D01*
X734780Y129683D01*
X734247Y129991D01*
X733641Y130098D01*
X735925Y138641D02*
X735925Y131948D01*
X728287Y143996D02*
X728287Y140452D01*
X731830Y140452D01*
X731830Y142893D01*
X731830Y140452D02*
X735374Y140452D01*
X735374Y143996D01*
X728287Y145807D02*
X735374Y145807D01*
X735374Y148956D01*
X735374Y150767D02*
X728287Y150767D01*
X732933Y150767D02*
X728287Y154311D01*
X731122Y152185D02*
X735374Y154311D01*
X733641Y156082D02*
X734247Y156189D01*
X734780Y156497D01*
X735176Y156968D01*
X735386Y157546D01*
X735386Y158161D01*
X735176Y158740D01*
X734780Y159211D01*
X734247Y159519D01*
X733641Y159625D01*
X733641Y159665D02*
X730019Y159665D01*
X730019Y159625D02*
X729413Y159519D01*
X728880Y159211D01*
X728485Y158740D01*
X728274Y158161D01*
X728274Y157546D01*
X728485Y156968D01*
X728880Y156497D01*
X729413Y156189D01*
X730019Y156082D01*
X730019Y156122D02*
X733641Y156122D01*
X735925Y168169D02*
X735925Y161476D01*
X735374Y171712D02*
X735299Y172262D01*
X735058Y172761D01*
X734675Y173162D01*
X734187Y173424D01*
X733641Y173523D01*
X735374Y171712D02*
X735374Y169980D01*
X728287Y169980D01*
X728287Y171712D01*
X730019Y173523D02*
X729474Y173424D01*
X728985Y173162D01*
X728602Y172761D01*
X728361Y172262D01*
X728287Y171712D01*
X730019Y173523D02*
X733641Y173523D01*
X735374Y175334D02*
X728287Y175334D01*
X735374Y177145D02*
X728287Y177145D01*
X735374Y180688D01*
X728287Y180688D01*
X948149Y95000D02*
X948699Y95074D01*
X949198Y95315D01*
X949599Y95698D01*
X949861Y96186D01*
X949960Y96732D01*
X948149Y95000D02*
X946417Y95000D01*
X946417Y102086D01*
X948149Y102086D01*
X949960Y100354D02*
X949861Y100899D01*
X949599Y101388D01*
X949198Y101771D01*
X948699Y102012D01*
X948149Y102086D01*
X949960Y100354D02*
X949960Y96732D01*
X951771Y100669D02*
X953188Y102086D01*
X953188Y95000D01*
X955000Y96417D02*
X955107Y95874D01*
X955415Y95415D01*
X955874Y95107D01*
X956417Y95000D01*
X956959Y95107D01*
X957419Y95415D01*
X957726Y95874D01*
X957834Y96417D01*
X957834Y97440D02*
X957834Y96417D01*
X957834Y97440D02*
X957726Y97983D01*
X957419Y98443D01*
X956959Y98750D01*
X956417Y98858D01*
X956023Y98858D02*
X956417Y98858D01*
X956023Y98858D01*
X956417Y98858D02*
X956971Y98984D01*
X957435Y99312D01*
X957738Y99793D01*
X957834Y100354D01*
X957834Y100669D02*
X957834Y100354D01*
X957834Y100669D02*
X957726Y101211D01*
X957419Y101671D01*
X956959Y101978D01*
X956417Y102086D01*
X955874Y101978D01*
X955415Y101671D01*
X955107Y101211D01*
X955000Y100669D01*
X908858Y83169D02*
X910275Y84586D01*
X910275Y77500D01*
X912086Y77500D02*
X912086Y84586D01*
X915629Y77500D01*
X915629Y84586D01*
X919566Y84586D02*
X917440Y79232D01*
X920275Y79232D01*
X919566Y80649D02*
X919566Y77500D01*
X922086Y83169D02*
X923503Y84586D01*
X923503Y77500D01*
X927440Y84586D02*
X925314Y79232D01*
X928149Y79232D01*
X927440Y80649D02*
X927440Y77500D01*
X932795Y79940D02*
X932795Y78917D01*
X932795Y79940D02*
X932687Y80483D01*
X932380Y80943D01*
X931920Y81250D01*
X931377Y81358D01*
X930835Y81250D01*
X930375Y80943D01*
X930068Y80483D01*
X929960Y79940D01*
X929960Y78917D02*
X929960Y79940D01*
X929960Y78917D02*
X930068Y78374D01*
X930375Y77915D01*
X930835Y77607D01*
X931377Y77500D01*
X931920Y77607D01*
X932380Y77915D01*
X932687Y78374D01*
X932795Y78917D01*
X932795Y83169D02*
X932795Y82854D01*
X932795Y83169D02*
X932687Y83711D01*
X932380Y84171D01*
X931920Y84478D01*
X931377Y84586D01*
X930835Y84478D01*
X930375Y84171D01*
X930068Y83711D01*
X929960Y83169D01*
X929960Y82854D02*
X929960Y83169D01*
X929960Y82854D02*
X930068Y82311D01*
X930375Y81852D01*
X930835Y81544D01*
X931377Y81437D01*
X931920Y81544D01*
X932380Y81852D01*
X932687Y82311D01*
X932795Y82854D01*
X923149Y57125D02*
X923699Y57200D01*
X924198Y57441D01*
X924599Y57824D01*
X924861Y58312D01*
X924960Y58858D01*
X923149Y57125D02*
X921417Y57125D01*
X921417Y64212D01*
X923149Y64212D01*
X924960Y62480D02*
X924861Y63025D01*
X924599Y63514D01*
X924198Y63897D01*
X923699Y64138D01*
X923149Y64212D01*
X924960Y62480D02*
X924960Y58858D01*
X926771Y62795D02*
X928188Y64212D01*
X928188Y57125D01*
X932125Y64212D02*
X930000Y58858D01*
X932834Y58858D01*
X932125Y60275D02*
X932125Y57125D01*
X904251Y80295D02*
X905669Y81712D01*
X905669Y74625D01*
X907480Y74625D02*
X907480Y81712D01*
X911023Y74625D01*
X911023Y81712D01*
X914960Y81712D02*
X912834Y76358D01*
X915669Y76358D01*
X914960Y77775D02*
X914960Y74625D01*
X917480Y80295D02*
X918897Y81712D01*
X918897Y74625D01*
X922834Y81712D02*
X920708Y76358D01*
X923543Y76358D01*
X922834Y77775D02*
X922834Y74625D01*
X928188Y77066D02*
X928188Y76043D01*
X928188Y77066D02*
X928081Y77609D01*
X927773Y78069D01*
X927314Y78376D01*
X926771Y78484D01*
X926229Y78376D01*
X925769Y78069D01*
X925462Y77609D01*
X925354Y77066D01*
X925354Y76043D02*
X925354Y77066D01*
X925354Y76043D02*
X925462Y75500D01*
X925769Y75041D01*
X926229Y74733D01*
X926771Y74625D01*
X927314Y74733D01*
X927773Y75041D01*
X928081Y75500D01*
X928188Y76043D01*
X928188Y80295D02*
X928188Y79980D01*
X928188Y80295D02*
X928081Y80837D01*
X927773Y81297D01*
X927314Y81604D01*
X926771Y81712D01*
X926229Y81604D01*
X925769Y81297D01*
X925462Y80837D01*
X925354Y80295D01*
X925354Y79980D02*
X925354Y80295D01*
X925354Y79980D02*
X925462Y79437D01*
X925769Y78978D01*
X926229Y78670D01*
X926771Y78562D01*
X927314Y78670D01*
X927773Y78978D01*
X928081Y79437D01*
X928188Y79980D01*
X859318Y96129D02*
X852232Y96129D01*
X853964Y101444D02*
X853358Y101338D01*
X852825Y101030D01*
X852430Y100559D01*
X852219Y99980D01*
X852219Y99365D01*
X852430Y98787D01*
X852825Y98316D01*
X853358Y98008D01*
X853964Y97901D01*
X853964Y97940D02*
X857586Y97940D01*
X857586Y97901D02*
X858192Y98008D01*
X858725Y98316D01*
X859120Y98787D01*
X859331Y99365D01*
X859331Y99980D01*
X859120Y100559D01*
X858725Y101030D01*
X858192Y101338D01*
X857586Y101444D01*
X853649Y103295D02*
X852232Y104712D01*
X859318Y104712D01*
X802232Y117940D02*
X809318Y117940D01*
X809318Y121090D01*
X803649Y125736D02*
X803107Y125628D01*
X802647Y125321D01*
X802340Y124861D01*
X802232Y124318D01*
X802340Y123776D01*
X802647Y123316D01*
X803107Y123009D01*
X803649Y122901D01*
X807901Y122901D01*
X808443Y123009D01*
X808903Y123316D01*
X809211Y123776D01*
X809318Y124318D01*
X809211Y124861D01*
X808903Y125321D01*
X808443Y125628D01*
X807901Y125736D01*
X806484Y125736D01*
X805941Y125628D01*
X805482Y125321D01*
X805174Y124861D01*
X805066Y124318D01*
X805174Y123776D01*
X805482Y123316D01*
X805941Y123009D01*
X806484Y122901D01*
X803649Y130381D02*
X803107Y130274D01*
X802647Y129966D01*
X802340Y129506D01*
X802232Y128964D01*
X802340Y128422D01*
X802647Y127962D01*
X803107Y127655D01*
X803649Y127547D01*
X803649Y130381D02*
X809318Y127547D01*
X809318Y130381D01*
X807901Y132192D02*
X808443Y132300D01*
X808903Y132608D01*
X809211Y133067D01*
X809318Y133610D01*
X809211Y134152D01*
X808903Y134612D01*
X808443Y134919D01*
X807901Y135027D01*
X806877Y135027D02*
X807901Y135027D01*
X806877Y135027D02*
X806335Y134919D01*
X805875Y134612D01*
X805568Y134152D01*
X805460Y133610D01*
X805460Y133216D02*
X805460Y133610D01*
X805460Y133216D01*
X805460Y133610D02*
X805334Y134164D01*
X805006Y134628D01*
X804525Y134931D01*
X803964Y135027D01*
X803649Y135027D02*
X803964Y135027D01*
X803649Y135027D02*
X803107Y134919D01*
X802647Y134612D01*
X802340Y134152D01*
X802232Y133610D01*
X802340Y133067D01*
X802647Y132608D01*
X803107Y132300D01*
X803649Y132192D01*
X802232Y138964D02*
X807586Y136838D01*
X807586Y139673D01*
X806169Y138964D02*
X809318Y138964D01*
X245374Y204232D02*
X245299Y204781D01*
X245058Y205281D01*
X244675Y205681D01*
X244187Y205944D01*
X243641Y206043D01*
X245374Y204232D02*
X245374Y202500D01*
X238287Y202500D01*
X238287Y204232D01*
X240019Y206043D02*
X239474Y205944D01*
X238985Y205681D01*
X238602Y205281D01*
X238361Y204781D01*
X238287Y204232D01*
X240019Y206043D02*
X243641Y206043D01*
X239704Y207854D02*
X238287Y209271D01*
X245374Y209271D01*
X244744Y211318D02*
X245161Y211749D01*
X245363Y212313D01*
X245314Y212910D01*
X245023Y213434D01*
X244542Y213790D01*
X243956Y213917D01*
X242539Y213917D01*
X241996Y213809D01*
X241537Y213502D01*
X241229Y213042D01*
X241122Y212500D01*
X241229Y211957D01*
X241537Y211497D01*
X241996Y211190D01*
X242539Y211082D01*
X238287Y211082D01*
X238287Y213917D01*
X282500Y149625D02*
X282500Y156712D01*
X284232Y156712D01*
X284232Y153208D02*
X284838Y153315D01*
X285371Y153623D01*
X285766Y154094D01*
X285977Y154672D01*
X285977Y155287D01*
X285766Y155866D01*
X285371Y156337D01*
X284838Y156645D01*
X284232Y156751D01*
X284232Y153169D02*
X282500Y153169D01*
X284232Y153169D02*
X286043Y149625D01*
X287854Y155295D02*
X289271Y156712D01*
X289271Y149625D01*
X291082Y155295D02*
X292500Y156712D01*
X292500Y149625D01*
X280374Y204232D02*
X280299Y204781D01*
X280058Y205281D01*
X279675Y205681D01*
X279187Y205944D01*
X278641Y206043D01*
X280374Y204232D02*
X280374Y202500D01*
X273287Y202500D01*
X273287Y204232D01*
X275019Y206043D02*
X274474Y205944D01*
X273985Y205681D01*
X273602Y205281D01*
X273361Y204781D01*
X273287Y204232D01*
X275019Y206043D02*
X278641Y206043D01*
X274704Y207854D02*
X273287Y209271D01*
X280374Y209271D01*
X274704Y213917D02*
X274162Y213809D01*
X273702Y213502D01*
X273395Y213042D01*
X273287Y212500D01*
X273395Y211957D01*
X273702Y211497D01*
X274162Y211190D01*
X274704Y211082D01*
X278956Y211082D01*
X279499Y211190D01*
X279958Y211497D01*
X280266Y211957D01*
X280374Y212500D01*
X280266Y213042D01*
X279958Y213502D01*
X279499Y213809D01*
X278956Y213917D01*
X277539Y213917D01*
X276996Y213809D01*
X276537Y213502D01*
X276229Y213042D01*
X276122Y212500D01*
X276229Y211957D01*
X276537Y211497D01*
X276996Y211190D01*
X277539Y211082D01*
X282500Y134625D02*
X282500Y141712D01*
X284232Y141712D01*
X284232Y138208D02*
X284838Y138315D01*
X285371Y138623D01*
X285766Y139094D01*
X285977Y139672D01*
X285977Y140287D01*
X285766Y140866D01*
X285371Y141337D01*
X284838Y141645D01*
X284232Y141751D01*
X284232Y138169D02*
X282500Y138169D01*
X284232Y138169D02*
X286043Y134625D01*
X287854Y140295D02*
X289271Y141712D01*
X289271Y134625D01*
X293917Y140295D02*
X293809Y140837D01*
X293502Y141297D01*
X293042Y141604D01*
X292500Y141712D01*
X291957Y141604D01*
X291497Y141297D01*
X291190Y140837D01*
X291082Y140295D01*
X293917Y140295D02*
X291082Y134625D01*
X293917Y134625D01*
X315374Y204232D02*
X315299Y204781D01*
X315058Y205281D01*
X314675Y205681D01*
X314187Y205944D01*
X313641Y206043D01*
X315374Y204232D02*
X315374Y202500D01*
X308287Y202500D01*
X308287Y204232D01*
X310019Y206043D02*
X309474Y205944D01*
X308985Y205681D01*
X308602Y205281D01*
X308361Y204781D01*
X308287Y204232D01*
X310019Y206043D02*
X313641Y206043D01*
X309704Y207854D02*
X308287Y209271D01*
X315374Y209271D01*
X309311Y211082D02*
X308287Y211082D01*
X308287Y213917D01*
X315374Y211791D01*
X282500Y119625D02*
X282500Y126712D01*
X284232Y126712D01*
X284232Y123208D02*
X284838Y123315D01*
X285371Y123623D01*
X285766Y124094D01*
X285977Y124672D01*
X285977Y125287D01*
X285766Y125866D01*
X285371Y126337D01*
X284838Y126645D01*
X284232Y126751D01*
X284232Y123169D02*
X282500Y123169D01*
X284232Y123169D02*
X286043Y119625D01*
X287854Y125295D02*
X289271Y126712D01*
X289271Y119625D01*
X291082Y121043D02*
X291190Y120500D01*
X291497Y120041D01*
X291957Y119733D01*
X292500Y119625D01*
X293042Y119733D01*
X293502Y120041D01*
X293809Y120500D01*
X293917Y121043D01*
X293917Y122066D02*
X293917Y121043D01*
X293917Y122066D02*
X293809Y122609D01*
X293502Y123069D01*
X293042Y123376D01*
X292500Y123484D01*
X292106Y123484D02*
X292500Y123484D01*
X292106Y123484D01*
X292500Y123484D02*
X293054Y123610D01*
X293518Y123938D01*
X293821Y124419D01*
X293917Y124980D01*
X293917Y125295D02*
X293917Y124980D01*
X293917Y125295D02*
X293809Y125837D01*
X293502Y126297D01*
X293042Y126604D01*
X292500Y126712D01*
X291957Y126604D01*
X291497Y126297D01*
X291190Y125837D01*
X291082Y125295D01*
X248503Y130354D02*
X248397Y130960D01*
X248089Y131493D01*
X247618Y131888D01*
X247039Y132099D01*
X246424Y132099D01*
X245846Y131888D01*
X245375Y131493D01*
X245067Y130960D01*
X244960Y130354D01*
X245000Y130354D02*
X245000Y126732D01*
X244960Y126732D02*
X245067Y126126D01*
X245375Y125593D01*
X245846Y125197D01*
X246424Y124987D01*
X247039Y124987D01*
X247618Y125197D01*
X248089Y125593D01*
X248397Y126126D01*
X248503Y126732D01*
X250354Y130669D02*
X251771Y132086D01*
X251771Y125000D01*
X256417Y130669D02*
X256309Y131211D01*
X256002Y131671D01*
X255542Y131978D01*
X255000Y132086D01*
X254457Y131978D01*
X253997Y131671D01*
X253690Y131211D01*
X253582Y130669D01*
X256417Y130669D02*
X253582Y125000D01*
X256417Y125000D01*
X115314Y39625D02*
X115864Y39700D01*
X116363Y39941D01*
X116764Y40324D01*
X117027Y40812D01*
X117125Y41358D01*
X115314Y39625D02*
X113582Y39625D01*
X113582Y46712D01*
X115314Y46712D01*
X117125Y44980D02*
X117027Y45525D01*
X116764Y46014D01*
X116363Y46397D01*
X115864Y46638D01*
X115314Y46712D01*
X117125Y44980D02*
X117125Y41358D01*
X118937Y45295D02*
X120354Y46712D01*
X120354Y39625D01*
X125000Y42066D02*
X125000Y41043D01*
X125000Y42066D02*
X124892Y42609D01*
X124584Y43069D01*
X124125Y43376D01*
X123582Y43484D01*
X123040Y43376D01*
X122580Y43069D01*
X122273Y42609D01*
X122165Y42066D01*
X122165Y41043D02*
X122165Y42066D01*
X122165Y41043D02*
X122273Y40500D01*
X122580Y40041D01*
X123040Y39733D01*
X123582Y39625D01*
X124125Y39733D01*
X124584Y40041D01*
X124892Y40500D01*
X125000Y41043D01*
X125000Y45295D02*
X125000Y44980D01*
X125000Y45295D02*
X124892Y45837D01*
X124584Y46297D01*
X124125Y46604D01*
X123582Y46712D01*
X123040Y46604D01*
X122580Y46297D01*
X122273Y45837D01*
X122165Y45295D01*
X122165Y44980D02*
X122165Y45295D01*
X122165Y44980D02*
X122273Y44437D01*
X122580Y43978D01*
X123040Y43670D01*
X123582Y43562D01*
X124125Y43670D01*
X124584Y43978D01*
X124892Y44437D01*
X125000Y44980D01*
X92500Y97500D02*
X92500Y104586D01*
X94232Y104586D01*
X94232Y101082D02*
X94838Y101189D01*
X95371Y101497D01*
X95766Y101968D01*
X95977Y102546D01*
X95977Y103161D01*
X95766Y103740D01*
X95371Y104211D01*
X94838Y104519D01*
X94232Y104625D01*
X94232Y101043D02*
X92500Y101043D01*
X94232Y101043D02*
X96043Y97500D01*
X97854Y103169D02*
X99271Y104586D01*
X99271Y97500D01*
X103208Y104586D02*
X101082Y99232D01*
X103917Y99232D01*
X103208Y100649D02*
X103208Y97500D01*
X115314Y89625D02*
X115864Y89700D01*
X116363Y89941D01*
X116764Y90324D01*
X117027Y90812D01*
X117125Y91358D01*
X115314Y89625D02*
X113582Y89625D01*
X113582Y96712D01*
X115314Y96712D01*
X117125Y94980D02*
X117027Y95525D01*
X116764Y96014D01*
X116363Y96397D01*
X115864Y96638D01*
X115314Y96712D01*
X117125Y94980D02*
X117125Y91358D01*
X118937Y95295D02*
X120354Y96712D01*
X120354Y89625D01*
X122165Y91043D02*
X122273Y90500D01*
X122580Y90041D01*
X123040Y89733D01*
X123582Y89625D01*
X124125Y89733D01*
X124584Y90041D01*
X124892Y90500D01*
X125000Y91043D01*
X125000Y95295D01*
X124892Y95837D01*
X124584Y96297D01*
X124125Y96604D01*
X123582Y96712D01*
X123040Y96604D01*
X122580Y96297D01*
X122273Y95837D01*
X122165Y95295D01*
X122165Y93877D01*
X122273Y93335D01*
X122580Y92875D01*
X123040Y92568D01*
X123582Y92460D01*
X124125Y92568D01*
X124584Y92875D01*
X124892Y93335D01*
X125000Y93877D01*
X92500Y150000D02*
X92500Y157086D01*
X94232Y157086D01*
X94232Y153582D02*
X94838Y153689D01*
X95371Y153997D01*
X95766Y154468D01*
X95977Y155046D01*
X95977Y155661D01*
X95766Y156240D01*
X95371Y156711D01*
X94838Y157019D01*
X94232Y157125D01*
X94232Y153543D02*
X92500Y153543D01*
X94232Y153543D02*
X96043Y150000D01*
X97854Y155669D02*
X99271Y157086D01*
X99271Y150000D01*
X101318Y150629D02*
X101749Y150212D01*
X102313Y150010D01*
X102910Y150059D01*
X103434Y150350D01*
X103790Y150831D01*
X103917Y151417D01*
X103917Y152834D01*
X103809Y153377D01*
X103502Y153836D01*
X103042Y154144D01*
X102500Y154251D01*
X101957Y154144D01*
X101497Y153836D01*
X101190Y153377D01*
X101082Y152834D01*
X101082Y157086D01*
X103917Y157086D01*
X119330Y162539D02*
X119330Y165688D01*
X152519Y186003D02*
X151913Y185897D01*
X151380Y185589D01*
X150985Y185118D01*
X150774Y184539D01*
X150774Y183924D01*
X150985Y183346D01*
X151380Y182875D01*
X151913Y182567D01*
X152519Y182460D01*
X152519Y182500D02*
X156141Y182500D01*
X156141Y182460D02*
X156747Y182567D01*
X157280Y182875D01*
X157676Y183346D01*
X157886Y183924D01*
X157886Y184539D01*
X157676Y185118D01*
X157280Y185589D01*
X156747Y185897D01*
X156141Y186003D01*
X152204Y187854D02*
X150787Y189271D01*
X157874Y189271D01*
X156456Y191082D02*
X156999Y191190D01*
X157458Y191497D01*
X157766Y191957D01*
X157874Y192500D01*
X157766Y193042D01*
X157458Y193502D01*
X156999Y193809D01*
X156456Y193917D01*
X155433Y193917D02*
X156456Y193917D01*
X155433Y193917D02*
X154890Y193809D01*
X154430Y193502D01*
X154123Y193042D01*
X154015Y192500D01*
X154015Y192106D02*
X154015Y192500D01*
X154015Y192106D01*
X154015Y192500D02*
X153889Y193054D01*
X153561Y193518D01*
X153080Y193821D01*
X152519Y193917D01*
X152204Y193917D02*
X152519Y193917D01*
X152204Y193917D02*
X151662Y193809D01*
X151202Y193502D01*
X150895Y193042D01*
X150787Y192500D01*
X150895Y191957D01*
X151202Y191497D01*
X151662Y191190D01*
X152204Y191082D01*
X100019Y137598D02*
X99413Y137491D01*
X98880Y137183D01*
X98485Y136712D01*
X98274Y136134D01*
X98274Y135519D01*
X98485Y134940D01*
X98880Y134469D01*
X99413Y134161D01*
X100019Y134055D01*
X100019Y134094D02*
X103641Y134094D01*
X103641Y134055D02*
X104247Y134161D01*
X104780Y134469D01*
X105176Y134940D01*
X105386Y135519D01*
X105386Y136134D01*
X105176Y136712D01*
X104780Y137183D01*
X104247Y137491D01*
X103641Y137598D01*
X105925Y146141D02*
X105925Y139448D01*
X98287Y151496D02*
X98287Y147952D01*
X101830Y147952D01*
X101830Y150393D01*
X101830Y147952D02*
X105374Y147952D01*
X105374Y151496D01*
X98287Y153307D02*
X105374Y153307D01*
X105374Y156456D01*
X105374Y158267D02*
X98287Y158267D01*
X102933Y158267D02*
X98287Y161811D01*
X101122Y159685D02*
X105374Y161811D01*
X103641Y163582D02*
X104247Y163689D01*
X104780Y163997D01*
X105176Y164468D01*
X105386Y165046D01*
X105386Y165661D01*
X105176Y166240D01*
X104780Y166711D01*
X104247Y167019D01*
X103641Y167125D01*
X103641Y167165D02*
X100019Y167165D01*
X100019Y167125D02*
X99413Y167019D01*
X98880Y166711D01*
X98485Y166240D01*
X98274Y165661D01*
X98274Y165046D01*
X98485Y164468D01*
X98880Y163997D01*
X99413Y163689D01*
X100019Y163582D01*
X100019Y163622D02*
X103641Y163622D01*
X105925Y175669D02*
X105925Y168976D01*
X105374Y179212D02*
X105299Y179762D01*
X105058Y180261D01*
X104675Y180662D01*
X104187Y180924D01*
X103641Y181023D01*
X105374Y179212D02*
X105374Y177480D01*
X98287Y177480D01*
X98287Y179212D01*
X100019Y181023D02*
X99474Y180924D01*
X98985Y180662D01*
X98602Y180261D01*
X98361Y179762D01*
X98287Y179212D01*
X100019Y181023D02*
X103641Y181023D01*
X105374Y182834D02*
X98287Y182834D01*
X105374Y184645D02*
X98287Y184645D01*
X105374Y188188D01*
X98287Y188188D01*
X318149Y102500D02*
X318699Y102574D01*
X319198Y102815D01*
X319599Y103198D01*
X319861Y103686D01*
X319960Y104232D01*
X318149Y102500D02*
X316417Y102500D01*
X316417Y109586D01*
X318149Y109586D01*
X319960Y107854D02*
X319861Y108399D01*
X319599Y108888D01*
X319198Y109271D01*
X318699Y109512D01*
X318149Y109586D01*
X319960Y107854D02*
X319960Y104232D01*
X324606Y108169D02*
X324498Y108711D01*
X324191Y109171D01*
X323731Y109478D01*
X323188Y109586D01*
X322646Y109478D01*
X322186Y109171D01*
X321879Y108711D01*
X321771Y108169D01*
X324606Y108169D02*
X321771Y102500D01*
X324606Y102500D01*
X329251Y108169D02*
X329251Y103917D01*
X329251Y108169D02*
X329144Y108711D01*
X328836Y109171D01*
X328377Y109478D01*
X327834Y109586D01*
X327292Y109478D01*
X326832Y109171D01*
X326525Y108711D01*
X326417Y108169D01*
X326417Y103917D02*
X326417Y108169D01*
X326417Y103917D02*
X326525Y103374D01*
X326832Y102915D01*
X327292Y102607D01*
X327834Y102500D01*
X328377Y102607D01*
X328836Y102915D01*
X329144Y103374D01*
X329251Y103917D01*
X278858Y90669D02*
X280275Y92086D01*
X280275Y85000D01*
X282086Y85000D02*
X282086Y92086D01*
X285629Y85000D01*
X285629Y92086D01*
X289566Y92086D02*
X287440Y86732D01*
X290275Y86732D01*
X289566Y88149D02*
X289566Y85000D01*
X292086Y90669D02*
X293503Y92086D01*
X293503Y85000D01*
X297440Y92086D02*
X295314Y86732D01*
X298149Y86732D01*
X297440Y88149D02*
X297440Y85000D01*
X302795Y87440D02*
X302795Y86417D01*
X302795Y87440D02*
X302687Y87983D01*
X302380Y88443D01*
X301920Y88750D01*
X301377Y88858D01*
X300835Y88750D01*
X300375Y88443D01*
X300068Y87983D01*
X299960Y87440D01*
X299960Y86417D02*
X299960Y87440D01*
X299960Y86417D02*
X300068Y85874D01*
X300375Y85415D01*
X300835Y85107D01*
X301377Y85000D01*
X301920Y85107D01*
X302380Y85415D01*
X302687Y85874D01*
X302795Y86417D01*
X302795Y90669D02*
X302795Y90354D01*
X302795Y90669D02*
X302687Y91211D01*
X302380Y91671D01*
X301920Y91978D01*
X301377Y92086D01*
X300835Y91978D01*
X300375Y91671D01*
X300068Y91211D01*
X299960Y90669D01*
X299960Y90354D02*
X299960Y90669D01*
X299960Y90354D02*
X300068Y89811D01*
X300375Y89352D01*
X300835Y89044D01*
X301377Y88937D01*
X301920Y89044D01*
X302380Y89352D01*
X302687Y89811D01*
X302795Y90354D01*
X293149Y64625D02*
X293699Y64700D01*
X294198Y64941D01*
X294599Y65324D01*
X294861Y65812D01*
X294960Y66358D01*
X293149Y64625D02*
X291417Y64625D01*
X291417Y71712D01*
X293149Y71712D01*
X294960Y69980D02*
X294861Y70525D01*
X294599Y71014D01*
X294198Y71397D01*
X293699Y71638D01*
X293149Y71712D01*
X294960Y69980D02*
X294960Y66358D01*
X299606Y70295D02*
X299498Y70837D01*
X299191Y71297D01*
X298731Y71604D01*
X298188Y71712D01*
X297646Y71604D01*
X297186Y71297D01*
X296879Y70837D01*
X296771Y70295D01*
X299606Y70295D02*
X296771Y64625D01*
X299606Y64625D01*
X301417Y70295D02*
X302834Y71712D01*
X302834Y64625D01*
X274251Y87795D02*
X275669Y89212D01*
X275669Y82125D01*
X277480Y82125D02*
X277480Y89212D01*
X281023Y82125D01*
X281023Y89212D01*
X284960Y89212D02*
X282834Y83858D01*
X285669Y83858D01*
X284960Y85275D02*
X284960Y82125D01*
X287480Y87795D02*
X288897Y89212D01*
X288897Y82125D01*
X292834Y89212D02*
X290708Y83858D01*
X293543Y83858D01*
X292834Y85275D02*
X292834Y82125D01*
X298188Y84566D02*
X298188Y83543D01*
X298188Y84566D02*
X298081Y85109D01*
X297773Y85569D01*
X297314Y85876D01*
X296771Y85984D01*
X296229Y85876D01*
X295769Y85569D01*
X295462Y85109D01*
X295354Y84566D01*
X295354Y83543D02*
X295354Y84566D01*
X295354Y83543D02*
X295462Y83000D01*
X295769Y82541D01*
X296229Y82233D01*
X296771Y82125D01*
X297314Y82233D01*
X297773Y82541D01*
X298081Y83000D01*
X298188Y83543D01*
X298188Y87795D02*
X298188Y87480D01*
X298188Y87795D02*
X298081Y88337D01*
X297773Y88797D01*
X297314Y89104D01*
X296771Y89212D01*
X296229Y89104D01*
X295769Y88797D01*
X295462Y88337D01*
X295354Y87795D01*
X295354Y87480D02*
X295354Y87795D01*
X295354Y87480D02*
X295462Y86937D01*
X295769Y86478D01*
X296229Y86170D01*
X296771Y86062D01*
X297314Y86170D01*
X297773Y86478D01*
X298081Y86937D01*
X298188Y87480D01*
X229318Y103629D02*
X222232Y103629D01*
X223964Y108944D02*
X223358Y108838D01*
X222825Y108530D01*
X222430Y108059D01*
X222219Y107480D01*
X222219Y106865D01*
X222430Y106287D01*
X222825Y105816D01*
X223358Y105508D01*
X223964Y105401D01*
X223964Y105440D02*
X227586Y105440D01*
X227586Y105401D02*
X228192Y105508D01*
X228725Y105816D01*
X229120Y106287D01*
X229331Y106865D01*
X229331Y107480D01*
X229120Y108059D01*
X228725Y108530D01*
X228192Y108838D01*
X227586Y108944D01*
X227901Y110795D02*
X228443Y110903D01*
X228903Y111210D01*
X229211Y111670D01*
X229318Y112212D01*
X229211Y112754D01*
X228903Y113214D01*
X228443Y113522D01*
X227901Y113629D01*
X226877Y113629D02*
X227901Y113629D01*
X226877Y113629D02*
X226335Y113522D01*
X225875Y113214D01*
X225568Y112754D01*
X225460Y112212D01*
X225460Y111818D02*
X225460Y112212D01*
X225460Y111818D01*
X225460Y112212D02*
X225334Y112767D01*
X225006Y113231D01*
X224525Y113534D01*
X223964Y113629D01*
X223649Y113629D02*
X223964Y113629D01*
X223649Y113629D02*
X223107Y113522D01*
X222647Y113214D01*
X222340Y112754D01*
X222232Y112212D01*
X222340Y111670D01*
X222647Y111210D01*
X223107Y110903D01*
X223649Y110795D01*
X172232Y125440D02*
X179318Y125440D01*
X179318Y128590D01*
X173649Y133236D02*
X173107Y133128D01*
X172647Y132821D01*
X172340Y132361D01*
X172232Y131818D01*
X172340Y131276D01*
X172647Y130816D01*
X173107Y130509D01*
X173649Y130401D01*
X177901Y130401D01*
X178443Y130509D01*
X178903Y130816D01*
X179211Y131276D01*
X179318Y131818D01*
X179211Y132361D01*
X178903Y132821D01*
X178443Y133128D01*
X177901Y133236D01*
X176484Y133236D01*
X175941Y133128D01*
X175482Y132821D01*
X175174Y132361D01*
X175066Y131818D01*
X175174Y131276D01*
X175482Y130816D01*
X175941Y130509D01*
X176484Y130401D01*
X173649Y137881D02*
X173107Y137774D01*
X172647Y137466D01*
X172340Y137006D01*
X172232Y136464D01*
X172340Y135922D01*
X172647Y135462D01*
X173107Y135155D01*
X173649Y135047D01*
X173649Y137881D02*
X179318Y135047D01*
X179318Y137881D01*
X177901Y139692D02*
X178443Y139800D01*
X178903Y140108D01*
X179211Y140567D01*
X179318Y141110D01*
X179211Y141652D01*
X178903Y142112D01*
X178443Y142419D01*
X177901Y142527D01*
X176877Y142527D02*
X177901Y142527D01*
X176877Y142527D02*
X176335Y142419D01*
X175875Y142112D01*
X175568Y141652D01*
X175460Y141110D01*
X175460Y140716D02*
X175460Y141110D01*
X175460Y140716D01*
X175460Y141110D02*
X175334Y141664D01*
X175006Y142128D01*
X174525Y142431D01*
X173964Y142527D01*
X173649Y142527D02*
X173964Y142527D01*
X173649Y142527D02*
X173107Y142419D01*
X172647Y142112D01*
X172340Y141652D01*
X172232Y141110D01*
X172340Y140567D01*
X172647Y140108D01*
X173107Y139800D01*
X173649Y139692D01*
X172232Y146464D02*
X177586Y144338D01*
X177586Y147173D01*
X176169Y146464D02*
X179318Y146464D01*
G54D15*
X530098Y150000D02*
X504901Y150000D01*
X530098Y150000D02*
X530098Y50000D01*
X504901Y50000D01*
X504901Y150000D01*
X613661Y71259D02*
X613661Y78740D01*
X596338Y78740D01*
X596338Y71259D01*
X613661Y71259D01*
X620000Y75000D02*
X613661Y75000D01*
X590000Y75000D02*
X596338Y75000D01*
X599527Y78740D02*
X599527Y71259D01*
X596338Y98740D02*
X596338Y91259D01*
X613661Y91259D01*
X613661Y98740D01*
X596338Y98740D01*
X590000Y95000D02*
X596338Y95000D01*
X620000Y95000D02*
X613661Y95000D01*
X610472Y91259D02*
X610472Y98740D01*
X574842Y79094D02*
X574842Y90905D01*
X555157Y90905D01*
X555157Y79094D01*
X574842Y79094D01*
X402500Y137500D02*
X409783Y137500D01*
X445216Y137500D02*
X452500Y137500D01*
X409783Y145374D02*
X409783Y129625D01*
X445216Y129625D01*
X445216Y145374D01*
X409783Y145374D01*
X481732Y112500D02*
X481589Y114684D01*
X481162Y116830D01*
X480458Y118903D01*
X479490Y120866D01*
X478274Y122685D01*
X476831Y124331D01*
X475185Y125774D01*
X473366Y126990D01*
X471403Y127958D01*
X469330Y128662D01*
X467184Y129089D01*
X465000Y129232D01*
X462816Y129089D01*
X460669Y128662D01*
X458596Y127958D01*
X456633Y126990D01*
X454814Y125774D01*
X453168Y124331D01*
X451725Y122685D01*
X450509Y120866D01*
X449541Y118903D01*
X448837Y116830D01*
X448410Y114684D01*
X448267Y112500D01*
X448410Y110316D01*
X448837Y108169D01*
X449541Y106096D01*
X450509Y104133D01*
X451725Y102314D01*
X453168Y100668D01*
X454814Y99225D01*
X456633Y98009D01*
X458596Y97041D01*
X460669Y96337D01*
X462816Y95910D01*
X465000Y95767D01*
X467184Y95910D01*
X469330Y96337D01*
X471403Y97041D01*
X473366Y98009D01*
X475185Y99225D01*
X476831Y100668D01*
X478274Y102314D01*
X479490Y104133D01*
X480458Y106096D01*
X481162Y108169D01*
X481589Y110316D01*
X481732Y112500D01*
X402500Y85000D02*
X409783Y85000D01*
X445216Y85000D02*
X452500Y85000D01*
X409783Y92874D02*
X409783Y77125D01*
X445216Y77125D01*
X445216Y92874D01*
X409783Y92874D01*
X481732Y62500D02*
X481589Y64684D01*
X481162Y66830D01*
X480458Y68903D01*
X479490Y70866D01*
X478274Y72685D01*
X476831Y74331D01*
X475185Y75774D01*
X473366Y76990D01*
X471403Y77958D01*
X469330Y78662D01*
X467184Y79089D01*
X465000Y79232D01*
X462816Y79089D01*
X460669Y78662D01*
X458596Y77958D01*
X456633Y76990D01*
X454814Y75774D01*
X453168Y74331D01*
X451725Y72685D01*
X450509Y70866D01*
X449541Y68903D01*
X448837Y66830D01*
X448410Y64684D01*
X448267Y62500D01*
X448410Y60316D01*
X448837Y58169D01*
X449541Y56096D01*
X450509Y54133D01*
X451725Y52314D01*
X453168Y50668D01*
X454814Y49225D01*
X456633Y48009D01*
X458596Y47041D01*
X460669Y46337D01*
X462816Y45910D01*
X465000Y45767D01*
X467184Y45910D01*
X469330Y46337D01*
X471403Y47041D01*
X473366Y48009D01*
X475185Y49225D01*
X476831Y50668D01*
X478274Y52314D01*
X479490Y54133D01*
X480458Y56096D01*
X481162Y58169D01*
X481589Y60316D01*
X481732Y62500D01*
X445000Y235000D02*
X450000Y235000D01*
X452500Y232500D01*
X452500Y227500D01*
X450000Y225000D01*
X442500Y232500D02*
X442500Y227500D01*
X445000Y235000D02*
X442500Y232500D01*
X442500Y227500D02*
X445000Y225000D01*
X450000Y225000D02*
X445000Y225000D01*
X540000Y237500D02*
X545000Y237500D01*
X547500Y235000D01*
X547500Y230000D01*
X545000Y227500D01*
X537500Y235000D02*
X537500Y230000D01*
X540000Y237500D02*
X537500Y235000D01*
X537500Y230000D02*
X540000Y227500D01*
X545000Y227500D02*
X540000Y227500D01*
X392500Y187500D02*
X397500Y187500D01*
X400000Y185000D01*
X400000Y180000D01*
X397500Y177500D01*
X390000Y185000D02*
X390000Y180000D01*
X392500Y187500D02*
X390000Y185000D01*
X390000Y180000D02*
X392500Y177500D01*
X397500Y177500D02*
X392500Y177500D01*
X382500Y115000D02*
X387500Y115000D01*
X390000Y112500D01*
X390000Y107500D01*
X387500Y105000D01*
X380000Y112500D02*
X380000Y107500D01*
X382500Y115000D02*
X380000Y112500D01*
X380000Y107500D02*
X382500Y105000D01*
X387500Y105000D02*
X382500Y105000D01*
X472500Y185000D02*
X477500Y185000D01*
X480000Y182500D01*
X480000Y177500D01*
X477500Y175000D01*
X470000Y182500D02*
X470000Y177500D01*
X472500Y185000D02*
X470000Y182500D01*
X470000Y177500D02*
X472500Y175000D01*
X477500Y175000D02*
X472500Y175000D01*
X342500Y235000D02*
X347500Y235000D01*
X350000Y232500D01*
X350000Y227500D01*
X347500Y225000D01*
X340000Y232500D02*
X340000Y227500D01*
X342500Y235000D02*
X340000Y232500D01*
X340000Y227500D02*
X342500Y225000D01*
X347500Y225000D02*
X342500Y225000D01*
X385000Y235000D02*
X390000Y235000D01*
X392500Y232500D01*
X392500Y227500D01*
X390000Y225000D01*
X382500Y232500D02*
X382500Y227500D01*
X385000Y235000D02*
X382500Y232500D01*
X382500Y227500D02*
X385000Y225000D01*
X390000Y225000D02*
X385000Y225000D01*
X415000Y235000D02*
X420000Y235000D01*
X422500Y232500D01*
X422500Y227500D01*
X420000Y225000D01*
X412500Y232500D02*
X412500Y227500D01*
X415000Y235000D02*
X412500Y232500D01*
X412500Y227500D02*
X415000Y225000D01*
X420000Y225000D02*
X415000Y225000D01*
X362500Y105000D02*
X367500Y105000D01*
X370000Y102500D01*
X370000Y97500D01*
X367500Y95000D01*
X360000Y102500D02*
X360000Y97500D01*
X362500Y105000D02*
X360000Y102500D01*
X360000Y97500D02*
X362500Y95000D01*
X367500Y95000D02*
X362500Y95000D01*
X362500Y165000D02*
X367500Y165000D01*
X370000Y162500D01*
X370000Y157500D01*
X367500Y155000D01*
X360000Y162500D02*
X360000Y157500D01*
X362500Y165000D02*
X360000Y162500D01*
X360000Y157500D02*
X362500Y155000D01*
X367500Y155000D02*
X362500Y155000D01*
X362500Y195000D02*
X367500Y195000D01*
X370000Y192500D01*
X370000Y187500D01*
X367500Y185000D01*
X360000Y192500D02*
X360000Y187500D01*
X362500Y195000D02*
X360000Y192500D01*
X360000Y187500D02*
X362500Y185000D01*
X367500Y185000D02*
X362500Y185000D01*
X362500Y135000D02*
X367500Y135000D01*
X370000Y132500D01*
X370000Y127500D01*
X367500Y125000D01*
X360000Y132500D02*
X360000Y127500D01*
X362500Y135000D02*
X360000Y132500D01*
X360000Y127500D02*
X362500Y125000D01*
X367500Y125000D02*
X362500Y125000D01*
X510000Y237500D02*
X515000Y237500D01*
X517500Y235000D01*
X517500Y230000D01*
X515000Y227500D01*
X507500Y235000D02*
X507500Y230000D01*
X510000Y237500D02*
X507500Y235000D01*
X507500Y230000D02*
X510000Y227500D01*
X515000Y227500D02*
X510000Y227500D01*
X550000Y142500D02*
X555000Y142500D01*
X557500Y140000D01*
X557500Y135000D01*
X555000Y132500D01*
X547500Y140000D02*
X547500Y135000D01*
X550000Y142500D02*
X547500Y140000D01*
X547500Y135000D02*
X550000Y132500D01*
X555000Y132500D02*
X550000Y132500D01*
X570000Y237500D02*
X575000Y237500D01*
X577500Y235000D01*
X577500Y230000D01*
X575000Y227500D01*
X567500Y235000D02*
X567500Y230000D01*
X570000Y237500D02*
X567500Y235000D01*
X567500Y230000D02*
X570000Y227500D01*
X575000Y227500D02*
X570000Y227500D01*
X550000Y120000D02*
X550000Y105000D01*
X585000Y105000D01*
X585000Y120000D01*
X550000Y120000D01*
X565000Y112500D02*
X560000Y112500D01*
X570000Y112500D02*
X575000Y112500D01*
X485000Y152500D02*
X484856Y154190D01*
X484428Y155831D01*
X483730Y157376D01*
X482780Y158782D01*
X481606Y160006D01*
X480243Y161015D01*
X478728Y161778D01*
X477106Y162275D01*
X475424Y162490D01*
X473729Y162419D01*
X472071Y162061D01*
X470497Y161429D01*
X469053Y160539D01*
X467780Y159419D01*
X466714Y158099D01*
X465887Y156619D01*
X465322Y155019D01*
X465036Y153348D01*
X465036Y151651D01*
X465322Y149980D01*
X465887Y148380D01*
X466714Y146900D01*
X467780Y145580D01*
X469053Y144460D01*
X470497Y143570D01*
X472071Y142938D01*
X473729Y142580D01*
X475424Y142509D01*
X477106Y142724D01*
X478728Y143221D01*
X480243Y143984D01*
X481606Y144993D01*
X482780Y146217D01*
X483730Y147623D01*
X484428Y149168D01*
X484856Y150810D01*
X485000Y152500D01*
X617500Y135000D02*
X610216Y135000D01*
X574783Y135000D02*
X567500Y135000D01*
X610216Y127125D02*
X610216Y142874D01*
X574783Y142874D01*
X574783Y127125D01*
X610216Y127125D01*
X624232Y192500D02*
X624089Y194684D01*
X623662Y196830D01*
X622958Y198903D01*
X621990Y200866D01*
X620774Y202685D01*
X619331Y204331D01*
X617685Y205774D01*
X615866Y206990D01*
X613903Y207958D01*
X611830Y208662D01*
X609684Y209089D01*
X607500Y209232D01*
X605316Y209089D01*
X603169Y208662D01*
X601096Y207958D01*
X599133Y206990D01*
X597314Y205774D01*
X595668Y204331D01*
X594225Y202685D01*
X593009Y200866D01*
X592041Y198903D01*
X591337Y196830D01*
X590910Y194684D01*
X590767Y192500D01*
X590910Y190316D01*
X591337Y188169D01*
X592041Y186096D01*
X593009Y184133D01*
X594225Y182314D01*
X595668Y180668D01*
X597314Y179225D01*
X599133Y178009D01*
X601096Y177041D01*
X603169Y176337D01*
X605316Y175910D01*
X607500Y175767D01*
X609684Y175910D01*
X611830Y176337D01*
X613903Y177041D01*
X615866Y178009D01*
X617685Y179225D01*
X619331Y180668D01*
X620774Y182314D01*
X621990Y184133D01*
X622958Y186096D01*
X623662Y188169D01*
X624089Y190316D01*
X624232Y192500D01*
X617500Y150000D02*
X610216Y150000D01*
X574783Y150000D02*
X567500Y150000D01*
X610216Y142125D02*
X610216Y157874D01*
X574783Y157874D01*
X574783Y142125D01*
X610216Y142125D01*
X589232Y192500D02*
X589089Y194684D01*
X588662Y196830D01*
X587958Y198903D01*
X586990Y200866D01*
X585774Y202685D01*
X584331Y204331D01*
X582685Y205774D01*
X580866Y206990D01*
X578903Y207958D01*
X576830Y208662D01*
X574684Y209089D01*
X572500Y209232D01*
X570316Y209089D01*
X568169Y208662D01*
X566096Y207958D01*
X564133Y206990D01*
X562314Y205774D01*
X560668Y204331D01*
X559225Y202685D01*
X558009Y200866D01*
X557041Y198903D01*
X556337Y196830D01*
X555910Y194684D01*
X555767Y192500D01*
X555910Y190316D01*
X556337Y188169D01*
X557041Y186096D01*
X558009Y184133D01*
X559225Y182314D01*
X560668Y180668D01*
X562314Y179225D01*
X564133Y178009D01*
X566096Y177041D01*
X568169Y176337D01*
X570316Y175910D01*
X572500Y175767D01*
X574684Y175910D01*
X576830Y176337D01*
X578903Y177041D01*
X580866Y178009D01*
X582685Y179225D01*
X584331Y180668D01*
X585774Y182314D01*
X586990Y184133D01*
X587958Y186096D01*
X588662Y188169D01*
X589089Y190316D01*
X589232Y192500D01*
X617500Y165000D02*
X610216Y165000D01*
X574783Y165000D02*
X567500Y165000D01*
X610216Y157125D02*
X610216Y172874D01*
X574783Y172874D01*
X574783Y157125D01*
X610216Y157125D01*
X554232Y192500D02*
X554089Y194684D01*
X553662Y196830D01*
X552958Y198903D01*
X551990Y200866D01*
X550774Y202685D01*
X549331Y204331D01*
X547685Y205774D01*
X545866Y206990D01*
X543903Y207958D01*
X541830Y208662D01*
X539684Y209089D01*
X537500Y209232D01*
X535316Y209089D01*
X533169Y208662D01*
X531096Y207958D01*
X529133Y206990D01*
X527314Y205774D01*
X525668Y204331D01*
X524225Y202685D01*
X523009Y200866D01*
X522041Y198903D01*
X521337Y196830D01*
X520910Y194684D01*
X520767Y192500D01*
X520910Y190316D01*
X521337Y188169D01*
X522041Y186096D01*
X523009Y184133D01*
X524225Y182314D01*
X525668Y180668D01*
X527314Y179225D01*
X529133Y178009D01*
X531096Y177041D01*
X533169Y176337D01*
X535316Y175910D01*
X537500Y175767D01*
X539684Y175910D01*
X541830Y176337D01*
X543903Y177041D01*
X545866Y178009D01*
X547685Y179225D01*
X549331Y180668D01*
X550774Y182314D01*
X551990Y184133D01*
X552958Y186096D01*
X553662Y188169D01*
X554089Y190316D01*
X554232Y192500D01*
X502500Y207500D02*
X507500Y207500D01*
X510000Y205000D01*
X510000Y200000D01*
X507500Y197500D01*
X500000Y205000D02*
X500000Y200000D01*
X502500Y207500D02*
X500000Y205000D01*
X500000Y200000D02*
X502500Y197500D01*
X507500Y197500D02*
X502500Y197500D01*
X617500Y120000D02*
X622500Y120000D01*
X625000Y117500D01*
X625000Y112500D01*
X622500Y110000D01*
X615000Y117500D02*
X615000Y112500D01*
X617500Y120000D02*
X615000Y117500D01*
X615000Y112500D02*
X617500Y110000D01*
X622500Y110000D02*
X617500Y110000D01*
X480000Y215000D02*
X485000Y215000D01*
X487500Y212500D01*
X487500Y207500D01*
X485000Y205000D01*
X477500Y212500D02*
X477500Y207500D01*
X480000Y215000D02*
X477500Y212500D01*
X477500Y207500D02*
X480000Y205000D01*
X485000Y205000D02*
X480000Y205000D01*
X497500Y180000D02*
X502500Y180000D01*
X505000Y177500D01*
X505000Y172500D01*
X502500Y170000D01*
X495000Y177500D02*
X495000Y172500D01*
X497500Y180000D02*
X495000Y177500D01*
X495000Y172500D02*
X497500Y170000D01*
X502500Y170000D02*
X497500Y170000D01*
X810000Y175000D02*
X815000Y175000D01*
X817500Y172500D01*
X817500Y167500D01*
X815000Y165000D01*
X807500Y172500D02*
X807500Y167500D01*
X810000Y175000D02*
X807500Y172500D01*
X807500Y167500D02*
X810000Y165000D01*
X815000Y165000D02*
X810000Y165000D01*
X792500Y210000D02*
X797500Y210000D01*
X800000Y207500D01*
X800000Y202500D01*
X797500Y200000D01*
X790000Y207500D02*
X790000Y202500D01*
X792500Y210000D02*
X790000Y207500D01*
X790000Y202500D02*
X792500Y200000D01*
X797500Y200000D02*
X792500Y200000D01*
X930000Y115000D02*
X935000Y115000D01*
X937500Y112500D01*
X937500Y107500D01*
X935000Y105000D01*
X927500Y112500D02*
X927500Y107500D01*
X930000Y115000D02*
X927500Y112500D01*
X927500Y107500D02*
X930000Y105000D01*
X935000Y105000D02*
X930000Y105000D01*
X815000Y202500D02*
X820000Y202500D01*
X822500Y200000D01*
X822500Y195000D01*
X820000Y192500D01*
X812500Y200000D02*
X812500Y195000D01*
X815000Y202500D02*
X812500Y200000D01*
X812500Y195000D02*
X815000Y192500D01*
X820000Y192500D02*
X815000Y192500D01*
X866732Y187500D02*
X866589Y189684D01*
X866162Y191830D01*
X865458Y193903D01*
X864490Y195866D01*
X863274Y197685D01*
X861831Y199331D01*
X860185Y200774D01*
X858366Y201990D01*
X856403Y202958D01*
X854330Y203662D01*
X852184Y204089D01*
X850000Y204232D01*
X847816Y204089D01*
X845669Y203662D01*
X843596Y202958D01*
X841633Y201990D01*
X839814Y200774D01*
X838168Y199331D01*
X836725Y197685D01*
X835509Y195866D01*
X834541Y193903D01*
X833837Y191830D01*
X833410Y189684D01*
X833267Y187500D01*
X833410Y185316D01*
X833837Y183169D01*
X834541Y181096D01*
X835509Y179133D01*
X836725Y177314D01*
X838168Y175668D01*
X839814Y174225D01*
X841633Y173009D01*
X843596Y172041D01*
X845669Y171337D01*
X847816Y170910D01*
X850000Y170767D01*
X852184Y170910D01*
X854330Y171337D01*
X856403Y172041D01*
X858366Y173009D01*
X860185Y174225D01*
X861831Y175668D01*
X863274Y177314D01*
X864490Y179133D01*
X865458Y181096D01*
X866162Y183169D01*
X866589Y185316D01*
X866732Y187500D01*
X930000Y160000D02*
X922716Y160000D01*
X887283Y160000D02*
X880000Y160000D01*
X922716Y152125D02*
X922716Y167874D01*
X887283Y167874D01*
X887283Y152125D01*
X922716Y152125D01*
X901732Y187500D02*
X901589Y189684D01*
X901162Y191830D01*
X900458Y193903D01*
X899490Y195866D01*
X898274Y197685D01*
X896831Y199331D01*
X895185Y200774D01*
X893366Y201990D01*
X891403Y202958D01*
X889330Y203662D01*
X887184Y204089D01*
X885000Y204232D01*
X882816Y204089D01*
X880669Y203662D01*
X878596Y202958D01*
X876633Y201990D01*
X874814Y200774D01*
X873168Y199331D01*
X871725Y197685D01*
X870509Y195866D01*
X869541Y193903D01*
X868837Y191830D01*
X868410Y189684D01*
X868267Y187500D01*
X868410Y185316D01*
X868837Y183169D01*
X869541Y181096D01*
X870509Y179133D01*
X871725Y177314D01*
X873168Y175668D01*
X874814Y174225D01*
X876633Y173009D01*
X878596Y172041D01*
X880669Y171337D01*
X882816Y170910D01*
X885000Y170767D01*
X887184Y170910D01*
X889330Y171337D01*
X891403Y172041D01*
X893366Y173009D01*
X895185Y174225D01*
X896831Y175668D01*
X898274Y177314D01*
X899490Y179133D01*
X900458Y181096D01*
X901162Y183169D01*
X901589Y185316D01*
X901732Y187500D01*
X930000Y145000D02*
X922716Y145000D01*
X887283Y145000D02*
X880000Y145000D01*
X922716Y137125D02*
X922716Y152874D01*
X887283Y152874D01*
X887283Y137125D01*
X922716Y137125D01*
X936732Y187500D02*
X936589Y189684D01*
X936162Y191830D01*
X935458Y193903D01*
X934490Y195866D01*
X933274Y197685D01*
X931831Y199331D01*
X930185Y200774D01*
X928366Y201990D01*
X926403Y202958D01*
X924330Y203662D01*
X922184Y204089D01*
X920000Y204232D01*
X917816Y204089D01*
X915669Y203662D01*
X913596Y202958D01*
X911633Y201990D01*
X909814Y200774D01*
X908168Y199331D01*
X906725Y197685D01*
X905509Y195866D01*
X904541Y193903D01*
X903837Y191830D01*
X903410Y189684D01*
X903267Y187500D01*
X903410Y185316D01*
X903837Y183169D01*
X904541Y181096D01*
X905509Y179133D01*
X906725Y177314D01*
X908168Y175668D01*
X909814Y174225D01*
X911633Y173009D01*
X913596Y172041D01*
X915669Y171337D01*
X917816Y170910D01*
X920000Y170767D01*
X922184Y170910D01*
X924330Y171337D01*
X926403Y172041D01*
X928366Y173009D01*
X930185Y174225D01*
X931831Y175668D01*
X933274Y177314D01*
X934490Y179133D01*
X935458Y181096D01*
X936162Y183169D01*
X936589Y185316D01*
X936732Y187500D01*
X930000Y130000D02*
X922716Y130000D01*
X887283Y130000D02*
X880000Y130000D01*
X922716Y122125D02*
X922716Y137874D01*
X887283Y137874D01*
X887283Y122125D01*
X922716Y122125D01*
X797500Y147500D02*
X797356Y149190D01*
X796928Y150831D01*
X796230Y152376D01*
X795280Y153782D01*
X794106Y155006D01*
X792743Y156015D01*
X791228Y156778D01*
X789606Y157275D01*
X787924Y157490D01*
X786229Y157419D01*
X784571Y157061D01*
X782997Y156429D01*
X781553Y155539D01*
X780280Y154419D01*
X779214Y153099D01*
X778387Y151619D01*
X777822Y150019D01*
X777536Y148348D01*
X777536Y146651D01*
X777822Y144980D01*
X778387Y143380D01*
X779214Y141900D01*
X780280Y140580D01*
X781553Y139460D01*
X782997Y138570D01*
X784571Y137938D01*
X786229Y137580D01*
X787924Y137509D01*
X789606Y137724D01*
X791228Y138221D01*
X792743Y138984D01*
X794106Y139993D01*
X795280Y141217D01*
X796230Y142623D01*
X796928Y144168D01*
X797356Y145810D01*
X797500Y147500D01*
X862500Y115000D02*
X862500Y100000D01*
X897500Y100000D01*
X897500Y115000D01*
X862500Y115000D01*
X877500Y107500D02*
X872500Y107500D01*
X882500Y107500D02*
X887500Y107500D01*
X882500Y232500D02*
X887500Y232500D01*
X890000Y230000D01*
X890000Y225000D01*
X887500Y222500D01*
X880000Y230000D02*
X880000Y225000D01*
X882500Y232500D02*
X880000Y230000D01*
X880000Y225000D02*
X882500Y222500D01*
X887500Y222500D02*
X882500Y222500D01*
X862500Y137500D02*
X867500Y137500D01*
X870000Y135000D01*
X870000Y130000D01*
X867500Y127500D01*
X860000Y135000D02*
X860000Y130000D01*
X862500Y137500D02*
X860000Y135000D01*
X860000Y130000D02*
X862500Y127500D01*
X867500Y127500D02*
X862500Y127500D01*
X822500Y232500D02*
X827500Y232500D01*
X830000Y230000D01*
X830000Y225000D01*
X827500Y222500D01*
X820000Y230000D02*
X820000Y225000D01*
X822500Y232500D02*
X820000Y230000D01*
X820000Y225000D02*
X822500Y222500D01*
X827500Y222500D02*
X822500Y222500D01*
X675000Y130000D02*
X680000Y130000D01*
X682500Y127500D01*
X682500Y122500D01*
X680000Y120000D01*
X672500Y127500D02*
X672500Y122500D01*
X675000Y130000D02*
X672500Y127500D01*
X672500Y122500D02*
X675000Y120000D01*
X680000Y120000D02*
X675000Y120000D01*
X675000Y190000D02*
X680000Y190000D01*
X682500Y187500D01*
X682500Y182500D01*
X680000Y180000D01*
X672500Y187500D02*
X672500Y182500D01*
X675000Y190000D02*
X672500Y187500D01*
X672500Y182500D02*
X675000Y180000D01*
X680000Y180000D02*
X675000Y180000D01*
X675000Y160000D02*
X680000Y160000D01*
X682500Y157500D01*
X682500Y152500D01*
X680000Y150000D01*
X672500Y157500D02*
X672500Y152500D01*
X675000Y160000D02*
X672500Y157500D01*
X672500Y152500D02*
X675000Y150000D01*
X680000Y150000D02*
X675000Y150000D01*
X675000Y100000D02*
X680000Y100000D01*
X682500Y97500D01*
X682500Y92500D01*
X680000Y90000D01*
X672500Y97500D02*
X672500Y92500D01*
X675000Y100000D02*
X672500Y97500D01*
X672500Y92500D02*
X675000Y90000D01*
X680000Y90000D02*
X675000Y90000D01*
X727500Y230000D02*
X732500Y230000D01*
X735000Y227500D01*
X735000Y222500D01*
X732500Y220000D01*
X725000Y227500D02*
X725000Y222500D01*
X727500Y230000D02*
X725000Y227500D01*
X725000Y222500D02*
X727500Y220000D01*
X732500Y220000D02*
X727500Y220000D01*
X697500Y230000D02*
X702500Y230000D01*
X705000Y227500D01*
X705000Y222500D01*
X702500Y220000D01*
X695000Y227500D02*
X695000Y222500D01*
X697500Y230000D02*
X695000Y227500D01*
X695000Y222500D02*
X697500Y220000D01*
X702500Y220000D02*
X697500Y220000D01*
X655000Y230000D02*
X660000Y230000D01*
X662500Y227500D01*
X662500Y222500D01*
X660000Y220000D01*
X652500Y227500D02*
X652500Y222500D01*
X655000Y230000D02*
X652500Y227500D01*
X652500Y222500D02*
X655000Y220000D01*
X660000Y220000D02*
X655000Y220000D01*
X785000Y180000D02*
X790000Y180000D01*
X792500Y177500D01*
X792500Y172500D01*
X790000Y170000D01*
X782500Y177500D02*
X782500Y172500D01*
X785000Y180000D02*
X782500Y177500D01*
X782500Y172500D02*
X785000Y170000D01*
X790000Y170000D02*
X785000Y170000D01*
X695000Y110000D02*
X700000Y110000D01*
X702500Y107500D01*
X702500Y102500D01*
X700000Y100000D01*
X692500Y107500D02*
X692500Y102500D01*
X695000Y110000D02*
X692500Y107500D01*
X692500Y102500D02*
X695000Y100000D01*
X700000Y100000D02*
X695000Y100000D01*
X852500Y232500D02*
X857500Y232500D01*
X860000Y230000D01*
X860000Y225000D01*
X857500Y222500D01*
X850000Y230000D02*
X850000Y225000D01*
X852500Y232500D02*
X850000Y230000D01*
X850000Y225000D02*
X852500Y222500D01*
X857500Y222500D02*
X852500Y222500D01*
X757500Y230000D02*
X762500Y230000D01*
X765000Y227500D01*
X765000Y222500D01*
X762500Y220000D01*
X755000Y227500D02*
X755000Y222500D01*
X757500Y230000D02*
X755000Y227500D01*
X755000Y222500D02*
X757500Y220000D01*
X762500Y220000D02*
X757500Y220000D01*
X794232Y57500D02*
X794089Y59684D01*
X793662Y61830D01*
X792958Y63903D01*
X791990Y65866D01*
X790774Y67685D01*
X789331Y69331D01*
X787685Y70774D01*
X785866Y71990D01*
X783903Y72958D01*
X781830Y73662D01*
X779684Y74089D01*
X777500Y74232D01*
X775316Y74089D01*
X773169Y73662D01*
X771096Y72958D01*
X769133Y71990D01*
X767314Y70774D01*
X765668Y69331D01*
X764225Y67685D01*
X763009Y65866D01*
X762041Y63903D01*
X761337Y61830D01*
X760910Y59684D01*
X760767Y57500D01*
X760910Y55316D01*
X761337Y53169D01*
X762041Y51096D01*
X763009Y49133D01*
X764225Y47314D01*
X765668Y45668D01*
X767314Y44225D01*
X769133Y43009D01*
X771096Y42041D01*
X773169Y41337D01*
X775316Y40910D01*
X777500Y40767D01*
X779684Y40910D01*
X781830Y41337D01*
X783903Y42041D01*
X785866Y43009D01*
X787685Y44225D01*
X789331Y45668D01*
X790774Y47314D01*
X791990Y49133D01*
X792958Y51096D01*
X793662Y53169D01*
X794089Y55316D01*
X794232Y57500D01*
X715000Y80000D02*
X722283Y80000D01*
X757716Y80000D02*
X765000Y80000D01*
X722283Y87874D02*
X722283Y72125D01*
X757716Y72125D01*
X757716Y87874D01*
X722283Y87874D01*
X794232Y107500D02*
X794089Y109684D01*
X793662Y111830D01*
X792958Y113903D01*
X791990Y115866D01*
X790774Y117685D01*
X789331Y119331D01*
X787685Y120774D01*
X785866Y121990D01*
X783903Y122958D01*
X781830Y123662D01*
X779684Y124089D01*
X777500Y124232D01*
X775316Y124089D01*
X773169Y123662D01*
X771096Y122958D01*
X769133Y121990D01*
X767314Y120774D01*
X765668Y119331D01*
X764225Y117685D01*
X763009Y115866D01*
X762041Y113903D01*
X761337Y111830D01*
X760910Y109684D01*
X760767Y107500D01*
X760910Y105316D01*
X761337Y103169D01*
X762041Y101096D01*
X763009Y99133D01*
X764225Y97314D01*
X765668Y95668D01*
X767314Y94225D01*
X769133Y93009D01*
X771096Y92041D01*
X773169Y91337D01*
X775316Y90910D01*
X777500Y90767D01*
X779684Y90910D01*
X781830Y91337D01*
X783903Y92041D01*
X785866Y93009D01*
X787685Y94225D01*
X789331Y95668D01*
X790774Y97314D01*
X791990Y99133D01*
X792958Y101096D01*
X793662Y103169D01*
X794089Y105316D01*
X794232Y107500D01*
X715000Y132500D02*
X722283Y132500D01*
X757716Y132500D02*
X765000Y132500D01*
X722283Y140374D02*
X722283Y124625D01*
X757716Y124625D01*
X757716Y140374D01*
X722283Y140374D01*
X887342Y74094D02*
X887342Y85905D01*
X867657Y85905D01*
X867657Y74094D01*
X887342Y74094D01*
X908838Y93740D02*
X908838Y86259D01*
X926161Y86259D01*
X926161Y93740D01*
X908838Y93740D01*
X902500Y90000D02*
X908838Y90000D01*
X932500Y90000D02*
X926161Y90000D01*
X922972Y86259D02*
X922972Y93740D01*
X926161Y66259D02*
X926161Y73740D01*
X908838Y73740D01*
X908838Y66259D01*
X926161Y66259D01*
X932500Y70000D02*
X926161Y70000D01*
X902500Y70000D02*
X908838Y70000D01*
X912027Y73740D02*
X912027Y66259D01*
X842598Y145000D02*
X817401Y145000D01*
X842598Y145000D02*
X842598Y45000D01*
X817401Y45000D01*
X817401Y145000D01*
X180000Y182500D02*
X185000Y182500D01*
X187500Y180000D01*
X187500Y175000D01*
X185000Y172500D01*
X177500Y180000D02*
X177500Y175000D01*
X180000Y182500D02*
X177500Y180000D01*
X177500Y175000D02*
X180000Y172500D01*
X185000Y172500D02*
X180000Y172500D01*
X162500Y217500D02*
X167500Y217500D01*
X170000Y215000D01*
X170000Y210000D01*
X167500Y207500D01*
X160000Y215000D02*
X160000Y210000D01*
X162500Y217500D02*
X160000Y215000D01*
X160000Y210000D02*
X162500Y207500D01*
X167500Y207500D02*
X162500Y207500D01*
X300000Y122500D02*
X305000Y122500D01*
X307500Y120000D01*
X307500Y115000D01*
X305000Y112500D01*
X297500Y120000D02*
X297500Y115000D01*
X300000Y122500D02*
X297500Y120000D01*
X297500Y115000D02*
X300000Y112500D01*
X305000Y112500D02*
X300000Y112500D01*
X185000Y210000D02*
X190000Y210000D01*
X192500Y207500D01*
X192500Y202500D01*
X190000Y200000D01*
X182500Y207500D02*
X182500Y202500D01*
X185000Y210000D02*
X182500Y207500D01*
X182500Y202500D02*
X185000Y200000D01*
X190000Y200000D02*
X185000Y200000D01*
X236732Y195000D02*
X236589Y197184D01*
X236162Y199330D01*
X235458Y201403D01*
X234490Y203366D01*
X233274Y205185D01*
X231831Y206831D01*
X230185Y208274D01*
X228366Y209490D01*
X226403Y210458D01*
X224330Y211162D01*
X222184Y211589D01*
X220000Y211732D01*
X217816Y211589D01*
X215669Y211162D01*
X213596Y210458D01*
X211633Y209490D01*
X209814Y208274D01*
X208168Y206831D01*
X206725Y205185D01*
X205509Y203366D01*
X204541Y201403D01*
X203837Y199330D01*
X203410Y197184D01*
X203267Y195000D01*
X203410Y192816D01*
X203837Y190669D01*
X204541Y188596D01*
X205509Y186633D01*
X206725Y184814D01*
X208168Y183168D01*
X209814Y181725D01*
X211633Y180509D01*
X213596Y179541D01*
X215669Y178837D01*
X217816Y178410D01*
X220000Y178267D01*
X222184Y178410D01*
X224330Y178837D01*
X226403Y179541D01*
X228366Y180509D01*
X230185Y181725D01*
X231831Y183168D01*
X233274Y184814D01*
X234490Y186633D01*
X235458Y188596D01*
X236162Y190669D01*
X236589Y192816D01*
X236732Y195000D01*
X300000Y167500D02*
X292716Y167500D01*
X257283Y167500D02*
X250000Y167500D01*
X292716Y159625D02*
X292716Y175374D01*
X257283Y175374D01*
X257283Y159625D01*
X292716Y159625D01*
X271732Y195000D02*
X271589Y197184D01*
X271162Y199330D01*
X270458Y201403D01*
X269490Y203366D01*
X268274Y205185D01*
X266831Y206831D01*
X265185Y208274D01*
X263366Y209490D01*
X261403Y210458D01*
X259330Y211162D01*
X257184Y211589D01*
X255000Y211732D01*
X252816Y211589D01*
X250669Y211162D01*
X248596Y210458D01*
X246633Y209490D01*
X244814Y208274D01*
X243168Y206831D01*
X241725Y205185D01*
X240509Y203366D01*
X239541Y201403D01*
X238837Y199330D01*
X238410Y197184D01*
X238267Y195000D01*
X238410Y192816D01*
X238837Y190669D01*
X239541Y188596D01*
X240509Y186633D01*
X241725Y184814D01*
X243168Y183168D01*
X244814Y181725D01*
X246633Y180509D01*
X248596Y179541D01*
X250669Y178837D01*
X252816Y178410D01*
X255000Y178267D01*
X257184Y178410D01*
X259330Y178837D01*
X261403Y179541D01*
X263366Y180509D01*
X265185Y181725D01*
X266831Y183168D01*
X268274Y184814D01*
X269490Y186633D01*
X270458Y188596D01*
X271162Y190669D01*
X271589Y192816D01*
X271732Y195000D01*
X300000Y152500D02*
X292716Y152500D01*
X257283Y152500D02*
X250000Y152500D01*
X292716Y144625D02*
X292716Y160374D01*
X257283Y160374D01*
X257283Y144625D01*
X292716Y144625D01*
X306732Y195000D02*
X306589Y197184D01*
X306162Y199330D01*
X305458Y201403D01*
X304490Y203366D01*
X303274Y205185D01*
X301831Y206831D01*
X300185Y208274D01*
X298366Y209490D01*
X296403Y210458D01*
X294330Y211162D01*
X292184Y211589D01*
X290000Y211732D01*
X287816Y211589D01*
X285669Y211162D01*
X283596Y210458D01*
X281633Y209490D01*
X279814Y208274D01*
X278168Y206831D01*
X276725Y205185D01*
X275509Y203366D01*
X274541Y201403D01*
X273837Y199330D01*
X273410Y197184D01*
X273267Y195000D01*
X273410Y192816D01*
X273837Y190669D01*
X274541Y188596D01*
X275509Y186633D01*
X276725Y184814D01*
X278168Y183168D01*
X279814Y181725D01*
X281633Y180509D01*
X283596Y179541D01*
X285669Y178837D01*
X287816Y178410D01*
X290000Y178267D01*
X292184Y178410D01*
X294330Y178837D01*
X296403Y179541D01*
X298366Y180509D01*
X300185Y181725D01*
X301831Y183168D01*
X303274Y184814D01*
X304490Y186633D01*
X305458Y188596D01*
X306162Y190669D01*
X306589Y192816D01*
X306732Y195000D01*
X300000Y137500D02*
X292716Y137500D01*
X257283Y137500D02*
X250000Y137500D01*
X292716Y129625D02*
X292716Y145374D01*
X257283Y145374D01*
X257283Y129625D01*
X292716Y129625D01*
X167500Y155000D02*
X167356Y156690D01*
X166928Y158331D01*
X166230Y159876D01*
X165280Y161282D01*
X164106Y162506D01*
X162743Y163515D01*
X161228Y164278D01*
X159606Y164775D01*
X157924Y164990D01*
X156229Y164919D01*
X154571Y164561D01*
X152997Y163929D01*
X151553Y163039D01*
X150280Y161919D01*
X149214Y160599D01*
X148387Y159119D01*
X147822Y157519D01*
X147536Y155848D01*
X147536Y154151D01*
X147822Y152480D01*
X148387Y150880D01*
X149214Y149400D01*
X150280Y148080D01*
X151553Y146960D01*
X152997Y146070D01*
X154571Y145438D01*
X156229Y145080D01*
X157924Y145009D01*
X159606Y145224D01*
X161228Y145721D01*
X162743Y146484D01*
X164106Y147493D01*
X165280Y148717D01*
X166230Y150123D01*
X166928Y151668D01*
X167356Y153310D01*
X167500Y155000D01*
X232500Y122500D02*
X232500Y107500D01*
X267500Y107500D01*
X267500Y122500D01*
X232500Y122500D01*
X247500Y115000D02*
X242500Y115000D01*
X252500Y115000D02*
X257500Y115000D01*
X252500Y240000D02*
X257500Y240000D01*
X260000Y237500D01*
X260000Y232500D01*
X257500Y230000D01*
X250000Y237500D02*
X250000Y232500D01*
X252500Y240000D02*
X250000Y237500D01*
X250000Y232500D02*
X252500Y230000D01*
X257500Y230000D02*
X252500Y230000D01*
X232500Y145000D02*
X237500Y145000D01*
X240000Y142500D01*
X240000Y137500D01*
X237500Y135000D01*
X230000Y142500D02*
X230000Y137500D01*
X232500Y145000D02*
X230000Y142500D01*
X230000Y137500D02*
X232500Y135000D01*
X237500Y135000D02*
X232500Y135000D01*
X192500Y240000D02*
X197500Y240000D01*
X200000Y237500D01*
X200000Y232500D01*
X197500Y230000D01*
X190000Y237500D02*
X190000Y232500D01*
X192500Y240000D02*
X190000Y237500D01*
X190000Y232500D02*
X192500Y230000D01*
X197500Y230000D02*
X192500Y230000D01*
X45000Y137500D02*
X50000Y137500D01*
X52500Y135000D01*
X52500Y130000D01*
X50000Y127500D01*
X42500Y135000D02*
X42500Y130000D01*
X45000Y137500D02*
X42500Y135000D01*
X42500Y130000D02*
X45000Y127500D01*
X50000Y127500D02*
X45000Y127500D01*
X45000Y197500D02*
X50000Y197500D01*
X52500Y195000D01*
X52500Y190000D01*
X50000Y187500D01*
X42500Y195000D02*
X42500Y190000D01*
X45000Y197500D02*
X42500Y195000D01*
X42500Y190000D02*
X45000Y187500D01*
X50000Y187500D02*
X45000Y187500D01*
X45000Y167500D02*
X50000Y167500D01*
X52500Y165000D01*
X52500Y160000D01*
X50000Y157500D01*
X42500Y165000D02*
X42500Y160000D01*
X45000Y167500D02*
X42500Y165000D01*
X42500Y160000D02*
X45000Y157500D01*
X50000Y157500D02*
X45000Y157500D01*
X45000Y107500D02*
X50000Y107500D01*
X52500Y105000D01*
X52500Y100000D01*
X50000Y97500D01*
X42500Y105000D02*
X42500Y100000D01*
X45000Y107500D02*
X42500Y105000D01*
X42500Y100000D02*
X45000Y97500D01*
X50000Y97500D02*
X45000Y97500D01*
X97500Y237500D02*
X102500Y237500D01*
X105000Y235000D01*
X105000Y230000D01*
X102500Y227500D01*
X95000Y235000D02*
X95000Y230000D01*
X97500Y237500D02*
X95000Y235000D01*
X95000Y230000D02*
X97500Y227500D01*
X102500Y227500D02*
X97500Y227500D01*
X67500Y237500D02*
X72500Y237500D01*
X75000Y235000D01*
X75000Y230000D01*
X72500Y227500D01*
X65000Y235000D02*
X65000Y230000D01*
X67500Y237500D02*
X65000Y235000D01*
X65000Y230000D02*
X67500Y227500D01*
X72500Y227500D02*
X67500Y227500D01*
X25000Y237500D02*
X30000Y237500D01*
X32500Y235000D01*
X32500Y230000D01*
X30000Y227500D01*
X22500Y235000D02*
X22500Y230000D01*
X25000Y237500D02*
X22500Y235000D01*
X22500Y230000D02*
X25000Y227500D01*
X30000Y227500D02*
X25000Y227500D01*
X155000Y187500D02*
X160000Y187500D01*
X162500Y185000D01*
X162500Y180000D01*
X160000Y177500D01*
X152500Y185000D02*
X152500Y180000D01*
X155000Y187500D02*
X152500Y185000D01*
X152500Y180000D02*
X155000Y177500D01*
X160000Y177500D02*
X155000Y177500D01*
X67500Y120000D02*
X72500Y120000D01*
X75000Y117500D01*
X75000Y112500D01*
X72500Y110000D01*
X65000Y117500D02*
X65000Y112500D01*
X67500Y120000D02*
X65000Y117500D01*
X65000Y112500D02*
X67500Y110000D01*
X72500Y110000D02*
X67500Y110000D01*
X75000Y190000D02*
X80000Y190000D01*
X82500Y187500D01*
X82500Y182500D01*
X80000Y180000D01*
X72500Y187500D02*
X72500Y182500D01*
X75000Y190000D02*
X72500Y187500D01*
X72500Y182500D02*
X75000Y180000D01*
X80000Y180000D02*
X75000Y180000D01*
X222500Y240000D02*
X227500Y240000D01*
X230000Y237500D01*
X230000Y232500D01*
X227500Y230000D01*
X220000Y237500D02*
X220000Y232500D01*
X222500Y240000D02*
X220000Y237500D01*
X220000Y232500D02*
X222500Y230000D01*
X227500Y230000D02*
X222500Y230000D01*
X127500Y237500D02*
X132500Y237500D01*
X135000Y235000D01*
X135000Y230000D01*
X132500Y227500D01*
X125000Y235000D02*
X125000Y230000D01*
X127500Y237500D02*
X125000Y235000D01*
X125000Y230000D02*
X127500Y227500D01*
X132500Y227500D02*
X127500Y227500D01*
X164232Y65000D02*
X164089Y67184D01*
X163662Y69330D01*
X162958Y71403D01*
X161990Y73366D01*
X160774Y75185D01*
X159331Y76831D01*
X157685Y78274D01*
X155866Y79490D01*
X153903Y80458D01*
X151830Y81162D01*
X149684Y81589D01*
X147500Y81732D01*
X145316Y81589D01*
X143169Y81162D01*
X141096Y80458D01*
X139133Y79490D01*
X137314Y78274D01*
X135668Y76831D01*
X134225Y75185D01*
X133009Y73366D01*
X132041Y71403D01*
X131337Y69330D01*
X130910Y67184D01*
X130767Y65000D01*
X130910Y62816D01*
X131337Y60669D01*
X132041Y58596D01*
X133009Y56633D01*
X134225Y54814D01*
X135668Y53168D01*
X137314Y51725D01*
X139133Y50509D01*
X141096Y49541D01*
X143169Y48837D01*
X145316Y48410D01*
X147500Y48267D01*
X149684Y48410D01*
X151830Y48837D01*
X153903Y49541D01*
X155866Y50509D01*
X157685Y51725D01*
X159331Y53168D01*
X160774Y54814D01*
X161990Y56633D01*
X162958Y58596D01*
X163662Y60669D01*
X164089Y62816D01*
X164232Y65000D01*
X85000Y87500D02*
X92283Y87500D01*
X127716Y87500D02*
X135000Y87500D01*
X92283Y95374D02*
X92283Y79625D01*
X127716Y79625D01*
X127716Y95374D01*
X92283Y95374D01*
X164232Y115000D02*
X164089Y117184D01*
X163662Y119330D01*
X162958Y121403D01*
X161990Y123366D01*
X160774Y125185D01*
X159331Y126831D01*
X157685Y128274D01*
X155866Y129490D01*
X153903Y130458D01*
X151830Y131162D01*
X149684Y131589D01*
X147500Y131732D01*
X145316Y131589D01*
X143169Y131162D01*
X141096Y130458D01*
X139133Y129490D01*
X137314Y128274D01*
X135668Y126831D01*
X134225Y125185D01*
X133009Y123366D01*
X132041Y121403D01*
X131337Y119330D01*
X130910Y117184D01*
X130767Y115000D01*
X130910Y112816D01*
X131337Y110669D01*
X132041Y108596D01*
X133009Y106633D01*
X134225Y104814D01*
X135668Y103168D01*
X137314Y101725D01*
X139133Y100509D01*
X141096Y99541D01*
X143169Y98837D01*
X145316Y98410D01*
X147500Y98267D01*
X149684Y98410D01*
X151830Y98837D01*
X153903Y99541D01*
X155866Y100509D01*
X157685Y101725D01*
X159331Y103168D01*
X160774Y104814D01*
X161990Y106633D01*
X162958Y108596D01*
X163662Y110669D01*
X164089Y112816D01*
X164232Y115000D01*
X85000Y140000D02*
X92283Y140000D01*
X127716Y140000D02*
X135000Y140000D01*
X92283Y147874D02*
X92283Y132125D01*
X127716Y132125D01*
X127716Y147874D01*
X92283Y147874D01*
X257342Y81594D02*
X257342Y93405D01*
X237657Y93405D01*
X237657Y81594D01*
X257342Y81594D01*
X278838Y101240D02*
X278838Y93759D01*
X296161Y93759D01*
X296161Y101240D01*
X278838Y101240D01*
X272500Y97500D02*
X278838Y97500D01*
X302500Y97500D02*
X296161Y97500D01*
X292972Y93759D02*
X292972Y101240D01*
X296161Y73759D02*
X296161Y81240D01*
X278838Y81240D01*
X278838Y73759D01*
X296161Y73759D01*
X302500Y77500D02*
X296161Y77500D01*
X272500Y77500D02*
X278838Y77500D01*
X282027Y81240D02*
X282027Y73759D01*
X212598Y152500D02*
X187401Y152500D01*
X212598Y152500D02*
X212598Y52500D01*
X187401Y52500D01*
X187401Y152500D01*
X15000Y22500D02*
X20000Y22500D01*
X22500Y20000D01*
X22500Y15000D01*
X20000Y12500D01*
X12500Y20000D02*
X12500Y15000D01*
X15000Y22500D02*
X12500Y20000D01*
X12500Y15000D02*
X15000Y12500D01*
X20000Y12500D02*
X15000Y12500D01*
X950000Y22500D02*
X955000Y22500D01*
X957500Y20000D01*
X957500Y15000D01*
X955000Y12500D01*
X947500Y20000D02*
X947500Y15000D01*
X950000Y22500D02*
X947500Y20000D01*
X947500Y15000D02*
X950000Y12500D01*
X955000Y12500D02*
X950000Y12500D01*
X955000Y240000D02*
X960000Y240000D01*
X962500Y237500D01*
X962500Y232500D01*
X960000Y230000D01*
X952500Y237500D02*
X952500Y232500D01*
X955000Y240000D02*
X952500Y237500D01*
X952500Y232500D02*
X955000Y230000D01*
X960000Y230000D02*
X955000Y230000D01*
X12500Y245000D02*
X17500Y245000D01*
X20000Y242500D01*
X20000Y237500D01*
X17500Y235000D01*
X10000Y242500D02*
X10000Y237500D01*
X12500Y245000D02*
X10000Y242500D01*
X10000Y237500D02*
X12500Y235000D01*
X17500Y235000D02*
X12500Y235000D01*
G54D17*
X509837Y145871D03*
X822337Y140871D03*
X192337Y148371D03*
G36*
X565000Y107500D02*
X565000Y117500D01*
X566500Y117500D01*
X566500Y107500D01*
X565000Y107500D01*
D02*G37*
G36*
X568500Y107500D02*
X568500Y117500D01*
X570000Y117500D01*
X570000Y107500D01*
X568500Y107500D01*
D02*G37*
G36*
X877500Y102500D02*
X877500Y112500D01*
X879000Y112500D01*
X879000Y102500D01*
X877500Y102500D01*
D02*G37*
G36*
X881000Y102500D02*
X881000Y112500D01*
X882500Y112500D01*
X882500Y102500D01*
X881000Y102500D01*
D02*G37*
G36*
X247500Y110000D02*
X247500Y120000D01*
X249000Y120000D01*
X249000Y110000D01*
X247500Y110000D01*
D02*G37*
G36*
X251000Y110000D02*
X251000Y120000D01*
X252500Y120000D01*
X252500Y110000D01*
X251000Y110000D01*
D02*G37*
M02*
