# Supplementary material for: Using Voice Coils to Actuate Modular Soft Robots: Wormbot, an Example
Source: Soft Robot. 2016 Dec 1;3(4):198–204. doi: 10.1089/soro.2016.0009 (PMC5180079; doi:10.1089/soro.2016.0009)
Supplement: Supplemental data [file Supp_Data.zip › Supplemental Information/PCB Schematics/Tripple Driver/gerber/XGerber/NEW.StopTop]

%FSLAX35Y35*%
%MOIN*%
%IN18=Solderstopmasktop(X.StopTop)*%
%ADD10C,0.00591*%
%ADD11C,0.00409*%
%ADD12C,0.00768*%
%ADD13C,0.00787*%
%ADD14C,0.01024*%
%ADD15C,0.01181*%
%ADD16C,0.03600*%
%ADD17C,0.03937*%
%ADD18C,0.06600*%
%ADD19C,0.08600*%
%ADD20C,0.15811*%
%ADD21C,0.18028*%
%AMR_22*21,1,0.01500,0.10000,0,0,0.000*%
%ADD22R_22*%
%AMR_23*21,1,0.02500,0.12500,0,0,0.000*%
%ADD23R_23*%
%AMR_24*21,1,0.05000,0.05000,0,0,0.000*%
%ADD24R_24*%
%AMR_25*21,1,0.05000,0.07500,0,0,0.000*%
%ADD25R_25*%
%AMR_26*21,1,0.05000,0.09843,0,0,270.000*%
%ADD26R_26*%
%AMR_27*21,1,0.05000,0.12500,0,0,0.000*%
%ADD27R_27*%
%AMR_28*21,1,0.07500,0.02500,0,0,0.000*%
%ADD28R_28*%
%AMR_29*21,1,0.07500,0.05000,0,0,0.000*%
%ADD29R_29*%
%AMR_30*21,1,0.07500,0.07500,0,0,0.000*%
%ADD30R_30*%
%AMR_31*21,1,0.10000,0.07500,0,0,0.000*%
%ADD31R_31*%
%AMR_32*21,1,0.10000,0.10000,0,0,0.000*%
%ADD32R_32*%
%AMR_33*21,1,0.10000,0.12500,0,0,0.000*%
%ADD33R_33*%
%AMR_34*21,1,0.10000,0.19685,0,0,0.000*%
%ADD34R_34*%
%AMR_35*21,1,0.12500,0.12500,0,0,0.000*%
%ADD35R_35*%
%AMR_36*21,1,0.12500,0.15000,0,0,0.000*%
%ADD36R_36*%
%AMR_37*21,1,0.15000,0.19685,0,0,0.000*%
%ADD37R_37*%
%AMR_38*21,1,0.17500,0.19685,0,0,0.000*%
%ADD38R_38*%
%AMR_39*21,1,0.19685,0.07500,0,0,0.000*%
%ADD39R_39*%
%AMR_40*21,1,0.19685,0.10000,0,0,0.000*%
%ADD40R_40*%
%AMR_41*21,1,0.19685,0.12500,0,0,0.000*%
%ADD41R_41*%
%AMR_42*21,1,0.19685,0.17500,0,0,0.000*%
%ADD42R_42*%
%AMR_43*21,1,0.19685,0.19685,0,0,0.000*%
%ADD43R_43*%
%AMOCT_44*4,1,8,0.027559,0.013780,0.013780,0.027559,-0.013780,0.027559,-0.027559,0.013780,-0.027559,-0.013780,-0.013780,-0.027559,0.013780,-0.027559,0.027559,-0.013780,0.027559,0.013780,0.000*%
%ADD44OCT_44*%
%AMOCT_45*4,1,8,0.027559,0.013780,0.013780,0.027559,-0.013780,0.027559,-0.027559,0.013780,-0.027559,-0.013780,-0.013780,-0.027559,0.013780,-0.027559,0.027559,-0.013780,0.027559,0.013780,180.000*%
%ADD45OCT_45*%
%AMOCT_46*4,1,8,0.031496,0.015748,0.015748,0.031496,-0.015748,0.031496,-0.031496,0.015748,-0.031496,-0.015748,-0.015748,-0.031496,0.015748,-0.031496,0.031496,-0.015748,0.031496,0.015748,0.000*%
%ADD46OCT_46*%
%AMOCT_47*4,1,8,0.035433,0.017717,0.017717,0.035433,-0.017717,0.035433,-0.035433,0.017717,-0.035433,-0.017717,-0.017717,-0.035433,0.017717,-0.035433,0.035433,-0.017717,0.035433,0.017717,0.000*%
%ADD47OCT_47*%
%AMOCT_48*4,1,8,0.035433,0.017717,0.017717,0.035433,-0.017717,0.035433,-0.035433,0.017717,-0.035433,-0.017717,-0.017717,-0.035433,0.017717,-0.035433,0.035433,-0.017717,0.035433,0.017717,180.000*%
%ADD48OCT_48*%
%AMOCT_49*4,1,8,0.035433,0.017717,0.017717,0.035433,-0.017717,0.035433,-0.035433,0.017717,-0.035433,-0.017717,-0.017717,-0.035433,0.017717,-0.035433,0.035433,-0.017717,0.035433,0.017717,270.000*%
%ADD49OCT_49*%
%AMOCT_50*4,1,8,0.039370,0.019685,0.019685,0.039370,-0.019685,0.039370,-0.039370,0.019685,-0.039370,-0.019685,-0.019685,-0.039370,0.019685,-0.039370,0.039370,-0.019685,0.039370,0.019685,0.000*%
%ADD50OCT_50*%
%AMOCT_51*4,1,8,0.039370,0.019685,0.019685,0.039370,-0.019685,0.039370,-0.039370,0.019685,-0.039370,-0.019685,-0.019685,-0.039370,0.019685,-0.039370,0.039370,-0.019685,0.039370,0.019685,180.000*%
%ADD51OCT_51*%
%AMO_52*20,1,0.05000,-0.02421,0.00000,0.02421,0.00000,0*1,1,0.05000,-0.02421,0.00000*1,1,0.05000,0.02421,0.00000*%
%ADD52O_52*%
G54D26*
X502500Y145000D03*
X815000Y140000D03*
X185000Y147500D03*
G54D44*
X557500Y112500D03*
X577500Y112500D03*
X870000Y107500D03*
X890000Y107500D03*
X240000Y115000D03*
X260000Y115000D03*
G54D45*
X470000Y152500D03*
X480000Y152500D03*
X782500Y147500D03*
X792500Y147500D03*
X152500Y155000D03*
X162500Y155000D03*
G54D46*
X345000Y230000D03*
X387500Y230000D03*
X417500Y230000D03*
X365000Y100000D03*
X365000Y160000D03*
X365000Y190000D03*
X365000Y130000D03*
X512500Y232500D03*
X552500Y137500D03*
X572500Y232500D03*
X505000Y202500D03*
X620000Y115000D03*
X482500Y210000D03*
X500000Y175000D03*
X812500Y170000D03*
X795000Y205000D03*
X932500Y110000D03*
X817500Y197500D03*
X885000Y227500D03*
X865000Y132500D03*
X825000Y227500D03*
X677500Y125000D03*
X677500Y185000D03*
X677500Y155000D03*
X677500Y95000D03*
X730000Y225000D03*
X700000Y225000D03*
X657500Y225000D03*
X182500Y177500D03*
X165000Y212500D03*
X302500Y117500D03*
X187500Y205000D03*
X255000Y235000D03*
X235000Y140000D03*
X195000Y235000D03*
X47500Y132500D03*
X47500Y192500D03*
X47500Y162500D03*
X47500Y102500D03*
X100000Y232500D03*
X70000Y232500D03*
X27500Y232500D03*
X17500Y17500D03*
X952500Y17500D03*
X957500Y235000D03*
X15000Y240000D03*
G54D47*
X590000Y95000D03*
X620000Y95000D03*
X572500Y55000D03*
X582500Y55000D03*
X447500Y230000D03*
X542500Y232500D03*
X395000Y182500D03*
X385000Y110000D03*
X475000Y180000D03*
X787500Y175000D03*
X697500Y105000D03*
X855000Y227500D03*
X760000Y225000D03*
X885000Y50000D03*
X895000Y50000D03*
X902500Y90000D03*
X932500Y90000D03*
X157500Y182500D03*
X70000Y115000D03*
X77500Y185000D03*
X225000Y235000D03*
X130000Y232500D03*
X255000Y57500D03*
X265000Y57500D03*
X272500Y97500D03*
X302500Y97500D03*
G54D48*
X620000Y75000D03*
X590000Y75000D03*
X570000Y85000D03*
X560000Y85000D03*
X470000Y112500D03*
X460000Y112500D03*
X470000Y62500D03*
X460000Y62500D03*
X782500Y57500D03*
X772500Y57500D03*
X782500Y107500D03*
X772500Y107500D03*
X882500Y80000D03*
X872500Y80000D03*
X932500Y70000D03*
X902500Y70000D03*
X152500Y65000D03*
X142500Y65000D03*
X152500Y115000D03*
X142500Y115000D03*
X252500Y87500D03*
X242500Y87500D03*
X302500Y77500D03*
X272500Y77500D03*
G54D49*
X445000Y180000D03*
X445000Y160000D03*
X607500Y197500D03*
X607500Y187500D03*
X572500Y197500D03*
X572500Y187500D03*
X537500Y197500D03*
X537500Y187500D03*
X850000Y192500D03*
X850000Y182500D03*
X885000Y192500D03*
X885000Y182500D03*
X920000Y192500D03*
X920000Y182500D03*
X757500Y175000D03*
X757500Y155000D03*
X220000Y200000D03*
X220000Y190000D03*
X255000Y200000D03*
X255000Y190000D03*
X290000Y200000D03*
X290000Y190000D03*
X127500Y182500D03*
X127500Y162500D03*
G54D50*
X402500Y137500D03*
X452500Y137500D03*
X402500Y85000D03*
X452500Y85000D03*
X715000Y80000D03*
X765000Y80000D03*
X715000Y132500D03*
X765000Y132500D03*
X85000Y87500D03*
X135000Y87500D03*
X85000Y140000D03*
X135000Y140000D03*
G54D51*
X617500Y135000D03*
X567500Y135000D03*
X617500Y150000D03*
X567500Y150000D03*
X617500Y165000D03*
X567500Y165000D03*
X930000Y160000D03*
X880000Y160000D03*
X930000Y145000D03*
X880000Y145000D03*
X930000Y130000D03*
X880000Y130000D03*
X300000Y167500D03*
X250000Y167500D03*
X300000Y152500D03*
X250000Y152500D03*
X300000Y137500D03*
X250000Y137500D03*
G54D52*
X502500Y135000D03*
X502500Y125000D03*
X502500Y115000D03*
X502500Y105000D03*
X502500Y95000D03*
X502500Y85000D03*
X502500Y75000D03*
X502500Y65000D03*
X502500Y55000D03*
X532500Y55000D03*
X532500Y65000D03*
X532500Y75000D03*
X532500Y85000D03*
X532500Y95000D03*
X532500Y105000D03*
X532500Y115000D03*
X532500Y125000D03*
X532500Y135000D03*
X532500Y145000D03*
X815000Y130000D03*
X815000Y120000D03*
X815000Y110000D03*
X815000Y100000D03*
X815000Y90000D03*
X815000Y80000D03*
X815000Y70000D03*
X815000Y60000D03*
X815000Y50000D03*
X845000Y50000D03*
X845000Y60000D03*
X845000Y70000D03*
X845000Y80000D03*
X845000Y90000D03*
X845000Y100000D03*
X845000Y110000D03*
X845000Y120000D03*
X845000Y130000D03*
X845000Y140000D03*
X185000Y137500D03*
X185000Y127500D03*
X185000Y117500D03*
X185000Y107500D03*
X185000Y97500D03*
X185000Y87500D03*
X185000Y77500D03*
X185000Y67500D03*
X185000Y57500D03*
X215000Y57500D03*
X215000Y67500D03*
X215000Y77500D03*
X215000Y87500D03*
X215000Y97500D03*
X215000Y107500D03*
X215000Y117500D03*
X215000Y127500D03*
X215000Y137500D03*
X215000Y147500D03*
M02*
