# Supplementary material for: Using Voice Coils to Actuate Modular Soft Robots: Wormbot, an Example
Source: Soft Robot. 2016 Dec 1;3(4):198–204. doi: 10.1089/soro.2016.0009 (PMC5180079; doi:10.1089/soro.2016.0009)
Supplement: Supplemental data [file Supp_Data.zip › Supplemental Information/PCB Schematics/Tripple Driver/gerber/XGerber/NEW.Tool]

T1 0.700000mm  6x [16.510000 | -3.810000]
T2 0.800000mm  134x [2.540000 | 4.445000]
T3 0.850000mm  6x [-5.715000 | 6.350000]
T4 1.000000mm  76x [-22.860000 | 2.540000]

; 4 tools
; 222 drills
; Thinest drill tool: 0.700000mm

; The given diameters are final values.
; The real size of the drill diameters possibly have to be chosen differently!
