# Supplementary material for: Using Voice Coils to Actuate Modular Soft Robots: Wormbot, an Example
Source: Soft Robot. 2016 Dec 1;3(4):198–204. doi: 10.1089/soro.2016.0009 (PMC5180079; doi:10.1089/soro.2016.0009)
Supplement: Supplemental data [file Supp_Data.zip › Supplemental Information/PCB Schematics/Tripple Driver/gerber/XGerber/NEW.Top]

%FSLAX35Y35*%
%MOIN*%
%IN16=CoppertopL2(X.Top)*%
%ADD10C,0.00591*%
%ADD11C,0.00409*%
%ADD12C,0.00768*%
%ADD13C,0.00787*%
%ADD14C,0.01024*%
%ADD15C,0.01181*%
%ADD16C,0.03600*%
%ADD17C,0.03937*%
%ADD18C,0.06600*%
%ADD19C,0.08600*%
%ADD20C,0.15811*%
%ADD21C,0.18028*%
%AMR_22*21,1,0.01500,0.10000,0,0,0.000*%
%ADD22R_22*%
%AMR_23*21,1,0.02500,0.12500,0,0,0.000*%
%ADD23R_23*%
%AMR_24*21,1,0.05000,0.05000,0,0,0.000*%
%ADD24R_24*%
%AMR_25*21,1,0.05000,0.07500,0,0,0.000*%
%ADD25R_25*%
%AMR_26*21,1,0.05000,0.09843,0,0,270.000*%
%ADD26R_26*%
%AMR_27*21,1,0.05000,0.12500,0,0,0.000*%
%ADD27R_27*%
%AMR_28*21,1,0.07500,0.02500,0,0,0.000*%
%ADD28R_28*%
%AMR_29*21,1,0.07500,0.05000,0,0,0.000*%
%ADD29R_29*%
%AMR_30*21,1,0.07500,0.07500,0,0,0.000*%
%ADD30R_30*%
%AMR_31*21,1,0.10000,0.07500,0,0,0.000*%
%ADD31R_31*%
%AMR_32*21,1,0.10000,0.10000,0,0,0.000*%
%ADD32R_32*%
%AMR_33*21,1,0.10000,0.12500,0,0,0.000*%
%ADD33R_33*%
%AMR_34*21,1,0.10000,0.19685,0,0,0.000*%
%ADD34R_34*%
%AMR_35*21,1,0.12500,0.12500,0,0,0.000*%
%ADD35R_35*%
%AMR_36*21,1,0.12500,0.15000,0,0,0.000*%
%ADD36R_36*%
%AMR_37*21,1,0.15000,0.19685,0,0,0.000*%
%ADD37R_37*%
%AMR_38*21,1,0.17500,0.19685,0,0,0.000*%
%ADD38R_38*%
%AMR_39*21,1,0.19685,0.07500,0,0,0.000*%
%ADD39R_39*%
%AMR_40*21,1,0.19685,0.10000,0,0,0.000*%
%ADD40R_40*%
%AMR_41*21,1,0.19685,0.12500,0,0,0.000*%
%ADD41R_41*%
%AMR_42*21,1,0.19685,0.17500,0,0,0.000*%
%ADD42R_42*%
%AMR_43*21,1,0.19685,0.19685,0,0,0.000*%
%ADD43R_43*%
%AMOCT_44*4,1,8,0.027559,0.013780,0.013780,0.027559,-0.013780,0.027559,-0.027559,0.013780,-0.027559,-0.013780,-0.013780,-0.027559,0.013780,-0.027559,0.027559,-0.013780,0.027559,0.013780,0.000*%
%ADD44OCT_44*%
%AMOCT_45*4,1,8,0.027559,0.013780,0.013780,0.027559,-0.013780,0.027559,-0.027559,0.013780,-0.027559,-0.013780,-0.013780,-0.027559,0.013780,-0.027559,0.027559,-0.013780,0.027559,0.013780,180.000*%
%ADD45OCT_45*%
%AMOCT_46*4,1,8,0.031496,0.015748,0.015748,0.031496,-0.015748,0.031496,-0.031496,0.015748,-0.031496,-0.015748,-0.015748,-0.031496,0.015748,-0.031496,0.031496,-0.015748,0.031496,0.015748,0.000*%
%ADD46OCT_46*%
%AMOCT_47*4,1,8,0.035433,0.017717,0.017717,0.035433,-0.017717,0.035433,-0.035433,0.017717,-0.035433,-0.017717,-0.017717,-0.035433,0.017717,-0.035433,0.035433,-0.017717,0.035433,0.017717,0.000*%
%ADD47OCT_47*%
%AMOCT_48*4,1,8,0.035433,0.017717,0.017717,0.035433,-0.017717,0.035433,-0.035433,0.017717,-0.035433,-0.017717,-0.017717,-0.035433,0.017717,-0.035433,0.035433,-0.017717,0.035433,0.017717,180.000*%
%ADD48OCT_48*%
%AMOCT_49*4,1,8,0.035433,0.017717,0.017717,0.035433,-0.017717,0.035433,-0.035433,0.017717,-0.035433,-0.017717,-0.017717,-0.035433,0.017717,-0.035433,0.035433,-0.017717,0.035433,0.017717,270.000*%
%ADD49OCT_49*%
%AMOCT_50*4,1,8,0.039370,0.019685,0.019685,0.039370,-0.019685,0.039370,-0.039370,0.019685,-0.039370,-0.019685,-0.019685,-0.039370,0.019685,-0.039370,0.039370,-0.019685,0.039370,0.019685,0.000*%
%ADD50OCT_50*%
%AMOCT_51*4,1,8,0.039370,0.019685,0.019685,0.039370,-0.019685,0.039370,-0.039370,0.019685,-0.039370,-0.019685,-0.019685,-0.039370,0.019685,-0.039370,0.039370,-0.019685,0.039370,0.019685,180.000*%
%ADD51OCT_51*%
%AMO_52*20,1,0.05000,-0.02421,0.00000,0.02421,0.00000,0*1,1,0.05000,-0.02421,0.00000*1,1,0.05000,0.02421,0.00000*%
%ADD52O_52*%
G54D10*
X407958Y182500D02*
X407958Y182500D01*
X407808Y184267D01*
X407361Y185984D01*
X406630Y187600D01*
X405637Y189070D01*
X404409Y190351D01*
X402983Y191406D01*
X401399Y192204D01*
X399703Y192724D01*
X397943Y192949D01*
X396171Y192874D01*
X394437Y192500D01*
X392791Y191839D01*
X391280Y190908D01*
X389949Y189736D01*
X388834Y188356D01*
X387969Y186808D01*
X387378Y185135D01*
X387078Y183386D01*
X387078Y181613D01*
X387378Y179864D01*
X387969Y178191D01*
X388834Y176643D01*
X389949Y175263D01*
X391280Y174091D01*
X392791Y173160D01*
X394437Y172499D01*
X396171Y172125D01*
X397943Y172050D01*
X399703Y172275D01*
X401399Y172795D01*
X402983Y173593D01*
X404409Y174648D01*
X405637Y175929D01*
X406630Y177399D01*
X407361Y179015D01*
X407808Y180732D01*
X407958Y182500D01*
X394183Y172601D02*
X400767Y172601D01*
X392811Y173152D02*
X402108Y173152D01*
X391909Y173704D02*
X403132Y173704D01*
X391094Y174255D02*
X403877Y174255D01*
X390467Y174806D02*
X404561Y174806D01*
X389872Y175357D02*
X405089Y175357D01*
X389427Y175908D02*
X405617Y175908D01*
X388982Y176459D02*
X405995Y176459D01*
X388629Y177011D02*
X406368Y177011D01*
X388321Y177562D02*
X406704Y177562D01*
X388013Y178113D02*
X406953Y178113D01*
X387802Y178664D02*
X407202Y178664D01*
X387607Y179215D02*
X407413Y179215D01*
X387412Y179766D02*
X407557Y179766D01*
X387300Y180318D02*
X407700Y180318D01*
X387206Y180869D02*
X407820Y180869D01*
X387111Y181420D02*
X407867Y181420D01*
X387078Y181971D02*
X407914Y181971D01*
X387078Y182522D02*
X407957Y182522D01*
X387078Y183074D02*
X407910Y183074D01*
X387119Y183625D02*
X407863Y183625D01*
X387214Y184176D02*
X407816Y184176D01*
X387308Y184727D02*
X407688Y184727D01*
X387429Y185278D02*
X407545Y185278D01*
X387623Y185829D02*
X407401Y185829D01*
X387818Y186381D02*
X407182Y186381D01*
X388038Y186932D02*
X406932Y186932D01*
X388346Y187483D02*
X406683Y187483D01*
X388654Y188034D02*
X406337Y188034D01*
X389019Y188585D02*
X405965Y188585D01*
X389464Y189137D02*
X405573Y189137D01*
X389909Y189688D02*
X405045Y189688D01*
X390520Y190239D02*
X404517Y190239D01*
X391146Y190790D02*
X403815Y190790D01*
X391983Y191341D02*
X403070Y191341D01*
X392925Y191892D02*
X402018Y191892D01*
X394297Y192444D02*
X400617Y192444D01*
X688532Y155000D02*
X688532Y155000D01*
X688382Y156815D01*
X687934Y158582D01*
X687202Y160250D01*
X686206Y161776D01*
X684972Y163117D01*
X683534Y164236D01*
X681931Y165103D01*
X680208Y165695D01*
X678411Y165995D01*
X676588Y165995D01*
X674791Y165695D01*
X673068Y165103D01*
X671465Y164236D01*
X670027Y163117D01*
X668793Y161776D01*
X667797Y160250D01*
X667065Y158582D01*
X666617Y156815D01*
X666467Y155000D01*
X666617Y153184D01*
X667065Y151417D01*
X667797Y149749D01*
X668793Y148223D01*
X670027Y146882D01*
X671465Y145763D01*
X673068Y144896D01*
X674791Y144304D01*
X676588Y144004D01*
X678411Y144004D01*
X680208Y144304D01*
X681931Y144896D01*
X683534Y145763D01*
X684972Y146882D01*
X686206Y148223D01*
X687202Y149749D01*
X687934Y151417D01*
X688382Y153184D01*
X688532Y155000D01*
X674059Y144556D02*
X680940Y144556D01*
X672678Y145107D02*
X682321Y145107D01*
X671660Y145658D02*
X683339Y145658D01*
X670892Y146209D02*
X684107Y146209D01*
X670184Y146760D02*
X684815Y146760D01*
X669632Y147312D02*
X685367Y147312D01*
X669125Y147863D02*
X685874Y147863D01*
X668668Y148414D02*
X686331Y148414D01*
X668308Y148965D02*
X686691Y148965D01*
X667948Y149516D02*
X687051Y149516D01*
X667657Y150067D02*
X687342Y150067D01*
X667415Y150619D02*
X687584Y150619D01*
X667173Y151170D02*
X687826Y151170D01*
X666988Y151721D02*
X688011Y151721D01*
X666848Y152272D02*
X688151Y152272D01*
X666708Y152823D02*
X688291Y152823D01*
X666601Y153375D02*
X688398Y153375D01*
X666556Y153926D02*
X688443Y153926D01*
X666510Y154477D02*
X688489Y154477D01*
X666469Y155028D02*
X688530Y155028D01*
X666515Y155579D02*
X688484Y155579D01*
X666561Y156130D02*
X688438Y156130D01*
X666606Y156682D02*
X688393Y156682D01*
X666723Y157233D02*
X688276Y157233D01*
X666863Y157784D02*
X688136Y157784D01*
X667002Y158335D02*
X687997Y158335D01*
X667198Y158886D02*
X687801Y158886D01*
X667440Y159438D02*
X687559Y159438D01*
X667682Y159989D02*
X687317Y159989D01*
X667986Y160540D02*
X687013Y160540D01*
X668346Y161091D02*
X686653Y161091D01*
X668706Y161642D02*
X686293Y161642D01*
X669178Y162193D02*
X685821Y162193D01*
X669685Y162745D02*
X685314Y162745D01*
X670258Y163296D02*
X684741Y163296D01*
X670966Y163847D02*
X684033Y163847D01*
X671765Y164398D02*
X683234Y164398D01*
X672784Y164949D02*
X682215Y164949D01*
X674226Y165501D02*
X680773Y165501D01*
X376032Y160000D02*
X376032Y160000D01*
X375882Y161815D01*
X375434Y163582D01*
X374702Y165250D01*
X373706Y166776D01*
X372472Y168117D01*
X371034Y169236D01*
X369431Y170103D01*
X367708Y170695D01*
X365911Y170995D01*
X364088Y170995D01*
X362291Y170695D01*
X360568Y170103D01*
X358965Y169236D01*
X357527Y168117D01*
X356293Y166776D01*
X355297Y165250D01*
X354565Y163582D01*
X354117Y161815D01*
X353967Y160000D01*
X354117Y158184D01*
X354565Y156417D01*
X355297Y154749D01*
X356293Y153223D01*
X357527Y151882D01*
X358965Y150763D01*
X360568Y149896D01*
X362291Y149304D01*
X364088Y149004D01*
X365911Y149004D01*
X367708Y149304D01*
X369431Y149896D01*
X371034Y150763D01*
X372472Y151882D01*
X373706Y153223D01*
X374702Y154749D01*
X375434Y156417D01*
X375882Y158184D01*
X376032Y160000D01*
X361559Y149556D02*
X368440Y149556D01*
X360178Y150107D02*
X369821Y150107D01*
X359160Y150658D02*
X370839Y150658D01*
X358392Y151209D02*
X371607Y151209D01*
X357684Y151760D02*
X372315Y151760D01*
X357132Y152312D02*
X372867Y152312D01*
X356625Y152863D02*
X373374Y152863D01*
X356168Y153414D02*
X373831Y153414D01*
X355808Y153965D02*
X374191Y153965D01*
X355448Y154516D02*
X374551Y154516D01*
X355157Y155067D02*
X374842Y155067D01*
X354915Y155619D02*
X375084Y155619D01*
X354673Y156170D02*
X375326Y156170D01*
X354488Y156721D02*
X375511Y156721D01*
X354348Y157272D02*
X375651Y157272D01*
X354208Y157823D02*
X375791Y157823D01*
X354101Y158375D02*
X375898Y158375D01*
X354056Y158926D02*
X375943Y158926D01*
X354010Y159477D02*
X375989Y159477D01*
X353969Y160028D02*
X376030Y160028D01*
X354015Y160579D02*
X375984Y160579D01*
X354061Y161130D02*
X375938Y161130D01*
X354106Y161682D02*
X375893Y161682D01*
X354223Y162233D02*
X375776Y162233D01*
X354363Y162784D02*
X375636Y162784D01*
X354502Y163335D02*
X375497Y163335D01*
X354698Y163886D02*
X375301Y163886D01*
X354940Y164438D02*
X375059Y164438D01*
X355182Y164989D02*
X374817Y164989D01*
X355486Y165540D02*
X374513Y165540D01*
X355846Y166091D02*
X374153Y166091D01*
X356206Y166642D02*
X373793Y166642D01*
X356678Y167193D02*
X373321Y167193D01*
X357185Y167745D02*
X372814Y167745D01*
X357758Y168296D02*
X372241Y168296D01*
X358466Y168847D02*
X371533Y168847D01*
X359265Y169398D02*
X370734Y169398D01*
X360284Y169949D02*
X369715Y169949D01*
X361726Y170501D02*
X368273Y170501D01*
X168532Y182500D02*
X168532Y182500D01*
X168382Y184315D01*
X167934Y186082D01*
X167202Y187750D01*
X166206Y189276D01*
X164972Y190617D01*
X163534Y191736D01*
X161931Y192603D01*
X160208Y193195D01*
X158411Y193495D01*
X156588Y193495D01*
X154791Y193195D01*
X153068Y192603D01*
X151465Y191736D01*
X150027Y190617D01*
X148793Y189276D01*
X147797Y187750D01*
X147065Y186082D01*
X146617Y184315D01*
X146467Y182500D01*
X146617Y180684D01*
X147065Y178917D01*
X147797Y177249D01*
X148793Y175723D01*
X150027Y174382D01*
X151465Y173263D01*
X153068Y172396D01*
X154791Y171804D01*
X156588Y171504D01*
X158411Y171504D01*
X160208Y171804D01*
X161931Y172396D01*
X163534Y173263D01*
X164972Y174382D01*
X166206Y175723D01*
X167202Y177249D01*
X167934Y178917D01*
X168382Y180684D01*
X168532Y182500D01*
X154059Y172056D02*
X160940Y172056D01*
X152678Y172607D02*
X162321Y172607D01*
X151660Y173158D02*
X163339Y173158D01*
X150892Y173709D02*
X164107Y173709D01*
X150184Y174260D02*
X164815Y174260D01*
X149632Y174812D02*
X165367Y174812D01*
X149125Y175363D02*
X165874Y175363D01*
X148668Y175914D02*
X166331Y175914D01*
X148308Y176465D02*
X166691Y176465D01*
X147948Y177016D02*
X167051Y177016D01*
X147657Y177567D02*
X167342Y177567D01*
X147415Y178119D02*
X167584Y178119D01*
X147173Y178670D02*
X167826Y178670D01*
X146988Y179221D02*
X168011Y179221D01*
X146848Y179772D02*
X168151Y179772D01*
X146708Y180323D02*
X168291Y180323D01*
X146601Y180875D02*
X168398Y180875D01*
X146556Y181426D02*
X168443Y181426D01*
X146510Y181977D02*
X168489Y181977D01*
X146469Y182528D02*
X168530Y182528D01*
X146515Y183079D02*
X168484Y183079D01*
X146561Y183630D02*
X168438Y183630D01*
X146606Y184182D02*
X168393Y184182D01*
X146723Y184733D02*
X168276Y184733D01*
X146863Y185284D02*
X168136Y185284D01*
X147002Y185835D02*
X167997Y185835D01*
X147198Y186386D02*
X167801Y186386D01*
X147440Y186938D02*
X167559Y186938D01*
X147682Y187489D02*
X167317Y187489D01*
X147986Y188040D02*
X167013Y188040D01*
X148346Y188591D02*
X166653Y188591D01*
X148706Y189142D02*
X166293Y189142D01*
X149178Y189693D02*
X165821Y189693D01*
X149685Y190245D02*
X165314Y190245D01*
X150258Y190796D02*
X164741Y190796D01*
X150966Y191347D02*
X164033Y191347D01*
X151765Y191898D02*
X163234Y191898D01*
X152784Y192449D02*
X162215Y192449D01*
X154226Y193001D02*
X160773Y193001D01*
X86032Y185000D02*
X86032Y185000D01*
X85882Y186815D01*
X85434Y188582D01*
X84702Y190250D01*
X83706Y191776D01*
X82472Y193117D01*
X81034Y194236D01*
X79431Y195103D01*
X77708Y195695D01*
X75911Y195995D01*
X74088Y195995D01*
X72291Y195695D01*
X70568Y195103D01*
X68965Y194236D01*
X67527Y193117D01*
X66293Y191776D01*
X65297Y190250D01*
X64565Y188582D01*
X64117Y186815D01*
X63967Y185000D01*
X64117Y183184D01*
X64565Y181417D01*
X65297Y179749D01*
X66293Y178223D01*
X67527Y176882D01*
X68965Y175763D01*
X70568Y174896D01*
X72291Y174304D01*
X74088Y174004D01*
X75911Y174004D01*
X77708Y174304D01*
X79431Y174896D01*
X81034Y175763D01*
X82472Y176882D01*
X83706Y178223D01*
X84702Y179749D01*
X85434Y181417D01*
X85882Y183184D01*
X86032Y185000D01*
X71559Y174556D02*
X78440Y174556D01*
X70178Y175107D02*
X79821Y175107D01*
X69160Y175658D02*
X80839Y175658D01*
X68392Y176209D02*
X81607Y176209D01*
X67684Y176760D02*
X82315Y176760D01*
X67132Y177312D02*
X82867Y177312D01*
X66625Y177863D02*
X83374Y177863D01*
X66168Y178414D02*
X83831Y178414D01*
X65808Y178965D02*
X84191Y178965D01*
X65448Y179516D02*
X84551Y179516D01*
X65157Y180067D02*
X84842Y180067D01*
X64915Y180619D02*
X85084Y180619D01*
X64673Y181170D02*
X85326Y181170D01*
X64488Y181721D02*
X85511Y181721D01*
X64348Y182272D02*
X85651Y182272D01*
X64208Y182823D02*
X85791Y182823D01*
X64101Y183375D02*
X85898Y183375D01*
X64056Y183926D02*
X85943Y183926D01*
X64010Y184477D02*
X85989Y184477D01*
X63969Y185028D02*
X86030Y185028D01*
X64015Y185579D02*
X85984Y185579D01*
X64061Y186130D02*
X85938Y186130D01*
X64106Y186682D02*
X85893Y186682D01*
X64223Y187233D02*
X85776Y187233D01*
X64363Y187784D02*
X85636Y187784D01*
X64502Y188335D02*
X85497Y188335D01*
X64698Y188886D02*
X85301Y188886D01*
X64940Y189438D02*
X85059Y189438D01*
X65182Y189989D02*
X84817Y189989D01*
X65486Y190540D02*
X84513Y190540D01*
X65846Y191091D02*
X84153Y191091D01*
X66206Y191642D02*
X83793Y191642D01*
X66678Y192193D02*
X83321Y192193D01*
X67185Y192745D02*
X82814Y192745D01*
X67758Y193296D02*
X82241Y193296D01*
X68466Y193847D02*
X81533Y193847D01*
X69265Y194398D02*
X80734Y194398D01*
X70284Y194949D02*
X79715Y194949D01*
X71726Y195501D02*
X78273Y195501D01*
X686032Y185000D02*
X686032Y185000D01*
X685882Y186815D01*
X685434Y188582D01*
X684702Y190250D01*
X683706Y191776D01*
X682472Y193117D01*
X681034Y194236D01*
X679431Y195103D01*
X677708Y195695D01*
X675911Y195995D01*
X674088Y195995D01*
X672291Y195695D01*
X670568Y195103D01*
X668965Y194236D01*
X667527Y193117D01*
X666293Y191776D01*
X665297Y190250D01*
X664565Y188582D01*
X664117Y186815D01*
X663967Y185000D01*
X664117Y183184D01*
X664565Y181417D01*
X665297Y179749D01*
X666293Y178223D01*
X667527Y176882D01*
X668965Y175763D01*
X670568Y174896D01*
X672291Y174304D01*
X674088Y174004D01*
X675911Y174004D01*
X677708Y174304D01*
X679431Y174896D01*
X681034Y175763D01*
X682472Y176882D01*
X683706Y178223D01*
X684702Y179749D01*
X685434Y181417D01*
X685882Y183184D01*
X686032Y185000D01*
X671559Y174556D02*
X678440Y174556D01*
X670178Y175107D02*
X679821Y175107D01*
X669160Y175658D02*
X680839Y175658D01*
X668392Y176209D02*
X681607Y176209D01*
X667684Y176760D02*
X682315Y176760D01*
X667132Y177312D02*
X682867Y177312D01*
X666625Y177863D02*
X683374Y177863D01*
X666168Y178414D02*
X683831Y178414D01*
X665808Y178965D02*
X684191Y178965D01*
X665448Y179516D02*
X684551Y179516D01*
X665157Y180067D02*
X684842Y180067D01*
X664915Y180619D02*
X685084Y180619D01*
X664673Y181170D02*
X685326Y181170D01*
X664488Y181721D02*
X685511Y181721D01*
X664348Y182272D02*
X685651Y182272D01*
X664208Y182823D02*
X685791Y182823D01*
X664101Y183375D02*
X685898Y183375D01*
X664056Y183926D02*
X685943Y183926D01*
X664010Y184477D02*
X685989Y184477D01*
X663969Y185028D02*
X686030Y185028D01*
X664015Y185579D02*
X685984Y185579D01*
X664061Y186130D02*
X685938Y186130D01*
X664106Y186682D02*
X685893Y186682D01*
X664223Y187233D02*
X685776Y187233D01*
X664363Y187784D02*
X685636Y187784D01*
X664502Y188335D02*
X685497Y188335D01*
X664698Y188886D02*
X685301Y188886D01*
X664940Y189438D02*
X685059Y189438D01*
X665182Y189989D02*
X684817Y189989D01*
X665486Y190540D02*
X684513Y190540D01*
X665846Y191091D02*
X684153Y191091D01*
X666206Y191642D02*
X683793Y191642D01*
X666678Y192193D02*
X683321Y192193D01*
X667185Y192745D02*
X682814Y192745D01*
X667758Y193296D02*
X682241Y193296D01*
X668466Y193847D02*
X681533Y193847D01*
X669265Y194398D02*
X680734Y194398D01*
X670284Y194949D02*
X679715Y194949D01*
X671726Y195501D02*
X678273Y195501D01*
G54D18*
X395000Y182500D02*
X360000Y182500D01*
X325000Y217500D01*
X180000Y217500D01*
X170000Y227500D01*
X147500Y227500D01*
X102500Y182500D01*
X67500Y182500D01*
X395000Y182500D02*
X425000Y212500D01*
X457500Y212500D01*
X470000Y225000D01*
X502500Y225000D01*
X512500Y215000D01*
X632500Y215000D01*
X670000Y177500D01*
X157500Y182500D02*
X180000Y160000D01*
X222500Y160000D01*
X242500Y180000D01*
X340000Y180000D01*
X360000Y160000D01*
X402500Y160000D01*
G54D19*
X402500Y160000D02*
X440000Y197500D01*
X472500Y197500D01*
X482500Y187500D01*
X507500Y187500D01*
X520000Y175000D01*
X637500Y175000D01*
X657500Y155000D01*
X715000Y155000D01*
X402500Y160000D02*
X360000Y160000D01*
X340000Y180000D02*
X360000Y160000D01*
X340000Y180000D02*
X242500Y180000D01*
X222500Y160000D01*
X180000Y160000D01*
X157500Y182500D01*
G54D21*
X17500Y17500D03*
X952500Y17500D03*
X957500Y235000D03*
X15000Y240000D03*
X75000Y185000D03*
X677500Y155000D03*
X677500Y185000D03*
G54D26*
X502500Y145000D03*
X815000Y140000D03*
X185000Y147500D03*
G54D44*
X557500Y112500D03*
X577500Y112500D03*
X870000Y107500D03*
X890000Y107500D03*
X240000Y115000D03*
X260000Y115000D03*
G54D45*
X470000Y152500D03*
X480000Y152500D03*
X782500Y147500D03*
X792500Y147500D03*
X152500Y155000D03*
X162500Y155000D03*
G54D46*
X345000Y230000D03*
X387500Y230000D03*
X417500Y230000D03*
X365000Y100000D03*
X365000Y160000D03*
X365000Y190000D03*
X365000Y130000D03*
X512500Y232500D03*
X552500Y137500D03*
X572500Y232500D03*
X505000Y202500D03*
X620000Y115000D03*
X482500Y210000D03*
X500000Y175000D03*
X812500Y170000D03*
X795000Y205000D03*
X932500Y110000D03*
X817500Y197500D03*
X885000Y227500D03*
X865000Y132500D03*
X825000Y227500D03*
X677500Y125000D03*
X677500Y185000D03*
X677500Y155000D03*
X677500Y95000D03*
X730000Y225000D03*
X700000Y225000D03*
X657500Y225000D03*
X182500Y177500D03*
X165000Y212500D03*
X302500Y117500D03*
X187500Y205000D03*
X255000Y235000D03*
X235000Y140000D03*
X195000Y235000D03*
X47500Y132500D03*
X47500Y192500D03*
X47500Y162500D03*
X47500Y102500D03*
X100000Y232500D03*
X70000Y232500D03*
X27500Y232500D03*
X17500Y17500D03*
X952500Y17500D03*
X957500Y235000D03*
X15000Y240000D03*
G54D47*
X590000Y95000D03*
X620000Y95000D03*
X572500Y55000D03*
X582500Y55000D03*
X447500Y230000D03*
X542500Y232500D03*
X395000Y182500D03*
X385000Y110000D03*
X475000Y180000D03*
X787500Y175000D03*
X697500Y105000D03*
X855000Y227500D03*
X760000Y225000D03*
X885000Y50000D03*
X895000Y50000D03*
X902500Y90000D03*
X932500Y90000D03*
X157500Y182500D03*
X70000Y115000D03*
X77500Y185000D03*
X225000Y235000D03*
X130000Y232500D03*
X255000Y57500D03*
X265000Y57500D03*
X272500Y97500D03*
X302500Y97500D03*
G54D48*
X620000Y75000D03*
X590000Y75000D03*
X570000Y85000D03*
X560000Y85000D03*
X470000Y112500D03*
X460000Y112500D03*
X470000Y62500D03*
X460000Y62500D03*
X782500Y57500D03*
X772500Y57500D03*
X782500Y107500D03*
X772500Y107500D03*
X882500Y80000D03*
X872500Y80000D03*
X932500Y70000D03*
X902500Y70000D03*
X152500Y65000D03*
X142500Y65000D03*
X152500Y115000D03*
X142500Y115000D03*
X252500Y87500D03*
X242500Y87500D03*
X302500Y77500D03*
X272500Y77500D03*
G54D49*
X445000Y180000D03*
X445000Y160000D03*
X607500Y197500D03*
X607500Y187500D03*
X572500Y197500D03*
X572500Y187500D03*
X537500Y197500D03*
X537500Y187500D03*
X850000Y192500D03*
X850000Y182500D03*
X885000Y192500D03*
X885000Y182500D03*
X920000Y192500D03*
X920000Y182500D03*
X757500Y175000D03*
X757500Y155000D03*
X220000Y200000D03*
X220000Y190000D03*
X255000Y200000D03*
X255000Y190000D03*
X290000Y200000D03*
X290000Y190000D03*
X127500Y182500D03*
X127500Y162500D03*
G54D50*
X402500Y137500D03*
X452500Y137500D03*
X402500Y85000D03*
X452500Y85000D03*
X715000Y80000D03*
X765000Y80000D03*
X715000Y132500D03*
X765000Y132500D03*
X85000Y87500D03*
X135000Y87500D03*
X85000Y140000D03*
X135000Y140000D03*
G54D51*
X617500Y135000D03*
X567500Y135000D03*
X617500Y150000D03*
X567500Y150000D03*
X617500Y165000D03*
X567500Y165000D03*
X930000Y160000D03*
X880000Y160000D03*
X930000Y145000D03*
X880000Y145000D03*
X930000Y130000D03*
X880000Y130000D03*
X300000Y167500D03*
X250000Y167500D03*
X300000Y152500D03*
X250000Y152500D03*
X300000Y137500D03*
X250000Y137500D03*
G54D52*
X502500Y135000D03*
X502500Y125000D03*
X502500Y115000D03*
X502500Y105000D03*
X502500Y95000D03*
X502500Y85000D03*
X502500Y75000D03*
X502500Y65000D03*
X502500Y55000D03*
X532500Y55000D03*
X532500Y65000D03*
X532500Y75000D03*
X532500Y85000D03*
X532500Y95000D03*
X532500Y105000D03*
X532500Y115000D03*
X532500Y125000D03*
X532500Y135000D03*
X532500Y145000D03*
X815000Y130000D03*
X815000Y120000D03*
X815000Y110000D03*
X815000Y100000D03*
X815000Y90000D03*
X815000Y80000D03*
X815000Y70000D03*
X815000Y60000D03*
X815000Y50000D03*
X845000Y50000D03*
X845000Y60000D03*
X845000Y70000D03*
X845000Y80000D03*
X845000Y90000D03*
X845000Y100000D03*
X845000Y110000D03*
X845000Y120000D03*
X845000Y130000D03*
X845000Y140000D03*
X185000Y137500D03*
X185000Y127500D03*
X185000Y117500D03*
X185000Y107500D03*
X185000Y97500D03*
X185000Y87500D03*
X185000Y77500D03*
X185000Y67500D03*
X185000Y57500D03*
X215000Y57500D03*
X215000Y67500D03*
X215000Y77500D03*
X215000Y87500D03*
X215000Y97500D03*
X215000Y107500D03*
X215000Y117500D03*
X215000Y127500D03*
X215000Y137500D03*
X215000Y147500D03*
G36*
X685000Y20000D02*
X685000Y120000D01*
X710000Y120000D01*
X710000Y20000D01*
X685000Y20000D01*
D02*G37*
G36*
X372500Y20000D02*
X372500Y120000D01*
X397500Y120000D01*
X397500Y20000D01*
X372500Y20000D01*
D02*G37*
G36*
X60000Y22500D02*
X60000Y122500D01*
X85000Y122500D01*
X85000Y22500D01*
X60000Y22500D01*
D02*G37*
G36*
X60000Y20000D02*
X60000Y40000D01*
X707500Y40000D01*
X707500Y20000D01*
X60000Y20000D01*
D02*G37*
M02*
