# Supplementary material for: Using Voice Coils to Actuate Modular Soft Robots: Wormbot, an Example
Source: Soft Robot. 2016 Dec 1;3(4):198–204. doi: 10.1089/soro.2016.0009 (PMC5180079; doi:10.1089/soro.2016.0009)
Supplement: Supplemental data [file Supp_Data.zip › Supplemental Information/PCB Schematics/Tripple Driver/gerber/XGerber/NEW.Whl]

D010    draw      0.00591
D011    draw      0.00409
D012    draw      0.00768
D013    draw      0.00787
D014    draw      0.01024
D015    draw      0.01181
D016    draw      0.03600
D017    draw      0.03937
D018    draw      0.06600
D019    draw      0.08600
D020    draw      0.15811
D021    draw      0.18028
D022    rectangle 0.01500 x 0.10000
D023    rectangle 0.02500 x 0.12500
D024    square    0.05000
D025    rectangle 0.05000 x 0.07500
D026    rectangle 0.05000 x 0.09843 x 270.000
D027    rectangle 0.05000 x 0.12500
D028    rectangle 0.07500 x 0.02500
D029    rectangle 0.07500 x 0.05000
D030    square    0.07500
D031    rectangle 0.10000 x 0.07500
D032    square    0.10000
D033    rectangle 0.10000 x 0.12500
D034    rectangle 0.10000 x 0.19685
D035    square    0.12500
D036    rectangle 0.12500 x 0.15000
D037    rectangle 0.15000 x 0.19685
D038    rectangle 0.17500 x 0.19685
D039    rectangle 0.19685 x 0.07500
D040    rectangle 0.19685 x 0.10000
D041    rectangle 0.19685 x 0.12500
D042    rectangle 0.19685 x 0.17500
D043    square    0.19685
D044    octagon   0.05512
D045    octagon   0.05512 x 180.000
D046    octagon   0.06299
D047    octagon   0.07087
D048    octagon   0.07087 x 180.000
D049    octagon   0.07087 x 270.000
D050    octagon   0.07874
D051    octagon   0.07874 x 180.000
D052    oval      0.05000 x 0.09843 x 270.000
