# Supplementary material for: Using Voice Coils to Actuate Modular Soft Robots: Wormbot, an Example
Source: Soft Robot. 2016 Dec 1;3(4):198–204. doi: 10.1089/soro.2016.0009 (PMC5180079; doi:10.1089/soro.2016.0009)
Supplement: Supplemental data [file Supp_Data.zip › Supplemental Information/PCB Schematics/Tripple Driver/gerber_small_footprint/XGerber/NEW.T3002_smaller_footprint.Bot]

%FSLAX35Y35*%
%MOIN*%
%IN2=CopperbottomL1(X.Bot)*%
%ADD10C,0.00591*%
%ADD11C,0.00001*%
%ADD12C,0.00409*%
%ADD13C,0.00768*%
%ADD14C,0.00787*%
%ADD15C,0.01024*%
%ADD16C,0.01181*%
%ADD17C,0.02600*%
%ADD18C,0.03600*%
%ADD19C,0.03937*%
%ADD20C,0.06600*%
%ADD21C,0.08600*%
%ADD22C,0.15811*%
%ADD23C,0.18028*%
%AMR_24*21,1,0.01500,0.10000,0,0,0.000*%
%ADD24R_24*%
%AMR_25*21,1,0.02500,0.12500,0,0,0.000*%
%ADD25R_25*%
%AMR_26*21,1,0.05000,0.05000,0,0,0.000*%
%ADD26R_26*%
%AMR_27*21,1,0.05000,0.07500,0,0,0.000*%
%ADD27R_27*%
%AMR_28*21,1,0.05000,0.09843,0,0,270.000*%
%ADD28R_28*%
%AMR_29*21,1,0.05000,0.12500,0,0,0.000*%
%ADD29R_29*%
%AMR_30*21,1,0.07500,0.02500,0,0,0.000*%
%ADD30R_30*%
%AMR_31*21,1,0.07500,0.05000,0,0,0.000*%
%ADD31R_31*%
%AMR_32*21,1,0.07500,0.07500,0,0,0.000*%
%ADD32R_32*%
%AMR_33*21,1,0.10000,0.07500,0,0,0.000*%
%ADD33R_33*%
%AMR_34*21,1,0.10000,0.10000,0,0,0.000*%
%ADD34R_34*%
%AMR_35*21,1,0.10000,0.12500,0,0,0.000*%
%ADD35R_35*%
%AMR_36*21,1,0.10000,0.19685,0,0,0.000*%
%ADD36R_36*%
%AMR_37*21,1,0.12500,0.12500,0,0,0.000*%
%ADD37R_37*%
%AMR_38*21,1,0.12500,0.15000,0,0,0.000*%
%ADD38R_38*%
%AMR_39*21,1,0.15000,0.19685,0,0,0.000*%
%ADD39R_39*%
%AMR_40*21,1,0.17500,0.19685,0,0,0.000*%
%ADD40R_40*%
%AMR_41*21,1,0.19685,0.07500,0,0,0.000*%
%ADD41R_41*%
%AMR_42*21,1,0.19685,0.10000,0,0,0.000*%
%ADD42R_42*%
%AMR_43*21,1,0.19685,0.12500,0,0,0.000*%
%ADD43R_43*%
%AMR_44*21,1,0.19685,0.17500,0,0,0.000*%
%ADD44R_44*%
%AMR_45*21,1,0.19685,0.19685,0,0,0.000*%
%ADD45R_45*%
%AMOCT_46*4,1,8,0.027559,0.013780,0.013780,0.027559,-0.013780,0.027559,-0.027559,0.013780,-0.027559,-0.013780,-0.013780,-0.027559,0.013780,-0.027559,0.027559,-0.013780,0.027559,0.013780,0.000*%
%ADD46OCT_46*%
%AMOCT_47*4,1,8,0.027559,0.013780,0.013780,0.027559,-0.013780,0.027559,-0.027559,0.013780,-0.027559,-0.013780,-0.013780,-0.027559,0.013780,-0.027559,0.027559,-0.013780,0.027559,0.013780,180.000*%
%ADD47OCT_47*%
%AMOCT_48*4,1,8,0.031496,0.015748,0.015748,0.031496,-0.015748,0.031496,-0.031496,0.015748,-0.031496,-0.015748,-0.015748,-0.031496,0.015748,-0.031496,0.031496,-0.015748,0.031496,0.015748,0.000*%
%ADD48OCT_48*%
%AMOCT_49*4,1,8,0.035433,0.017717,0.017717,0.035433,-0.017717,0.035433,-0.035433,0.017717,-0.035433,-0.017717,-0.017717,-0.035433,0.017717,-0.035433,0.035433,-0.017717,0.035433,0.017717,0.000*%
%ADD49OCT_49*%
%AMOCT_50*4,1,8,0.035433,0.017717,0.017717,0.035433,-0.017717,0.035433,-0.035433,0.017717,-0.035433,-0.017717,-0.017717,-0.035433,0.017717,-0.035433,0.035433,-0.017717,0.035433,0.017717,180.000*%
%ADD50OCT_50*%
%AMOCT_51*4,1,8,0.035433,0.017717,0.017717,0.035433,-0.017717,0.035433,-0.035433,0.017717,-0.035433,-0.017717,-0.017717,-0.035433,0.017717,-0.035433,0.035433,-0.017717,0.035433,0.017717,270.000*%
%ADD51OCT_51*%
%AMOCT_52*4,1,8,0.039370,0.019685,0.019685,0.039370,-0.019685,0.039370,-0.039370,0.019685,-0.039370,-0.019685,-0.019685,-0.039370,0.019685,-0.039370,0.039370,-0.019685,0.039370,0.019685,0.000*%
%ADD52OCT_52*%
%AMOCT_53*4,1,8,0.039370,0.019685,0.019685,0.039370,-0.019685,0.039370,-0.039370,0.019685,-0.039370,-0.019685,-0.019685,-0.039370,0.019685,-0.039370,0.039370,-0.019685,0.039370,0.019685,180.000*%
%ADD53OCT_53*%
%AMO_54*20,1,0.05000,-0.02421,0.00000,0.02421,0.00000,0*1,1,0.05000,-0.02421,0.00000*1,1,0.05000,0.02421,0.00000*%
%ADD54O_54*%
G54D17*
X630000Y137500D02*
X627500Y140000D01*
G54D18*
X412500Y85000D02*
X422500Y85000D01*
X442500Y95000D02*
X442500Y85000D01*
X442500Y95000D02*
X442500Y97500D01*
X412500Y95000D02*
X412500Y90000D01*
X442500Y85000D02*
X442500Y75000D01*
X432500Y75000D01*
X427500Y70000D01*
X427500Y42500D01*
X432500Y37500D02*
X427500Y42500D01*
X432500Y37500D02*
X485000Y37500D01*
X492500Y45000D01*
X412500Y95000D02*
X422500Y95000D01*
X422500Y85000D02*
X427500Y85000D01*
X412500Y95000D02*
X417500Y90000D01*
X442500Y95000D02*
X437500Y90000D01*
X432500Y85000D02*
X442500Y85000D01*
X432500Y85000D02*
X430000Y85000D01*
X412500Y95000D02*
X417500Y90000D01*
X422500Y85000D01*
X417500Y90000D02*
X437500Y90000D01*
X432500Y85000D01*
X442500Y105000D02*
X442500Y97500D01*
X442500Y105000D02*
X422500Y85000D01*
X442500Y97500D02*
X442500Y105000D01*
X442500Y97500D02*
X430000Y85000D01*
X432500Y85000D01*
X430000Y85000D02*
X427500Y85000D01*
X430000Y85000D02*
X430000Y87500D01*
X422500Y95000D02*
X430000Y87500D01*
X422500Y95000D02*
X442500Y95000D01*
X422500Y95000D02*
X417500Y90000D01*
X412500Y85000D02*
X422500Y75000D01*
X427500Y70000D02*
X427500Y75000D01*
X427500Y85000D02*
X430000Y85000D01*
X427500Y85000D02*
X412500Y85000D01*
X427500Y85000D02*
X430000Y87500D01*
X442500Y75000D02*
X432500Y75000D01*
X422500Y75000D02*
X427500Y70000D01*
X412500Y85000D02*
X432500Y85000D01*
X442500Y75000D01*
X432500Y75000D02*
X417500Y90000D01*
X432500Y75000D02*
X427500Y75000D01*
X412500Y95000D02*
X412500Y90000D01*
X412500Y85000D01*
X412500Y90000D02*
X427500Y75000D01*
X427500Y85000D01*
X427500Y75000D02*
X422500Y75000D01*
X527500Y125000D02*
X527500Y140000D01*
X527500Y155000D01*
X442500Y105000D02*
X465000Y105000D01*
X467500Y102500D01*
X477500Y102500D01*
X487500Y112500D02*
X477500Y102500D01*
X487500Y112500D02*
X515000Y112500D01*
X527500Y125000D01*
X417500Y90000D02*
X412500Y85000D01*
X417500Y90000D02*
X412500Y95000D01*
X392500Y65000D02*
X412500Y65000D01*
X412500Y115000D02*
X442500Y115000D01*
X397500Y140000D02*
X397500Y120000D01*
X402500Y115000D01*
X412500Y115000D01*
X367500Y170000D02*
X397500Y140000D01*
X520000Y22500D02*
X422500Y22500D01*
X520000Y22500D02*
X537500Y40000D01*
X412500Y45000D02*
X412500Y32500D01*
X422500Y22500D02*
X412500Y32500D01*
X537500Y182500D02*
X537500Y40000D01*
X532500Y187500D02*
X497500Y222500D01*
X482500Y222500D01*
X517500Y187500D02*
X532500Y187500D01*
X537500Y182500D01*
X482500Y187500D02*
X482500Y192500D01*
X452500Y222500D01*
X507500Y162500D02*
X482500Y187500D01*
X507500Y145000D02*
X507500Y162500D01*
X507500Y145000D02*
X495000Y132500D01*
X462500Y132500D01*
X460000Y135000D01*
X442500Y135000D01*
X440000Y222500D02*
X430000Y232500D01*
X357500Y220000D02*
X367500Y210000D01*
X392500Y210000D02*
X367500Y210000D01*
X392500Y210000D02*
X415000Y232500D01*
X430000Y232500D01*
X432500Y127500D02*
X435000Y125000D01*
X442500Y125000D01*
X432500Y127500D02*
X432500Y145000D01*
X485000Y147500D02*
X435000Y147500D01*
X485000Y147500D02*
X487500Y150000D01*
X487500Y157500D01*
X440000Y205000D01*
X440000Y222500D01*
X435000Y147500D02*
X432500Y145000D01*
X387500Y220000D02*
X380000Y220000D01*
X370000Y230000D01*
X322500Y230000D02*
X370000Y230000D01*
X412500Y55000D02*
X362500Y55000D01*
X317500Y100000D01*
X317500Y225000D02*
X317500Y100000D01*
X317500Y225000D02*
X322500Y230000D01*
X480000Y75000D02*
X490000Y75000D01*
X500000Y65000D01*
X500000Y85000D01*
X490000Y75000D01*
X530000Y85000D02*
X522500Y85000D01*
X442500Y65000D02*
X447500Y65000D01*
X457500Y75000D01*
X457500Y85000D01*
X487500Y102500D02*
X495000Y95000D01*
X512500Y95000D01*
X522500Y85000D01*
X457500Y85000D02*
X485000Y85000D01*
X495000Y95000D01*
X442500Y55000D02*
X450000Y55000D01*
X470000Y75000D01*
X442500Y45000D02*
X482500Y45000D01*
X427500Y30000D02*
X517500Y30000D01*
X412500Y75000D02*
X392500Y75000D01*
X382500Y75000D02*
X392500Y75000D01*
X427500Y30000D02*
X420000Y37500D01*
X420000Y67500D01*
X412500Y75000D01*
X390000Y105000D02*
X412500Y105000D01*
X530000Y65000D02*
X530000Y42500D01*
X517500Y30000D02*
X530000Y42500D01*
X352500Y192500D02*
X327500Y220000D01*
X360000Y192500D02*
X352500Y192500D01*
X360000Y192500D02*
X405000Y147500D01*
X405000Y125000D01*
X412500Y125000D01*
X422500Y145000D02*
X422500Y182500D01*
X412500Y135000D02*
X422500Y145000D01*
X447500Y187500D02*
X427500Y187500D01*
X422500Y182500D01*
X422500Y222500D01*
X655000Y145000D02*
X655000Y182500D01*
X645000Y135000D02*
X655000Y145000D01*
X680000Y187500D02*
X660000Y187500D01*
X655000Y182500D01*
X655000Y222500D01*
X482500Y177500D02*
X497500Y162500D01*
X497500Y147500D02*
X497500Y162500D01*
X497500Y147500D02*
X490000Y140000D01*
X477500Y140000D01*
X502500Y125000D02*
X477500Y125000D01*
X502500Y125000D02*
X517500Y140000D01*
X517500Y177500D01*
X447500Y177500D02*
X470000Y155000D01*
X477500Y155000D01*
X92500Y192500D02*
X65000Y220000D01*
X155000Y192500D02*
X92500Y192500D01*
X155000Y192500D02*
X172500Y175000D01*
X172500Y125000D01*
X180000Y125000D01*
X207500Y222500D02*
X197500Y232500D01*
X95000Y220000D02*
X105000Y210000D01*
X145000Y210000D01*
X167500Y232500D01*
X197500Y232500D01*
X200000Y127500D02*
X202500Y125000D01*
X210000Y125000D01*
X200000Y127500D02*
X200000Y145000D01*
X252500Y147500D02*
X202500Y147500D01*
X252500Y147500D02*
X255000Y150000D01*
X255000Y157500D01*
X207500Y205000D01*
X207500Y222500D01*
X202500Y147500D02*
X200000Y145000D01*
X287500Y22500D02*
X190000Y22500D01*
X287500Y22500D02*
X305000Y40000D01*
X180000Y45000D02*
X180000Y32500D01*
X190000Y22500D02*
X180000Y32500D01*
X305000Y182500D02*
X305000Y40000D01*
X300000Y187500D02*
X265000Y222500D01*
X250000Y222500D01*
X285000Y187500D02*
X300000Y187500D01*
X305000Y182500D01*
X190000Y145000D02*
X190000Y182500D01*
X180000Y135000D02*
X190000Y145000D01*
X215000Y187500D02*
X195000Y187500D01*
X190000Y182500D01*
X190000Y222500D01*
X187500Y187500D02*
X195000Y187500D01*
X215000Y177500D02*
X237500Y155000D01*
X245000Y155000D01*
X180000Y85000D02*
X190000Y85000D01*
X210000Y95000D02*
X210000Y85000D01*
X210000Y95000D02*
X210000Y97500D01*
X180000Y95000D02*
X180000Y90000D01*
X210000Y85000D02*
X210000Y75000D01*
X200000Y75000D01*
X195000Y70000D01*
X195000Y42500D01*
X200000Y37500D02*
X195000Y42500D01*
X200000Y37500D02*
X252500Y37500D01*
X260000Y45000D01*
X122500Y150000D02*
X140000Y150000D01*
X147500Y142500D01*
X122500Y150000D02*
X122500Y145000D01*
X77500Y125000D02*
X65000Y102500D01*
X77500Y125000D02*
X80000Y127500D01*
X65000Y102500D02*
X80000Y100000D01*
X80000Y75000D01*
X95000Y90000D01*
X95000Y102500D01*
X112500Y102500D01*
X122500Y142500D02*
X117500Y137500D01*
X107500Y127500D02*
X100000Y127500D01*
X112500Y102500D02*
X120000Y95000D01*
X180000Y95000D01*
X42500Y90000D02*
X42500Y120000D01*
X50000Y127500D01*
X80000Y127500D01*
X180000Y95000D02*
X190000Y95000D01*
X190000Y85000D02*
X195000Y85000D01*
X180000Y95000D02*
X185000Y90000D01*
X210000Y95000D02*
X205000Y90000D01*
X200000Y85000D02*
X210000Y85000D01*
X200000Y85000D02*
X197500Y85000D01*
X180000Y95000D02*
X185000Y90000D01*
X190000Y85000D01*
X185000Y90000D02*
X205000Y90000D01*
X200000Y85000D01*
X210000Y105000D02*
X210000Y97500D01*
X210000Y105000D02*
X190000Y85000D01*
X210000Y97500D02*
X210000Y105000D01*
X210000Y97500D02*
X197500Y85000D01*
X200000Y85000D01*
X197500Y85000D02*
X195000Y85000D01*
X197500Y85000D02*
X197500Y87500D01*
X190000Y95000D02*
X197500Y87500D01*
X190000Y95000D02*
X210000Y95000D01*
X190000Y95000D02*
X180000Y85000D01*
X42500Y90000D02*
X65000Y90000D01*
X65000Y102500D01*
X80000Y75000D02*
X57500Y75000D01*
X42500Y90000D01*
X65000Y102500D02*
X60000Y102500D01*
X42500Y120000D01*
X65000Y102500D02*
X95000Y102500D01*
X112500Y102500D02*
X112500Y132500D01*
X107500Y127500D01*
X122500Y142500D02*
X147500Y142500D01*
X180000Y85000D02*
X190000Y75000D01*
X195000Y70000D02*
X195000Y75000D01*
X195000Y85000D02*
X197500Y85000D01*
X195000Y85000D02*
X180000Y85000D01*
X195000Y85000D02*
X197500Y87500D01*
X210000Y75000D02*
X200000Y75000D01*
X190000Y75000D02*
X195000Y70000D01*
X180000Y85000D02*
X200000Y85000D01*
X210000Y75000D01*
X200000Y75000D02*
X180000Y95000D01*
X200000Y75000D02*
X195000Y75000D01*
X180000Y95000D02*
X180000Y90000D01*
X180000Y85000D01*
X180000Y90000D02*
X195000Y75000D01*
X195000Y85000D01*
X195000Y75000D02*
X190000Y75000D01*
X122500Y150000D02*
X117500Y145000D01*
X100000Y127500D02*
X80000Y127500D01*
X100000Y127500D02*
X105000Y132500D01*
X115000Y142500D02*
X112500Y140000D01*
X115000Y142500D02*
X117500Y142500D01*
X122500Y150000D02*
X117500Y145000D01*
X112500Y140000D02*
X115000Y142500D01*
X112500Y140000D02*
X105000Y132500D01*
X112500Y140000D02*
X112500Y132500D01*
X100000Y127500D02*
X105000Y132500D01*
X112500Y140000D01*
X105000Y132500D02*
X100000Y127500D01*
X105000Y132500D02*
X112500Y132500D01*
X115000Y135000D01*
X112500Y132500D01*
X115000Y135000D02*
X115000Y142500D01*
X112500Y140000D01*
X115000Y142500D02*
X117500Y145000D01*
X115000Y142500D01*
X117500Y145000D02*
X115000Y142500D01*
X117500Y145000D02*
X122500Y145000D01*
X102500Y122500D02*
X117500Y137500D01*
X115000Y135000D01*
X117500Y137500D02*
X117500Y142500D01*
X117500Y145000D02*
X117500Y142500D01*
X122500Y142500D01*
X117500Y142500D02*
X117500Y145000D01*
X117500Y142500D02*
X95000Y120000D01*
X97500Y120000D01*
X122500Y145000D01*
X122500Y142500D01*
X122500Y145000D02*
X135000Y145000D01*
X295000Y125000D02*
X295000Y140000D01*
X295000Y155000D01*
X210000Y105000D02*
X232500Y105000D01*
X235000Y102500D01*
X245000Y102500D01*
X255000Y112500D02*
X245000Y102500D01*
X255000Y112500D02*
X282500Y112500D01*
X295000Y125000D01*
X250000Y187500D02*
X250000Y192500D01*
X220000Y222500D01*
X275000Y162500D02*
X250000Y187500D01*
X275000Y145000D02*
X275000Y162500D01*
X275000Y145000D02*
X262500Y132500D01*
X230000Y132500D01*
X227500Y135000D01*
X210000Y135000D01*
X250000Y177500D02*
X265000Y162500D01*
X265000Y147500D02*
X265000Y162500D01*
X265000Y147500D02*
X257500Y140000D01*
X245000Y140000D01*
X270000Y125000D02*
X245000Y125000D01*
X270000Y125000D02*
X285000Y140000D01*
X285000Y177500D01*
X195000Y30000D02*
X285000Y30000D01*
X180000Y75000D02*
X160000Y75000D01*
X150000Y85000D01*
X195000Y30000D02*
X187500Y37500D01*
X187500Y67500D01*
X180000Y75000D01*
X150000Y105000D02*
X180000Y105000D01*
X297500Y65000D02*
X297500Y42500D01*
X285000Y30000D02*
X297500Y42500D01*
X147500Y102500D02*
X147500Y117500D01*
X157500Y127500D01*
X152500Y170000D02*
X157500Y165000D01*
X157500Y160000D01*
X157500Y142500D02*
X157500Y127500D01*
X152500Y170000D02*
X122500Y170000D01*
X147500Y102500D02*
X150000Y105000D01*
X150000Y85000D02*
X112500Y85000D01*
X92500Y65000D02*
X112500Y85000D01*
X52500Y65000D02*
X92500Y65000D01*
X52500Y65000D02*
X32500Y85000D01*
X32500Y140000D01*
X112500Y170000D02*
X122500Y170000D01*
X112500Y170000D02*
X92500Y150000D01*
X42500Y150000D01*
X32500Y140000D02*
X42500Y150000D01*
X122500Y170000D02*
X132500Y160000D01*
X147500Y160000D01*
X157500Y150000D01*
X157500Y142500D01*
X157500Y160000D02*
X157500Y150000D01*
X297500Y85000D02*
X290000Y85000D01*
X210000Y65000D02*
X215000Y65000D01*
X225000Y75000D01*
X225000Y85000D01*
X255000Y102500D02*
X262500Y95000D01*
X280000Y95000D01*
X290000Y85000D01*
X225000Y85000D02*
X252500Y85000D01*
X262500Y95000D01*
X55000Y45000D02*
X145000Y45000D01*
X147500Y47500D01*
X147500Y52500D02*
X147500Y47500D01*
X160000Y65000D02*
X180000Y65000D01*
X180000Y115000D02*
X210000Y115000D01*
X147500Y52500D02*
X160000Y65000D01*
X42500Y180000D02*
X47500Y185000D01*
X25000Y75000D02*
X25000Y162500D01*
X42500Y180000D01*
X47500Y185000D02*
X72500Y185000D01*
X152500Y185000D02*
X157500Y180000D01*
X165000Y172500D02*
X165000Y120000D01*
X170000Y115000D01*
X180000Y115000D01*
X72500Y172500D02*
X72500Y185000D01*
X152500Y185000D01*
X25000Y75000D02*
X55000Y45000D01*
X157500Y180000D02*
X165000Y172500D01*
X160000Y35000D02*
X180000Y55000D01*
X12500Y70000D02*
X49166Y35000D01*
X12500Y70000D02*
X12500Y195000D01*
X125000Y220000D02*
X117500Y220000D01*
X107500Y230000D01*
X47500Y230000D01*
X49166Y35000D02*
X160000Y35000D01*
X12500Y195000D02*
X47500Y230000D01*
X12500Y195000D02*
X47500Y230000D01*
X130000Y75000D02*
X137500Y67500D01*
X137500Y52500D01*
X130000Y127500D02*
X137500Y120000D01*
X137500Y102500D01*
X210000Y45000D02*
X250000Y45000D01*
X247500Y75000D02*
X257500Y75000D01*
X267500Y65000D01*
X267500Y85000D01*
X257500Y75000D01*
X210000Y55000D02*
X217500Y55000D01*
X237500Y75000D01*
X680000Y177500D02*
X702500Y155000D01*
X710000Y155000D01*
X645000Y85000D02*
X655000Y85000D01*
X675000Y95000D02*
X675000Y85000D01*
X675000Y95000D02*
X675000Y97500D01*
X645000Y95000D02*
X645000Y90000D01*
X675000Y85000D02*
X675000Y75000D01*
X665000Y75000D01*
X660000Y70000D01*
X660000Y42500D01*
X665000Y37500D02*
X660000Y42500D01*
X665000Y37500D02*
X717500Y37500D01*
X725000Y45000D01*
X645000Y95000D02*
X655000Y95000D01*
X655000Y85000D02*
X660000Y85000D01*
X645000Y95000D02*
X650000Y90000D01*
X675000Y95000D02*
X670000Y90000D01*
X665000Y85000D02*
X675000Y85000D01*
X665000Y85000D02*
X662500Y85000D01*
X645000Y95000D02*
X650000Y90000D01*
X655000Y85000D01*
X650000Y90000D02*
X670000Y90000D01*
X665000Y85000D01*
X675000Y105000D02*
X675000Y97500D01*
X675000Y105000D02*
X655000Y85000D01*
X675000Y97500D02*
X675000Y105000D01*
X675000Y97500D02*
X662500Y85000D01*
X665000Y85000D01*
X662500Y85000D02*
X660000Y85000D01*
X662500Y85000D02*
X662500Y87500D01*
X655000Y95000D02*
X662500Y87500D01*
X655000Y95000D02*
X675000Y95000D01*
X655000Y95000D02*
X650000Y90000D01*
X645000Y85000D02*
X655000Y75000D01*
X660000Y70000D02*
X660000Y75000D01*
X660000Y85000D02*
X662500Y85000D01*
X660000Y85000D02*
X645000Y85000D01*
X660000Y85000D02*
X662500Y87500D01*
X675000Y75000D02*
X665000Y75000D01*
X655000Y75000D02*
X660000Y70000D01*
X645000Y85000D02*
X665000Y85000D01*
X675000Y75000D01*
X665000Y75000D02*
X650000Y90000D01*
X665000Y75000D02*
X660000Y75000D01*
X645000Y95000D02*
X645000Y90000D01*
X645000Y85000D01*
X645000Y90000D02*
X660000Y75000D01*
X660000Y85000D01*
X660000Y75000D02*
X655000Y75000D01*
X760000Y125000D02*
X760000Y140000D01*
X760000Y155000D01*
X675000Y105000D02*
X697500Y105000D01*
X700000Y102500D01*
X710000Y102500D01*
X722500Y115000D02*
X710000Y102500D01*
X722500Y115000D02*
X750000Y115000D01*
X760000Y125000D01*
X650000Y90000D02*
X645000Y85000D01*
X650000Y90000D02*
X645000Y95000D01*
X715000Y187500D02*
X715000Y192500D01*
X685000Y222500D01*
X740000Y162500D02*
X715000Y187500D01*
X740000Y145000D02*
X740000Y162500D01*
X740000Y145000D02*
X727500Y132500D01*
X695000Y132500D01*
X692500Y135000D01*
X675000Y135000D01*
X715000Y177500D02*
X730000Y162500D01*
X730000Y147500D02*
X730000Y162500D01*
X730000Y147500D02*
X722500Y140000D01*
X710000Y140000D01*
X745000Y22500D02*
X655000Y22500D01*
X745000Y22500D02*
X770000Y47500D01*
X645000Y45000D02*
X645000Y32500D01*
X655000Y22500D02*
X645000Y32500D01*
X770000Y47500D02*
X770000Y182500D01*
X765000Y187500D02*
X730000Y222500D01*
X715000Y222500D01*
X750000Y187500D02*
X765000Y187500D01*
X770000Y182500D01*
X735000Y125000D02*
X710000Y125000D01*
X735000Y125000D02*
X750000Y140000D01*
X750000Y177500D01*
X762500Y85000D02*
X755000Y85000D01*
X675000Y65000D02*
X680000Y65000D01*
X690000Y75000D01*
X690000Y85000D01*
X720000Y102500D02*
X727500Y95000D01*
X745000Y95000D01*
X755000Y85000D01*
X690000Y85000D02*
X717500Y85000D01*
X727500Y95000D01*
X742500Y30000D02*
X660000Y30000D01*
X645000Y75000D02*
X625000Y75000D01*
X615000Y75000D02*
X625000Y75000D01*
X660000Y30000D02*
X652500Y37500D01*
X652500Y67500D01*
X645000Y75000D01*
X622500Y105000D02*
X645000Y105000D01*
X762500Y50000D02*
X762500Y65000D01*
X742500Y30000D02*
X762500Y50000D01*
X672500Y222500D02*
X662500Y232500D01*
X590000Y220000D02*
X600000Y210000D01*
X625000Y210000D02*
X600000Y210000D01*
X625000Y210000D02*
X650000Y232500D01*
X662500Y232500D01*
X665000Y127500D02*
X667500Y125000D01*
X675000Y125000D01*
X665000Y127500D02*
X665000Y145000D01*
X717500Y147500D02*
X667500Y147500D01*
X717500Y147500D02*
X720000Y150000D01*
X720000Y157500D01*
X672500Y205000D01*
X672500Y222500D01*
X667500Y147500D02*
X665000Y145000D01*
X585000Y192500D02*
X560000Y220000D01*
X597500Y192500D02*
X585000Y192500D01*
X597500Y192500D02*
X637500Y152500D01*
X637500Y125000D01*
X645000Y125000D01*
X625000Y65000D02*
X645000Y65000D01*
X645000Y115000D02*
X675000Y115000D01*
X630000Y120000D02*
X635000Y115000D01*
X645000Y115000D01*
X630000Y137500D02*
X630000Y120000D01*
X620000Y220000D02*
X612500Y220000D01*
X602500Y230000D01*
X555000Y230000D02*
X602500Y230000D01*
X645000Y55000D02*
X595000Y55000D01*
X550000Y100000D01*
X550000Y225000D02*
X550000Y100000D01*
X550000Y225000D02*
X555000Y230000D01*
X675000Y45000D02*
X715000Y45000D01*
X712500Y75000D02*
X722500Y75000D01*
X732500Y65000D01*
X732500Y85000D01*
X722500Y75000D01*
X675000Y55000D02*
X682500Y55000D01*
X702500Y75000D01*
G54D20*
X392500Y65000D02*
X370000Y65000D01*
X330000Y105000D02*
X370000Y65000D01*
X330000Y105000D02*
X330000Y170000D01*
X382500Y75000D02*
X392500Y75000D01*
X42500Y150000D02*
X92500Y150000D01*
X112500Y170000D01*
X152500Y170000D01*
X147500Y102500D02*
X147500Y117500D01*
X157500Y127500D01*
X157500Y160000D01*
X42500Y180000D02*
X157500Y180000D01*
X165000Y172500D01*
X42500Y180000D02*
X25000Y162500D01*
X25000Y75000D01*
X55000Y45000D01*
X145000Y45000D01*
X147500Y52500D02*
X160000Y65000D01*
X147500Y52500D02*
X147500Y47500D01*
X615000Y75000D02*
X625000Y75000D01*
X625000Y65000D02*
X602500Y65000D01*
X562500Y105000D02*
X602500Y65000D01*
X562500Y105000D02*
X562500Y172500D01*
G54D21*
X417500Y90000D02*
X387500Y90000D01*
X382500Y95000D01*
X372500Y105000D01*
X372500Y120000D01*
X367500Y170000D02*
X345000Y170000D01*
X332500Y172500D02*
X345000Y172500D01*
X332500Y172500D02*
X330000Y170000D01*
X345000Y170000D02*
X330000Y170000D01*
X345000Y172500D02*
X345000Y170000D01*
X342500Y145000D02*
X352500Y140000D01*
X372500Y140000D02*
X385000Y127500D01*
X385000Y110000D01*
X390000Y105000D01*
X382500Y75000D02*
X380000Y75000D01*
X352500Y102500D01*
X352500Y140000D01*
X372500Y140000D01*
X342500Y145000D02*
X362500Y145000D01*
X650000Y90000D02*
X620000Y90000D01*
X615000Y95000D01*
X605000Y105000D01*
X605000Y120000D01*
X575000Y145000D02*
X585000Y140000D01*
X605000Y140000D02*
X617500Y127500D01*
X617500Y110000D01*
X622500Y105000D01*
X615000Y75000D02*
X612500Y75000D01*
X585000Y102500D01*
X585000Y140000D01*
X605000Y140000D01*
X562500Y172500D02*
X575000Y172500D01*
X574926Y171544D02*
X562500Y172500D01*
X575000Y172500D02*
X574926Y171544D01*
X575000Y172500D02*
X595000Y172500D01*
X627500Y140000D01*
G54D22*
X20000Y15000D03*
X762500Y17500D03*
X767500Y225000D03*
X17500Y227500D03*
X70000Y172500D03*
G54D28*
X412500Y135000D03*
X180000Y135000D03*
X645000Y135000D03*
G54D46*
X467500Y102500D03*
X487500Y102500D03*
X235000Y102500D03*
X255000Y102500D03*
X700000Y102500D03*
X720000Y102500D03*
G54D47*
X147500Y142500D03*
X157500Y142500D03*
G54D48*
X327500Y220000D03*
X357500Y220000D03*
X342500Y145000D03*
X422500Y222500D03*
X482500Y222500D03*
X655000Y222500D03*
X250000Y222500D03*
X190000Y222500D03*
X42500Y120000D03*
X42500Y180000D03*
X42500Y150000D03*
X42500Y90000D03*
X95000Y220000D03*
X65000Y220000D03*
X20000Y15000D03*
X762500Y17500D03*
X767500Y225000D03*
X17500Y227500D03*
X715000Y222500D03*
X575000Y145000D03*
X590000Y220000D03*
X560000Y220000D03*
X265000Y102500D03*
X497500Y102500D03*
X730000Y102500D03*
G54D49*
X500000Y85000D03*
X530000Y85000D03*
X482500Y45000D03*
X492500Y45000D03*
X387500Y220000D03*
X452500Y222500D03*
X345000Y172500D03*
X382500Y95000D03*
X152500Y170000D03*
X65000Y102500D03*
X72500Y172500D03*
X220000Y222500D03*
X125000Y220000D03*
X250000Y45000D03*
X260000Y45000D03*
X267500Y85000D03*
X297500Y85000D03*
X500000Y85000D03*
X530000Y85000D03*
X615000Y95000D03*
X575000Y172500D03*
X685000Y222500D03*
X620000Y220000D03*
X715000Y45000D03*
X725000Y45000D03*
X732500Y85000D03*
X762500Y85000D03*
G54D50*
X530000Y65000D03*
X500000Y65000D03*
X480000Y75000D03*
X470000Y75000D03*
X147500Y52500D03*
X137500Y52500D03*
X147500Y102500D03*
X137500Y102500D03*
X247500Y75000D03*
X237500Y75000D03*
X297500Y65000D03*
X267500Y65000D03*
X712500Y75000D03*
X702500Y75000D03*
X762500Y65000D03*
X732500Y65000D03*
G54D51*
X372500Y140000D03*
X372500Y120000D03*
X517500Y187500D03*
X517500Y177500D03*
X482500Y187500D03*
X482500Y177500D03*
X447500Y187500D03*
X447500Y177500D03*
X215000Y187500D03*
X215000Y177500D03*
X250000Y187500D03*
X250000Y177500D03*
X285000Y187500D03*
X285000Y177500D03*
X122500Y170000D03*
X122500Y150000D03*
X680000Y187500D03*
X680000Y177500D03*
X715000Y187500D03*
X715000Y177500D03*
X750000Y187500D03*
X750000Y177500D03*
X605000Y140000D03*
X605000Y120000D03*
G54D52*
X80000Y75000D03*
X130000Y75000D03*
X80000Y127500D03*
X130000Y127500D03*
G54D53*
X527500Y125000D03*
X477500Y125000D03*
X527500Y140000D03*
X477500Y140000D03*
X527500Y155000D03*
X477500Y155000D03*
X295000Y155000D03*
X245000Y155000D03*
X295000Y140000D03*
X245000Y140000D03*
X295000Y125000D03*
X245000Y125000D03*
X760000Y155000D03*
X710000Y155000D03*
X760000Y140000D03*
X710000Y140000D03*
X760000Y125000D03*
X710000Y125000D03*
G54D54*
X412500Y125000D03*
X412500Y115000D03*
X412500Y105000D03*
X412500Y95000D03*
X412500Y85000D03*
X412500Y75000D03*
X412500Y65000D03*
X412500Y55000D03*
X412500Y45000D03*
X442500Y45000D03*
X442500Y55000D03*
X442500Y65000D03*
X442500Y75000D03*
X442500Y85000D03*
X442500Y95000D03*
X442500Y105000D03*
X442500Y115000D03*
X442500Y125000D03*
X442500Y135000D03*
X180000Y125000D03*
X180000Y115000D03*
X180000Y105000D03*
X180000Y95000D03*
X180000Y85000D03*
X180000Y75000D03*
X180000Y65000D03*
X180000Y55000D03*
X180000Y45000D03*
X210000Y45000D03*
X210000Y55000D03*
X210000Y65000D03*
X210000Y75000D03*
X210000Y85000D03*
X210000Y95000D03*
X210000Y105000D03*
X210000Y115000D03*
X210000Y125000D03*
X210000Y135000D03*
X645000Y125000D03*
X645000Y115000D03*
X645000Y105000D03*
X645000Y95000D03*
X645000Y85000D03*
X645000Y75000D03*
X645000Y65000D03*
X645000Y55000D03*
X645000Y45000D03*
X675000Y45000D03*
X675000Y55000D03*
X675000Y65000D03*
X675000Y75000D03*
X675000Y85000D03*
X675000Y95000D03*
X675000Y105000D03*
X675000Y115000D03*
X675000Y125000D03*
X675000Y135000D03*
G36*
X417500Y80000D02*
X417500Y95000D01*
X430000Y95000D01*
X430000Y80000D01*
X417500Y80000D01*
D02*G37*
G36*
X427500Y75000D02*
X427500Y95000D01*
X442500Y95000D01*
X442500Y75000D01*
X427500Y75000D01*
D02*G37*
G36*
X415000Y82500D02*
X415000Y95000D01*
X427500Y95000D01*
X427500Y82500D01*
X415000Y82500D01*
D02*G37*
G36*
X420000Y75000D02*
X420000Y82500D01*
X427500Y82500D01*
X427500Y75000D01*
X420000Y75000D01*
D02*G37*
G36*
X435000Y92500D02*
X435000Y100000D01*
X442500Y100000D01*
X442500Y92500D01*
X435000Y92500D01*
D02*G37*
G36*
X185000Y80000D02*
X185000Y95000D01*
X197500Y95000D01*
X197500Y80000D01*
X185000Y80000D01*
D02*G37*
G36*
X195000Y75000D02*
X195000Y95000D01*
X210000Y95000D01*
X210000Y75000D01*
X195000Y75000D01*
D02*G37*
G36*
X182500Y82500D02*
X182500Y95000D01*
X195000Y95000D01*
X195000Y82500D01*
X182500Y82500D01*
D02*G37*
G36*
X187500Y75000D02*
X187500Y82500D01*
X195000Y82500D01*
X195000Y75000D01*
X187500Y75000D01*
D02*G37*
G36*
X202500Y92500D02*
X202500Y100000D01*
X210000Y100000D01*
X210000Y92500D01*
X202500Y92500D01*
D02*G37*
G36*
X50000Y82500D02*
X50000Y127500D01*
X80000Y127500D01*
X80000Y82500D01*
X50000Y82500D01*
D02*G37*
G36*
X60000Y75000D02*
X60000Y87500D01*
X80000Y87500D01*
X80000Y75000D01*
X60000Y75000D01*
D02*G37*
G36*
X72500Y90000D02*
X72500Y107500D01*
X95000Y107500D01*
X95000Y90000D01*
X72500Y90000D01*
D02*G37*
G36*
X80000Y85000D02*
X80000Y92500D01*
X90000Y92500D01*
X90000Y85000D01*
X80000Y85000D01*
D02*G37*
G36*
X87500Y87500D02*
X87500Y92500D01*
X92500Y92500D01*
X92500Y87500D01*
X87500Y87500D01*
D02*G37*
G36*
X85000Y87500D02*
X85000Y80000D01*
X77500Y80000D01*
X77500Y87500D01*
X85000Y87500D01*
D02*G37*
G36*
X80000Y77500D02*
X80000Y82500D01*
X85000Y82500D01*
X85000Y77500D01*
X80000Y77500D01*
D02*G37*
G36*
X87500Y87500D02*
X87500Y82500D01*
X82500Y82500D01*
X82500Y87500D01*
X87500Y87500D01*
D02*G37*
G36*
X55000Y75000D02*
X55000Y87500D01*
X65000Y87500D01*
X65000Y75000D01*
X55000Y75000D01*
D02*G37*
G36*
X52500Y80000D02*
X52500Y85000D01*
X60000Y85000D01*
X60000Y80000D01*
X52500Y80000D01*
D02*G37*
G36*
X50000Y95000D02*
X50000Y82500D01*
X47500Y82500D01*
X47500Y95000D01*
X50000Y95000D01*
D02*G37*
G36*
X47500Y97500D02*
X47500Y85000D01*
X45000Y85000D01*
X45000Y97500D01*
X47500Y97500D01*
D02*G37*
G36*
X52500Y95000D02*
X52500Y92500D01*
X45000Y92500D01*
X45000Y95000D01*
X52500Y95000D01*
D02*G37*
G36*
X42500Y90000D02*
X42500Y115000D01*
X52500Y115000D01*
X52500Y90000D01*
X42500Y90000D01*
D02*G37*
G36*
X42500Y112500D02*
X42500Y122500D01*
X52500Y122500D01*
X52500Y112500D01*
X42500Y112500D01*
D02*G37*
G36*
X47500Y120000D02*
X47500Y127500D01*
X52500Y127500D01*
X52500Y120000D01*
X47500Y120000D01*
D02*G37*
G36*
X72500Y102500D02*
X72500Y127500D01*
X100000Y127500D01*
X100000Y102500D01*
X72500Y102500D01*
D02*G37*
G36*
X95000Y102500D02*
X95000Y127500D01*
X112500Y127500D01*
X112500Y102500D01*
X95000Y102500D01*
D02*G37*
G36*
X107500Y125000D02*
X107500Y130000D01*
X112500Y130000D01*
X112500Y125000D01*
X107500Y125000D01*
D02*G37*
G36*
X122500Y142500D02*
X122500Y150000D01*
X147500Y150000D01*
X147500Y142500D01*
X122500Y142500D01*
D02*G37*
G36*
X132500Y160000D02*
X132500Y170000D01*
X152500Y170000D01*
X152500Y160000D01*
X132500Y160000D01*
D02*G37*
G36*
X127500Y162500D02*
X127500Y170000D01*
X137500Y170000D01*
X137500Y162500D01*
X127500Y162500D01*
D02*G37*
G36*
X125000Y167500D02*
X125000Y170000D01*
X132500Y170000D01*
X132500Y167500D01*
X125000Y167500D01*
D02*G37*
G36*
X157500Y165000D02*
X157500Y152500D01*
X152500Y152500D01*
X152500Y165000D01*
X157500Y165000D01*
D02*G37*
G36*
X150000Y162500D02*
X150000Y167500D01*
X155000Y167500D01*
X155000Y162500D01*
X150000Y162500D01*
D02*G37*
G36*
X155000Y162500D02*
X155000Y157500D01*
X150000Y157500D01*
X150000Y162500D01*
X155000Y162500D01*
D02*G37*
G36*
X650000Y80000D02*
X650000Y95000D01*
X662500Y95000D01*
X662500Y80000D01*
X650000Y80000D01*
D02*G37*
G36*
X660000Y75000D02*
X660000Y95000D01*
X675000Y95000D01*
X675000Y75000D01*
X660000Y75000D01*
D02*G37*
G36*
X647500Y82500D02*
X647500Y95000D01*
X660000Y95000D01*
X660000Y82500D01*
X647500Y82500D01*
D02*G37*
G36*
X652500Y75000D02*
X652500Y82500D01*
X660000Y82500D01*
X660000Y75000D01*
X652500Y75000D01*
D02*G37*
G36*
X667500Y92500D02*
X667500Y100000D01*
X675000Y100000D01*
X675000Y92500D01*
X667500Y92500D01*
D02*G37*
G36*
X272500Y107500D02*
X272500Y95000D01*
X260000Y95000D01*
X260000Y107500D01*
X272500Y107500D01*
D02*G37*
G36*
X505000Y107500D02*
X505000Y95000D01*
X492500Y95000D01*
X492500Y107500D01*
X505000Y107500D01*
D02*G37*
G36*
X737500Y107500D02*
X737500Y95000D01*
X725000Y95000D01*
X725000Y107500D01*
X737500Y107500D01*
D02*G37*
M02*
