# Supplementary material for: Using Voice Coils to Actuate Modular Soft Robots: Wormbot, an Example
Source: Soft Robot. 2016 Dec 1;3(4):198–204. doi: 10.1089/soro.2016.0009 (PMC5180079; doi:10.1089/soro.2016.0009)
Supplement: Supplemental data [file Supp_Data.zip › Supplemental Information/PCB Schematics/Tripple Driver/gerber_small_footprint/XGerber/NEW.T3002_smaller_footprint.Drill]

M48
METRIC
T1F00S00C0.700
T2F00S00C0.800
T3F00S00C0.850
T4F00S00C1.000
%
M71
T1
X118.7450Y26.0350
X123.8250Y26.0350
X59.6900Y26.0350
X64.7700Y26.0350
X177.8000Y26.0350
X182.8800Y26.0350
T2
X104.7750Y34.2900
X104.7750Y31.7500
X104.7750Y29.2100
X104.7750Y26.6700
X104.7750Y24.1300
X104.7750Y21.5900
X104.7750Y19.0500
X104.7750Y16.5100
X104.7750Y13.9700
X104.7750Y11.4300
X112.3950Y11.4300
X112.3950Y13.9700
X112.3950Y16.5100
X112.3950Y19.0500
X112.3950Y21.5900
X112.3950Y24.1300
X112.3950Y26.6700
X112.3950Y29.2100
X112.3950Y31.7500
X112.3950Y34.2900
X134.6200Y16.5100
X127.0000Y16.5100
X127.0000Y21.5900
X134.6200Y21.5900
X121.9200Y19.0500
X119.3800Y19.0500
X122.5550Y11.4300
X125.0950Y11.4300
X94.6150Y35.5600
X94.6150Y30.4800
X98.4250Y55.8800
X114.9350Y56.5150
X87.6300Y43.8150
X97.1550Y24.1300
X131.4450Y47.6250
X131.4450Y45.0850
X122.5550Y47.6250
X122.5550Y45.0850
X113.6650Y47.6250
X113.6650Y45.0850
X54.6100Y47.6250
X54.6100Y45.0850
X63.5000Y47.6250
X63.5000Y45.0850
X72.3900Y47.6250
X72.3900Y45.0850
X38.7350Y43.1800
X16.5100Y26.0350
X18.4150Y43.8150
X55.8800Y56.5150
X31.7500Y55.8800
X37.4650Y13.3350
X34.9250Y13.3350
X37.4650Y26.0350
X34.9250Y26.0350
X31.1150Y43.1800
X31.1150Y38.1000
X63.5000Y11.4300
X66.0400Y11.4300
X62.8650Y19.0500
X60.3250Y19.0500
X67.9450Y21.5900
X75.5650Y21.5900
X75.5650Y16.5100
X67.9450Y16.5100
X45.7200Y34.2900
X45.7200Y31.7500
X45.7200Y29.2100
X45.7200Y26.6700
X45.7200Y24.1300
X45.7200Y21.5900
X45.7200Y19.0500
X45.7200Y16.5100
X45.7200Y13.9700
X45.7200Y11.4300
X53.3400Y11.4300
X53.3400Y13.9700
X53.3400Y16.5100
X53.3400Y19.0500
X53.3400Y21.5900
X53.3400Y24.1300
X53.3400Y26.6700
X53.3400Y29.2100
X53.3400Y31.7500
X53.3400Y34.2900
X127.0000Y21.5900
X134.6200Y21.5900
X172.7200Y47.6250
X172.7200Y45.0850
X181.6100Y47.6250
X181.6100Y45.0850
X190.5000Y47.6250
X190.5000Y45.0850
X156.2100Y24.1300
X146.0500Y43.8150
X173.9900Y56.5150
X157.4800Y55.8800
X153.6700Y35.5600
X153.6700Y30.4800
X181.6100Y11.4300
X184.1500Y11.4300
X180.9750Y19.0500
X178.4350Y19.0500
X186.0550Y21.5900
X193.6750Y21.5900
X193.6750Y16.5100
X186.0550Y16.5100
X163.8300Y34.2900
X163.8300Y31.7500
X163.8300Y29.2100
X163.8300Y26.6700
X163.8300Y24.1300
X163.8300Y21.5900
X163.8300Y19.0500
X163.8300Y16.5100
X163.8300Y13.9700
X163.8300Y11.4300
X171.4500Y11.4300
X171.4500Y13.9700
X171.4500Y16.5100
X171.4500Y19.0500
X171.4500Y21.5900
X171.4500Y24.1300
X171.4500Y26.6700
X171.4500Y29.2100
X171.4500Y31.7500
X171.4500Y34.2900
T3
X37.4650Y36.1950
X40.0050Y36.1950
T4
X83.1850Y55.8800
X90.8050Y55.8800
X86.9950Y36.8300
X107.3150Y56.5150
X122.5550Y56.5150
X133.9850Y31.7500
X121.2850Y31.7500
X133.9850Y35.5600
X121.2850Y35.5600
X133.9850Y39.3700
X121.2850Y39.3700
X166.3700Y56.5150
X74.9300Y39.3700
X62.2300Y39.3700
X74.9300Y35.5600
X62.2300Y35.5600
X74.9300Y31.7500
X62.2300Y31.7500
X63.5000Y56.5150
X48.2600Y56.5150
X10.7950Y30.4800
X10.7950Y45.7200
X10.7950Y38.1000
X10.7950Y22.8600
X24.1300Y55.8800
X16.5100Y55.8800
X20.3200Y19.0500
X33.0200Y19.0500
X20.3200Y32.3850
X33.0200Y32.3850
X5.0800Y3.8100
X193.6750Y4.4450
X194.9450Y57.1500
X4.4450Y57.7850
X193.0400Y39.3700
X180.3400Y39.3700
X193.0400Y35.5600
X180.3400Y35.5600
X193.0400Y31.7500
X180.3400Y31.7500
X181.6100Y56.5150
X146.0500Y36.8300
X149.8600Y55.8800
X142.2400Y55.8800
X67.3100Y26.0350
X126.3650Y26.0350
X185.4200Y26.0350
M30
