# Supplementary material for: Using Voice Coils to Actuate Modular Soft Robots: Wormbot, an Example
Source: Soft Robot. 2016 Dec 1;3(4):198–204. doi: 10.1089/soro.2016.0009 (PMC5180079; doi:10.1089/soro.2016.0009)
Supplement: Supplemental data [file Supp_Data.zip › Supplemental Information/PCB Schematics/Tripple Driver/gerber_small_footprint/XGerber/NEW.T3002_smaller_footprint.Info]

CAM output for current project NEW.T3002_smaller_footprint.T3001
Output on 26. Nov 2014, 11:15h
Current project created using TARGET 17.1.0.24 discover
Output created using TARGET 3001! V17.1.0.24
DELIVERY ADDRESS:
  
  
  
  GB- 
  Tel: 
  FAX: 
  eMail: 
Size of PCB: 199.39 mm x 61.595 mm

Description of created files as follows:

NEW.T3002_smaller_footprint.Top = 16 = Copper top L2   ( *.Top )
NEW.T3002_smaller_footprint.Bot = 2 = Copper bottom L1   ( *.Bot )
NEW.T3002_smaller_footprint.Tool = drill tool list
NEW.T3002_smaller_footprint.Drill = Galvanised drills
NEW.T3002_smaller_footprint.Outline = 23 = PCB outline   ( *.Outline )
NEW.T3002_smaller_footprint.StopTop = 18 = Solder stop mask top   ( *.StopTop )
NEW.T3002_smaller_footprint.StopBot = 4 = Solder stop mask bottom   ( *.StopBot )
NEW.T3002_smaller_footprint.PosiTop = 21 = Placement print top   ( *.PosiTop )
NEW.T3002_smaller_footprint.Apr = TARGET 3001! aperture list
NEW.T3002_smaller_footprint.Whl = Eagle compatible aperture list


Caution: Smallest track is thiner than 0.150mm: (0.104 at -26.39 | 29.043) on layer 21
