# Supplementary material for: Using Voice Coils to Actuate Modular Soft Robots: Wormbot, an Example
Source: Soft Robot. 2016 Dec 1;3(4):198–204. doi: 10.1089/soro.2016.0009 (PMC5180079; doi:10.1089/soro.2016.0009)
Supplement: Supplemental data [file Supp_Data.zip › Supplemental Information/PCB Schematics/Tripple Driver/gerber_small_footprint/XGerber/NEW.T3002_smaller_footprint.PosiTop]

%FSLAX35Y35*%
%MOIN*%
%IN21=Placementprinttop(X.PosiTop)*%
%ADD10C,0.00591*%
%ADD11C,0.00001*%
%ADD12C,0.00409*%
%ADD13C,0.00768*%
%ADD14C,0.00787*%
%ADD15C,0.01024*%
%ADD16C,0.01181*%
%ADD17C,0.02600*%
%ADD18C,0.03600*%
%ADD19C,0.03937*%
%ADD20C,0.06600*%
%ADD21C,0.08600*%
%ADD22C,0.15811*%
%ADD23C,0.18028*%
%AMR_24*21,1,0.01500,0.10000,0,0,0.000*%
%ADD24R_24*%
%AMR_25*21,1,0.02500,0.12500,0,0,0.000*%
%ADD25R_25*%
%AMR_26*21,1,0.05000,0.05000,0,0,0.000*%
%ADD26R_26*%
%AMR_27*21,1,0.05000,0.07500,0,0,0.000*%
%ADD27R_27*%
%AMR_28*21,1,0.05000,0.09843,0,0,270.000*%
%ADD28R_28*%
%AMR_29*21,1,0.05000,0.12500,0,0,0.000*%
%ADD29R_29*%
%AMR_30*21,1,0.07500,0.02500,0,0,0.000*%
%ADD30R_30*%
%AMR_31*21,1,0.07500,0.05000,0,0,0.000*%
%ADD31R_31*%
%AMR_32*21,1,0.07500,0.07500,0,0,0.000*%
%ADD32R_32*%
%AMR_33*21,1,0.10000,0.07500,0,0,0.000*%
%ADD33R_33*%
%AMR_34*21,1,0.10000,0.10000,0,0,0.000*%
%ADD34R_34*%
%AMR_35*21,1,0.10000,0.12500,0,0,0.000*%
%ADD35R_35*%
%AMR_36*21,1,0.10000,0.19685,0,0,0.000*%
%ADD36R_36*%
%AMR_37*21,1,0.12500,0.12500,0,0,0.000*%
%ADD37R_37*%
%AMR_38*21,1,0.12500,0.15000,0,0,0.000*%
%ADD38R_38*%
%AMR_39*21,1,0.15000,0.19685,0,0,0.000*%
%ADD39R_39*%
%AMR_40*21,1,0.17500,0.19685,0,0,0.000*%
%ADD40R_40*%
%AMR_41*21,1,0.19685,0.07500,0,0,0.000*%
%ADD41R_41*%
%AMR_42*21,1,0.19685,0.10000,0,0,0.000*%
%ADD42R_42*%
%AMR_43*21,1,0.19685,0.12500,0,0,0.000*%
%ADD43R_43*%
%AMR_44*21,1,0.19685,0.17500,0,0,0.000*%
%ADD44R_44*%
%AMR_45*21,1,0.19685,0.19685,0,0,0.000*%
%ADD45R_45*%
%AMOCT_46*4,1,8,0.027559,0.013780,0.013780,0.027559,-0.013780,0.027559,-0.027559,0.013780,-0.027559,-0.013780,-0.013780,-0.027559,0.013780,-0.027559,0.027559,-0.013780,0.027559,0.013780,0.000*%
%ADD46OCT_46*%
%AMOCT_47*4,1,8,0.027559,0.013780,0.013780,0.027559,-0.013780,0.027559,-0.027559,0.013780,-0.027559,-0.013780,-0.013780,-0.027559,0.013780,-0.027559,0.027559,-0.013780,0.027559,0.013780,180.000*%
%ADD47OCT_47*%
%AMOCT_48*4,1,8,0.031496,0.015748,0.015748,0.031496,-0.015748,0.031496,-0.031496,0.015748,-0.031496,-0.015748,-0.015748,-0.031496,0.015748,-0.031496,0.031496,-0.015748,0.031496,0.015748,0.000*%
%ADD48OCT_48*%
%AMOCT_49*4,1,8,0.035433,0.017717,0.017717,0.035433,-0.017717,0.035433,-0.035433,0.017717,-0.035433,-0.017717,-0.017717,-0.035433,0.017717,-0.035433,0.035433,-0.017717,0.035433,0.017717,0.000*%
%ADD49OCT_49*%
%AMOCT_50*4,1,8,0.035433,0.017717,0.017717,0.035433,-0.017717,0.035433,-0.035433,0.017717,-0.035433,-0.017717,-0.017717,-0.035433,0.017717,-0.035433,0.035433,-0.017717,0.035433,0.017717,180.000*%
%ADD50OCT_50*%
%AMOCT_51*4,1,8,0.035433,0.017717,0.017717,0.035433,-0.017717,0.035433,-0.035433,0.017717,-0.035433,-0.017717,-0.017717,-0.035433,0.017717,-0.035433,0.035433,-0.017717,0.035433,0.017717,270.000*%
%ADD51OCT_51*%
%AMOCT_52*4,1,8,0.039370,0.019685,0.019685,0.039370,-0.019685,0.039370,-0.039370,0.019685,-0.039370,-0.019685,-0.019685,-0.039370,0.019685,-0.039370,0.039370,-0.019685,0.039370,0.019685,0.000*%
%ADD52OCT_52*%
%AMOCT_53*4,1,8,0.039370,0.019685,0.019685,0.039370,-0.019685,0.039370,-0.039370,0.019685,-0.039370,-0.019685,-0.019685,-0.039370,0.019685,-0.039370,0.039370,-0.019685,0.039370,0.019685,180.000*%
%ADD53OCT_53*%
%AMO_54*20,1,0.05000,-0.02421,0.00000,0.02421,0.00000,0*1,1,0.05000,-0.02421,0.00000*1,1,0.05000,0.02421,0.00000*%
%ADD54O_54*%
G54D12*
X383602Y229342D02*
X383507Y229696D01*
X383248Y229956D01*
X382893Y230051D01*
X382539Y229956D01*
X382279Y229696D01*
X382185Y229342D01*
X382200Y229342D02*
X382200Y227893D01*
X382185Y227893D02*
X382279Y227539D01*
X382539Y227279D01*
X382893Y227185D01*
X383248Y227279D01*
X383507Y227539D01*
X383602Y227893D01*
X384342Y227200D02*
X384342Y230035D01*
X385318Y228051D01*
X386326Y230035D01*
X386326Y227200D01*
X387051Y227200D02*
X387051Y228618D01*
X387744Y228618D01*
X387744Y228633D02*
X388098Y228728D01*
X388357Y228988D01*
X388452Y229342D01*
X388357Y229696D01*
X388098Y229956D01*
X387744Y230051D01*
X387744Y230035D02*
X387051Y230035D01*
X387051Y228618D01*
X389192Y229468D02*
X389759Y230035D01*
X389759Y227200D01*
X380000Y207267D02*
X380566Y207834D01*
X380566Y205000D01*
X381291Y205000D02*
X382708Y207834D01*
X381291Y207834D02*
X382708Y205000D01*
X384566Y207267D02*
X384566Y205566D01*
X384566Y207267D02*
X384458Y207600D01*
X384175Y207806D01*
X383824Y207806D01*
X383541Y207600D01*
X383433Y207267D01*
X383433Y205566D02*
X383433Y207267D01*
X383433Y205566D02*
X383541Y205233D01*
X383824Y205027D01*
X384175Y205027D01*
X384458Y205233D01*
X384566Y205566D01*
X385291Y207267D02*
X385858Y207834D01*
X385858Y205000D01*
X448602Y231842D02*
X448507Y232196D01*
X448248Y232456D01*
X447893Y232551D01*
X447539Y232456D01*
X447279Y232196D01*
X447185Y231842D01*
X447200Y231842D02*
X447200Y230393D01*
X447185Y230393D02*
X447279Y230039D01*
X447539Y229779D01*
X447893Y229685D01*
X448248Y229779D01*
X448507Y230039D01*
X448602Y230393D01*
X449342Y229700D02*
X449342Y232535D01*
X450318Y230551D01*
X451326Y232535D01*
X451326Y229700D01*
X452051Y229700D02*
X452051Y231118D01*
X452744Y231118D01*
X452744Y231133D02*
X453098Y231228D01*
X453357Y231488D01*
X453452Y231842D01*
X453357Y232196D01*
X453098Y232456D01*
X452744Y232551D01*
X452744Y232535D02*
X452051Y232535D01*
X452051Y231118D01*
X454287Y229952D02*
X454567Y229733D01*
X454923Y229724D01*
X455215Y229929D01*
X455326Y230267D01*
X455326Y230834D01*
X455218Y231167D01*
X454935Y231373D01*
X454584Y231373D01*
X454301Y231167D01*
X454192Y230834D01*
X454192Y232535D01*
X455326Y232535D01*
X445000Y209767D02*
X445566Y210334D01*
X445566Y207500D01*
X446291Y207500D02*
X447708Y210334D01*
X446291Y210334D02*
X447708Y207500D01*
X449566Y209767D02*
X449566Y208066D01*
X449566Y209767D02*
X449458Y210100D01*
X449175Y210306D01*
X448824Y210306D01*
X448541Y210100D01*
X448433Y209767D01*
X448433Y208066D02*
X448433Y209767D01*
X448433Y208066D02*
X448541Y207733D01*
X448824Y207527D01*
X449175Y207527D01*
X449458Y207733D01*
X449566Y208066D01*
X450291Y209767D02*
X450858Y210334D01*
X450858Y207500D01*
X341102Y181842D02*
X341007Y182196D01*
X340748Y182456D01*
X340393Y182551D01*
X340039Y182456D01*
X339779Y182196D01*
X339685Y181842D01*
X339700Y181842D02*
X339700Y180393D01*
X339685Y180393D02*
X339779Y180039D01*
X340039Y179779D01*
X340393Y179685D01*
X340748Y179779D01*
X341007Y180039D01*
X341102Y180393D01*
X341842Y179700D02*
X341842Y182535D01*
X342818Y180551D01*
X343826Y182535D01*
X343826Y179700D01*
X344551Y179700D02*
X344551Y181118D01*
X345244Y181118D01*
X345244Y181133D02*
X345598Y181228D01*
X345857Y181488D01*
X345952Y181842D01*
X345857Y182196D01*
X345598Y182456D01*
X345244Y182551D01*
X345244Y182535D02*
X344551Y182535D01*
X344551Y181118D01*
X346692Y182125D02*
X346692Y182535D01*
X347826Y182535D01*
X346976Y179700D01*
X337500Y159767D02*
X338066Y160334D01*
X338066Y157500D01*
X338791Y157500D02*
X340208Y160334D01*
X338791Y160334D02*
X340208Y157500D01*
X342066Y159767D02*
X342066Y158066D01*
X342066Y159767D02*
X341958Y160100D01*
X341675Y160306D01*
X341324Y160306D01*
X341041Y160100D01*
X340933Y159767D01*
X340933Y158066D02*
X340933Y159767D01*
X340933Y158066D02*
X341041Y157733D01*
X341324Y157527D01*
X341675Y157527D01*
X341958Y157733D01*
X342066Y158066D01*
X342791Y159767D02*
X343358Y160334D01*
X343358Y157500D01*
X378602Y104342D02*
X378507Y104696D01*
X378248Y104956D01*
X377893Y105051D01*
X377539Y104956D01*
X377279Y104696D01*
X377185Y104342D01*
X377200Y104342D02*
X377200Y102893D01*
X377185Y102893D02*
X377279Y102539D01*
X377539Y102279D01*
X377893Y102185D01*
X378248Y102279D01*
X378507Y102539D01*
X378602Y102893D01*
X379342Y102200D02*
X379342Y105035D01*
X380318Y103051D01*
X381326Y105035D01*
X381326Y102200D01*
X382051Y102200D02*
X382051Y103618D01*
X382744Y103618D01*
X382744Y103633D02*
X383098Y103728D01*
X383357Y103988D01*
X383452Y104342D01*
X383357Y104696D01*
X383098Y104956D01*
X382744Y105051D01*
X382744Y105035D02*
X382051Y105035D01*
X382051Y103618D01*
X385326Y103177D02*
X385326Y102767D01*
X385326Y103177D02*
X385218Y103510D01*
X384935Y103716D01*
X384584Y103716D01*
X384301Y103510D01*
X384192Y103177D01*
X384192Y102767D02*
X384192Y103177D01*
X384192Y102767D02*
X384301Y102434D01*
X384584Y102228D01*
X384935Y102228D01*
X385218Y102434D01*
X385326Y102767D01*
X385326Y104468D02*
X385326Y104342D01*
X385326Y104468D02*
X385218Y104801D01*
X384935Y105007D01*
X384584Y105007D01*
X384301Y104801D01*
X384192Y104468D01*
X384192Y104342D02*
X384192Y104468D01*
X384192Y104342D02*
X384301Y104009D01*
X384584Y103803D01*
X384935Y103803D01*
X385218Y104009D01*
X385326Y104342D01*
X375000Y82267D02*
X375566Y82834D01*
X375566Y80000D01*
X376291Y80000D02*
X377708Y82834D01*
X376291Y82834D02*
X377708Y80000D01*
X379566Y82267D02*
X379566Y80566D01*
X379566Y82267D02*
X379458Y82600D01*
X379175Y82806D01*
X378824Y82806D01*
X378541Y82600D01*
X378433Y82267D01*
X378433Y80566D02*
X378433Y82267D01*
X378433Y80566D02*
X378541Y80233D01*
X378824Y80027D01*
X379175Y80027D01*
X379458Y80233D01*
X379566Y80566D01*
X380291Y82267D02*
X380858Y82834D01*
X380858Y80000D01*
X323618Y230035D02*
X323618Y227893D01*
X322185Y227893D02*
X322279Y227539D01*
X322539Y227279D01*
X322893Y227185D01*
X323248Y227279D01*
X323507Y227539D01*
X323602Y227893D01*
X325476Y229468D02*
X325368Y229801D01*
X325084Y230007D01*
X324734Y230007D01*
X324450Y229801D01*
X324342Y229468D01*
X325476Y229468D02*
X324342Y227200D01*
X325476Y227200D01*
X322500Y210000D02*
X322500Y211417D01*
X323192Y211417D01*
X323192Y211433D02*
X323547Y211528D01*
X323806Y211787D01*
X323901Y212141D01*
X323806Y212496D01*
X323547Y212755D01*
X323192Y212850D01*
X323192Y212834D02*
X322500Y212834D01*
X322500Y211417D01*
X324641Y210000D02*
X324641Y211984D01*
X324641Y212551D02*
X324641Y212834D01*
X325366Y210000D02*
X325366Y211858D01*
X326500Y211259D02*
X326391Y211593D01*
X326108Y211799D01*
X325757Y211799D01*
X325474Y211593D01*
X325366Y211259D01*
X326500Y211259D02*
X326500Y210000D01*
X327224Y210000D02*
X327224Y211417D01*
X328641Y211417D01*
X327224Y211417D02*
X327224Y212834D01*
X328641Y212834D02*
X328641Y210000D01*
X329366Y210976D02*
X330500Y210976D01*
X330500Y211259D01*
X330391Y211593D01*
X330108Y211799D01*
X329757Y211799D01*
X329474Y211593D01*
X329366Y211259D01*
X329366Y210566D01*
X329452Y210265D01*
X329686Y210055D01*
X329996Y210002D01*
X330286Y210122D01*
X330468Y210377D01*
X332358Y211259D02*
X332249Y211593D01*
X331966Y211799D01*
X331616Y211799D01*
X331332Y211593D01*
X331224Y211259D01*
X331917Y210850D02*
X332132Y210899D01*
X332293Y211049D01*
X332358Y211259D01*
X331917Y210850D02*
X331633Y210850D01*
X331633Y210834D02*
X331383Y210753D01*
X331229Y210540D01*
X331229Y210278D01*
X331383Y210065D01*
X331633Y209984D01*
X331633Y210000D02*
X331917Y210000D01*
X332132Y210049D01*
X332293Y210198D01*
X332358Y210409D01*
X332358Y211259D02*
X332358Y210283D01*
X332641Y210000D01*
X334500Y212834D02*
X334500Y210000D01*
X334500Y211259D02*
X334391Y211593D01*
X334108Y211799D01*
X333757Y211799D01*
X333474Y211593D01*
X333366Y211259D01*
X333366Y210566D01*
X333474Y210233D01*
X333757Y210027D01*
X334108Y210027D01*
X334391Y210233D01*
X334500Y210566D01*
X335224Y210976D02*
X336358Y210976D01*
X336358Y211259D01*
X336249Y211593D01*
X335966Y211799D01*
X335616Y211799D01*
X335332Y211593D01*
X335224Y211259D01*
X335224Y210566D01*
X335311Y210265D01*
X335544Y210055D01*
X335854Y210002D01*
X336144Y210122D01*
X336326Y210377D01*
X337082Y210000D02*
X337082Y211858D01*
X337807Y211732D02*
X337586Y211845D01*
X337339Y211816D01*
X337150Y211656D01*
X337082Y211417D01*
X341208Y209779D02*
X338531Y209779D01*
X341933Y212267D02*
X342500Y212834D01*
X342500Y210000D01*
X343224Y210000D02*
X344358Y211858D01*
X343224Y211858D02*
X344358Y210000D01*
X346216Y212267D02*
X346216Y210566D01*
X346216Y212267D02*
X346108Y212600D01*
X345824Y212806D01*
X345474Y212806D01*
X345190Y212600D01*
X345082Y212267D01*
X345082Y210566D02*
X345082Y212267D01*
X345082Y210566D02*
X345190Y210233D01*
X345474Y210027D01*
X345824Y210027D01*
X346108Y210233D01*
X346216Y210566D01*
X346940Y212267D02*
X347507Y212834D01*
X347507Y210000D01*
X350909Y209779D02*
X348232Y209779D01*
X353035Y212141D02*
X352940Y212496D01*
X352681Y212755D01*
X352326Y212850D01*
X351972Y212755D01*
X351713Y212496D01*
X351618Y212141D01*
X351633Y212141D02*
X351633Y210692D01*
X351618Y210692D02*
X351713Y210338D01*
X351972Y210079D01*
X352326Y209984D01*
X352681Y210079D01*
X352940Y210338D01*
X353035Y210692D01*
X353051Y210692D02*
X353051Y211417D01*
X352326Y211417D01*
X356452Y209779D02*
X353775Y209779D01*
X358311Y212267D02*
X358202Y212600D01*
X357919Y212806D01*
X357568Y212806D01*
X357285Y212600D01*
X357177Y212267D01*
X358311Y212267D02*
X357177Y210000D01*
X358311Y210000D01*
X359035Y210000D02*
X359318Y210000D01*
X359066Y209433D01*
X360137Y210251D02*
X360418Y210032D01*
X360774Y210023D01*
X361065Y210228D01*
X361177Y210566D01*
X361177Y211133D01*
X361068Y211467D01*
X360785Y211673D01*
X360435Y211673D01*
X360151Y211467D01*
X360043Y211133D01*
X360043Y212834D01*
X361177Y212834D01*
X362751Y212834D02*
X361901Y210692D01*
X363035Y210692D01*
X362751Y211259D02*
X362751Y210000D01*
X353618Y230035D02*
X353618Y227893D01*
X352185Y227893D02*
X352279Y227539D01*
X352539Y227279D01*
X352893Y227185D01*
X353248Y227279D01*
X353507Y227539D01*
X353602Y227893D01*
X354342Y227767D02*
X354450Y227434D01*
X354734Y227228D01*
X355084Y227228D01*
X355368Y227434D01*
X355476Y227767D01*
X355476Y228177D02*
X355476Y227767D01*
X355476Y228177D02*
X355400Y228460D01*
X355192Y228668D01*
X354909Y228744D01*
X354751Y228744D02*
X354909Y228744D01*
X354751Y228744D01*
X354909Y228744D02*
X355198Y228829D01*
X355406Y229049D01*
X355476Y229342D01*
X355476Y229468D02*
X355476Y229342D01*
X355476Y229468D02*
X355368Y229801D01*
X355084Y230007D01*
X354734Y230007D01*
X354450Y229801D01*
X354342Y229468D01*
X352500Y210000D02*
X352500Y211417D01*
X353192Y211417D01*
X353192Y211433D02*
X353547Y211528D01*
X353806Y211787D01*
X353901Y212141D01*
X353806Y212496D01*
X353547Y212755D01*
X353192Y212850D01*
X353192Y212834D02*
X352500Y212834D01*
X352500Y211417D01*
X354641Y210000D02*
X354641Y211984D01*
X354641Y212551D02*
X354641Y212834D01*
X355366Y210000D02*
X355366Y211858D01*
X356500Y211259D02*
X356391Y211593D01*
X356108Y211799D01*
X355757Y211799D01*
X355474Y211593D01*
X355366Y211259D01*
X356500Y211259D02*
X356500Y210000D01*
X357224Y210000D02*
X357224Y211417D01*
X358641Y211417D01*
X357224Y211417D02*
X357224Y212834D01*
X358641Y212834D02*
X358641Y210000D01*
X359366Y210976D02*
X360500Y210976D01*
X360500Y211259D01*
X360391Y211593D01*
X360108Y211799D01*
X359757Y211799D01*
X359474Y211593D01*
X359366Y211259D01*
X359366Y210566D01*
X359452Y210265D01*
X359686Y210055D01*
X359996Y210002D01*
X360286Y210122D01*
X360468Y210377D01*
X362358Y211259D02*
X362249Y211593D01*
X361966Y211799D01*
X361616Y211799D01*
X361332Y211593D01*
X361224Y211259D01*
X361917Y210850D02*
X362132Y210899D01*
X362293Y211049D01*
X362358Y211259D01*
X361917Y210850D02*
X361633Y210850D01*
X361633Y210834D02*
X361383Y210753D01*
X361229Y210540D01*
X361229Y210278D01*
X361383Y210065D01*
X361633Y209984D01*
X361633Y210000D02*
X361917Y210000D01*
X362132Y210049D01*
X362293Y210198D01*
X362358Y210409D01*
X362358Y211259D02*
X362358Y210283D01*
X362641Y210000D01*
X364500Y212834D02*
X364500Y210000D01*
X364500Y211259D02*
X364391Y211593D01*
X364108Y211799D01*
X363757Y211799D01*
X363474Y211593D01*
X363366Y211259D01*
X363366Y210566D01*
X363474Y210233D01*
X363757Y210027D01*
X364108Y210027D01*
X364391Y210233D01*
X364500Y210566D01*
X365224Y210976D02*
X366358Y210976D01*
X366358Y211259D01*
X366249Y211593D01*
X365966Y211799D01*
X365616Y211799D01*
X365332Y211593D01*
X365224Y211259D01*
X365224Y210566D01*
X365311Y210265D01*
X365544Y210055D01*
X365854Y210002D01*
X366144Y210122D01*
X366326Y210377D01*
X367082Y210000D02*
X367082Y211858D01*
X367807Y211732D02*
X367586Y211845D01*
X367339Y211816D01*
X367150Y211656D01*
X367082Y211417D01*
X371208Y209779D02*
X368531Y209779D01*
X371933Y212267D02*
X372500Y212834D01*
X372500Y210000D01*
X373224Y210000D02*
X374358Y211858D01*
X373224Y211858D02*
X374358Y210000D01*
X376216Y212267D02*
X376216Y210566D01*
X376216Y212267D02*
X376108Y212600D01*
X375824Y212806D01*
X375474Y212806D01*
X375190Y212600D01*
X375082Y212267D01*
X375082Y210566D02*
X375082Y212267D01*
X375082Y210566D02*
X375190Y210233D01*
X375474Y210027D01*
X375824Y210027D01*
X376108Y210233D01*
X376216Y210566D01*
X376940Y212267D02*
X377507Y212834D01*
X377507Y210000D01*
X380909Y209779D02*
X378232Y209779D01*
X383035Y212141D02*
X382940Y212496D01*
X382681Y212755D01*
X382326Y212850D01*
X381972Y212755D01*
X381713Y212496D01*
X381618Y212141D01*
X381633Y212141D02*
X381633Y210692D01*
X381618Y210692D02*
X381713Y210338D01*
X381972Y210079D01*
X382326Y209984D01*
X382681Y210079D01*
X382940Y210338D01*
X383035Y210692D01*
X383051Y210692D02*
X383051Y211417D01*
X382326Y211417D01*
X386452Y209779D02*
X383775Y209779D01*
X388311Y212267D02*
X388202Y212600D01*
X387919Y212806D01*
X387568Y212806D01*
X387285Y212600D01*
X387177Y212267D01*
X388311Y212267D02*
X387177Y210000D01*
X388311Y210000D01*
X389035Y210000D02*
X389318Y210000D01*
X389066Y209433D01*
X390137Y210251D02*
X390418Y210032D01*
X390774Y210023D01*
X391065Y210228D01*
X391177Y210566D01*
X391177Y211133D01*
X391068Y211467D01*
X390785Y211673D01*
X390435Y211673D01*
X390151Y211467D01*
X390043Y211133D01*
X390043Y212834D01*
X391177Y212834D01*
X392751Y212834D02*
X391901Y210692D01*
X393035Y210692D01*
X392751Y211259D02*
X392751Y210000D01*
X338618Y155035D02*
X338618Y152893D01*
X337185Y152893D02*
X337279Y152539D01*
X337539Y152279D01*
X337893Y152185D01*
X338248Y152279D01*
X338507Y152539D01*
X338602Y152893D01*
X339437Y152452D02*
X339717Y152233D01*
X340073Y152224D01*
X340364Y152429D01*
X340476Y152767D01*
X340476Y153334D01*
X340368Y153667D01*
X340084Y153873D01*
X339734Y153873D01*
X339450Y153667D01*
X339342Y153334D01*
X339342Y155035D01*
X340476Y155035D01*
X337500Y135000D02*
X337500Y136417D01*
X338192Y136417D01*
X338192Y136433D02*
X338547Y136528D01*
X338806Y136787D01*
X338901Y137141D01*
X338806Y137496D01*
X338547Y137755D01*
X338192Y137850D01*
X338192Y137834D02*
X337500Y137834D01*
X337500Y136417D01*
X339641Y135000D02*
X339641Y136984D01*
X339641Y137551D02*
X339641Y137834D01*
X340366Y135000D02*
X340366Y136858D01*
X341500Y136259D02*
X341391Y136593D01*
X341108Y136799D01*
X340757Y136799D01*
X340474Y136593D01*
X340366Y136259D01*
X341500Y136259D02*
X341500Y135000D01*
X342224Y135000D02*
X342224Y136417D01*
X343641Y136417D01*
X342224Y136417D02*
X342224Y137834D01*
X343641Y137834D02*
X343641Y135000D01*
X344366Y135976D02*
X345500Y135976D01*
X345500Y136259D01*
X345391Y136593D01*
X345108Y136799D01*
X344757Y136799D01*
X344474Y136593D01*
X344366Y136259D01*
X344366Y135566D01*
X344452Y135265D01*
X344686Y135055D01*
X344996Y135002D01*
X345286Y135122D01*
X345468Y135377D01*
X347358Y136259D02*
X347249Y136593D01*
X346966Y136799D01*
X346616Y136799D01*
X346332Y136593D01*
X346224Y136259D01*
X346917Y135850D02*
X347132Y135899D01*
X347293Y136049D01*
X347358Y136259D01*
X346917Y135850D02*
X346633Y135850D01*
X346633Y135834D02*
X346383Y135753D01*
X346229Y135540D01*
X346229Y135278D01*
X346383Y135065D01*
X346633Y134984D01*
X346633Y135000D02*
X346917Y135000D01*
X347132Y135049D01*
X347293Y135198D01*
X347358Y135409D01*
X347358Y136259D02*
X347358Y135283D01*
X347641Y135000D01*
X349500Y137834D02*
X349500Y135000D01*
X349500Y136259D02*
X349391Y136593D01*
X349108Y136799D01*
X348757Y136799D01*
X348474Y136593D01*
X348366Y136259D01*
X348366Y135566D01*
X348474Y135233D01*
X348757Y135027D01*
X349108Y135027D01*
X349391Y135233D01*
X349500Y135566D01*
X350224Y135976D02*
X351358Y135976D01*
X351358Y136259D01*
X351249Y136593D01*
X350966Y136799D01*
X350616Y136799D01*
X350332Y136593D01*
X350224Y136259D01*
X350224Y135566D01*
X350311Y135265D01*
X350544Y135055D01*
X350854Y135002D01*
X351144Y135122D01*
X351326Y135377D01*
X352082Y135000D02*
X352082Y136858D01*
X352807Y136732D02*
X352586Y136845D01*
X352339Y136816D01*
X352150Y136656D01*
X352082Y136417D01*
X356208Y134779D02*
X353531Y134779D01*
X356933Y137267D02*
X357500Y137834D01*
X357500Y135000D01*
X358224Y135000D02*
X359358Y136858D01*
X358224Y136858D02*
X359358Y135000D01*
X361216Y137267D02*
X361216Y135566D01*
X361216Y137267D02*
X361108Y137600D01*
X360824Y137806D01*
X360474Y137806D01*
X360190Y137600D01*
X360082Y137267D01*
X360082Y135566D02*
X360082Y137267D01*
X360082Y135566D02*
X360190Y135233D01*
X360474Y135027D01*
X360824Y135027D01*
X361108Y135233D01*
X361216Y135566D01*
X361940Y137267D02*
X362507Y137834D01*
X362507Y135000D01*
X365909Y134779D02*
X363232Y134779D01*
X368035Y137141D02*
X367940Y137496D01*
X367681Y137755D01*
X367326Y137850D01*
X366972Y137755D01*
X366713Y137496D01*
X366618Y137141D01*
X366633Y137141D02*
X366633Y135692D01*
X366618Y135692D02*
X366713Y135338D01*
X366972Y135079D01*
X367326Y134984D01*
X367681Y135079D01*
X367940Y135338D01*
X368035Y135692D01*
X368051Y135692D02*
X368051Y136417D01*
X367326Y136417D01*
X371452Y134779D02*
X368775Y134779D01*
X373311Y137267D02*
X373202Y137600D01*
X372919Y137806D01*
X372568Y137806D01*
X372285Y137600D01*
X372177Y137267D01*
X373311Y137267D02*
X372177Y135000D01*
X373311Y135000D01*
X374035Y135000D02*
X374318Y135000D01*
X374066Y134433D01*
X375137Y135251D02*
X375418Y135032D01*
X375774Y135023D01*
X376065Y135228D01*
X376177Y135566D01*
X376177Y136133D01*
X376068Y136467D01*
X375785Y136673D01*
X375435Y136673D01*
X375151Y136467D01*
X375043Y136133D01*
X375043Y137834D01*
X376177Y137834D01*
X377751Y137834D02*
X376901Y135692D01*
X378035Y135692D01*
X377751Y136259D02*
X377751Y135000D01*
X418618Y232535D02*
X418618Y230393D01*
X417185Y230393D02*
X417279Y230039D01*
X417539Y229779D01*
X417893Y229685D01*
X418248Y229779D01*
X418507Y230039D01*
X418602Y230393D01*
X420476Y230677D02*
X420476Y230267D01*
X420476Y230677D02*
X420368Y231010D01*
X420084Y231216D01*
X419734Y231216D01*
X419450Y231010D01*
X419342Y230677D01*
X419342Y230267D02*
X419342Y230677D01*
X419342Y230267D02*
X419450Y229934D01*
X419734Y229728D01*
X420084Y229728D01*
X420368Y229934D01*
X420476Y230267D01*
X420476Y231968D02*
X420476Y231842D01*
X420476Y231968D02*
X420368Y232301D01*
X420084Y232507D01*
X419734Y232507D01*
X419450Y232301D01*
X419342Y231968D01*
X419342Y231842D02*
X419342Y231968D01*
X419342Y231842D02*
X419450Y231509D01*
X419734Y231303D01*
X420084Y231303D01*
X420368Y231509D01*
X420476Y231842D01*
X417500Y212500D02*
X417500Y213917D01*
X418192Y213917D01*
X418192Y213933D02*
X418547Y214028D01*
X418806Y214287D01*
X418901Y214641D01*
X418806Y214996D01*
X418547Y215255D01*
X418192Y215350D01*
X418192Y215334D02*
X417500Y215334D01*
X417500Y213917D01*
X419641Y212500D02*
X419641Y214484D01*
X419641Y215051D02*
X419641Y215334D01*
X420366Y212500D02*
X420366Y214358D01*
X421500Y213759D02*
X421391Y214093D01*
X421108Y214299D01*
X420757Y214299D01*
X420474Y214093D01*
X420366Y213759D01*
X421500Y213759D02*
X421500Y212500D01*
X422224Y212500D02*
X422224Y213917D01*
X423641Y213917D01*
X422224Y213917D02*
X422224Y215334D01*
X423641Y215334D02*
X423641Y212500D01*
X424366Y213476D02*
X425500Y213476D01*
X425500Y213759D01*
X425391Y214093D01*
X425108Y214299D01*
X424757Y214299D01*
X424474Y214093D01*
X424366Y213759D01*
X424366Y213066D01*
X424452Y212765D01*
X424686Y212555D01*
X424996Y212502D01*
X425286Y212622D01*
X425468Y212877D01*
X427358Y213759D02*
X427249Y214093D01*
X426966Y214299D01*
X426616Y214299D01*
X426332Y214093D01*
X426224Y213759D01*
X426917Y213350D02*
X427132Y213399D01*
X427293Y213549D01*
X427358Y213759D01*
X426917Y213350D02*
X426633Y213350D01*
X426633Y213334D02*
X426383Y213253D01*
X426229Y213040D01*
X426229Y212778D01*
X426383Y212565D01*
X426633Y212484D01*
X426633Y212500D02*
X426917Y212500D01*
X427132Y212549D01*
X427293Y212698D01*
X427358Y212909D01*
X427358Y213759D02*
X427358Y212783D01*
X427641Y212500D01*
X429500Y215334D02*
X429500Y212500D01*
X429500Y213759D02*
X429391Y214093D01*
X429108Y214299D01*
X428757Y214299D01*
X428474Y214093D01*
X428366Y213759D01*
X428366Y213066D01*
X428474Y212733D01*
X428757Y212527D01*
X429108Y212527D01*
X429391Y212733D01*
X429500Y213066D01*
X430224Y213476D02*
X431358Y213476D01*
X431358Y213759D01*
X431249Y214093D01*
X430966Y214299D01*
X430616Y214299D01*
X430332Y214093D01*
X430224Y213759D01*
X430224Y213066D01*
X430311Y212765D01*
X430544Y212555D01*
X430854Y212502D01*
X431144Y212622D01*
X431326Y212877D01*
X432082Y212500D02*
X432082Y214358D01*
X432807Y214232D02*
X432586Y214345D01*
X432339Y214316D01*
X432150Y214156D01*
X432082Y213917D01*
X436208Y212279D02*
X433531Y212279D01*
X436933Y214767D02*
X437500Y215334D01*
X437500Y212500D01*
X438224Y212500D02*
X439358Y214358D01*
X438224Y214358D02*
X439358Y212500D01*
X441216Y214767D02*
X441216Y213066D01*
X441216Y214767D02*
X441108Y215100D01*
X440824Y215306D01*
X440474Y215306D01*
X440190Y215100D01*
X440082Y214767D01*
X440082Y213066D02*
X440082Y214767D01*
X440082Y213066D02*
X440190Y212733D01*
X440474Y212527D01*
X440824Y212527D01*
X441108Y212733D01*
X441216Y213066D01*
X441940Y214767D02*
X442507Y215334D01*
X442507Y212500D01*
X445909Y212279D02*
X443232Y212279D01*
X448035Y214641D02*
X447940Y214996D01*
X447681Y215255D01*
X447326Y215350D01*
X446972Y215255D01*
X446713Y214996D01*
X446618Y214641D01*
X446633Y214641D02*
X446633Y213192D01*
X446618Y213192D02*
X446713Y212838D01*
X446972Y212579D01*
X447326Y212484D01*
X447681Y212579D01*
X447940Y212838D01*
X448035Y213192D01*
X448051Y213192D02*
X448051Y213917D01*
X447326Y213917D01*
X451452Y212279D02*
X448775Y212279D01*
X453311Y214767D02*
X453202Y215100D01*
X452919Y215306D01*
X452568Y215306D01*
X452285Y215100D01*
X452177Y214767D01*
X453311Y214767D02*
X452177Y212500D01*
X453311Y212500D01*
X454035Y212500D02*
X454318Y212500D01*
X454066Y211933D01*
X455137Y212751D02*
X455418Y212532D01*
X455774Y212523D01*
X456065Y212728D01*
X456177Y213066D01*
X456177Y213633D01*
X456068Y213967D01*
X455785Y214173D01*
X455435Y214173D01*
X455151Y213967D01*
X455043Y213633D01*
X455043Y215334D01*
X456177Y215334D01*
X457751Y215334D02*
X456901Y213192D01*
X458035Y213192D01*
X457751Y213759D02*
X457751Y212500D01*
X478618Y232535D02*
X478618Y230393D01*
X477185Y230393D02*
X477279Y230039D01*
X477539Y229779D01*
X477893Y229685D01*
X478248Y229779D01*
X478507Y230039D01*
X478602Y230393D01*
X479342Y231968D02*
X479909Y232535D01*
X479909Y229700D01*
X481767Y231968D02*
X481767Y230267D01*
X481767Y231968D02*
X481659Y232301D01*
X481375Y232507D01*
X481025Y232507D01*
X480742Y232301D01*
X480633Y231968D01*
X480633Y230267D02*
X480633Y231968D01*
X480633Y230267D02*
X480742Y229934D01*
X481025Y229728D01*
X481375Y229728D01*
X481659Y229934D01*
X481767Y230267D01*
X477500Y212500D02*
X477500Y213917D01*
X478192Y213917D01*
X478192Y213933D02*
X478547Y214028D01*
X478806Y214287D01*
X478901Y214641D01*
X478806Y214996D01*
X478547Y215255D01*
X478192Y215350D01*
X478192Y215334D02*
X477500Y215334D01*
X477500Y213917D01*
X479641Y212500D02*
X479641Y214484D01*
X479641Y215051D02*
X479641Y215334D01*
X480366Y212500D02*
X480366Y214358D01*
X481500Y213759D02*
X481391Y214093D01*
X481108Y214299D01*
X480757Y214299D01*
X480474Y214093D01*
X480366Y213759D01*
X481500Y213759D02*
X481500Y212500D01*
X482224Y212500D02*
X482224Y213917D01*
X483641Y213917D01*
X482224Y213917D02*
X482224Y215334D01*
X483641Y215334D02*
X483641Y212500D01*
X484366Y213476D02*
X485500Y213476D01*
X485500Y213759D01*
X485391Y214093D01*
X485108Y214299D01*
X484757Y214299D01*
X484474Y214093D01*
X484366Y213759D01*
X484366Y213066D01*
X484452Y212765D01*
X484686Y212555D01*
X484996Y212502D01*
X485286Y212622D01*
X485468Y212877D01*
X487358Y213759D02*
X487249Y214093D01*
X486966Y214299D01*
X486616Y214299D01*
X486332Y214093D01*
X486224Y213759D01*
X486917Y213350D02*
X487132Y213399D01*
X487293Y213549D01*
X487358Y213759D01*
X486917Y213350D02*
X486633Y213350D01*
X486633Y213334D02*
X486383Y213253D01*
X486229Y213040D01*
X486229Y212778D01*
X486383Y212565D01*
X486633Y212484D01*
X486633Y212500D02*
X486917Y212500D01*
X487132Y212549D01*
X487293Y212698D01*
X487358Y212909D01*
X487358Y213759D02*
X487358Y212783D01*
X487641Y212500D01*
X489500Y215334D02*
X489500Y212500D01*
X489500Y213759D02*
X489391Y214093D01*
X489108Y214299D01*
X488757Y214299D01*
X488474Y214093D01*
X488366Y213759D01*
X488366Y213066D01*
X488474Y212733D01*
X488757Y212527D01*
X489108Y212527D01*
X489391Y212733D01*
X489500Y213066D01*
X490224Y213476D02*
X491358Y213476D01*
X491358Y213759D01*
X491249Y214093D01*
X490966Y214299D01*
X490616Y214299D01*
X490332Y214093D01*
X490224Y213759D01*
X490224Y213066D01*
X490311Y212765D01*
X490544Y212555D01*
X490854Y212502D01*
X491144Y212622D01*
X491326Y212877D01*
X492082Y212500D02*
X492082Y214358D01*
X492807Y214232D02*
X492586Y214345D01*
X492339Y214316D01*
X492150Y214156D01*
X492082Y213917D01*
X496208Y212279D02*
X493531Y212279D01*
X496933Y214767D02*
X497500Y215334D01*
X497500Y212500D01*
X498224Y212500D02*
X499358Y214358D01*
X498224Y214358D02*
X499358Y212500D01*
X501216Y214767D02*
X501216Y213066D01*
X501216Y214767D02*
X501108Y215100D01*
X500824Y215306D01*
X500474Y215306D01*
X500190Y215100D01*
X500082Y214767D01*
X500082Y213066D02*
X500082Y214767D01*
X500082Y213066D02*
X500190Y212733D01*
X500474Y212527D01*
X500824Y212527D01*
X501108Y212733D01*
X501216Y213066D01*
X501940Y214767D02*
X502507Y215334D01*
X502507Y212500D01*
X505909Y212279D02*
X503232Y212279D01*
X508035Y214641D02*
X507940Y214996D01*
X507681Y215255D01*
X507326Y215350D01*
X506972Y215255D01*
X506713Y214996D01*
X506618Y214641D01*
X506633Y214641D02*
X506633Y213192D01*
X506618Y213192D02*
X506713Y212838D01*
X506972Y212579D01*
X507326Y212484D01*
X507681Y212579D01*
X507940Y212838D01*
X508035Y213192D01*
X508051Y213192D02*
X508051Y213917D01*
X507326Y213917D01*
X511452Y212279D02*
X508775Y212279D01*
X513311Y214767D02*
X513202Y215100D01*
X512919Y215306D01*
X512568Y215306D01*
X512285Y215100D01*
X512177Y214767D01*
X513311Y214767D02*
X512177Y212500D01*
X513311Y212500D01*
X514035Y212500D02*
X514318Y212500D01*
X514066Y211933D01*
X515137Y212751D02*
X515418Y212532D01*
X515774Y212523D01*
X516065Y212728D01*
X516177Y213066D01*
X516177Y213633D01*
X516068Y213967D01*
X515785Y214173D01*
X515435Y214173D01*
X515151Y213967D01*
X515043Y213633D01*
X515043Y215334D01*
X516177Y215334D01*
X517751Y215334D02*
X516901Y213192D01*
X518035Y213192D01*
X517751Y213759D02*
X517751Y212500D01*
X651118Y232535D02*
X651118Y230393D01*
X649685Y230393D02*
X649779Y230039D01*
X650039Y229779D01*
X650393Y229685D01*
X650748Y229779D01*
X651007Y230039D01*
X651102Y230393D01*
X651842Y231968D02*
X652409Y232535D01*
X652409Y229700D01*
X653133Y231968D02*
X653700Y232535D01*
X653700Y229700D01*
X650000Y212500D02*
X650000Y213917D01*
X650692Y213917D01*
X650692Y213933D02*
X651047Y214028D01*
X651306Y214287D01*
X651401Y214641D01*
X651306Y214996D01*
X651047Y215255D01*
X650692Y215350D01*
X650692Y215334D02*
X650000Y215334D01*
X650000Y213917D01*
X652141Y212500D02*
X652141Y214484D01*
X652141Y215051D02*
X652141Y215334D01*
X652866Y212500D02*
X652866Y214358D01*
X654000Y213759D02*
X653891Y214093D01*
X653608Y214299D01*
X653257Y214299D01*
X652974Y214093D01*
X652866Y213759D01*
X654000Y213759D02*
X654000Y212500D01*
X654724Y212500D02*
X654724Y213917D01*
X656141Y213917D01*
X654724Y213917D02*
X654724Y215334D01*
X656141Y215334D02*
X656141Y212500D01*
X656866Y213476D02*
X658000Y213476D01*
X658000Y213759D01*
X657891Y214093D01*
X657608Y214299D01*
X657257Y214299D01*
X656974Y214093D01*
X656866Y213759D01*
X656866Y213066D01*
X656952Y212765D01*
X657186Y212555D01*
X657496Y212502D01*
X657786Y212622D01*
X657968Y212877D01*
X659858Y213759D02*
X659749Y214093D01*
X659466Y214299D01*
X659116Y214299D01*
X658832Y214093D01*
X658724Y213759D01*
X659417Y213350D02*
X659632Y213399D01*
X659793Y213549D01*
X659858Y213759D01*
X659417Y213350D02*
X659133Y213350D01*
X659133Y213334D02*
X658883Y213253D01*
X658729Y213040D01*
X658729Y212778D01*
X658883Y212565D01*
X659133Y212484D01*
X659133Y212500D02*
X659417Y212500D01*
X659632Y212549D01*
X659793Y212698D01*
X659858Y212909D01*
X659858Y213759D02*
X659858Y212783D01*
X660141Y212500D01*
X662000Y215334D02*
X662000Y212500D01*
X662000Y213759D02*
X661891Y214093D01*
X661608Y214299D01*
X661257Y214299D01*
X660974Y214093D01*
X660866Y213759D01*
X660866Y213066D01*
X660974Y212733D01*
X661257Y212527D01*
X661608Y212527D01*
X661891Y212733D01*
X662000Y213066D01*
X662724Y213476D02*
X663858Y213476D01*
X663858Y213759D01*
X663749Y214093D01*
X663466Y214299D01*
X663116Y214299D01*
X662832Y214093D01*
X662724Y213759D01*
X662724Y213066D01*
X662811Y212765D01*
X663044Y212555D01*
X663354Y212502D01*
X663644Y212622D01*
X663826Y212877D01*
X664582Y212500D02*
X664582Y214358D01*
X665307Y214232D02*
X665086Y214345D01*
X664839Y214316D01*
X664650Y214156D01*
X664582Y213917D01*
X668708Y212279D02*
X666031Y212279D01*
X669433Y214767D02*
X670000Y215334D01*
X670000Y212500D01*
X670724Y212500D02*
X671858Y214358D01*
X670724Y214358D02*
X671858Y212500D01*
X673716Y214767D02*
X673716Y213066D01*
X673716Y214767D02*
X673608Y215100D01*
X673324Y215306D01*
X672974Y215306D01*
X672690Y215100D01*
X672582Y214767D01*
X672582Y213066D02*
X672582Y214767D01*
X672582Y213066D02*
X672690Y212733D01*
X672974Y212527D01*
X673324Y212527D01*
X673608Y212733D01*
X673716Y213066D01*
X674440Y214767D02*
X675007Y215334D01*
X675007Y212500D01*
X678409Y212279D02*
X675732Y212279D01*
X680535Y214641D02*
X680440Y214996D01*
X680181Y215255D01*
X679826Y215350D01*
X679472Y215255D01*
X679213Y214996D01*
X679118Y214641D01*
X679133Y214641D02*
X679133Y213192D01*
X679118Y213192D02*
X679213Y212838D01*
X679472Y212579D01*
X679826Y212484D01*
X680181Y212579D01*
X680440Y212838D01*
X680535Y213192D01*
X680551Y213192D02*
X680551Y213917D01*
X679826Y213917D01*
X683952Y212279D02*
X681275Y212279D01*
X685811Y214767D02*
X685702Y215100D01*
X685419Y215306D01*
X685068Y215306D01*
X684785Y215100D01*
X684677Y214767D01*
X685811Y214767D02*
X684677Y212500D01*
X685811Y212500D01*
X686535Y212500D02*
X686818Y212500D01*
X686566Y211933D01*
X687637Y212751D02*
X687918Y212532D01*
X688274Y212523D01*
X688565Y212728D01*
X688677Y213066D01*
X688677Y213633D01*
X688568Y213967D01*
X688285Y214173D01*
X687935Y214173D01*
X687651Y213967D01*
X687543Y213633D01*
X687543Y215334D01*
X688677Y215334D01*
X690251Y215334D02*
X689401Y213192D01*
X690535Y213192D01*
X690251Y213759D02*
X690251Y212500D01*
X246118Y232535D02*
X246118Y230393D01*
X244685Y230393D02*
X244779Y230039D01*
X245039Y229779D01*
X245393Y229685D01*
X245748Y229779D01*
X246007Y230039D01*
X246102Y230393D01*
X246842Y230267D02*
X246950Y229934D01*
X247234Y229728D01*
X247584Y229728D01*
X247868Y229934D01*
X247976Y230267D01*
X247976Y230677D02*
X247976Y230267D01*
X247976Y230677D02*
X247900Y230960D01*
X247692Y231168D01*
X247409Y231244D01*
X247251Y231244D02*
X247409Y231244D01*
X247251Y231244D01*
X247409Y231244D02*
X247698Y231329D01*
X247906Y231549D01*
X247976Y231842D01*
X247976Y231968D02*
X247976Y231842D01*
X247976Y231968D02*
X247868Y232301D01*
X247584Y232507D01*
X247234Y232507D01*
X246950Y232301D01*
X246842Y231968D01*
X248700Y230267D02*
X248809Y229934D01*
X249092Y229728D01*
X249442Y229728D01*
X249726Y229934D01*
X249834Y230267D01*
X249834Y230677D02*
X249834Y230267D01*
X249834Y230677D02*
X249758Y230960D01*
X249551Y231168D01*
X249267Y231244D01*
X249110Y231244D02*
X249267Y231244D01*
X249110Y231244D01*
X249267Y231244D02*
X249556Y231329D01*
X249764Y231549D01*
X249834Y231842D01*
X249834Y231968D02*
X249834Y231842D01*
X249834Y231968D02*
X249726Y232301D01*
X249442Y232507D01*
X249092Y232507D01*
X248809Y232301D01*
X248700Y231968D01*
X245000Y212500D02*
X245000Y213917D01*
X245692Y213917D01*
X245692Y213933D02*
X246047Y214028D01*
X246306Y214287D01*
X246401Y214641D01*
X246306Y214996D01*
X246047Y215255D01*
X245692Y215350D01*
X245692Y215334D02*
X245000Y215334D01*
X245000Y213917D01*
X247141Y212500D02*
X247141Y214484D01*
X247141Y215051D02*
X247141Y215334D01*
X247866Y212500D02*
X247866Y214358D01*
X249000Y213759D02*
X248891Y214093D01*
X248608Y214299D01*
X248257Y214299D01*
X247974Y214093D01*
X247866Y213759D01*
X249000Y213759D02*
X249000Y212500D01*
X249724Y212500D02*
X249724Y213917D01*
X251141Y213917D01*
X249724Y213917D02*
X249724Y215334D01*
X251141Y215334D02*
X251141Y212500D01*
X251866Y213476D02*
X253000Y213476D01*
X253000Y213759D01*
X252891Y214093D01*
X252608Y214299D01*
X252257Y214299D01*
X251974Y214093D01*
X251866Y213759D01*
X251866Y213066D01*
X251952Y212765D01*
X252186Y212555D01*
X252496Y212502D01*
X252786Y212622D01*
X252968Y212877D01*
X254858Y213759D02*
X254749Y214093D01*
X254466Y214299D01*
X254116Y214299D01*
X253832Y214093D01*
X253724Y213759D01*
X254417Y213350D02*
X254632Y213399D01*
X254793Y213549D01*
X254858Y213759D01*
X254417Y213350D02*
X254133Y213350D01*
X254133Y213334D02*
X253883Y213253D01*
X253729Y213040D01*
X253729Y212778D01*
X253883Y212565D01*
X254133Y212484D01*
X254133Y212500D02*
X254417Y212500D01*
X254632Y212549D01*
X254793Y212698D01*
X254858Y212909D01*
X254858Y213759D02*
X254858Y212783D01*
X255141Y212500D01*
X257000Y215334D02*
X257000Y212500D01*
X257000Y213759D02*
X256891Y214093D01*
X256608Y214299D01*
X256257Y214299D01*
X255974Y214093D01*
X255866Y213759D01*
X255866Y213066D01*
X255974Y212733D01*
X256257Y212527D01*
X256608Y212527D01*
X256891Y212733D01*
X257000Y213066D01*
X257724Y213476D02*
X258858Y213476D01*
X258858Y213759D01*
X258749Y214093D01*
X258466Y214299D01*
X258116Y214299D01*
X257832Y214093D01*
X257724Y213759D01*
X257724Y213066D01*
X257811Y212765D01*
X258044Y212555D01*
X258354Y212502D01*
X258644Y212622D01*
X258826Y212877D01*
X259582Y212500D02*
X259582Y214358D01*
X260307Y214232D02*
X260086Y214345D01*
X259839Y214316D01*
X259650Y214156D01*
X259582Y213917D01*
X263708Y212279D02*
X261031Y212279D01*
X264433Y214767D02*
X265000Y215334D01*
X265000Y212500D01*
X265724Y212500D02*
X266858Y214358D01*
X265724Y214358D02*
X266858Y212500D01*
X268716Y214767D02*
X268716Y213066D01*
X268716Y214767D02*
X268608Y215100D01*
X268324Y215306D01*
X267974Y215306D01*
X267690Y215100D01*
X267582Y214767D01*
X267582Y213066D02*
X267582Y214767D01*
X267582Y213066D02*
X267690Y212733D01*
X267974Y212527D01*
X268324Y212527D01*
X268608Y212733D01*
X268716Y213066D01*
X269440Y214767D02*
X270007Y215334D01*
X270007Y212500D01*
X273409Y212279D02*
X270732Y212279D01*
X275535Y214641D02*
X275440Y214996D01*
X275181Y215255D01*
X274826Y215350D01*
X274472Y215255D01*
X274213Y214996D01*
X274118Y214641D01*
X274133Y214641D02*
X274133Y213192D01*
X274118Y213192D02*
X274213Y212838D01*
X274472Y212579D01*
X274826Y212484D01*
X275181Y212579D01*
X275440Y212838D01*
X275535Y213192D01*
X275551Y213192D02*
X275551Y213917D01*
X274826Y213917D01*
X278952Y212279D02*
X276275Y212279D01*
X280811Y214767D02*
X280702Y215100D01*
X280419Y215306D01*
X280068Y215306D01*
X279785Y215100D01*
X279677Y214767D01*
X280811Y214767D02*
X279677Y212500D01*
X280811Y212500D01*
X281535Y212500D02*
X281818Y212500D01*
X281566Y211933D01*
X282637Y212751D02*
X282918Y212532D01*
X283274Y212523D01*
X283565Y212728D01*
X283677Y213066D01*
X283677Y213633D01*
X283568Y213967D01*
X283285Y214173D01*
X282935Y214173D01*
X282651Y213967D01*
X282543Y213633D01*
X282543Y215334D01*
X283677Y215334D01*
X285251Y215334D02*
X284401Y213192D01*
X285535Y213192D01*
X285251Y213759D02*
X285251Y212500D01*
X186118Y232535D02*
X186118Y230393D01*
X184685Y230393D02*
X184779Y230039D01*
X185039Y229779D01*
X185393Y229685D01*
X185748Y229779D01*
X186007Y230039D01*
X186102Y230393D01*
X186842Y230267D02*
X186950Y229934D01*
X187234Y229728D01*
X187584Y229728D01*
X187868Y229934D01*
X187976Y230267D01*
X187976Y230677D02*
X187976Y230267D01*
X187976Y230677D02*
X187900Y230960D01*
X187692Y231168D01*
X187409Y231244D01*
X187251Y231244D02*
X187409Y231244D01*
X187251Y231244D01*
X187409Y231244D02*
X187698Y231329D01*
X187906Y231549D01*
X187976Y231842D01*
X187976Y231968D02*
X187976Y231842D01*
X187976Y231968D02*
X187868Y232301D01*
X187584Y232507D01*
X187234Y232507D01*
X186950Y232301D01*
X186842Y231968D01*
X188795Y229952D02*
X189075Y229733D01*
X189431Y229724D01*
X189722Y229929D01*
X189834Y230267D01*
X189834Y230834D01*
X189726Y231167D01*
X189442Y231373D01*
X189092Y231373D01*
X188809Y231167D01*
X188700Y230834D01*
X188700Y232535D01*
X189834Y232535D01*
X185000Y212500D02*
X185000Y213917D01*
X185692Y213917D01*
X185692Y213933D02*
X186047Y214028D01*
X186306Y214287D01*
X186401Y214641D01*
X186306Y214996D01*
X186047Y215255D01*
X185692Y215350D01*
X185692Y215334D02*
X185000Y215334D01*
X185000Y213917D01*
X187141Y212500D02*
X187141Y214484D01*
X187141Y215051D02*
X187141Y215334D01*
X187866Y212500D02*
X187866Y214358D01*
X189000Y213759D02*
X188891Y214093D01*
X188608Y214299D01*
X188257Y214299D01*
X187974Y214093D01*
X187866Y213759D01*
X189000Y213759D02*
X189000Y212500D01*
X189724Y212500D02*
X189724Y213917D01*
X191141Y213917D01*
X189724Y213917D02*
X189724Y215334D01*
X191141Y215334D02*
X191141Y212500D01*
X191866Y213476D02*
X193000Y213476D01*
X193000Y213759D01*
X192891Y214093D01*
X192608Y214299D01*
X192257Y214299D01*
X191974Y214093D01*
X191866Y213759D01*
X191866Y213066D01*
X191952Y212765D01*
X192186Y212555D01*
X192496Y212502D01*
X192786Y212622D01*
X192968Y212877D01*
X194858Y213759D02*
X194749Y214093D01*
X194466Y214299D01*
X194116Y214299D01*
X193832Y214093D01*
X193724Y213759D01*
X194417Y213350D02*
X194632Y213399D01*
X194793Y213549D01*
X194858Y213759D01*
X194417Y213350D02*
X194133Y213350D01*
X194133Y213334D02*
X193883Y213253D01*
X193729Y213040D01*
X193729Y212778D01*
X193883Y212565D01*
X194133Y212484D01*
X194133Y212500D02*
X194417Y212500D01*
X194632Y212549D01*
X194793Y212698D01*
X194858Y212909D01*
X194858Y213759D02*
X194858Y212783D01*
X195141Y212500D01*
X197000Y215334D02*
X197000Y212500D01*
X197000Y213759D02*
X196891Y214093D01*
X196608Y214299D01*
X196257Y214299D01*
X195974Y214093D01*
X195866Y213759D01*
X195866Y213066D01*
X195974Y212733D01*
X196257Y212527D01*
X196608Y212527D01*
X196891Y212733D01*
X197000Y213066D01*
X197724Y213476D02*
X198858Y213476D01*
X198858Y213759D01*
X198749Y214093D01*
X198466Y214299D01*
X198116Y214299D01*
X197832Y214093D01*
X197724Y213759D01*
X197724Y213066D01*
X197811Y212765D01*
X198044Y212555D01*
X198354Y212502D01*
X198644Y212622D01*
X198826Y212877D01*
X199582Y212500D02*
X199582Y214358D01*
X200307Y214232D02*
X200086Y214345D01*
X199839Y214316D01*
X199650Y214156D01*
X199582Y213917D01*
X203708Y212279D02*
X201031Y212279D01*
X204433Y214767D02*
X205000Y215334D01*
X205000Y212500D01*
X205724Y212500D02*
X206858Y214358D01*
X205724Y214358D02*
X206858Y212500D01*
X208716Y214767D02*
X208716Y213066D01*
X208716Y214767D02*
X208608Y215100D01*
X208324Y215306D01*
X207974Y215306D01*
X207690Y215100D01*
X207582Y214767D01*
X207582Y213066D02*
X207582Y214767D01*
X207582Y213066D02*
X207690Y212733D01*
X207974Y212527D01*
X208324Y212527D01*
X208608Y212733D01*
X208716Y213066D01*
X209440Y214767D02*
X210007Y215334D01*
X210007Y212500D01*
X213409Y212279D02*
X210732Y212279D01*
X215535Y214641D02*
X215440Y214996D01*
X215181Y215255D01*
X214826Y215350D01*
X214472Y215255D01*
X214213Y214996D01*
X214118Y214641D01*
X214133Y214641D02*
X214133Y213192D01*
X214118Y213192D02*
X214213Y212838D01*
X214472Y212579D01*
X214826Y212484D01*
X215181Y212579D01*
X215440Y212838D01*
X215535Y213192D01*
X215551Y213192D02*
X215551Y213917D01*
X214826Y213917D01*
X218952Y212279D02*
X216275Y212279D01*
X220811Y214767D02*
X220702Y215100D01*
X220419Y215306D01*
X220068Y215306D01*
X219785Y215100D01*
X219677Y214767D01*
X220811Y214767D02*
X219677Y212500D01*
X220811Y212500D01*
X221535Y212500D02*
X221818Y212500D01*
X221566Y211933D01*
X222637Y212751D02*
X222918Y212532D01*
X223274Y212523D01*
X223565Y212728D01*
X223677Y213066D01*
X223677Y213633D01*
X223568Y213967D01*
X223285Y214173D01*
X222935Y214173D01*
X222651Y213967D01*
X222543Y213633D01*
X222543Y215334D01*
X223677Y215334D01*
X225251Y215334D02*
X224401Y213192D01*
X225535Y213192D01*
X225251Y213759D02*
X225251Y212500D01*
X38618Y130035D02*
X38618Y127893D01*
X37185Y127893D02*
X37279Y127539D01*
X37539Y127279D01*
X37893Y127185D01*
X38248Y127279D01*
X38507Y127539D01*
X38602Y127893D01*
X39342Y127767D02*
X39450Y127434D01*
X39734Y127228D01*
X40084Y127228D01*
X40368Y127434D01*
X40476Y127767D01*
X40476Y128177D02*
X40476Y127767D01*
X40476Y128177D02*
X40400Y128460D01*
X40192Y128668D01*
X39909Y128744D01*
X39751Y128744D02*
X39909Y128744D01*
X39751Y128744D01*
X39909Y128744D02*
X40198Y128829D01*
X40406Y129049D01*
X40476Y129342D01*
X40476Y129468D02*
X40476Y129342D01*
X40476Y129468D02*
X40368Y129801D01*
X40084Y130007D01*
X39734Y130007D01*
X39450Y129801D01*
X39342Y129468D01*
X42334Y129468D02*
X42226Y129801D01*
X41942Y130007D01*
X41592Y130007D01*
X41309Y129801D01*
X41200Y129468D01*
X41200Y127767D01*
X41309Y127434D01*
X41592Y127228D01*
X41942Y127228D01*
X42226Y127434D01*
X42334Y127767D01*
X42334Y128334D01*
X42226Y128667D01*
X41942Y128873D01*
X41592Y128873D01*
X41309Y128667D01*
X41200Y128334D01*
X37500Y110000D02*
X37500Y111417D01*
X38192Y111417D01*
X38192Y111433D02*
X38547Y111528D01*
X38806Y111787D01*
X38901Y112141D01*
X38806Y112496D01*
X38547Y112755D01*
X38192Y112850D01*
X38192Y112834D02*
X37500Y112834D01*
X37500Y111417D01*
X39641Y110000D02*
X39641Y111984D01*
X39641Y112551D02*
X39641Y112834D01*
X40366Y110000D02*
X40366Y111858D01*
X41500Y111259D02*
X41391Y111593D01*
X41108Y111799D01*
X40757Y111799D01*
X40474Y111593D01*
X40366Y111259D01*
X41500Y111259D02*
X41500Y110000D01*
X42224Y110000D02*
X42224Y111417D01*
X43641Y111417D01*
X42224Y111417D02*
X42224Y112834D01*
X43641Y112834D02*
X43641Y110000D01*
X44366Y110976D02*
X45500Y110976D01*
X45500Y111259D01*
X45391Y111593D01*
X45108Y111799D01*
X44757Y111799D01*
X44474Y111593D01*
X44366Y111259D01*
X44366Y110566D01*
X44452Y110265D01*
X44686Y110055D01*
X44996Y110002D01*
X45286Y110122D01*
X45468Y110377D01*
X47358Y111259D02*
X47249Y111593D01*
X46966Y111799D01*
X46616Y111799D01*
X46332Y111593D01*
X46224Y111259D01*
X46917Y110850D02*
X47132Y110899D01*
X47293Y111049D01*
X47358Y111259D01*
X46917Y110850D02*
X46633Y110850D01*
X46633Y110834D02*
X46383Y110753D01*
X46229Y110540D01*
X46229Y110278D01*
X46383Y110065D01*
X46633Y109984D01*
X46633Y110000D02*
X46917Y110000D01*
X47132Y110049D01*
X47293Y110198D01*
X47358Y110409D01*
X47358Y111259D02*
X47358Y110283D01*
X47641Y110000D01*
X49500Y112834D02*
X49500Y110000D01*
X49500Y111259D02*
X49391Y111593D01*
X49108Y111799D01*
X48757Y111799D01*
X48474Y111593D01*
X48366Y111259D01*
X48366Y110566D01*
X48474Y110233D01*
X48757Y110027D01*
X49108Y110027D01*
X49391Y110233D01*
X49500Y110566D01*
X50224Y110976D02*
X51358Y110976D01*
X51358Y111259D01*
X51249Y111593D01*
X50966Y111799D01*
X50616Y111799D01*
X50332Y111593D01*
X50224Y111259D01*
X50224Y110566D01*
X50311Y110265D01*
X50544Y110055D01*
X50854Y110002D01*
X51144Y110122D01*
X51326Y110377D01*
X52082Y110000D02*
X52082Y111858D01*
X52807Y111732D02*
X52586Y111845D01*
X52339Y111816D01*
X52150Y111656D01*
X52082Y111417D01*
X56208Y109779D02*
X53531Y109779D01*
X56933Y112267D02*
X57500Y112834D01*
X57500Y110000D01*
X58224Y110000D02*
X59358Y111858D01*
X58224Y111858D02*
X59358Y110000D01*
X61216Y112267D02*
X61216Y110566D01*
X61216Y112267D02*
X61108Y112600D01*
X60824Y112806D01*
X60474Y112806D01*
X60190Y112600D01*
X60082Y112267D01*
X60082Y110566D02*
X60082Y112267D01*
X60082Y110566D02*
X60190Y110233D01*
X60474Y110027D01*
X60824Y110027D01*
X61108Y110233D01*
X61216Y110566D01*
X61940Y112267D02*
X62507Y112834D01*
X62507Y110000D01*
X65909Y109779D02*
X63232Y109779D01*
X68035Y112141D02*
X67940Y112496D01*
X67681Y112755D01*
X67326Y112850D01*
X66972Y112755D01*
X66713Y112496D01*
X66618Y112141D01*
X66633Y112141D02*
X66633Y110692D01*
X66618Y110692D02*
X66713Y110338D01*
X66972Y110079D01*
X67326Y109984D01*
X67681Y110079D01*
X67940Y110338D01*
X68035Y110692D01*
X68051Y110692D02*
X68051Y111417D01*
X67326Y111417D01*
X71452Y109779D02*
X68775Y109779D01*
X73311Y112267D02*
X73202Y112600D01*
X72919Y112806D01*
X72568Y112806D01*
X72285Y112600D01*
X72177Y112267D01*
X73311Y112267D02*
X72177Y110000D01*
X73311Y110000D01*
X74035Y110000D02*
X74318Y110000D01*
X74066Y109433D01*
X75137Y110251D02*
X75418Y110032D01*
X75774Y110023D01*
X76065Y110228D01*
X76177Y110566D01*
X76177Y111133D01*
X76068Y111467D01*
X75785Y111673D01*
X75435Y111673D01*
X75151Y111467D01*
X75043Y111133D01*
X75043Y112834D01*
X76177Y112834D01*
X77751Y112834D02*
X76901Y110692D01*
X78035Y110692D01*
X77751Y111259D02*
X77751Y110000D01*
X38618Y190035D02*
X38618Y187893D01*
X37185Y187893D02*
X37279Y187539D01*
X37539Y187279D01*
X37893Y187185D01*
X38248Y187279D01*
X38507Y187539D01*
X38602Y187893D01*
X39342Y187767D02*
X39450Y187434D01*
X39734Y187228D01*
X40084Y187228D01*
X40368Y187434D01*
X40476Y187767D01*
X40476Y188177D02*
X40476Y187767D01*
X40476Y188177D02*
X40400Y188460D01*
X40192Y188668D01*
X39909Y188744D01*
X39751Y188744D02*
X39909Y188744D01*
X39751Y188744D01*
X39909Y188744D02*
X40198Y188829D01*
X40406Y189049D01*
X40476Y189342D01*
X40476Y189468D02*
X40476Y189342D01*
X40476Y189468D02*
X40368Y189801D01*
X40084Y190007D01*
X39734Y190007D01*
X39450Y189801D01*
X39342Y189468D01*
X41200Y189625D02*
X41200Y190035D01*
X42334Y190035D01*
X41484Y187200D01*
X37500Y170000D02*
X37500Y171417D01*
X38192Y171417D01*
X38192Y171433D02*
X38547Y171528D01*
X38806Y171787D01*
X38901Y172141D01*
X38806Y172496D01*
X38547Y172755D01*
X38192Y172850D01*
X38192Y172834D02*
X37500Y172834D01*
X37500Y171417D01*
X39641Y170000D02*
X39641Y171984D01*
X39641Y172551D02*
X39641Y172834D01*
X40366Y170000D02*
X40366Y171858D01*
X41500Y171259D02*
X41391Y171593D01*
X41108Y171799D01*
X40757Y171799D01*
X40474Y171593D01*
X40366Y171259D01*
X41500Y171259D02*
X41500Y170000D01*
X42224Y170000D02*
X42224Y171417D01*
X43641Y171417D01*
X42224Y171417D02*
X42224Y172834D01*
X43641Y172834D02*
X43641Y170000D01*
X44366Y170976D02*
X45500Y170976D01*
X45500Y171259D01*
X45391Y171593D01*
X45108Y171799D01*
X44757Y171799D01*
X44474Y171593D01*
X44366Y171259D01*
X44366Y170566D01*
X44452Y170265D01*
X44686Y170055D01*
X44996Y170002D01*
X45286Y170122D01*
X45468Y170377D01*
X47358Y171259D02*
X47249Y171593D01*
X46966Y171799D01*
X46616Y171799D01*
X46332Y171593D01*
X46224Y171259D01*
X46917Y170850D02*
X47132Y170899D01*
X47293Y171049D01*
X47358Y171259D01*
X46917Y170850D02*
X46633Y170850D01*
X46633Y170834D02*
X46383Y170753D01*
X46229Y170540D01*
X46229Y170278D01*
X46383Y170065D01*
X46633Y169984D01*
X46633Y170000D02*
X46917Y170000D01*
X47132Y170049D01*
X47293Y170198D01*
X47358Y170409D01*
X47358Y171259D02*
X47358Y170283D01*
X47641Y170000D01*
X49500Y172834D02*
X49500Y170000D01*
X49500Y171259D02*
X49391Y171593D01*
X49108Y171799D01*
X48757Y171799D01*
X48474Y171593D01*
X48366Y171259D01*
X48366Y170566D01*
X48474Y170233D01*
X48757Y170027D01*
X49108Y170027D01*
X49391Y170233D01*
X49500Y170566D01*
X50224Y170976D02*
X51358Y170976D01*
X51358Y171259D01*
X51249Y171593D01*
X50966Y171799D01*
X50616Y171799D01*
X50332Y171593D01*
X50224Y171259D01*
X50224Y170566D01*
X50311Y170265D01*
X50544Y170055D01*
X50854Y170002D01*
X51144Y170122D01*
X51326Y170377D01*
X52082Y170000D02*
X52082Y171858D01*
X52807Y171732D02*
X52586Y171845D01*
X52339Y171816D01*
X52150Y171656D01*
X52082Y171417D01*
X56208Y169779D02*
X53531Y169779D01*
X56933Y172267D02*
X57500Y172834D01*
X57500Y170000D01*
X58224Y170000D02*
X59358Y171858D01*
X58224Y171858D02*
X59358Y170000D01*
X61216Y172267D02*
X61216Y170566D01*
X61216Y172267D02*
X61108Y172600D01*
X60824Y172806D01*
X60474Y172806D01*
X60190Y172600D01*
X60082Y172267D01*
X60082Y170566D02*
X60082Y172267D01*
X60082Y170566D02*
X60190Y170233D01*
X60474Y170027D01*
X60824Y170027D01*
X61108Y170233D01*
X61216Y170566D01*
X61940Y172267D02*
X62507Y172834D01*
X62507Y170000D01*
X65909Y169779D02*
X63232Y169779D01*
X68035Y172141D02*
X67940Y172496D01*
X67681Y172755D01*
X67326Y172850D01*
X66972Y172755D01*
X66713Y172496D01*
X66618Y172141D01*
X66633Y172141D02*
X66633Y170692D01*
X66618Y170692D02*
X66713Y170338D01*
X66972Y170079D01*
X67326Y169984D01*
X67681Y170079D01*
X67940Y170338D01*
X68035Y170692D01*
X68051Y170692D02*
X68051Y171417D01*
X67326Y171417D01*
X71452Y169779D02*
X68775Y169779D01*
X73311Y172267D02*
X73202Y172600D01*
X72919Y172806D01*
X72568Y172806D01*
X72285Y172600D01*
X72177Y172267D01*
X73311Y172267D02*
X72177Y170000D01*
X73311Y170000D01*
X74035Y170000D02*
X74318Y170000D01*
X74066Y169433D01*
X75137Y170251D02*
X75418Y170032D01*
X75774Y170023D01*
X76065Y170228D01*
X76177Y170566D01*
X76177Y171133D01*
X76068Y171467D01*
X75785Y171673D01*
X75435Y171673D01*
X75151Y171467D01*
X75043Y171133D01*
X75043Y172834D01*
X76177Y172834D01*
X77751Y172834D02*
X76901Y170692D01*
X78035Y170692D01*
X77751Y171259D02*
X77751Y170000D01*
X38618Y160035D02*
X38618Y157893D01*
X37185Y157893D02*
X37279Y157539D01*
X37539Y157279D01*
X37893Y157185D01*
X38248Y157279D01*
X38507Y157539D01*
X38602Y157893D01*
X39342Y157767D02*
X39450Y157434D01*
X39734Y157228D01*
X40084Y157228D01*
X40368Y157434D01*
X40476Y157767D01*
X40476Y158177D02*
X40476Y157767D01*
X40476Y158177D02*
X40400Y158460D01*
X40192Y158668D01*
X39909Y158744D01*
X39751Y158744D02*
X39909Y158744D01*
X39751Y158744D01*
X39909Y158744D02*
X40198Y158829D01*
X40406Y159049D01*
X40476Y159342D01*
X40476Y159468D02*
X40476Y159342D01*
X40476Y159468D02*
X40368Y159801D01*
X40084Y160007D01*
X39734Y160007D01*
X39450Y159801D01*
X39342Y159468D01*
X42334Y158177D02*
X42334Y157767D01*
X42334Y158177D02*
X42226Y158510D01*
X41942Y158716D01*
X41592Y158716D01*
X41309Y158510D01*
X41200Y158177D01*
X41200Y157767D02*
X41200Y158177D01*
X41200Y157767D02*
X41309Y157434D01*
X41592Y157228D01*
X41942Y157228D01*
X42226Y157434D01*
X42334Y157767D01*
X42334Y159468D02*
X42334Y159342D01*
X42334Y159468D02*
X42226Y159801D01*
X41942Y160007D01*
X41592Y160007D01*
X41309Y159801D01*
X41200Y159468D01*
X41200Y159342D02*
X41200Y159468D01*
X41200Y159342D02*
X41309Y159009D01*
X41592Y158803D01*
X41942Y158803D01*
X42226Y159009D01*
X42334Y159342D01*
X37500Y140000D02*
X37500Y141417D01*
X38192Y141417D01*
X38192Y141433D02*
X38547Y141528D01*
X38806Y141787D01*
X38901Y142141D01*
X38806Y142496D01*
X38547Y142755D01*
X38192Y142850D01*
X38192Y142834D02*
X37500Y142834D01*
X37500Y141417D01*
X39641Y140000D02*
X39641Y141984D01*
X39641Y142551D02*
X39641Y142834D01*
X40366Y140000D02*
X40366Y141858D01*
X41500Y141259D02*
X41391Y141593D01*
X41108Y141799D01*
X40757Y141799D01*
X40474Y141593D01*
X40366Y141259D01*
X41500Y141259D02*
X41500Y140000D01*
X42224Y140000D02*
X42224Y141417D01*
X43641Y141417D01*
X42224Y141417D02*
X42224Y142834D01*
X43641Y142834D02*
X43641Y140000D01*
X44366Y140976D02*
X45500Y140976D01*
X45500Y141259D01*
X45391Y141593D01*
X45108Y141799D01*
X44757Y141799D01*
X44474Y141593D01*
X44366Y141259D01*
X44366Y140566D01*
X44452Y140265D01*
X44686Y140055D01*
X44996Y140002D01*
X45286Y140122D01*
X45468Y140377D01*
X47358Y141259D02*
X47249Y141593D01*
X46966Y141799D01*
X46616Y141799D01*
X46332Y141593D01*
X46224Y141259D01*
X46917Y140850D02*
X47132Y140899D01*
X47293Y141049D01*
X47358Y141259D01*
X46917Y140850D02*
X46633Y140850D01*
X46633Y140834D02*
X46383Y140753D01*
X46229Y140540D01*
X46229Y140278D01*
X46383Y140065D01*
X46633Y139984D01*
X46633Y140000D02*
X46917Y140000D01*
X47132Y140049D01*
X47293Y140198D01*
X47358Y140409D01*
X47358Y141259D02*
X47358Y140283D01*
X47641Y140000D01*
X49500Y142834D02*
X49500Y140000D01*
X49500Y141259D02*
X49391Y141593D01*
X49108Y141799D01*
X48757Y141799D01*
X48474Y141593D01*
X48366Y141259D01*
X48366Y140566D01*
X48474Y140233D01*
X48757Y140027D01*
X49108Y140027D01*
X49391Y140233D01*
X49500Y140566D01*
X50224Y140976D02*
X51358Y140976D01*
X51358Y141259D01*
X51249Y141593D01*
X50966Y141799D01*
X50616Y141799D01*
X50332Y141593D01*
X50224Y141259D01*
X50224Y140566D01*
X50311Y140265D01*
X50544Y140055D01*
X50854Y140002D01*
X51144Y140122D01*
X51326Y140377D01*
X52082Y140000D02*
X52082Y141858D01*
X52807Y141732D02*
X52586Y141845D01*
X52339Y141816D01*
X52150Y141656D01*
X52082Y141417D01*
X56208Y139779D02*
X53531Y139779D01*
X56933Y142267D02*
X57500Y142834D01*
X57500Y140000D01*
X58224Y140000D02*
X59358Y141858D01*
X58224Y141858D02*
X59358Y140000D01*
X61216Y142267D02*
X61216Y140566D01*
X61216Y142267D02*
X61108Y142600D01*
X60824Y142806D01*
X60474Y142806D01*
X60190Y142600D01*
X60082Y142267D01*
X60082Y140566D02*
X60082Y142267D01*
X60082Y140566D02*
X60190Y140233D01*
X60474Y140027D01*
X60824Y140027D01*
X61108Y140233D01*
X61216Y140566D01*
X61940Y142267D02*
X62507Y142834D01*
X62507Y140000D01*
X65909Y139779D02*
X63232Y139779D01*
X68035Y142141D02*
X67940Y142496D01*
X67681Y142755D01*
X67326Y142850D01*
X66972Y142755D01*
X66713Y142496D01*
X66618Y142141D01*
X66633Y142141D02*
X66633Y140692D01*
X66618Y140692D02*
X66713Y140338D01*
X66972Y140079D01*
X67326Y139984D01*
X67681Y140079D01*
X67940Y140338D01*
X68035Y140692D01*
X68051Y140692D02*
X68051Y141417D01*
X67326Y141417D01*
X71452Y139779D02*
X68775Y139779D01*
X73311Y142267D02*
X73202Y142600D01*
X72919Y142806D01*
X72568Y142806D01*
X72285Y142600D01*
X72177Y142267D01*
X73311Y142267D02*
X72177Y140000D01*
X73311Y140000D01*
X74035Y140000D02*
X74318Y140000D01*
X74066Y139433D01*
X75137Y140251D02*
X75418Y140032D01*
X75774Y140023D01*
X76065Y140228D01*
X76177Y140566D01*
X76177Y141133D01*
X76068Y141467D01*
X75785Y141673D01*
X75435Y141673D01*
X75151Y141467D01*
X75043Y141133D01*
X75043Y142834D01*
X76177Y142834D01*
X77751Y142834D02*
X76901Y140692D01*
X78035Y140692D01*
X77751Y141259D02*
X77751Y140000D01*
X38618Y100035D02*
X38618Y97893D01*
X37185Y97893D02*
X37279Y97539D01*
X37539Y97279D01*
X37893Y97185D01*
X38248Y97279D01*
X38507Y97539D01*
X38602Y97893D01*
X39342Y97767D02*
X39450Y97434D01*
X39734Y97228D01*
X40084Y97228D01*
X40368Y97434D01*
X40476Y97767D01*
X40476Y98177D02*
X40476Y97767D01*
X40476Y98177D02*
X40400Y98460D01*
X40192Y98668D01*
X39909Y98744D01*
X39751Y98744D02*
X39909Y98744D01*
X39751Y98744D01*
X39909Y98744D02*
X40198Y98829D01*
X40406Y99049D01*
X40476Y99342D01*
X40476Y99468D02*
X40476Y99342D01*
X40476Y99468D02*
X40368Y99801D01*
X40084Y100007D01*
X39734Y100007D01*
X39450Y99801D01*
X39342Y99468D01*
X41200Y97767D02*
X41309Y97434D01*
X41592Y97228D01*
X41942Y97228D01*
X42226Y97434D01*
X42334Y97767D01*
X42334Y99468D01*
X42226Y99801D01*
X41942Y100007D01*
X41592Y100007D01*
X41309Y99801D01*
X41200Y99468D01*
X41200Y98901D01*
X41309Y98568D01*
X41592Y98362D01*
X41942Y98362D01*
X42226Y98568D01*
X42334Y98901D01*
X37500Y80000D02*
X37500Y81417D01*
X38192Y81417D01*
X38192Y81433D02*
X38547Y81528D01*
X38806Y81787D01*
X38901Y82141D01*
X38806Y82496D01*
X38547Y82755D01*
X38192Y82850D01*
X38192Y82834D02*
X37500Y82834D01*
X37500Y81417D01*
X39641Y80000D02*
X39641Y81984D01*
X39641Y82551D02*
X39641Y82834D01*
X40366Y80000D02*
X40366Y81858D01*
X41500Y81259D02*
X41391Y81593D01*
X41108Y81799D01*
X40757Y81799D01*
X40474Y81593D01*
X40366Y81259D01*
X41500Y81259D02*
X41500Y80000D01*
X42224Y80000D02*
X42224Y81417D01*
X43641Y81417D01*
X42224Y81417D02*
X42224Y82834D01*
X43641Y82834D02*
X43641Y80000D01*
X44366Y80976D02*
X45500Y80976D01*
X45500Y81259D01*
X45391Y81593D01*
X45108Y81799D01*
X44757Y81799D01*
X44474Y81593D01*
X44366Y81259D01*
X44366Y80566D01*
X44452Y80265D01*
X44686Y80055D01*
X44996Y80002D01*
X45286Y80122D01*
X45468Y80377D01*
X47358Y81259D02*
X47249Y81593D01*
X46966Y81799D01*
X46616Y81799D01*
X46332Y81593D01*
X46224Y81259D01*
X46917Y80850D02*
X47132Y80899D01*
X47293Y81049D01*
X47358Y81259D01*
X46917Y80850D02*
X46633Y80850D01*
X46633Y80834D02*
X46383Y80753D01*
X46229Y80540D01*
X46229Y80278D01*
X46383Y80065D01*
X46633Y79984D01*
X46633Y80000D02*
X46917Y80000D01*
X47132Y80049D01*
X47293Y80198D01*
X47358Y80409D01*
X47358Y81259D02*
X47358Y80283D01*
X47641Y80000D01*
X49500Y82834D02*
X49500Y80000D01*
X49500Y81259D02*
X49391Y81593D01*
X49108Y81799D01*
X48757Y81799D01*
X48474Y81593D01*
X48366Y81259D01*
X48366Y80566D01*
X48474Y80233D01*
X48757Y80027D01*
X49108Y80027D01*
X49391Y80233D01*
X49500Y80566D01*
X50224Y80976D02*
X51358Y80976D01*
X51358Y81259D01*
X51249Y81593D01*
X50966Y81799D01*
X50616Y81799D01*
X50332Y81593D01*
X50224Y81259D01*
X50224Y80566D01*
X50311Y80265D01*
X50544Y80055D01*
X50854Y80002D01*
X51144Y80122D01*
X51326Y80377D01*
X52082Y80000D02*
X52082Y81858D01*
X52807Y81732D02*
X52586Y81845D01*
X52339Y81816D01*
X52150Y81656D01*
X52082Y81417D01*
X56208Y79779D02*
X53531Y79779D01*
X56933Y82267D02*
X57500Y82834D01*
X57500Y80000D01*
X58224Y80000D02*
X59358Y81858D01*
X58224Y81858D02*
X59358Y80000D01*
X61216Y82267D02*
X61216Y80566D01*
X61216Y82267D02*
X61108Y82600D01*
X60824Y82806D01*
X60474Y82806D01*
X60190Y82600D01*
X60082Y82267D01*
X60082Y80566D02*
X60082Y82267D01*
X60082Y80566D02*
X60190Y80233D01*
X60474Y80027D01*
X60824Y80027D01*
X61108Y80233D01*
X61216Y80566D01*
X61940Y82267D02*
X62507Y82834D01*
X62507Y80000D01*
X65909Y79779D02*
X63232Y79779D01*
X68035Y82141D02*
X67940Y82496D01*
X67681Y82755D01*
X67326Y82850D01*
X66972Y82755D01*
X66713Y82496D01*
X66618Y82141D01*
X66633Y82141D02*
X66633Y80692D01*
X66618Y80692D02*
X66713Y80338D01*
X66972Y80079D01*
X67326Y79984D01*
X67681Y80079D01*
X67940Y80338D01*
X68035Y80692D01*
X68051Y80692D02*
X68051Y81417D01*
X67326Y81417D01*
X71452Y79779D02*
X68775Y79779D01*
X73311Y82267D02*
X73202Y82600D01*
X72919Y82806D01*
X72568Y82806D01*
X72285Y82600D01*
X72177Y82267D01*
X73311Y82267D02*
X72177Y80000D01*
X73311Y80000D01*
X74035Y80000D02*
X74318Y80000D01*
X74066Y79433D01*
X75137Y80251D02*
X75418Y80032D01*
X75774Y80023D01*
X76065Y80228D01*
X76177Y80566D01*
X76177Y81133D01*
X76068Y81467D01*
X75785Y81673D01*
X75435Y81673D01*
X75151Y81467D01*
X75043Y81133D01*
X75043Y82834D01*
X76177Y82834D01*
X77751Y82834D02*
X76901Y80692D01*
X78035Y80692D01*
X77751Y81259D02*
X77751Y80000D01*
X91118Y230035D02*
X91118Y227893D01*
X89685Y227893D02*
X89779Y227539D01*
X90039Y227279D01*
X90393Y227185D01*
X90748Y227279D01*
X91007Y227539D01*
X91102Y227893D01*
X92692Y230035D02*
X91842Y227893D01*
X92976Y227893D01*
X92692Y228460D02*
X92692Y227200D01*
X94834Y229468D02*
X94834Y227767D01*
X94834Y229468D02*
X94726Y229801D01*
X94442Y230007D01*
X94092Y230007D01*
X93809Y229801D01*
X93700Y229468D01*
X93700Y227767D02*
X93700Y229468D01*
X93700Y227767D02*
X93809Y227434D01*
X94092Y227228D01*
X94442Y227228D01*
X94726Y227434D01*
X94834Y227767D01*
X90000Y210000D02*
X90000Y211417D01*
X90692Y211417D01*
X90692Y211433D02*
X91047Y211528D01*
X91306Y211787D01*
X91401Y212141D01*
X91306Y212496D01*
X91047Y212755D01*
X90692Y212850D01*
X90692Y212834D02*
X90000Y212834D01*
X90000Y211417D01*
X92141Y210000D02*
X92141Y211984D01*
X92141Y212551D02*
X92141Y212834D01*
X92866Y210000D02*
X92866Y211858D01*
X94000Y211259D02*
X93891Y211593D01*
X93608Y211799D01*
X93257Y211799D01*
X92974Y211593D01*
X92866Y211259D01*
X94000Y211259D02*
X94000Y210000D01*
X94724Y210000D02*
X94724Y211417D01*
X96141Y211417D01*
X94724Y211417D02*
X94724Y212834D01*
X96141Y212834D02*
X96141Y210000D01*
X96866Y210976D02*
X98000Y210976D01*
X98000Y211259D01*
X97891Y211593D01*
X97608Y211799D01*
X97257Y211799D01*
X96974Y211593D01*
X96866Y211259D01*
X96866Y210566D01*
X96952Y210265D01*
X97186Y210055D01*
X97496Y210002D01*
X97786Y210122D01*
X97968Y210377D01*
X99858Y211259D02*
X99749Y211593D01*
X99466Y211799D01*
X99116Y211799D01*
X98832Y211593D01*
X98724Y211259D01*
X99417Y210850D02*
X99632Y210899D01*
X99793Y211049D01*
X99858Y211259D01*
X99417Y210850D02*
X99133Y210850D01*
X99133Y210834D02*
X98883Y210753D01*
X98729Y210540D01*
X98729Y210278D01*
X98883Y210065D01*
X99133Y209984D01*
X99133Y210000D02*
X99417Y210000D01*
X99632Y210049D01*
X99793Y210198D01*
X99858Y210409D01*
X99858Y211259D02*
X99858Y210283D01*
X100141Y210000D01*
X102000Y212834D02*
X102000Y210000D01*
X102000Y211259D02*
X101891Y211593D01*
X101608Y211799D01*
X101257Y211799D01*
X100974Y211593D01*
X100866Y211259D01*
X100866Y210566D01*
X100974Y210233D01*
X101257Y210027D01*
X101608Y210027D01*
X101891Y210233D01*
X102000Y210566D01*
X102724Y210976D02*
X103858Y210976D01*
X103858Y211259D01*
X103749Y211593D01*
X103466Y211799D01*
X103116Y211799D01*
X102832Y211593D01*
X102724Y211259D01*
X102724Y210566D01*
X102811Y210265D01*
X103044Y210055D01*
X103354Y210002D01*
X103644Y210122D01*
X103826Y210377D01*
X104582Y210000D02*
X104582Y211858D01*
X105307Y211732D02*
X105086Y211845D01*
X104839Y211816D01*
X104650Y211656D01*
X104582Y211417D01*
X108708Y209779D02*
X106031Y209779D01*
X109433Y212267D02*
X110000Y212834D01*
X110000Y210000D01*
X110724Y210000D02*
X111858Y211858D01*
X110724Y211858D02*
X111858Y210000D01*
X113716Y212267D02*
X113716Y210566D01*
X113716Y212267D02*
X113608Y212600D01*
X113324Y212806D01*
X112974Y212806D01*
X112690Y212600D01*
X112582Y212267D01*
X112582Y210566D02*
X112582Y212267D01*
X112582Y210566D02*
X112690Y210233D01*
X112974Y210027D01*
X113324Y210027D01*
X113608Y210233D01*
X113716Y210566D01*
X114440Y212267D02*
X115007Y212834D01*
X115007Y210000D01*
X118409Y209779D02*
X115732Y209779D01*
X120535Y212141D02*
X120440Y212496D01*
X120181Y212755D01*
X119826Y212850D01*
X119472Y212755D01*
X119213Y212496D01*
X119118Y212141D01*
X119133Y212141D02*
X119133Y210692D01*
X119118Y210692D02*
X119213Y210338D01*
X119472Y210079D01*
X119826Y209984D01*
X120181Y210079D01*
X120440Y210338D01*
X120535Y210692D01*
X120551Y210692D02*
X120551Y211417D01*
X119826Y211417D01*
X123952Y209779D02*
X121275Y209779D01*
X125811Y212267D02*
X125702Y212600D01*
X125419Y212806D01*
X125068Y212806D01*
X124785Y212600D01*
X124677Y212267D01*
X125811Y212267D02*
X124677Y210000D01*
X125811Y210000D01*
X126535Y210000D02*
X126818Y210000D01*
X126566Y209433D01*
X127637Y210251D02*
X127918Y210032D01*
X128274Y210023D01*
X128565Y210228D01*
X128677Y210566D01*
X128677Y211133D01*
X128568Y211467D01*
X128285Y211673D01*
X127935Y211673D01*
X127651Y211467D01*
X127543Y211133D01*
X127543Y212834D01*
X128677Y212834D01*
X130251Y212834D02*
X129401Y210692D01*
X130535Y210692D01*
X130251Y211259D02*
X130251Y210000D01*
X61118Y230035D02*
X61118Y227893D01*
X59685Y227893D02*
X59779Y227539D01*
X60039Y227279D01*
X60393Y227185D01*
X60748Y227279D01*
X61007Y227539D01*
X61102Y227893D01*
X62692Y230035D02*
X61842Y227893D01*
X62976Y227893D01*
X62692Y228460D02*
X62692Y227200D01*
X63700Y229468D02*
X64267Y230035D01*
X64267Y227200D01*
X60000Y210000D02*
X60000Y211417D01*
X60692Y211417D01*
X60692Y211433D02*
X61047Y211528D01*
X61306Y211787D01*
X61401Y212141D01*
X61306Y212496D01*
X61047Y212755D01*
X60692Y212850D01*
X60692Y212834D02*
X60000Y212834D01*
X60000Y211417D01*
X62141Y210000D02*
X62141Y211984D01*
X62141Y212551D02*
X62141Y212834D01*
X62866Y210000D02*
X62866Y211858D01*
X64000Y211259D02*
X63891Y211593D01*
X63608Y211799D01*
X63257Y211799D01*
X62974Y211593D01*
X62866Y211259D01*
X64000Y211259D02*
X64000Y210000D01*
X64724Y210000D02*
X64724Y211417D01*
X66141Y211417D01*
X64724Y211417D02*
X64724Y212834D01*
X66141Y212834D02*
X66141Y210000D01*
X66866Y210976D02*
X68000Y210976D01*
X68000Y211259D01*
X67891Y211593D01*
X67608Y211799D01*
X67257Y211799D01*
X66974Y211593D01*
X66866Y211259D01*
X66866Y210566D01*
X66952Y210265D01*
X67186Y210055D01*
X67496Y210002D01*
X67786Y210122D01*
X67968Y210377D01*
X69858Y211259D02*
X69749Y211593D01*
X69466Y211799D01*
X69116Y211799D01*
X68832Y211593D01*
X68724Y211259D01*
X69417Y210850D02*
X69632Y210899D01*
X69793Y211049D01*
X69858Y211259D01*
X69417Y210850D02*
X69133Y210850D01*
X69133Y210834D02*
X68883Y210753D01*
X68729Y210540D01*
X68729Y210278D01*
X68883Y210065D01*
X69133Y209984D01*
X69133Y210000D02*
X69417Y210000D01*
X69632Y210049D01*
X69793Y210198D01*
X69858Y210409D01*
X69858Y211259D02*
X69858Y210283D01*
X70141Y210000D01*
X72000Y212834D02*
X72000Y210000D01*
X72000Y211259D02*
X71891Y211593D01*
X71608Y211799D01*
X71257Y211799D01*
X70974Y211593D01*
X70866Y211259D01*
X70866Y210566D01*
X70974Y210233D01*
X71257Y210027D01*
X71608Y210027D01*
X71891Y210233D01*
X72000Y210566D01*
X72724Y210976D02*
X73858Y210976D01*
X73858Y211259D01*
X73749Y211593D01*
X73466Y211799D01*
X73116Y211799D01*
X72832Y211593D01*
X72724Y211259D01*
X72724Y210566D01*
X72811Y210265D01*
X73044Y210055D01*
X73354Y210002D01*
X73644Y210122D01*
X73826Y210377D01*
X74582Y210000D02*
X74582Y211858D01*
X75307Y211732D02*
X75086Y211845D01*
X74839Y211816D01*
X74650Y211656D01*
X74582Y211417D01*
X78708Y209779D02*
X76031Y209779D01*
X79433Y212267D02*
X80000Y212834D01*
X80000Y210000D01*
X80724Y210000D02*
X81858Y211858D01*
X80724Y211858D02*
X81858Y210000D01*
X83716Y212267D02*
X83716Y210566D01*
X83716Y212267D02*
X83608Y212600D01*
X83324Y212806D01*
X82974Y212806D01*
X82690Y212600D01*
X82582Y212267D01*
X82582Y210566D02*
X82582Y212267D01*
X82582Y210566D02*
X82690Y210233D01*
X82974Y210027D01*
X83324Y210027D01*
X83608Y210233D01*
X83716Y210566D01*
X84440Y212267D02*
X85007Y212834D01*
X85007Y210000D01*
X88409Y209779D02*
X85732Y209779D01*
X90535Y212141D02*
X90440Y212496D01*
X90181Y212755D01*
X89826Y212850D01*
X89472Y212755D01*
X89213Y212496D01*
X89118Y212141D01*
X89133Y212141D02*
X89133Y210692D01*
X89118Y210692D02*
X89213Y210338D01*
X89472Y210079D01*
X89826Y209984D01*
X90181Y210079D01*
X90440Y210338D01*
X90535Y210692D01*
X90551Y210692D02*
X90551Y211417D01*
X89826Y211417D01*
X93952Y209779D02*
X91275Y209779D01*
X95811Y212267D02*
X95702Y212600D01*
X95419Y212806D01*
X95068Y212806D01*
X94785Y212600D01*
X94677Y212267D01*
X95811Y212267D02*
X94677Y210000D01*
X95811Y210000D01*
X96535Y210000D02*
X96818Y210000D01*
X96566Y209433D01*
X97637Y210251D02*
X97918Y210032D01*
X98274Y210023D01*
X98565Y210228D01*
X98677Y210566D01*
X98677Y211133D01*
X98568Y211467D01*
X98285Y211673D01*
X97935Y211673D01*
X97651Y211467D01*
X97543Y211133D01*
X97543Y212834D01*
X98677Y212834D01*
X100251Y212834D02*
X99401Y210692D01*
X100535Y210692D01*
X100251Y211259D02*
X100251Y210000D01*
X148602Y179342D02*
X148507Y179696D01*
X148248Y179956D01*
X147893Y180051D01*
X147539Y179956D01*
X147279Y179696D01*
X147185Y179342D01*
X147200Y179342D02*
X147200Y177893D01*
X147185Y177893D02*
X147279Y177539D01*
X147539Y177279D01*
X147893Y177185D01*
X148248Y177279D01*
X148507Y177539D01*
X148602Y177893D01*
X149342Y177200D02*
X149342Y180035D01*
X150318Y178051D01*
X151326Y180035D01*
X151326Y177200D01*
X152051Y177200D02*
X152051Y178618D01*
X152744Y178618D01*
X152744Y178633D02*
X153098Y178728D01*
X153357Y178988D01*
X153452Y179342D01*
X153357Y179696D01*
X153098Y179956D01*
X152744Y180051D01*
X152744Y180035D02*
X152051Y180035D01*
X152051Y178618D01*
X154192Y179468D02*
X154759Y180035D01*
X154759Y177200D01*
X155578Y177452D02*
X155859Y177233D01*
X156215Y177224D01*
X156506Y177429D01*
X156618Y177767D01*
X156618Y178334D01*
X156509Y178667D01*
X156226Y178873D01*
X155875Y178873D01*
X155592Y178667D01*
X155484Y178334D01*
X155484Y180035D01*
X156618Y180035D01*
X145000Y157267D02*
X145566Y157834D01*
X145566Y155000D01*
X146291Y155000D02*
X147708Y157834D01*
X146291Y157834D02*
X147708Y155000D01*
X149566Y157267D02*
X149566Y155566D01*
X149566Y157267D02*
X149458Y157600D01*
X149175Y157806D01*
X148824Y157806D01*
X148541Y157600D01*
X148433Y157267D01*
X148433Y155566D02*
X148433Y157267D01*
X148433Y155566D02*
X148541Y155233D01*
X148824Y155027D01*
X149175Y155027D01*
X149458Y155233D01*
X149566Y155566D01*
X150291Y157267D02*
X150858Y157834D01*
X150858Y155000D01*
X61102Y111842D02*
X61007Y112196D01*
X60748Y112456D01*
X60393Y112551D01*
X60039Y112456D01*
X59779Y112196D01*
X59685Y111842D01*
X59700Y111842D02*
X59700Y110393D01*
X59685Y110393D02*
X59779Y110039D01*
X60039Y109779D01*
X60393Y109685D01*
X60748Y109779D01*
X61007Y110039D01*
X61102Y110393D01*
X61842Y109700D02*
X61842Y112535D01*
X62818Y110551D01*
X63826Y112535D01*
X63826Y109700D01*
X64551Y109700D02*
X64551Y111118D01*
X65244Y111118D01*
X65244Y111133D02*
X65598Y111228D01*
X65857Y111488D01*
X65952Y111842D01*
X65857Y112196D01*
X65598Y112456D01*
X65244Y112551D01*
X65244Y112535D02*
X64551Y112535D01*
X64551Y111118D01*
X66692Y111968D02*
X67259Y112535D01*
X67259Y109700D01*
X69118Y110677D02*
X69118Y110267D01*
X69118Y110677D02*
X69009Y111010D01*
X68726Y111216D01*
X68375Y111216D01*
X68092Y111010D01*
X67984Y110677D01*
X67984Y110267D02*
X67984Y110677D01*
X67984Y110267D02*
X68092Y109934D01*
X68375Y109728D01*
X68726Y109728D01*
X69009Y109934D01*
X69118Y110267D01*
X69118Y111968D02*
X69118Y111842D01*
X69118Y111968D02*
X69009Y112301D01*
X68726Y112507D01*
X68375Y112507D01*
X68092Y112301D01*
X67984Y111968D01*
X67984Y111842D02*
X67984Y111968D01*
X67984Y111842D02*
X68092Y111509D01*
X68375Y111303D01*
X68726Y111303D01*
X69009Y111509D01*
X69118Y111842D01*
X57500Y89767D02*
X58066Y90334D01*
X58066Y87500D01*
X58791Y87500D02*
X60208Y90334D01*
X58791Y90334D02*
X60208Y87500D01*
X62066Y89767D02*
X62066Y88066D01*
X62066Y89767D02*
X61958Y90100D01*
X61675Y90306D01*
X61324Y90306D01*
X61041Y90100D01*
X60933Y89767D01*
X60933Y88066D02*
X60933Y89767D01*
X60933Y88066D02*
X61041Y87733D01*
X61324Y87527D01*
X61675Y87527D01*
X61958Y87733D01*
X62066Y88066D01*
X62791Y89767D02*
X63358Y90334D01*
X63358Y87500D01*
X68602Y181842D02*
X68507Y182196D01*
X68248Y182456D01*
X67893Y182551D01*
X67539Y182456D01*
X67279Y182196D01*
X67185Y181842D01*
X67200Y181842D02*
X67200Y180393D01*
X67185Y180393D02*
X67279Y180039D01*
X67539Y179779D01*
X67893Y179685D01*
X68248Y179779D01*
X68507Y180039D01*
X68602Y180393D01*
X69342Y179700D02*
X69342Y182535D01*
X70318Y180551D01*
X71326Y182535D01*
X71326Y179700D01*
X72051Y179700D02*
X72051Y181118D01*
X72744Y181118D01*
X72744Y181133D02*
X73098Y181228D01*
X73357Y181488D01*
X73452Y181842D01*
X73357Y182196D01*
X73098Y182456D01*
X72744Y182551D01*
X72744Y182535D02*
X72051Y182535D01*
X72051Y181118D01*
X74192Y181968D02*
X74759Y182535D01*
X74759Y179700D01*
X75484Y180267D02*
X75592Y179934D01*
X75875Y179728D01*
X76226Y179728D01*
X76509Y179934D01*
X76618Y180267D01*
X76618Y181968D01*
X76509Y182301D01*
X76226Y182507D01*
X75875Y182507D01*
X75592Y182301D01*
X75484Y181968D01*
X75484Y181401D01*
X75592Y181068D01*
X75875Y180862D01*
X76226Y180862D01*
X76509Y181068D01*
X76618Y181401D01*
X65000Y159767D02*
X65566Y160334D01*
X65566Y157500D01*
X66291Y157500D02*
X67708Y160334D01*
X66291Y160334D02*
X67708Y157500D01*
X69566Y159767D02*
X69566Y158066D01*
X69566Y159767D02*
X69458Y160100D01*
X69175Y160306D01*
X68824Y160306D01*
X68541Y160100D01*
X68433Y159767D01*
X68433Y158066D02*
X68433Y159767D01*
X68433Y158066D02*
X68541Y157733D01*
X68824Y157527D01*
X69175Y157527D01*
X69458Y157733D01*
X69566Y158066D01*
X70291Y159767D02*
X70858Y160334D01*
X70858Y157500D01*
X216102Y231842D02*
X216007Y232196D01*
X215748Y232456D01*
X215393Y232551D01*
X215039Y232456D01*
X214779Y232196D01*
X214685Y231842D01*
X214700Y231842D02*
X214700Y230393D01*
X214685Y230393D02*
X214779Y230039D01*
X215039Y229779D01*
X215393Y229685D01*
X215748Y229779D01*
X216007Y230039D01*
X216102Y230393D01*
X216842Y229700D02*
X216842Y232535D01*
X217818Y230551D01*
X218826Y232535D01*
X218826Y229700D01*
X219551Y229700D02*
X219551Y231118D01*
X220244Y231118D01*
X220244Y231133D02*
X220598Y231228D01*
X220857Y231488D01*
X220952Y231842D01*
X220857Y232196D01*
X220598Y232456D01*
X220244Y232551D01*
X220244Y232535D02*
X219551Y232535D01*
X219551Y231118D01*
X222826Y231968D02*
X222718Y232301D01*
X222435Y232507D01*
X222084Y232507D01*
X221801Y232301D01*
X221692Y231968D01*
X222826Y231968D02*
X221692Y229700D01*
X222826Y229700D01*
X224685Y231968D02*
X224685Y230267D01*
X224685Y231968D02*
X224576Y232301D01*
X224293Y232507D01*
X223942Y232507D01*
X223659Y232301D01*
X223551Y231968D01*
X223551Y230267D02*
X223551Y231968D01*
X223551Y230267D02*
X223659Y229934D01*
X223942Y229728D01*
X224293Y229728D01*
X224576Y229934D01*
X224685Y230267D01*
X212500Y209767D02*
X213066Y210334D01*
X213066Y207500D01*
X213791Y207500D02*
X215208Y210334D01*
X213791Y210334D02*
X215208Y207500D01*
X217066Y209767D02*
X217066Y208066D01*
X217066Y209767D02*
X216958Y210100D01*
X216675Y210306D01*
X216324Y210306D01*
X216041Y210100D01*
X215933Y209767D01*
X215933Y208066D02*
X215933Y209767D01*
X215933Y208066D02*
X216041Y207733D01*
X216324Y207527D01*
X216675Y207527D01*
X216958Y207733D01*
X217066Y208066D01*
X217791Y209767D02*
X218358Y210334D01*
X218358Y207500D01*
X121102Y229342D02*
X121007Y229696D01*
X120748Y229956D01*
X120393Y230051D01*
X120039Y229956D01*
X119779Y229696D01*
X119685Y229342D01*
X119700Y229342D02*
X119700Y227893D01*
X119685Y227893D02*
X119779Y227539D01*
X120039Y227279D01*
X120393Y227185D01*
X120748Y227279D01*
X121007Y227539D01*
X121102Y227893D01*
X121842Y227200D02*
X121842Y230035D01*
X122818Y228051D01*
X123826Y230035D01*
X123826Y227200D01*
X124551Y227200D02*
X124551Y228618D01*
X125244Y228618D01*
X125244Y228633D02*
X125598Y228728D01*
X125857Y228988D01*
X125952Y229342D01*
X125857Y229696D01*
X125598Y229956D01*
X125244Y230051D01*
X125244Y230035D02*
X124551Y230035D01*
X124551Y228618D01*
X127826Y229468D02*
X127718Y229801D01*
X127435Y230007D01*
X127084Y230007D01*
X126801Y229801D01*
X126692Y229468D01*
X127826Y229468D02*
X126692Y227200D01*
X127826Y227200D01*
X128551Y229468D02*
X129118Y230035D01*
X129118Y227200D01*
X117500Y207267D02*
X118066Y207834D01*
X118066Y205000D01*
X118791Y205000D02*
X120208Y207834D01*
X118791Y207834D02*
X120208Y205000D01*
X122066Y207267D02*
X122066Y205566D01*
X122066Y207267D02*
X121958Y207600D01*
X121675Y207806D01*
X121324Y207806D01*
X121041Y207600D01*
X120933Y207267D01*
X120933Y205566D02*
X120933Y207267D01*
X120933Y205566D02*
X121041Y205233D01*
X121324Y205027D01*
X121675Y205027D01*
X121958Y205233D01*
X122066Y205566D01*
X122791Y207267D02*
X123358Y207834D01*
X123358Y205000D01*
X16118Y25035D02*
X16118Y22893D01*
X14685Y22893D02*
X14779Y22539D01*
X15039Y22279D01*
X15393Y22185D01*
X15748Y22279D01*
X16007Y22539D01*
X16102Y22893D01*
X17692Y25035D02*
X16842Y22893D01*
X17976Y22893D01*
X17692Y23460D02*
X17692Y22200D01*
X18700Y22767D02*
X18809Y22434D01*
X19092Y22228D01*
X19442Y22228D01*
X19726Y22434D01*
X19834Y22767D01*
X19834Y23177D02*
X19834Y22767D01*
X19834Y23177D02*
X19758Y23460D01*
X19551Y23668D01*
X19267Y23744D01*
X19110Y23744D02*
X19267Y23744D01*
X19110Y23744D01*
X19267Y23744D02*
X19556Y23829D01*
X19764Y24049D01*
X19834Y24342D01*
X19834Y24468D02*
X19834Y24342D01*
X19834Y24468D02*
X19726Y24801D01*
X19442Y25007D01*
X19092Y25007D01*
X18809Y24801D01*
X18700Y24468D01*
X15000Y5000D02*
X15000Y6417D01*
X15692Y6417D01*
X15692Y6433D02*
X16047Y6528D01*
X16306Y6787D01*
X16401Y7141D01*
X16306Y7496D01*
X16047Y7755D01*
X15692Y7850D01*
X15692Y7834D02*
X15000Y7834D01*
X15000Y6417D01*
X17141Y5000D02*
X17141Y6984D01*
X17141Y7551D02*
X17141Y7834D01*
X17866Y5000D02*
X17866Y6858D01*
X19000Y6259D02*
X18891Y6593D01*
X18608Y6799D01*
X18257Y6799D01*
X17974Y6593D01*
X17866Y6259D01*
X19000Y6259D02*
X19000Y5000D01*
X19724Y5000D02*
X19724Y6417D01*
X21141Y6417D01*
X19724Y6417D02*
X19724Y7834D01*
X21141Y7834D02*
X21141Y5000D01*
X21866Y5976D02*
X23000Y5976D01*
X23000Y6259D01*
X22891Y6593D01*
X22608Y6799D01*
X22257Y6799D01*
X21974Y6593D01*
X21866Y6259D01*
X21866Y5566D01*
X21952Y5265D01*
X22186Y5055D01*
X22496Y5002D01*
X22786Y5122D01*
X22968Y5377D01*
X24858Y6259D02*
X24749Y6593D01*
X24466Y6799D01*
X24116Y6799D01*
X23832Y6593D01*
X23724Y6259D01*
X24417Y5850D02*
X24632Y5899D01*
X24793Y6049D01*
X24858Y6259D01*
X24417Y5850D02*
X24133Y5850D01*
X24133Y5834D02*
X23883Y5753D01*
X23729Y5540D01*
X23729Y5278D01*
X23883Y5065D01*
X24133Y4984D01*
X24133Y5000D02*
X24417Y5000D01*
X24632Y5049D01*
X24793Y5198D01*
X24858Y5409D01*
X24858Y6259D02*
X24858Y5283D01*
X25141Y5000D01*
X27000Y7834D02*
X27000Y5000D01*
X27000Y6259D02*
X26891Y6593D01*
X26608Y6799D01*
X26257Y6799D01*
X25974Y6593D01*
X25866Y6259D01*
X25866Y5566D01*
X25974Y5233D01*
X26257Y5027D01*
X26608Y5027D01*
X26891Y5233D01*
X27000Y5566D01*
X27724Y5976D02*
X28858Y5976D01*
X28858Y6259D01*
X28749Y6593D01*
X28466Y6799D01*
X28116Y6799D01*
X27832Y6593D01*
X27724Y6259D01*
X27724Y5566D01*
X27811Y5265D01*
X28044Y5055D01*
X28354Y5002D01*
X28644Y5122D01*
X28826Y5377D01*
X29582Y5000D02*
X29582Y6858D01*
X30307Y6732D02*
X30086Y6845D01*
X29839Y6816D01*
X29650Y6656D01*
X29582Y6417D01*
X33708Y4779D02*
X31031Y4779D01*
X34433Y7267D02*
X35000Y7834D01*
X35000Y5000D01*
X35724Y5000D02*
X36858Y6858D01*
X35724Y6858D02*
X36858Y5000D01*
X38716Y7267D02*
X38716Y5566D01*
X38716Y7267D02*
X38608Y7600D01*
X38324Y7806D01*
X37974Y7806D01*
X37690Y7600D01*
X37582Y7267D01*
X37582Y5566D02*
X37582Y7267D01*
X37582Y5566D02*
X37690Y5233D01*
X37974Y5027D01*
X38324Y5027D01*
X38608Y5233D01*
X38716Y5566D01*
X39440Y7267D02*
X40007Y7834D01*
X40007Y5000D01*
X43409Y4779D02*
X40732Y4779D01*
X45535Y7141D02*
X45440Y7496D01*
X45181Y7755D01*
X44826Y7850D01*
X44472Y7755D01*
X44213Y7496D01*
X44118Y7141D01*
X44133Y7141D02*
X44133Y5692D01*
X44118Y5692D02*
X44213Y5338D01*
X44472Y5079D01*
X44826Y4984D01*
X45181Y5079D01*
X45440Y5338D01*
X45535Y5692D01*
X45551Y5692D02*
X45551Y6417D01*
X44826Y6417D01*
X48952Y4779D02*
X46275Y4779D01*
X50811Y7267D02*
X50702Y7600D01*
X50419Y7806D01*
X50068Y7806D01*
X49785Y7600D01*
X49677Y7267D01*
X50811Y7267D02*
X49677Y5000D01*
X50811Y5000D01*
X51535Y5000D02*
X51818Y5000D01*
X51566Y4433D01*
X52637Y5251D02*
X52918Y5032D01*
X53274Y5023D01*
X53565Y5228D01*
X53677Y5566D01*
X53677Y6133D01*
X53568Y6467D01*
X53285Y6673D01*
X52935Y6673D01*
X52651Y6467D01*
X52543Y6133D01*
X52543Y7834D01*
X53677Y7834D01*
X55251Y7834D02*
X54401Y5692D01*
X55535Y5692D01*
X55251Y6259D02*
X55251Y5000D01*
X758618Y27535D02*
X758618Y25393D01*
X757185Y25393D02*
X757279Y25039D01*
X757539Y24779D01*
X757893Y24685D01*
X758248Y24779D01*
X758507Y25039D01*
X758602Y25393D01*
X760192Y27535D02*
X759342Y25393D01*
X760476Y25393D01*
X760192Y25960D02*
X760192Y24700D01*
X761295Y24952D02*
X761575Y24733D01*
X761931Y24724D01*
X762222Y24929D01*
X762334Y25267D01*
X762334Y25834D01*
X762226Y26167D01*
X761942Y26373D01*
X761592Y26373D01*
X761309Y26167D01*
X761200Y25834D01*
X761200Y27535D01*
X762334Y27535D01*
X757500Y7500D02*
X757500Y8917D01*
X758192Y8917D01*
X758192Y8933D02*
X758547Y9028D01*
X758806Y9287D01*
X758901Y9641D01*
X758806Y9996D01*
X758547Y10255D01*
X758192Y10350D01*
X758192Y10334D02*
X757500Y10334D01*
X757500Y8917D01*
X759641Y7500D02*
X759641Y9484D01*
X759641Y10051D02*
X759641Y10334D01*
X760366Y7500D02*
X760366Y9358D01*
X761500Y8759D02*
X761391Y9093D01*
X761108Y9299D01*
X760757Y9299D01*
X760474Y9093D01*
X760366Y8759D01*
X761500Y8759D02*
X761500Y7500D01*
X762224Y7500D02*
X762224Y8917D01*
X763641Y8917D01*
X762224Y8917D02*
X762224Y10334D01*
X763641Y10334D02*
X763641Y7500D01*
X764366Y8476D02*
X765500Y8476D01*
X765500Y8759D01*
X765391Y9093D01*
X765108Y9299D01*
X764757Y9299D01*
X764474Y9093D01*
X764366Y8759D01*
X764366Y8066D01*
X764452Y7765D01*
X764686Y7555D01*
X764996Y7502D01*
X765286Y7622D01*
X765468Y7877D01*
X767358Y8759D02*
X767249Y9093D01*
X766966Y9299D01*
X766616Y9299D01*
X766332Y9093D01*
X766224Y8759D01*
X766917Y8350D02*
X767132Y8399D01*
X767293Y8549D01*
X767358Y8759D01*
X766917Y8350D02*
X766633Y8350D01*
X766633Y8334D02*
X766383Y8253D01*
X766229Y8040D01*
X766229Y7778D01*
X766383Y7565D01*
X766633Y7484D01*
X766633Y7500D02*
X766917Y7500D01*
X767132Y7549D01*
X767293Y7698D01*
X767358Y7909D01*
X767358Y8759D02*
X767358Y7783D01*
X767641Y7500D01*
X769500Y10334D02*
X769500Y7500D01*
X769500Y8759D02*
X769391Y9093D01*
X769108Y9299D01*
X768757Y9299D01*
X768474Y9093D01*
X768366Y8759D01*
X768366Y8066D01*
X768474Y7733D01*
X768757Y7527D01*
X769108Y7527D01*
X769391Y7733D01*
X769500Y8066D01*
X770224Y8476D02*
X771358Y8476D01*
X771358Y8759D01*
X771249Y9093D01*
X770966Y9299D01*
X770616Y9299D01*
X770332Y9093D01*
X770224Y8759D01*
X770224Y8066D01*
X770311Y7765D01*
X770544Y7555D01*
X770854Y7502D01*
X771144Y7622D01*
X771326Y7877D01*
X772082Y7500D02*
X772082Y9358D01*
X772807Y9232D02*
X772586Y9345D01*
X772339Y9316D01*
X772150Y9156D01*
X772082Y8917D01*
X776208Y7279D02*
X773531Y7279D01*
X776933Y9767D02*
X777500Y10334D01*
X777500Y7500D01*
X778224Y7500D02*
X779358Y9358D01*
X778224Y9358D02*
X779358Y7500D01*
X781216Y9767D02*
X781216Y8066D01*
X781216Y9767D02*
X781108Y10100D01*
X780824Y10306D01*
X780474Y10306D01*
X780190Y10100D01*
X780082Y9767D01*
X780082Y8066D02*
X780082Y9767D01*
X780082Y8066D02*
X780190Y7733D01*
X780474Y7527D01*
X780824Y7527D01*
X781108Y7733D01*
X781216Y8066D01*
X781940Y9767D02*
X782507Y10334D01*
X782507Y7500D01*
X785909Y7279D02*
X783232Y7279D01*
X788035Y9641D02*
X787940Y9996D01*
X787681Y10255D01*
X787326Y10350D01*
X786972Y10255D01*
X786713Y9996D01*
X786618Y9641D01*
X786633Y9641D02*
X786633Y8192D01*
X786618Y8192D02*
X786713Y7838D01*
X786972Y7579D01*
X787326Y7484D01*
X787681Y7579D01*
X787940Y7838D01*
X788035Y8192D01*
X788051Y8192D02*
X788051Y8917D01*
X787326Y8917D01*
X791452Y7279D02*
X788775Y7279D01*
X793311Y9767D02*
X793202Y10100D01*
X792919Y10306D01*
X792568Y10306D01*
X792285Y10100D01*
X792177Y9767D01*
X793311Y9767D02*
X792177Y7500D01*
X793311Y7500D01*
X794035Y7500D02*
X794318Y7500D01*
X794066Y6933D01*
X795137Y7751D02*
X795418Y7532D01*
X795774Y7523D01*
X796065Y7728D01*
X796177Y8066D01*
X796177Y8633D01*
X796068Y8967D01*
X795785Y9173D01*
X795435Y9173D01*
X795151Y8967D01*
X795043Y8633D01*
X795043Y10334D01*
X796177Y10334D01*
X797751Y10334D02*
X796901Y8192D01*
X798035Y8192D01*
X797751Y8759D02*
X797751Y7500D01*
X763618Y235035D02*
X763618Y232893D01*
X762185Y232893D02*
X762279Y232539D01*
X762539Y232279D01*
X762893Y232185D01*
X763248Y232279D01*
X763507Y232539D01*
X763602Y232893D01*
X765192Y235035D02*
X764342Y232893D01*
X765476Y232893D01*
X765192Y233460D02*
X765192Y232200D01*
X767334Y234468D02*
X767226Y234801D01*
X766942Y235007D01*
X766592Y235007D01*
X766309Y234801D01*
X766200Y234468D01*
X766200Y232767D01*
X766309Y232434D01*
X766592Y232228D01*
X766942Y232228D01*
X767226Y232434D01*
X767334Y232767D01*
X767334Y233334D01*
X767226Y233667D01*
X766942Y233873D01*
X766592Y233873D01*
X766309Y233667D01*
X766200Y233334D01*
X762500Y215000D02*
X762500Y216417D01*
X763192Y216417D01*
X763192Y216433D02*
X763547Y216528D01*
X763806Y216787D01*
X763901Y217141D01*
X763806Y217496D01*
X763547Y217755D01*
X763192Y217850D01*
X763192Y217834D02*
X762500Y217834D01*
X762500Y216417D01*
X764641Y215000D02*
X764641Y216984D01*
X764641Y217551D02*
X764641Y217834D01*
X765366Y215000D02*
X765366Y216858D01*
X766500Y216259D02*
X766391Y216593D01*
X766108Y216799D01*
X765757Y216799D01*
X765474Y216593D01*
X765366Y216259D01*
X766500Y216259D02*
X766500Y215000D01*
X767224Y215000D02*
X767224Y216417D01*
X768641Y216417D01*
X767224Y216417D02*
X767224Y217834D01*
X768641Y217834D02*
X768641Y215000D01*
X769366Y215976D02*
X770500Y215976D01*
X770500Y216259D01*
X770391Y216593D01*
X770108Y216799D01*
X769757Y216799D01*
X769474Y216593D01*
X769366Y216259D01*
X769366Y215566D01*
X769452Y215265D01*
X769686Y215055D01*
X769996Y215002D01*
X770286Y215122D01*
X770468Y215377D01*
X772358Y216259D02*
X772249Y216593D01*
X771966Y216799D01*
X771616Y216799D01*
X771332Y216593D01*
X771224Y216259D01*
X771917Y215850D02*
X772132Y215899D01*
X772293Y216049D01*
X772358Y216259D01*
X771917Y215850D02*
X771633Y215850D01*
X771633Y215834D02*
X771383Y215753D01*
X771229Y215540D01*
X771229Y215278D01*
X771383Y215065D01*
X771633Y214984D01*
X771633Y215000D02*
X771917Y215000D01*
X772132Y215049D01*
X772293Y215198D01*
X772358Y215409D01*
X772358Y216259D02*
X772358Y215283D01*
X772641Y215000D01*
X774500Y217834D02*
X774500Y215000D01*
X774500Y216259D02*
X774391Y216593D01*
X774108Y216799D01*
X773757Y216799D01*
X773474Y216593D01*
X773366Y216259D01*
X773366Y215566D01*
X773474Y215233D01*
X773757Y215027D01*
X774108Y215027D01*
X774391Y215233D01*
X774500Y215566D01*
X775224Y215976D02*
X776358Y215976D01*
X776358Y216259D01*
X776249Y216593D01*
X775966Y216799D01*
X775616Y216799D01*
X775332Y216593D01*
X775224Y216259D01*
X775224Y215566D01*
X775311Y215265D01*
X775544Y215055D01*
X775854Y215002D01*
X776144Y215122D01*
X776326Y215377D01*
X777082Y215000D02*
X777082Y216858D01*
X777807Y216732D02*
X777586Y216845D01*
X777339Y216816D01*
X777150Y216656D01*
X777082Y216417D01*
X781208Y214779D02*
X778531Y214779D01*
X781933Y217267D02*
X782500Y217834D01*
X782500Y215000D01*
X783224Y215000D02*
X784358Y216858D01*
X783224Y216858D02*
X784358Y215000D01*
X786216Y217267D02*
X786216Y215566D01*
X786216Y217267D02*
X786108Y217600D01*
X785824Y217806D01*
X785474Y217806D01*
X785190Y217600D01*
X785082Y217267D01*
X785082Y215566D02*
X785082Y217267D01*
X785082Y215566D02*
X785190Y215233D01*
X785474Y215027D01*
X785824Y215027D01*
X786108Y215233D01*
X786216Y215566D01*
X786940Y217267D02*
X787507Y217834D01*
X787507Y215000D01*
X790909Y214779D02*
X788232Y214779D01*
X793035Y217141D02*
X792940Y217496D01*
X792681Y217755D01*
X792326Y217850D01*
X791972Y217755D01*
X791713Y217496D01*
X791618Y217141D01*
X791633Y217141D02*
X791633Y215692D01*
X791618Y215692D02*
X791713Y215338D01*
X791972Y215079D01*
X792326Y214984D01*
X792681Y215079D01*
X792940Y215338D01*
X793035Y215692D01*
X793051Y215692D02*
X793051Y216417D01*
X792326Y216417D01*
X796452Y214779D02*
X793775Y214779D01*
X798311Y217267D02*
X798202Y217600D01*
X797919Y217806D01*
X797568Y217806D01*
X797285Y217600D01*
X797177Y217267D01*
X798311Y217267D02*
X797177Y215000D01*
X798311Y215000D01*
X799035Y215000D02*
X799318Y215000D01*
X799066Y214433D01*
X800137Y215251D02*
X800418Y215032D01*
X800774Y215023D01*
X801065Y215228D01*
X801177Y215566D01*
X801177Y216133D01*
X801068Y216467D01*
X800785Y216673D01*
X800435Y216673D01*
X800151Y216467D01*
X800043Y216133D01*
X800043Y217834D01*
X801177Y217834D01*
X802751Y217834D02*
X801901Y215692D01*
X803035Y215692D01*
X802751Y216259D02*
X802751Y215000D01*
X13618Y237535D02*
X13618Y235393D01*
X12185Y235393D02*
X12279Y235039D01*
X12539Y234779D01*
X12893Y234685D01*
X13248Y234779D01*
X13507Y235039D01*
X13602Y235393D01*
X15192Y237535D02*
X14342Y235393D01*
X15476Y235393D01*
X15192Y235960D02*
X15192Y234700D01*
X16200Y237125D02*
X16200Y237535D01*
X17334Y237535D01*
X16484Y234700D01*
X12500Y217500D02*
X12500Y218917D01*
X13192Y218917D01*
X13192Y218933D02*
X13547Y219028D01*
X13806Y219287D01*
X13901Y219641D01*
X13806Y219996D01*
X13547Y220255D01*
X13192Y220350D01*
X13192Y220334D02*
X12500Y220334D01*
X12500Y218917D01*
X14641Y217500D02*
X14641Y219484D01*
X14641Y220051D02*
X14641Y220334D01*
X15366Y217500D02*
X15366Y219358D01*
X16500Y218759D02*
X16391Y219093D01*
X16108Y219299D01*
X15757Y219299D01*
X15474Y219093D01*
X15366Y218759D01*
X16500Y218759D02*
X16500Y217500D01*
X17224Y217500D02*
X17224Y218917D01*
X18641Y218917D01*
X17224Y218917D02*
X17224Y220334D01*
X18641Y220334D02*
X18641Y217500D01*
X19366Y218476D02*
X20500Y218476D01*
X20500Y218759D01*
X20391Y219093D01*
X20108Y219299D01*
X19757Y219299D01*
X19474Y219093D01*
X19366Y218759D01*
X19366Y218066D01*
X19452Y217765D01*
X19686Y217555D01*
X19996Y217502D01*
X20286Y217622D01*
X20468Y217877D01*
X22358Y218759D02*
X22249Y219093D01*
X21966Y219299D01*
X21616Y219299D01*
X21332Y219093D01*
X21224Y218759D01*
X21917Y218350D02*
X22132Y218399D01*
X22293Y218549D01*
X22358Y218759D01*
X21917Y218350D02*
X21633Y218350D01*
X21633Y218334D02*
X21383Y218253D01*
X21229Y218040D01*
X21229Y217778D01*
X21383Y217565D01*
X21633Y217484D01*
X21633Y217500D02*
X21917Y217500D01*
X22132Y217549D01*
X22293Y217698D01*
X22358Y217909D01*
X22358Y218759D02*
X22358Y217783D01*
X22641Y217500D01*
X24500Y220334D02*
X24500Y217500D01*
X24500Y218759D02*
X24391Y219093D01*
X24108Y219299D01*
X23757Y219299D01*
X23474Y219093D01*
X23366Y218759D01*
X23366Y218066D01*
X23474Y217733D01*
X23757Y217527D01*
X24108Y217527D01*
X24391Y217733D01*
X24500Y218066D01*
X25224Y218476D02*
X26358Y218476D01*
X26358Y218759D01*
X26249Y219093D01*
X25966Y219299D01*
X25616Y219299D01*
X25332Y219093D01*
X25224Y218759D01*
X25224Y218066D01*
X25311Y217765D01*
X25544Y217555D01*
X25854Y217502D01*
X26144Y217622D01*
X26326Y217877D01*
X27082Y217500D02*
X27082Y219358D01*
X27807Y219232D02*
X27586Y219345D01*
X27339Y219316D01*
X27150Y219156D01*
X27082Y218917D01*
X31208Y217279D02*
X28531Y217279D01*
X31933Y219767D02*
X32500Y220334D01*
X32500Y217500D01*
X33224Y217500D02*
X34358Y219358D01*
X33224Y219358D02*
X34358Y217500D01*
X36216Y219767D02*
X36216Y218066D01*
X36216Y219767D02*
X36108Y220100D01*
X35824Y220306D01*
X35474Y220306D01*
X35190Y220100D01*
X35082Y219767D01*
X35082Y218066D02*
X35082Y219767D01*
X35082Y218066D02*
X35190Y217733D01*
X35474Y217527D01*
X35824Y217527D01*
X36108Y217733D01*
X36216Y218066D01*
X36940Y219767D02*
X37507Y220334D01*
X37507Y217500D01*
X40909Y217279D02*
X38232Y217279D01*
X43035Y219641D02*
X42940Y219996D01*
X42681Y220255D01*
X42326Y220350D01*
X41972Y220255D01*
X41713Y219996D01*
X41618Y219641D01*
X41633Y219641D02*
X41633Y218192D01*
X41618Y218192D02*
X41713Y217838D01*
X41972Y217579D01*
X42326Y217484D01*
X42681Y217579D01*
X42940Y217838D01*
X43035Y218192D01*
X43051Y218192D02*
X43051Y218917D01*
X42326Y218917D01*
X46452Y217279D02*
X43775Y217279D01*
X48311Y219767D02*
X48202Y220100D01*
X47919Y220306D01*
X47568Y220306D01*
X47285Y220100D01*
X47177Y219767D01*
X48311Y219767D02*
X47177Y217500D01*
X48311Y217500D01*
X49035Y217500D02*
X49318Y217500D01*
X49066Y216933D01*
X50137Y217751D02*
X50418Y217532D01*
X50774Y217523D01*
X51065Y217728D01*
X51177Y218066D01*
X51177Y218633D01*
X51068Y218967D01*
X50785Y219173D01*
X50435Y219173D01*
X50151Y218967D01*
X50043Y218633D01*
X50043Y220334D01*
X51177Y220334D01*
X52751Y220334D02*
X51901Y218192D01*
X53035Y218192D01*
X52751Y218759D02*
X52751Y217500D01*
X711118Y232535D02*
X711118Y230393D01*
X709685Y230393D02*
X709779Y230039D01*
X710039Y229779D01*
X710393Y229685D01*
X710748Y229779D01*
X711007Y230039D01*
X711102Y230393D01*
X711842Y231968D02*
X712409Y232535D01*
X712409Y229700D01*
X713228Y229952D02*
X713508Y229733D01*
X713864Y229724D01*
X714156Y229929D01*
X714267Y230267D01*
X714267Y230834D01*
X714159Y231167D01*
X713875Y231373D01*
X713525Y231373D01*
X713242Y231167D01*
X713133Y230834D01*
X713133Y232535D01*
X714267Y232535D01*
X710000Y212500D02*
X710000Y213917D01*
X710692Y213917D01*
X710692Y213933D02*
X711047Y214028D01*
X711306Y214287D01*
X711401Y214641D01*
X711306Y214996D01*
X711047Y215255D01*
X710692Y215350D01*
X710692Y215334D02*
X710000Y215334D01*
X710000Y213917D01*
X712141Y212500D02*
X712141Y214484D01*
X712141Y215051D02*
X712141Y215334D01*
X712866Y212500D02*
X712866Y214358D01*
X714000Y213759D02*
X713891Y214093D01*
X713608Y214299D01*
X713257Y214299D01*
X712974Y214093D01*
X712866Y213759D01*
X714000Y213759D02*
X714000Y212500D01*
X714724Y212500D02*
X714724Y213917D01*
X716141Y213917D01*
X714724Y213917D02*
X714724Y215334D01*
X716141Y215334D02*
X716141Y212500D01*
X716866Y213476D02*
X718000Y213476D01*
X718000Y213759D01*
X717891Y214093D01*
X717608Y214299D01*
X717257Y214299D01*
X716974Y214093D01*
X716866Y213759D01*
X716866Y213066D01*
X716952Y212765D01*
X717186Y212555D01*
X717496Y212502D01*
X717786Y212622D01*
X717968Y212877D01*
X719858Y213759D02*
X719749Y214093D01*
X719466Y214299D01*
X719116Y214299D01*
X718832Y214093D01*
X718724Y213759D01*
X719417Y213350D02*
X719632Y213399D01*
X719793Y213549D01*
X719858Y213759D01*
X719417Y213350D02*
X719133Y213350D01*
X719133Y213334D02*
X718883Y213253D01*
X718729Y213040D01*
X718729Y212778D01*
X718883Y212565D01*
X719133Y212484D01*
X719133Y212500D02*
X719417Y212500D01*
X719632Y212549D01*
X719793Y212698D01*
X719858Y212909D01*
X719858Y213759D02*
X719858Y212783D01*
X720141Y212500D01*
X722000Y215334D02*
X722000Y212500D01*
X722000Y213759D02*
X721891Y214093D01*
X721608Y214299D01*
X721257Y214299D01*
X720974Y214093D01*
X720866Y213759D01*
X720866Y213066D01*
X720974Y212733D01*
X721257Y212527D01*
X721608Y212527D01*
X721891Y212733D01*
X722000Y213066D01*
X722724Y213476D02*
X723858Y213476D01*
X723858Y213759D01*
X723749Y214093D01*
X723466Y214299D01*
X723116Y214299D01*
X722832Y214093D01*
X722724Y213759D01*
X722724Y213066D01*
X722811Y212765D01*
X723044Y212555D01*
X723354Y212502D01*
X723644Y212622D01*
X723826Y212877D01*
X724582Y212500D02*
X724582Y214358D01*
X725307Y214232D02*
X725086Y214345D01*
X724839Y214316D01*
X724650Y214156D01*
X724582Y213917D01*
X728708Y212279D02*
X726031Y212279D01*
X729433Y214767D02*
X730000Y215334D01*
X730000Y212500D01*
X730724Y212500D02*
X731858Y214358D01*
X730724Y214358D02*
X731858Y212500D01*
X733716Y214767D02*
X733716Y213066D01*
X733716Y214767D02*
X733608Y215100D01*
X733324Y215306D01*
X732974Y215306D01*
X732690Y215100D01*
X732582Y214767D01*
X732582Y213066D02*
X732582Y214767D01*
X732582Y213066D02*
X732690Y212733D01*
X732974Y212527D01*
X733324Y212527D01*
X733608Y212733D01*
X733716Y213066D01*
X734440Y214767D02*
X735007Y215334D01*
X735007Y212500D01*
X738409Y212279D02*
X735732Y212279D01*
X740535Y214641D02*
X740440Y214996D01*
X740181Y215255D01*
X739826Y215350D01*
X739472Y215255D01*
X739213Y214996D01*
X739118Y214641D01*
X739133Y214641D02*
X739133Y213192D01*
X739118Y213192D02*
X739213Y212838D01*
X739472Y212579D01*
X739826Y212484D01*
X740181Y212579D01*
X740440Y212838D01*
X740535Y213192D01*
X740551Y213192D02*
X740551Y213917D01*
X739826Y213917D01*
X743952Y212279D02*
X741275Y212279D01*
X745811Y214767D02*
X745702Y215100D01*
X745419Y215306D01*
X745068Y215306D01*
X744785Y215100D01*
X744677Y214767D01*
X745811Y214767D02*
X744677Y212500D01*
X745811Y212500D01*
X746535Y212500D02*
X746818Y212500D01*
X746566Y211933D01*
X747637Y212751D02*
X747918Y212532D01*
X748274Y212523D01*
X748565Y212728D01*
X748677Y213066D01*
X748677Y213633D01*
X748568Y213967D01*
X748285Y214173D01*
X747935Y214173D01*
X747651Y213967D01*
X747543Y213633D01*
X747543Y215334D01*
X748677Y215334D01*
X750251Y215334D02*
X749401Y213192D01*
X750535Y213192D01*
X750251Y213759D02*
X750251Y212500D01*
X571118Y155035D02*
X571118Y152893D01*
X569685Y152893D02*
X569779Y152539D01*
X570039Y152279D01*
X570393Y152185D01*
X570748Y152279D01*
X571007Y152539D01*
X571102Y152893D01*
X571842Y154468D02*
X572409Y155035D01*
X572409Y152200D01*
X574267Y154468D02*
X574159Y154801D01*
X573875Y155007D01*
X573525Y155007D01*
X573242Y154801D01*
X573133Y154468D01*
X573133Y152767D01*
X573242Y152434D01*
X573525Y152228D01*
X573875Y152228D01*
X574159Y152434D01*
X574267Y152767D01*
X574267Y153334D01*
X574159Y153667D01*
X573875Y153873D01*
X573525Y153873D01*
X573242Y153667D01*
X573133Y153334D01*
X570000Y135000D02*
X570000Y136417D01*
X570692Y136417D01*
X570692Y136433D02*
X571047Y136528D01*
X571306Y136787D01*
X571401Y137141D01*
X571306Y137496D01*
X571047Y137755D01*
X570692Y137850D01*
X570692Y137834D02*
X570000Y137834D01*
X570000Y136417D01*
X572141Y135000D02*
X572141Y136984D01*
X572141Y137551D02*
X572141Y137834D01*
X572866Y135000D02*
X572866Y136858D01*
X574000Y136259D02*
X573891Y136593D01*
X573608Y136799D01*
X573257Y136799D01*
X572974Y136593D01*
X572866Y136259D01*
X574000Y136259D02*
X574000Y135000D01*
X574724Y135000D02*
X574724Y136417D01*
X576141Y136417D01*
X574724Y136417D02*
X574724Y137834D01*
X576141Y137834D02*
X576141Y135000D01*
X576866Y135976D02*
X578000Y135976D01*
X578000Y136259D01*
X577891Y136593D01*
X577608Y136799D01*
X577257Y136799D01*
X576974Y136593D01*
X576866Y136259D01*
X576866Y135566D01*
X576952Y135265D01*
X577186Y135055D01*
X577496Y135002D01*
X577786Y135122D01*
X577968Y135377D01*
X579858Y136259D02*
X579749Y136593D01*
X579466Y136799D01*
X579116Y136799D01*
X578832Y136593D01*
X578724Y136259D01*
X579417Y135850D02*
X579632Y135899D01*
X579793Y136049D01*
X579858Y136259D01*
X579417Y135850D02*
X579133Y135850D01*
X579133Y135834D02*
X578883Y135753D01*
X578729Y135540D01*
X578729Y135278D01*
X578883Y135065D01*
X579133Y134984D01*
X579133Y135000D02*
X579417Y135000D01*
X579632Y135049D01*
X579793Y135198D01*
X579858Y135409D01*
X579858Y136259D02*
X579858Y135283D01*
X580141Y135000D01*
X582000Y137834D02*
X582000Y135000D01*
X582000Y136259D02*
X581891Y136593D01*
X581608Y136799D01*
X581257Y136799D01*
X580974Y136593D01*
X580866Y136259D01*
X580866Y135566D01*
X580974Y135233D01*
X581257Y135027D01*
X581608Y135027D01*
X581891Y135233D01*
X582000Y135566D01*
X582724Y135976D02*
X583858Y135976D01*
X583858Y136259D01*
X583749Y136593D01*
X583466Y136799D01*
X583116Y136799D01*
X582832Y136593D01*
X582724Y136259D01*
X582724Y135566D01*
X582811Y135265D01*
X583044Y135055D01*
X583354Y135002D01*
X583644Y135122D01*
X583826Y135377D01*
X584582Y135000D02*
X584582Y136858D01*
X585307Y136732D02*
X585086Y136845D01*
X584839Y136816D01*
X584650Y136656D01*
X584582Y136417D01*
X588708Y134779D02*
X586031Y134779D01*
X589433Y137267D02*
X590000Y137834D01*
X590000Y135000D01*
X590724Y135000D02*
X591858Y136858D01*
X590724Y136858D02*
X591858Y135000D01*
X593716Y137267D02*
X593716Y135566D01*
X593716Y137267D02*
X593608Y137600D01*
X593324Y137806D01*
X592974Y137806D01*
X592690Y137600D01*
X592582Y137267D01*
X592582Y135566D02*
X592582Y137267D01*
X592582Y135566D02*
X592690Y135233D01*
X592974Y135027D01*
X593324Y135027D01*
X593608Y135233D01*
X593716Y135566D01*
X594440Y137267D02*
X595007Y137834D01*
X595007Y135000D01*
X598409Y134779D02*
X595732Y134779D01*
X600535Y137141D02*
X600440Y137496D01*
X600181Y137755D01*
X599826Y137850D01*
X599472Y137755D01*
X599213Y137496D01*
X599118Y137141D01*
X599133Y137141D02*
X599133Y135692D01*
X599118Y135692D02*
X599213Y135338D01*
X599472Y135079D01*
X599826Y134984D01*
X600181Y135079D01*
X600440Y135338D01*
X600535Y135692D01*
X600551Y135692D02*
X600551Y136417D01*
X599826Y136417D01*
X603952Y134779D02*
X601275Y134779D01*
X605811Y137267D02*
X605702Y137600D01*
X605419Y137806D01*
X605068Y137806D01*
X604785Y137600D01*
X604677Y137267D01*
X605811Y137267D02*
X604677Y135000D01*
X605811Y135000D01*
X606535Y135000D02*
X606818Y135000D01*
X606566Y134433D01*
X607637Y135251D02*
X607918Y135032D01*
X608274Y135023D01*
X608565Y135228D01*
X608677Y135566D01*
X608677Y136133D01*
X608568Y136467D01*
X608285Y136673D01*
X607935Y136673D01*
X607651Y136467D01*
X607543Y136133D01*
X607543Y137834D01*
X608677Y137834D01*
X610251Y137834D02*
X609401Y135692D01*
X610535Y135692D01*
X610251Y136259D02*
X610251Y135000D01*
X586118Y230035D02*
X586118Y227893D01*
X584685Y227893D02*
X584779Y227539D01*
X585039Y227279D01*
X585393Y227185D01*
X585748Y227279D01*
X586007Y227539D01*
X586102Y227893D01*
X586842Y229468D02*
X587409Y230035D01*
X587409Y227200D01*
X588133Y229625D02*
X588133Y230035D01*
X589267Y230035D01*
X588417Y227200D01*
X585000Y210000D02*
X585000Y211417D01*
X585692Y211417D01*
X585692Y211433D02*
X586047Y211528D01*
X586306Y211787D01*
X586401Y212141D01*
X586306Y212496D01*
X586047Y212755D01*
X585692Y212850D01*
X585692Y212834D02*
X585000Y212834D01*
X585000Y211417D01*
X587141Y210000D02*
X587141Y211984D01*
X587141Y212551D02*
X587141Y212834D01*
X587866Y210000D02*
X587866Y211858D01*
X589000Y211259D02*
X588891Y211593D01*
X588608Y211799D01*
X588257Y211799D01*
X587974Y211593D01*
X587866Y211259D01*
X589000Y211259D02*
X589000Y210000D01*
X589724Y210000D02*
X589724Y211417D01*
X591141Y211417D01*
X589724Y211417D02*
X589724Y212834D01*
X591141Y212834D02*
X591141Y210000D01*
X591866Y210976D02*
X593000Y210976D01*
X593000Y211259D01*
X592891Y211593D01*
X592608Y211799D01*
X592257Y211799D01*
X591974Y211593D01*
X591866Y211259D01*
X591866Y210566D01*
X591952Y210265D01*
X592186Y210055D01*
X592496Y210002D01*
X592786Y210122D01*
X592968Y210377D01*
X594858Y211259D02*
X594749Y211593D01*
X594466Y211799D01*
X594116Y211799D01*
X593832Y211593D01*
X593724Y211259D01*
X594417Y210850D02*
X594632Y210899D01*
X594793Y211049D01*
X594858Y211259D01*
X594417Y210850D02*
X594133Y210850D01*
X594133Y210834D02*
X593883Y210753D01*
X593729Y210540D01*
X593729Y210278D01*
X593883Y210065D01*
X594133Y209984D01*
X594133Y210000D02*
X594417Y210000D01*
X594632Y210049D01*
X594793Y210198D01*
X594858Y210409D01*
X594858Y211259D02*
X594858Y210283D01*
X595141Y210000D01*
X597000Y212834D02*
X597000Y210000D01*
X597000Y211259D02*
X596891Y211593D01*
X596608Y211799D01*
X596257Y211799D01*
X595974Y211593D01*
X595866Y211259D01*
X595866Y210566D01*
X595974Y210233D01*
X596257Y210027D01*
X596608Y210027D01*
X596891Y210233D01*
X597000Y210566D01*
X597724Y210976D02*
X598858Y210976D01*
X598858Y211259D01*
X598749Y211593D01*
X598466Y211799D01*
X598116Y211799D01*
X597832Y211593D01*
X597724Y211259D01*
X597724Y210566D01*
X597811Y210265D01*
X598044Y210055D01*
X598354Y210002D01*
X598644Y210122D01*
X598826Y210377D01*
X599582Y210000D02*
X599582Y211858D01*
X600307Y211732D02*
X600086Y211845D01*
X599839Y211816D01*
X599650Y211656D01*
X599582Y211417D01*
X603708Y209779D02*
X601031Y209779D01*
X604433Y212267D02*
X605000Y212834D01*
X605000Y210000D01*
X605724Y210000D02*
X606858Y211858D01*
X605724Y211858D02*
X606858Y210000D01*
X608716Y212267D02*
X608716Y210566D01*
X608716Y212267D02*
X608608Y212600D01*
X608324Y212806D01*
X607974Y212806D01*
X607690Y212600D01*
X607582Y212267D01*
X607582Y210566D02*
X607582Y212267D01*
X607582Y210566D02*
X607690Y210233D01*
X607974Y210027D01*
X608324Y210027D01*
X608608Y210233D01*
X608716Y210566D01*
X609440Y212267D02*
X610007Y212834D01*
X610007Y210000D01*
X613409Y209779D02*
X610732Y209779D01*
X615535Y212141D02*
X615440Y212496D01*
X615181Y212755D01*
X614826Y212850D01*
X614472Y212755D01*
X614213Y212496D01*
X614118Y212141D01*
X614133Y212141D02*
X614133Y210692D01*
X614118Y210692D02*
X614213Y210338D01*
X614472Y210079D01*
X614826Y209984D01*
X615181Y210079D01*
X615440Y210338D01*
X615535Y210692D01*
X615551Y210692D02*
X615551Y211417D01*
X614826Y211417D01*
X618952Y209779D02*
X616275Y209779D01*
X620811Y212267D02*
X620702Y212600D01*
X620419Y212806D01*
X620068Y212806D01*
X619785Y212600D01*
X619677Y212267D01*
X620811Y212267D02*
X619677Y210000D01*
X620811Y210000D01*
X621535Y210000D02*
X621818Y210000D01*
X621566Y209433D01*
X622637Y210251D02*
X622918Y210032D01*
X623274Y210023D01*
X623565Y210228D01*
X623677Y210566D01*
X623677Y211133D01*
X623568Y211467D01*
X623285Y211673D01*
X622935Y211673D01*
X622651Y211467D01*
X622543Y211133D01*
X622543Y212834D01*
X623677Y212834D01*
X625251Y212834D02*
X624401Y210692D01*
X625535Y210692D01*
X625251Y211259D02*
X625251Y210000D01*
X556118Y230035D02*
X556118Y227893D01*
X554685Y227893D02*
X554779Y227539D01*
X555039Y227279D01*
X555393Y227185D01*
X555748Y227279D01*
X556007Y227539D01*
X556102Y227893D01*
X556842Y229468D02*
X557409Y230035D01*
X557409Y227200D01*
X559267Y228177D02*
X559267Y227767D01*
X559267Y228177D02*
X559159Y228510D01*
X558875Y228716D01*
X558525Y228716D01*
X558242Y228510D01*
X558133Y228177D01*
X558133Y227767D02*
X558133Y228177D01*
X558133Y227767D02*
X558242Y227434D01*
X558525Y227228D01*
X558875Y227228D01*
X559159Y227434D01*
X559267Y227767D01*
X559267Y229468D02*
X559267Y229342D01*
X559267Y229468D02*
X559159Y229801D01*
X558875Y230007D01*
X558525Y230007D01*
X558242Y229801D01*
X558133Y229468D01*
X558133Y229342D02*
X558133Y229468D01*
X558133Y229342D02*
X558242Y229009D01*
X558525Y228803D01*
X558875Y228803D01*
X559159Y229009D01*
X559267Y229342D01*
X555000Y210000D02*
X555000Y211417D01*
X555692Y211417D01*
X555692Y211433D02*
X556047Y211528D01*
X556306Y211787D01*
X556401Y212141D01*
X556306Y212496D01*
X556047Y212755D01*
X555692Y212850D01*
X555692Y212834D02*
X555000Y212834D01*
X555000Y211417D01*
X557141Y210000D02*
X557141Y211984D01*
X557141Y212551D02*
X557141Y212834D01*
X557866Y210000D02*
X557866Y211858D01*
X559000Y211259D02*
X558891Y211593D01*
X558608Y211799D01*
X558257Y211799D01*
X557974Y211593D01*
X557866Y211259D01*
X559000Y211259D02*
X559000Y210000D01*
X559724Y210000D02*
X559724Y211417D01*
X561141Y211417D01*
X559724Y211417D02*
X559724Y212834D01*
X561141Y212834D02*
X561141Y210000D01*
X561866Y210976D02*
X563000Y210976D01*
X563000Y211259D01*
X562891Y211593D01*
X562608Y211799D01*
X562257Y211799D01*
X561974Y211593D01*
X561866Y211259D01*
X561866Y210566D01*
X561952Y210265D01*
X562186Y210055D01*
X562496Y210002D01*
X562786Y210122D01*
X562968Y210377D01*
X564858Y211259D02*
X564749Y211593D01*
X564466Y211799D01*
X564116Y211799D01*
X563832Y211593D01*
X563724Y211259D01*
X564417Y210850D02*
X564632Y210899D01*
X564793Y211049D01*
X564858Y211259D01*
X564417Y210850D02*
X564133Y210850D01*
X564133Y210834D02*
X563883Y210753D01*
X563729Y210540D01*
X563729Y210278D01*
X563883Y210065D01*
X564133Y209984D01*
X564133Y210000D02*
X564417Y210000D01*
X564632Y210049D01*
X564793Y210198D01*
X564858Y210409D01*
X564858Y211259D02*
X564858Y210283D01*
X565141Y210000D01*
X567000Y212834D02*
X567000Y210000D01*
X567000Y211259D02*
X566891Y211593D01*
X566608Y211799D01*
X566257Y211799D01*
X565974Y211593D01*
X565866Y211259D01*
X565866Y210566D01*
X565974Y210233D01*
X566257Y210027D01*
X566608Y210027D01*
X566891Y210233D01*
X567000Y210566D01*
X567724Y210976D02*
X568858Y210976D01*
X568858Y211259D01*
X568749Y211593D01*
X568466Y211799D01*
X568116Y211799D01*
X567832Y211593D01*
X567724Y211259D01*
X567724Y210566D01*
X567811Y210265D01*
X568044Y210055D01*
X568354Y210002D01*
X568644Y210122D01*
X568826Y210377D01*
X569582Y210000D02*
X569582Y211858D01*
X570307Y211732D02*
X570086Y211845D01*
X569839Y211816D01*
X569650Y211656D01*
X569582Y211417D01*
X573708Y209779D02*
X571031Y209779D01*
X574433Y212267D02*
X575000Y212834D01*
X575000Y210000D01*
X575724Y210000D02*
X576858Y211858D01*
X575724Y211858D02*
X576858Y210000D01*
X578716Y212267D02*
X578716Y210566D01*
X578716Y212267D02*
X578608Y212600D01*
X578324Y212806D01*
X577974Y212806D01*
X577690Y212600D01*
X577582Y212267D01*
X577582Y210566D02*
X577582Y212267D01*
X577582Y210566D02*
X577690Y210233D01*
X577974Y210027D01*
X578324Y210027D01*
X578608Y210233D01*
X578716Y210566D01*
X579440Y212267D02*
X580007Y212834D01*
X580007Y210000D01*
X583409Y209779D02*
X580732Y209779D01*
X585535Y212141D02*
X585440Y212496D01*
X585181Y212755D01*
X584826Y212850D01*
X584472Y212755D01*
X584213Y212496D01*
X584118Y212141D01*
X584133Y212141D02*
X584133Y210692D01*
X584118Y210692D02*
X584213Y210338D01*
X584472Y210079D01*
X584826Y209984D01*
X585181Y210079D01*
X585440Y210338D01*
X585535Y210692D01*
X585551Y210692D02*
X585551Y211417D01*
X584826Y211417D01*
X588952Y209779D02*
X586275Y209779D01*
X590811Y212267D02*
X590702Y212600D01*
X590419Y212806D01*
X590068Y212806D01*
X589785Y212600D01*
X589677Y212267D01*
X590811Y212267D02*
X589677Y210000D01*
X590811Y210000D01*
X591535Y210000D02*
X591818Y210000D01*
X591566Y209433D01*
X592637Y210251D02*
X592918Y210032D01*
X593274Y210023D01*
X593565Y210228D01*
X593677Y210566D01*
X593677Y211133D01*
X593568Y211467D01*
X593285Y211673D01*
X592935Y211673D01*
X592651Y211467D01*
X592543Y211133D01*
X592543Y212834D01*
X593677Y212834D01*
X595251Y212834D02*
X594401Y210692D01*
X595535Y210692D01*
X595251Y211259D02*
X595251Y210000D01*
X611102Y104342D02*
X611007Y104696D01*
X610748Y104956D01*
X610393Y105051D01*
X610039Y104956D01*
X609779Y104696D01*
X609685Y104342D01*
X609700Y104342D02*
X609700Y102893D01*
X609685Y102893D02*
X609779Y102539D01*
X610039Y102279D01*
X610393Y102185D01*
X610748Y102279D01*
X611007Y102539D01*
X611102Y102893D01*
X611842Y102200D02*
X611842Y105035D01*
X612818Y103051D01*
X613826Y105035D01*
X613826Y102200D01*
X614551Y102200D02*
X614551Y103618D01*
X615244Y103618D01*
X615244Y103633D02*
X615598Y103728D01*
X615857Y103988D01*
X615952Y104342D01*
X615857Y104696D01*
X615598Y104956D01*
X615244Y105051D01*
X615244Y105035D02*
X614551Y105035D01*
X614551Y103618D01*
X617826Y104468D02*
X617718Y104801D01*
X617435Y105007D01*
X617084Y105007D01*
X616801Y104801D01*
X616692Y104468D01*
X617826Y104468D02*
X616692Y102200D01*
X617826Y102200D01*
X607500Y82267D02*
X608066Y82834D01*
X608066Y80000D01*
X608791Y80000D02*
X610208Y82834D01*
X608791Y82834D02*
X610208Y80000D01*
X612066Y82267D02*
X612066Y80566D01*
X612066Y82267D02*
X611958Y82600D01*
X611675Y82806D01*
X611324Y82806D01*
X611041Y82600D01*
X610933Y82267D01*
X610933Y80566D02*
X610933Y82267D01*
X610933Y80566D02*
X611041Y80233D01*
X611324Y80027D01*
X611675Y80027D01*
X611958Y80233D01*
X612066Y80566D01*
X612791Y82267D02*
X613358Y82834D01*
X613358Y80000D01*
X571102Y181842D02*
X571007Y182196D01*
X570748Y182456D01*
X570393Y182551D01*
X570039Y182456D01*
X569779Y182196D01*
X569685Y181842D01*
X569700Y181842D02*
X569700Y180393D01*
X569685Y180393D02*
X569779Y180039D01*
X570039Y179779D01*
X570393Y179685D01*
X570748Y179779D01*
X571007Y180039D01*
X571102Y180393D01*
X571842Y179700D02*
X571842Y182535D01*
X572818Y180551D01*
X573826Y182535D01*
X573826Y179700D01*
X574551Y179700D02*
X574551Y181118D01*
X575244Y181118D01*
X575244Y181133D02*
X575598Y181228D01*
X575857Y181488D01*
X575952Y181842D01*
X575857Y182196D01*
X575598Y182456D01*
X575244Y182551D01*
X575244Y182535D02*
X574551Y182535D01*
X574551Y181118D01*
X576692Y180267D02*
X576801Y179934D01*
X577084Y179728D01*
X577435Y179728D01*
X577718Y179934D01*
X577826Y180267D01*
X577826Y180677D02*
X577826Y180267D01*
X577826Y180677D02*
X577750Y180960D01*
X577543Y181168D01*
X577259Y181244D01*
X577102Y181244D02*
X577259Y181244D01*
X577102Y181244D01*
X577259Y181244D02*
X577549Y181329D01*
X577756Y181549D01*
X577826Y181842D01*
X577826Y181968D02*
X577826Y181842D01*
X577826Y181968D02*
X577718Y182301D01*
X577435Y182507D01*
X577084Y182507D01*
X576801Y182301D01*
X576692Y181968D01*
X567500Y159767D02*
X568066Y160334D01*
X568066Y157500D01*
X568791Y157500D02*
X570208Y160334D01*
X568791Y160334D02*
X570208Y157500D01*
X572066Y159767D02*
X572066Y158066D01*
X572066Y159767D02*
X571958Y160100D01*
X571675Y160306D01*
X571324Y160306D01*
X571041Y160100D01*
X570933Y159767D01*
X570933Y158066D02*
X570933Y159767D01*
X570933Y158066D02*
X571041Y157733D01*
X571324Y157527D01*
X571675Y157527D01*
X571958Y157733D01*
X572066Y158066D01*
X572791Y159767D02*
X573358Y160334D01*
X573358Y157500D01*
X681102Y231842D02*
X681007Y232196D01*
X680748Y232456D01*
X680393Y232551D01*
X680039Y232456D01*
X679779Y232196D01*
X679685Y231842D01*
X679700Y231842D02*
X679700Y230393D01*
X679685Y230393D02*
X679779Y230039D01*
X680039Y229779D01*
X680393Y229685D01*
X680748Y229779D01*
X681007Y230039D01*
X681102Y230393D01*
X681842Y229700D02*
X681842Y232535D01*
X682818Y230551D01*
X683826Y232535D01*
X683826Y229700D01*
X684551Y229700D02*
X684551Y231118D01*
X685244Y231118D01*
X685244Y231133D02*
X685598Y231228D01*
X685857Y231488D01*
X685952Y231842D01*
X685857Y232196D01*
X685598Y232456D01*
X685244Y232551D01*
X685244Y232535D02*
X684551Y232535D01*
X684551Y231118D01*
X687543Y232535D02*
X686692Y230393D01*
X687826Y230393D01*
X687543Y230960D02*
X687543Y229700D01*
X677500Y209767D02*
X678066Y210334D01*
X678066Y207500D01*
X678791Y207500D02*
X680208Y210334D01*
X678791Y210334D02*
X680208Y207500D01*
X682066Y209767D02*
X682066Y208066D01*
X682066Y209767D02*
X681958Y210100D01*
X681675Y210306D01*
X681324Y210306D01*
X681041Y210100D01*
X680933Y209767D01*
X680933Y208066D02*
X680933Y209767D01*
X680933Y208066D02*
X681041Y207733D01*
X681324Y207527D01*
X681675Y207527D01*
X681958Y207733D01*
X682066Y208066D01*
X682791Y209767D02*
X683358Y210334D01*
X683358Y207500D01*
X616102Y229342D02*
X616007Y229696D01*
X615748Y229956D01*
X615393Y230051D01*
X615039Y229956D01*
X614779Y229696D01*
X614685Y229342D01*
X614700Y229342D02*
X614700Y227893D01*
X614685Y227893D02*
X614779Y227539D01*
X615039Y227279D01*
X615393Y227185D01*
X615748Y227279D01*
X616007Y227539D01*
X616102Y227893D01*
X616842Y227200D02*
X616842Y230035D01*
X617818Y228051D01*
X618826Y230035D01*
X618826Y227200D01*
X619551Y227200D02*
X619551Y228618D01*
X620244Y228618D01*
X620244Y228633D02*
X620598Y228728D01*
X620857Y228988D01*
X620952Y229342D01*
X620857Y229696D01*
X620598Y229956D01*
X620244Y230051D01*
X620244Y230035D02*
X619551Y230035D01*
X619551Y228618D01*
X622826Y229468D02*
X622718Y229801D01*
X622435Y230007D01*
X622084Y230007D01*
X621801Y229801D01*
X621692Y229468D01*
X621692Y227767D01*
X621801Y227434D01*
X622084Y227228D01*
X622435Y227228D01*
X622718Y227434D01*
X622826Y227767D01*
X622826Y228334D01*
X622718Y228667D01*
X622435Y228873D01*
X622084Y228873D01*
X621801Y228667D01*
X621692Y228334D01*
X612500Y207267D02*
X613066Y207834D01*
X613066Y205000D01*
X613791Y205000D02*
X615208Y207834D01*
X613791Y207834D02*
X615208Y205000D01*
X617066Y207267D02*
X617066Y205566D01*
X617066Y207267D02*
X616958Y207600D01*
X616675Y207806D01*
X616324Y207806D01*
X616041Y207600D01*
X615933Y207267D01*
X615933Y205566D02*
X615933Y207267D01*
X615933Y205566D02*
X616041Y205233D01*
X616324Y205027D01*
X616675Y205027D01*
X616958Y205233D01*
X617066Y205566D01*
X617791Y207267D02*
X618358Y207834D01*
X618358Y205000D01*
X261118Y112535D02*
X261118Y110393D01*
X259685Y110393D02*
X259779Y110039D01*
X260039Y109779D01*
X260393Y109685D01*
X260748Y109779D01*
X261007Y110039D01*
X261102Y110393D01*
X261842Y111968D02*
X262409Y112535D01*
X262409Y109700D01*
X263133Y110267D02*
X263242Y109934D01*
X263525Y109728D01*
X263875Y109728D01*
X264159Y109934D01*
X264267Y110267D01*
X264267Y111968D01*
X264159Y112301D01*
X263875Y112507D01*
X263525Y112507D01*
X263242Y112301D01*
X263133Y111968D01*
X263133Y111401D01*
X263242Y111068D01*
X263525Y110862D01*
X263875Y110862D01*
X264159Y111068D01*
X264267Y111401D01*
X260000Y92500D02*
X260000Y93917D01*
X260692Y93917D01*
X260692Y93933D02*
X261047Y94028D01*
X261306Y94287D01*
X261401Y94641D01*
X261306Y94996D01*
X261047Y95255D01*
X260692Y95350D01*
X260692Y95334D02*
X260000Y95334D01*
X260000Y93917D01*
X262141Y92500D02*
X262141Y94484D01*
X262141Y95051D02*
X262141Y95334D01*
X262866Y92500D02*
X262866Y94358D01*
X264000Y93759D02*
X263891Y94093D01*
X263608Y94299D01*
X263257Y94299D01*
X262974Y94093D01*
X262866Y93759D01*
X264000Y93759D02*
X264000Y92500D01*
X264724Y92500D02*
X264724Y93917D01*
X266141Y93917D01*
X264724Y93917D02*
X264724Y95334D01*
X266141Y95334D02*
X266141Y92500D01*
X266866Y93476D02*
X268000Y93476D01*
X268000Y93759D01*
X267891Y94093D01*
X267608Y94299D01*
X267257Y94299D01*
X266974Y94093D01*
X266866Y93759D01*
X266866Y93066D01*
X266952Y92765D01*
X267186Y92555D01*
X267496Y92502D01*
X267786Y92622D01*
X267968Y92877D01*
X269858Y93759D02*
X269749Y94093D01*
X269466Y94299D01*
X269116Y94299D01*
X268832Y94093D01*
X268724Y93759D01*
X269417Y93350D02*
X269632Y93399D01*
X269793Y93549D01*
X269858Y93759D01*
X269417Y93350D02*
X269133Y93350D01*
X269133Y93334D02*
X268883Y93253D01*
X268729Y93040D01*
X268729Y92778D01*
X268883Y92565D01*
X269133Y92484D01*
X269133Y92500D02*
X269417Y92500D01*
X269632Y92549D01*
X269793Y92698D01*
X269858Y92909D01*
X269858Y93759D02*
X269858Y92783D01*
X270141Y92500D01*
X272000Y95334D02*
X272000Y92500D01*
X272000Y93759D02*
X271891Y94093D01*
X271608Y94299D01*
X271257Y94299D01*
X270974Y94093D01*
X270866Y93759D01*
X270866Y93066D01*
X270974Y92733D01*
X271257Y92527D01*
X271608Y92527D01*
X271891Y92733D01*
X272000Y93066D01*
X272724Y93476D02*
X273858Y93476D01*
X273858Y93759D01*
X273749Y94093D01*
X273466Y94299D01*
X273116Y94299D01*
X272832Y94093D01*
X272724Y93759D01*
X272724Y93066D01*
X272811Y92765D01*
X273044Y92555D01*
X273354Y92502D01*
X273644Y92622D01*
X273826Y92877D01*
X274582Y92500D02*
X274582Y94358D01*
X275307Y94232D02*
X275086Y94345D01*
X274839Y94316D01*
X274650Y94156D01*
X274582Y93917D01*
X278708Y92279D02*
X276031Y92279D01*
X279433Y94767D02*
X280000Y95334D01*
X280000Y92500D01*
X280724Y92500D02*
X281858Y94358D01*
X280724Y94358D02*
X281858Y92500D01*
X283716Y94767D02*
X283716Y93066D01*
X283716Y94767D02*
X283608Y95100D01*
X283324Y95306D01*
X282974Y95306D01*
X282690Y95100D01*
X282582Y94767D01*
X282582Y93066D02*
X282582Y94767D01*
X282582Y93066D02*
X282690Y92733D01*
X282974Y92527D01*
X283324Y92527D01*
X283608Y92733D01*
X283716Y93066D01*
X284440Y94767D02*
X285007Y95334D01*
X285007Y92500D01*
X288409Y92279D02*
X285732Y92279D01*
X290535Y94641D02*
X290440Y94996D01*
X290181Y95255D01*
X289826Y95350D01*
X289472Y95255D01*
X289213Y94996D01*
X289118Y94641D01*
X289133Y94641D02*
X289133Y93192D01*
X289118Y93192D02*
X289213Y92838D01*
X289472Y92579D01*
X289826Y92484D01*
X290181Y92579D01*
X290440Y92838D01*
X290535Y93192D01*
X290551Y93192D02*
X290551Y93917D01*
X289826Y93917D01*
X293952Y92279D02*
X291275Y92279D01*
X295811Y94767D02*
X295702Y95100D01*
X295419Y95306D01*
X295068Y95306D01*
X294785Y95100D01*
X294677Y94767D01*
X295811Y94767D02*
X294677Y92500D01*
X295811Y92500D01*
X296535Y92500D02*
X296818Y92500D01*
X296566Y91933D01*
X297637Y92751D02*
X297918Y92532D01*
X298274Y92523D01*
X298565Y92728D01*
X298677Y93066D01*
X298677Y93633D01*
X298568Y93967D01*
X298285Y94173D01*
X297935Y94173D01*
X297651Y93967D01*
X297543Y93633D01*
X297543Y95334D01*
X298677Y95334D01*
X300251Y95334D02*
X299401Y93192D01*
X300535Y93192D01*
X300251Y93759D02*
X300251Y92500D01*
X493618Y112535D02*
X493618Y110393D01*
X492185Y110393D02*
X492279Y110039D01*
X492539Y109779D01*
X492893Y109685D01*
X493248Y109779D01*
X493507Y110039D01*
X493602Y110393D01*
X495476Y111968D02*
X495368Y112301D01*
X495084Y112507D01*
X494734Y112507D01*
X494450Y112301D01*
X494342Y111968D01*
X495476Y111968D02*
X494342Y109700D01*
X495476Y109700D01*
X497334Y111968D02*
X497334Y110267D01*
X497334Y111968D02*
X497226Y112301D01*
X496942Y112507D01*
X496592Y112507D01*
X496309Y112301D01*
X496200Y111968D01*
X496200Y110267D02*
X496200Y111968D01*
X496200Y110267D02*
X496309Y109934D01*
X496592Y109728D01*
X496942Y109728D01*
X497226Y109934D01*
X497334Y110267D01*
X492500Y92500D02*
X492500Y93917D01*
X493192Y93917D01*
X493192Y93933D02*
X493547Y94028D01*
X493806Y94287D01*
X493901Y94641D01*
X493806Y94996D01*
X493547Y95255D01*
X493192Y95350D01*
X493192Y95334D02*
X492500Y95334D01*
X492500Y93917D01*
X494641Y92500D02*
X494641Y94484D01*
X494641Y95051D02*
X494641Y95334D01*
X495366Y92500D02*
X495366Y94358D01*
X496500Y93759D02*
X496391Y94093D01*
X496108Y94299D01*
X495757Y94299D01*
X495474Y94093D01*
X495366Y93759D01*
X496500Y93759D02*
X496500Y92500D01*
X497224Y92500D02*
X497224Y93917D01*
X498641Y93917D01*
X497224Y93917D02*
X497224Y95334D01*
X498641Y95334D02*
X498641Y92500D01*
X499366Y93476D02*
X500500Y93476D01*
X500500Y93759D01*
X500391Y94093D01*
X500108Y94299D01*
X499757Y94299D01*
X499474Y94093D01*
X499366Y93759D01*
X499366Y93066D01*
X499452Y92765D01*
X499686Y92555D01*
X499996Y92502D01*
X500286Y92622D01*
X500468Y92877D01*
X502358Y93759D02*
X502249Y94093D01*
X501966Y94299D01*
X501616Y94299D01*
X501332Y94093D01*
X501224Y93759D01*
X501917Y93350D02*
X502132Y93399D01*
X502293Y93549D01*
X502358Y93759D01*
X501917Y93350D02*
X501633Y93350D01*
X501633Y93334D02*
X501383Y93253D01*
X501229Y93040D01*
X501229Y92778D01*
X501383Y92565D01*
X501633Y92484D01*
X501633Y92500D02*
X501917Y92500D01*
X502132Y92549D01*
X502293Y92698D01*
X502358Y92909D01*
X502358Y93759D02*
X502358Y92783D01*
X502641Y92500D01*
X504500Y95334D02*
X504500Y92500D01*
X504500Y93759D02*
X504391Y94093D01*
X504108Y94299D01*
X503757Y94299D01*
X503474Y94093D01*
X503366Y93759D01*
X503366Y93066D01*
X503474Y92733D01*
X503757Y92527D01*
X504108Y92527D01*
X504391Y92733D01*
X504500Y93066D01*
X505224Y93476D02*
X506358Y93476D01*
X506358Y93759D01*
X506249Y94093D01*
X505966Y94299D01*
X505616Y94299D01*
X505332Y94093D01*
X505224Y93759D01*
X505224Y93066D01*
X505311Y92765D01*
X505544Y92555D01*
X505854Y92502D01*
X506144Y92622D01*
X506326Y92877D01*
X507082Y92500D02*
X507082Y94358D01*
X507807Y94232D02*
X507586Y94345D01*
X507339Y94316D01*
X507150Y94156D01*
X507082Y93917D01*
X511208Y92279D02*
X508531Y92279D01*
X511933Y94767D02*
X512500Y95334D01*
X512500Y92500D01*
X513224Y92500D02*
X514358Y94358D01*
X513224Y94358D02*
X514358Y92500D01*
X516216Y94767D02*
X516216Y93066D01*
X516216Y94767D02*
X516108Y95100D01*
X515824Y95306D01*
X515474Y95306D01*
X515190Y95100D01*
X515082Y94767D01*
X515082Y93066D02*
X515082Y94767D01*
X515082Y93066D02*
X515190Y92733D01*
X515474Y92527D01*
X515824Y92527D01*
X516108Y92733D01*
X516216Y93066D01*
X516940Y94767D02*
X517507Y95334D01*
X517507Y92500D01*
X520909Y92279D02*
X518232Y92279D01*
X523035Y94641D02*
X522940Y94996D01*
X522681Y95255D01*
X522326Y95350D01*
X521972Y95255D01*
X521713Y94996D01*
X521618Y94641D01*
X521633Y94641D02*
X521633Y93192D01*
X521618Y93192D02*
X521713Y92838D01*
X521972Y92579D01*
X522326Y92484D01*
X522681Y92579D01*
X522940Y92838D01*
X523035Y93192D01*
X523051Y93192D02*
X523051Y93917D01*
X522326Y93917D01*
X526452Y92279D02*
X523775Y92279D01*
X528311Y94767D02*
X528202Y95100D01*
X527919Y95306D01*
X527568Y95306D01*
X527285Y95100D01*
X527177Y94767D01*
X528311Y94767D02*
X527177Y92500D01*
X528311Y92500D01*
X529035Y92500D02*
X529318Y92500D01*
X529066Y91933D01*
X530137Y92751D02*
X530418Y92532D01*
X530774Y92523D01*
X531065Y92728D01*
X531177Y93066D01*
X531177Y93633D01*
X531068Y93967D01*
X530785Y94173D01*
X530435Y94173D01*
X530151Y93967D01*
X530043Y93633D01*
X530043Y95334D01*
X531177Y95334D01*
X532751Y95334D02*
X531901Y93192D01*
X533035Y93192D01*
X532751Y93759D02*
X532751Y92500D01*
X726118Y112535D02*
X726118Y110393D01*
X724685Y110393D02*
X724779Y110039D01*
X725039Y109779D01*
X725393Y109685D01*
X725748Y109779D01*
X726007Y110039D01*
X726102Y110393D01*
X727976Y111968D02*
X727868Y112301D01*
X727584Y112507D01*
X727234Y112507D01*
X726950Y112301D01*
X726842Y111968D01*
X727976Y111968D02*
X726842Y109700D01*
X727976Y109700D01*
X728700Y111968D02*
X729267Y112535D01*
X729267Y109700D01*
X725000Y92500D02*
X725000Y93917D01*
X725692Y93917D01*
X725692Y93933D02*
X726047Y94028D01*
X726306Y94287D01*
X726401Y94641D01*
X726306Y94996D01*
X726047Y95255D01*
X725692Y95350D01*
X725692Y95334D02*
X725000Y95334D01*
X725000Y93917D01*
X727141Y92500D02*
X727141Y94484D01*
X727141Y95051D02*
X727141Y95334D01*
X727866Y92500D02*
X727866Y94358D01*
X729000Y93759D02*
X728891Y94093D01*
X728608Y94299D01*
X728257Y94299D01*
X727974Y94093D01*
X727866Y93759D01*
X729000Y93759D02*
X729000Y92500D01*
X729724Y92500D02*
X729724Y93917D01*
X731141Y93917D01*
X729724Y93917D02*
X729724Y95334D01*
X731141Y95334D02*
X731141Y92500D01*
X731866Y93476D02*
X733000Y93476D01*
X733000Y93759D01*
X732891Y94093D01*
X732608Y94299D01*
X732257Y94299D01*
X731974Y94093D01*
X731866Y93759D01*
X731866Y93066D01*
X731952Y92765D01*
X732186Y92555D01*
X732496Y92502D01*
X732786Y92622D01*
X732968Y92877D01*
X734858Y93759D02*
X734749Y94093D01*
X734466Y94299D01*
X734116Y94299D01*
X733832Y94093D01*
X733724Y93759D01*
X734417Y93350D02*
X734632Y93399D01*
X734793Y93549D01*
X734858Y93759D01*
X734417Y93350D02*
X734133Y93350D01*
X734133Y93334D02*
X733883Y93253D01*
X733729Y93040D01*
X733729Y92778D01*
X733883Y92565D01*
X734133Y92484D01*
X734133Y92500D02*
X734417Y92500D01*
X734632Y92549D01*
X734793Y92698D01*
X734858Y92909D01*
X734858Y93759D02*
X734858Y92783D01*
X735141Y92500D01*
X737000Y95334D02*
X737000Y92500D01*
X737000Y93759D02*
X736891Y94093D01*
X736608Y94299D01*
X736257Y94299D01*
X735974Y94093D01*
X735866Y93759D01*
X735866Y93066D01*
X735974Y92733D01*
X736257Y92527D01*
X736608Y92527D01*
X736891Y92733D01*
X737000Y93066D01*
X737724Y93476D02*
X738858Y93476D01*
X738858Y93759D01*
X738749Y94093D01*
X738466Y94299D01*
X738116Y94299D01*
X737832Y94093D01*
X737724Y93759D01*
X737724Y93066D01*
X737811Y92765D01*
X738044Y92555D01*
X738354Y92502D01*
X738644Y92622D01*
X738826Y92877D01*
X739582Y92500D02*
X739582Y94358D01*
X740307Y94232D02*
X740086Y94345D01*
X739839Y94316D01*
X739650Y94156D01*
X739582Y93917D01*
X743708Y92279D02*
X741031Y92279D01*
X744433Y94767D02*
X745000Y95334D01*
X745000Y92500D01*
X745724Y92500D02*
X746858Y94358D01*
X745724Y94358D02*
X746858Y92500D01*
X748716Y94767D02*
X748716Y93066D01*
X748716Y94767D02*
X748608Y95100D01*
X748324Y95306D01*
X747974Y95306D01*
X747690Y95100D01*
X747582Y94767D01*
X747582Y93066D02*
X747582Y94767D01*
X747582Y93066D02*
X747690Y92733D01*
X747974Y92527D01*
X748324Y92527D01*
X748608Y92733D01*
X748716Y93066D01*
X749440Y94767D02*
X750007Y95334D01*
X750007Y92500D01*
X753409Y92279D02*
X750732Y92279D01*
X755535Y94641D02*
X755440Y94996D01*
X755181Y95255D01*
X754826Y95350D01*
X754472Y95255D01*
X754213Y94996D01*
X754118Y94641D01*
X754133Y94641D02*
X754133Y93192D01*
X754118Y93192D02*
X754213Y92838D01*
X754472Y92579D01*
X754826Y92484D01*
X755181Y92579D01*
X755440Y92838D01*
X755535Y93192D01*
X755551Y93192D02*
X755551Y93917D01*
X754826Y93917D01*
X758952Y92279D02*
X756275Y92279D01*
X760811Y94767D02*
X760702Y95100D01*
X760419Y95306D01*
X760068Y95306D01*
X759785Y95100D01*
X759677Y94767D01*
X760811Y94767D02*
X759677Y92500D01*
X760811Y92500D01*
X761535Y92500D02*
X761818Y92500D01*
X761566Y91933D01*
X762637Y92751D02*
X762918Y92532D01*
X763274Y92523D01*
X763565Y92728D01*
X763677Y93066D01*
X763677Y93633D01*
X763568Y93967D01*
X763285Y94173D01*
X762935Y94173D01*
X762651Y93967D01*
X762543Y93633D01*
X762543Y95334D01*
X763677Y95334D01*
X765251Y95334D02*
X764401Y93192D01*
X765535Y93192D01*
X765251Y93759D02*
X765251Y92500D01*
G54D13*
X483690Y65610D02*
X483589Y66118D01*
X483301Y66549D01*
X482870Y66837D01*
X482362Y66938D01*
X481853Y66837D01*
X481422Y66549D01*
X481134Y66118D01*
X481033Y65610D01*
X481062Y65610D02*
X481062Y62893D01*
X481033Y62893D02*
X481134Y62385D01*
X481422Y61954D01*
X481853Y61666D01*
X482362Y61564D01*
X482870Y61666D01*
X483301Y61954D01*
X483589Y62385D01*
X483690Y62893D01*
X485078Y65846D02*
X486141Y66909D01*
X486141Y61594D01*
X490000Y37657D02*
X492362Y37657D01*
X508690Y61515D02*
X508589Y62024D01*
X508301Y62455D01*
X507870Y62743D01*
X507362Y62844D01*
X506853Y62743D01*
X506422Y62455D01*
X506134Y62024D01*
X506033Y61515D01*
X506062Y61515D02*
X506062Y58799D01*
X506033Y58799D02*
X506134Y58290D01*
X506422Y57859D01*
X506853Y57571D01*
X507362Y57470D01*
X507870Y57571D01*
X508301Y57859D01*
X508589Y58290D01*
X508690Y58799D01*
X510078Y58562D02*
X510184Y58101D01*
X510478Y57731D01*
X510905Y57526D01*
X511378Y57526D01*
X511804Y57731D01*
X512099Y58101D01*
X512204Y58562D01*
X512204Y59330D02*
X512204Y58562D01*
X512204Y59330D02*
X512123Y59737D01*
X511893Y60082D01*
X511548Y60312D01*
X511141Y60393D01*
X510846Y60393D02*
X511141Y60393D01*
X510846Y60393D01*
X511141Y60393D02*
X511557Y60488D01*
X511905Y60734D01*
X512132Y61095D01*
X512204Y61515D01*
X512204Y61751D02*
X512204Y61515D01*
X512204Y61751D02*
X512099Y62213D01*
X511804Y62583D01*
X511378Y62788D01*
X510905Y62788D01*
X510478Y62583D01*
X510184Y62213D01*
X510078Y61751D01*
X483740Y27814D02*
X482145Y23799D01*
X484271Y23799D01*
X483740Y24862D02*
X483740Y22500D01*
X485629Y27047D02*
X485629Y27814D01*
X487755Y27814D01*
X486161Y22500D01*
X489645Y25984D02*
X489645Y23562D01*
X489616Y23562D02*
X489724Y23088D01*
X490027Y22708D01*
X490465Y22497D01*
X490951Y22497D01*
X491389Y22708D01*
X491692Y23088D01*
X491801Y23562D01*
X491830Y25984D02*
X491830Y22500D01*
X489114Y20728D02*
X489422Y21645D01*
X489600Y22596D01*
X489645Y23562D01*
X495846Y27814D02*
X493188Y27814D01*
X493188Y25157D01*
X495019Y25157D01*
X493188Y25157D02*
X493188Y22500D01*
X160127Y160610D02*
X160026Y161118D01*
X159738Y161549D01*
X159307Y161837D01*
X158799Y161938D01*
X158290Y161837D01*
X157859Y161549D01*
X157571Y161118D01*
X157470Y160610D01*
X157500Y160610D02*
X157500Y157893D01*
X157470Y157893D02*
X157571Y157385D01*
X157859Y156954D01*
X158290Y156666D01*
X158799Y156564D01*
X159307Y156666D01*
X159738Y156954D01*
X160026Y157385D01*
X160127Y157893D01*
X161515Y160846D02*
X162578Y161909D01*
X162578Y156594D01*
X163937Y160846D02*
X165000Y161909D01*
X165000Y156594D01*
X257500Y37657D02*
X259862Y37657D01*
X276190Y61515D02*
X276089Y62024D01*
X275801Y62455D01*
X275370Y62743D01*
X274862Y62844D01*
X274353Y62743D01*
X273922Y62455D01*
X273634Y62024D01*
X273533Y61515D01*
X273562Y61515D02*
X273562Y58799D01*
X273533Y58799D02*
X273634Y58290D01*
X273922Y57859D01*
X274353Y57571D01*
X274862Y57470D01*
X275370Y57571D01*
X275801Y57859D01*
X276089Y58290D01*
X276190Y58799D01*
X277578Y61751D02*
X278641Y62814D01*
X278641Y57500D01*
X281594Y62814D02*
X280000Y58799D01*
X282125Y58799D01*
X281594Y59862D02*
X281594Y57500D01*
X251240Y27814D02*
X249645Y23799D01*
X251771Y23799D01*
X251240Y24862D02*
X251240Y22500D01*
X253129Y27047D02*
X253129Y27814D01*
X255255Y27814D01*
X253661Y22500D01*
X257145Y25984D02*
X257145Y23562D01*
X257116Y23562D02*
X257224Y23088D01*
X257527Y22708D01*
X257965Y22497D01*
X258451Y22497D01*
X258889Y22708D01*
X259192Y23088D01*
X259301Y23562D01*
X259330Y25984D02*
X259330Y22500D01*
X256614Y20728D02*
X256922Y21645D01*
X257100Y22596D01*
X257145Y23562D01*
X263346Y27814D02*
X260688Y27814D01*
X260688Y25157D01*
X262519Y25157D01*
X260688Y25157D02*
X260688Y22500D01*
X251190Y65610D02*
X251089Y66118D01*
X250801Y66549D01*
X250370Y66837D01*
X249862Y66938D01*
X249353Y66837D01*
X248922Y66549D01*
X248634Y66118D01*
X248533Y65610D01*
X248562Y65610D02*
X248562Y62893D01*
X248533Y62893D02*
X248634Y62385D01*
X248922Y61954D01*
X249353Y61666D01*
X249862Y61564D01*
X250370Y61666D01*
X250801Y61954D01*
X251089Y62385D01*
X251190Y62893D01*
X252578Y65846D02*
X253641Y66909D01*
X253641Y61594D01*
X255177Y62066D02*
X255499Y61754D01*
X255922Y61602D01*
X256370Y61639D01*
X256763Y61857D01*
X257031Y62218D01*
X257125Y62657D01*
X257125Y63720D01*
X257020Y64181D01*
X256725Y64551D01*
X256299Y64756D01*
X255826Y64756D01*
X255400Y64551D01*
X255105Y64181D01*
X255000Y63720D01*
X255000Y66909D01*
X257125Y66909D01*
X722500Y37657D02*
X724862Y37657D01*
X741190Y61515D02*
X741089Y62024D01*
X740801Y62455D01*
X740370Y62743D01*
X739862Y62844D01*
X739353Y62743D01*
X738922Y62455D01*
X738634Y62024D01*
X738533Y61515D01*
X738562Y61515D02*
X738562Y58799D01*
X738533Y58799D02*
X738634Y58290D01*
X738922Y57859D01*
X739353Y57571D01*
X739862Y57470D01*
X740370Y57571D01*
X740801Y57859D01*
X741089Y58290D01*
X741190Y58799D01*
X744704Y59330D02*
X744704Y58562D01*
X744704Y59330D02*
X744599Y59791D01*
X744304Y60161D01*
X743878Y60367D01*
X743405Y60367D01*
X742978Y60161D01*
X742684Y59791D01*
X742578Y59330D01*
X742578Y58562D02*
X742578Y59330D01*
X742578Y58562D02*
X742684Y58101D01*
X742978Y57731D01*
X743405Y57526D01*
X743878Y57526D01*
X744304Y57731D01*
X744599Y58101D01*
X744704Y58562D01*
X744704Y61751D02*
X744704Y61515D01*
X744704Y61751D02*
X744599Y62213D01*
X744304Y62583D01*
X743878Y62788D01*
X743405Y62788D01*
X742978Y62583D01*
X742684Y62213D01*
X742578Y61751D01*
X742578Y61515D02*
X742578Y61751D01*
X742578Y61515D02*
X742684Y61054D01*
X742978Y60684D01*
X743405Y60479D01*
X743878Y60479D01*
X744304Y60684D01*
X744599Y61054D01*
X744704Y61515D01*
X716240Y27814D02*
X714645Y23799D01*
X716771Y23799D01*
X716240Y24862D02*
X716240Y22500D01*
X718129Y27047D02*
X718129Y27814D01*
X720255Y27814D01*
X718661Y22500D01*
X722145Y25984D02*
X722145Y23562D01*
X722116Y23562D02*
X722224Y23088D01*
X722527Y22708D01*
X722965Y22497D01*
X723451Y22497D01*
X723889Y22708D01*
X724192Y23088D01*
X724301Y23562D01*
X724330Y25984D02*
X724330Y22500D01*
X721614Y20728D02*
X721922Y21645D01*
X722100Y22596D01*
X722145Y23562D01*
X728346Y27814D02*
X725688Y27814D01*
X725688Y25157D01*
X727519Y25157D01*
X725688Y25157D02*
X725688Y22500D01*
X716190Y65610D02*
X716089Y66118D01*
X715801Y66549D01*
X715370Y66837D01*
X714862Y66938D01*
X714353Y66837D01*
X713922Y66549D01*
X713634Y66118D01*
X713533Y65610D01*
X713562Y65610D02*
X713562Y62893D01*
X713533Y62893D02*
X713634Y62385D01*
X713922Y61954D01*
X714353Y61666D01*
X714862Y61564D01*
X715370Y61666D01*
X715801Y61954D01*
X716089Y62385D01*
X716190Y62893D01*
X717578Y62657D02*
X717684Y62196D01*
X717978Y61826D01*
X718405Y61621D01*
X718878Y61621D01*
X719304Y61826D01*
X719599Y62196D01*
X719704Y62657D01*
X719704Y65846D01*
X719599Y66307D01*
X719304Y66677D01*
X718878Y66882D01*
X718405Y66882D01*
X717978Y66677D01*
X717684Y66307D01*
X717578Y65846D01*
X717578Y64783D01*
X717684Y64322D01*
X717978Y63952D01*
X718405Y63747D01*
X718878Y63747D01*
X719304Y63952D01*
X719599Y64322D01*
X719704Y64783D01*
G54D14*
X499311Y45000D02*
X499165Y46847D01*
X498732Y48649D01*
X498023Y50362D01*
X497055Y51942D01*
X495851Y53351D01*
X494442Y54555D01*
X492862Y55523D01*
X491149Y56232D01*
X489347Y56665D01*
X487500Y56811D01*
X485652Y56665D01*
X483850Y56232D01*
X482137Y55523D01*
X480557Y54555D01*
X479148Y53351D01*
X477944Y51942D01*
X476976Y50362D01*
X476267Y48649D01*
X475834Y46847D01*
X475688Y45000D01*
X475834Y43152D01*
X476267Y41350D01*
X476976Y39637D01*
X477944Y38057D01*
X479148Y36648D01*
X480557Y35444D01*
X482137Y34476D01*
X483850Y33767D01*
X485652Y33334D01*
X487500Y33188D01*
X489347Y33334D01*
X491149Y33767D01*
X492862Y34476D01*
X494442Y35444D01*
X495851Y36648D01*
X497055Y38057D01*
X498023Y39637D01*
X498732Y41350D01*
X499165Y43152D01*
X499311Y45000D01*
X392185Y130000D02*
X392041Y132372D01*
X391613Y134710D01*
X390905Y136980D01*
X389930Y139148D01*
X388700Y141182D01*
X387234Y143053D01*
X385553Y144734D01*
X383682Y146200D01*
X381648Y147430D01*
X379480Y148405D01*
X377210Y149113D01*
X374872Y149541D01*
X372499Y149685D01*
X370127Y149541D01*
X367789Y149113D01*
X365519Y148405D01*
X363351Y147430D01*
X361317Y146200D01*
X359446Y144734D01*
X357765Y143053D01*
X356299Y141182D01*
X355069Y139148D01*
X354094Y136980D01*
X353386Y134710D01*
X352958Y132372D01*
X352814Y129999D01*
X352958Y127627D01*
X353386Y125289D01*
X354094Y123019D01*
X355069Y120851D01*
X356299Y118817D01*
X357765Y116946D01*
X359446Y115265D01*
X361317Y113799D01*
X363351Y112569D01*
X365519Y111594D01*
X367789Y110886D01*
X370127Y110458D01*
X372500Y110314D01*
X374872Y110458D01*
X377210Y110886D01*
X379480Y111594D01*
X381648Y112569D01*
X383682Y113799D01*
X385553Y115265D01*
X387234Y116946D01*
X388700Y118817D01*
X389930Y120851D01*
X390905Y123019D01*
X391613Y125289D01*
X392041Y127627D01*
X392185Y130000D01*
X157500Y136248D02*
X157500Y138751D01*
X158751Y137500D02*
X156248Y137500D01*
X142185Y160000D02*
X142041Y162372D01*
X141613Y164710D01*
X140905Y166980D01*
X139930Y169148D01*
X138700Y171182D01*
X137234Y173053D01*
X135553Y174734D01*
X133682Y176200D01*
X131648Y177430D01*
X129480Y178405D01*
X127210Y179113D01*
X124872Y179541D01*
X122499Y179685D01*
X120127Y179541D01*
X117789Y179113D01*
X115519Y178405D01*
X113351Y177430D01*
X111317Y176200D01*
X109446Y174734D01*
X107765Y173053D01*
X106299Y171182D01*
X105069Y169148D01*
X104094Y166980D01*
X103386Y164710D01*
X102958Y162372D01*
X102814Y159999D01*
X102958Y157627D01*
X103386Y155289D01*
X104094Y153019D01*
X105069Y150851D01*
X106299Y148817D01*
X107765Y146946D01*
X109446Y145265D01*
X111317Y143799D01*
X113351Y142569D01*
X115519Y141594D01*
X117789Y140886D01*
X120127Y140458D01*
X122500Y140314D01*
X124872Y140458D01*
X127210Y140886D01*
X129480Y141594D01*
X131648Y142569D01*
X133682Y143799D01*
X135553Y145265D01*
X137234Y146946D01*
X138700Y148817D01*
X139930Y150851D01*
X140905Y153019D01*
X141613Y155289D01*
X142041Y157627D01*
X142185Y160000D01*
X266811Y45000D02*
X266665Y46847D01*
X266232Y48649D01*
X265523Y50362D01*
X264555Y51942D01*
X263351Y53351D01*
X261942Y54555D01*
X260362Y55523D01*
X258649Y56232D01*
X256847Y56665D01*
X255000Y56811D01*
X253152Y56665D01*
X251350Y56232D01*
X249637Y55523D01*
X248057Y54555D01*
X246648Y53351D01*
X245444Y51942D01*
X244476Y50362D01*
X243767Y48649D01*
X243334Y46847D01*
X243188Y45000D01*
X243334Y43152D01*
X243767Y41350D01*
X244476Y39637D01*
X245444Y38057D01*
X246648Y36648D01*
X248057Y35444D01*
X249637Y34476D01*
X251350Y33767D01*
X253152Y33334D01*
X255000Y33188D01*
X256847Y33334D01*
X258649Y33767D01*
X260362Y34476D01*
X261942Y35444D01*
X263351Y36648D01*
X264555Y38057D01*
X265523Y39637D01*
X266232Y41350D01*
X266665Y43152D01*
X266811Y45000D01*
X624685Y130000D02*
X624541Y132372D01*
X624113Y134710D01*
X623405Y136980D01*
X622430Y139148D01*
X621200Y141182D01*
X619734Y143053D01*
X618053Y144734D01*
X616182Y146200D01*
X614148Y147430D01*
X611980Y148405D01*
X609710Y149113D01*
X607372Y149541D01*
X604999Y149685D01*
X602627Y149541D01*
X600289Y149113D01*
X598019Y148405D01*
X595851Y147430D01*
X593817Y146200D01*
X591946Y144734D01*
X590265Y143053D01*
X588799Y141182D01*
X587569Y139148D01*
X586594Y136980D01*
X585886Y134710D01*
X585458Y132372D01*
X585314Y129999D01*
X585458Y127627D01*
X585886Y125289D01*
X586594Y123019D01*
X587569Y120851D01*
X588799Y118817D01*
X590265Y116946D01*
X591946Y115265D01*
X593817Y113799D01*
X595851Y112569D01*
X598019Y111594D01*
X600289Y110886D01*
X602627Y110458D01*
X605000Y110314D01*
X607372Y110458D01*
X609710Y110886D01*
X611980Y111594D01*
X614148Y112569D01*
X616182Y113799D01*
X618053Y115265D01*
X619734Y116946D01*
X621200Y118817D01*
X622430Y120851D01*
X623405Y123019D01*
X624113Y125289D01*
X624541Y127627D01*
X624685Y130000D01*
X731811Y45000D02*
X731665Y46847D01*
X731232Y48649D01*
X730523Y50362D01*
X729555Y51942D01*
X728351Y53351D01*
X726942Y54555D01*
X725362Y55523D01*
X723649Y56232D01*
X721847Y56665D01*
X720000Y56811D01*
X718152Y56665D01*
X716350Y56232D01*
X714637Y55523D01*
X713057Y54555D01*
X711648Y53351D01*
X710444Y51942D01*
X709476Y50362D01*
X708767Y48649D01*
X708334Y46847D01*
X708188Y45000D01*
X708334Y43152D01*
X708767Y41350D01*
X709476Y39637D01*
X710444Y38057D01*
X711648Y36648D01*
X713057Y35444D01*
X714637Y34476D01*
X716350Y33767D01*
X718152Y33334D01*
X720000Y33188D01*
X721847Y33334D01*
X723649Y33767D01*
X725362Y34476D01*
X726942Y35444D01*
X728351Y36648D01*
X729555Y38057D01*
X730523Y39637D01*
X731232Y41350D01*
X731665Y43152D01*
X731811Y45000D01*
G54D15*
X456818Y91129D02*
X449732Y91129D01*
X451464Y96444D02*
X450858Y96338D01*
X450325Y96030D01*
X449930Y95559D01*
X449719Y94980D01*
X449719Y94365D01*
X449930Y93787D01*
X450325Y93316D01*
X450858Y93008D01*
X451464Y92901D01*
X451464Y92940D02*
X455086Y92940D01*
X455086Y92901D02*
X455692Y93008D01*
X456225Y93316D01*
X456620Y93787D01*
X456831Y94365D01*
X456831Y94980D01*
X456620Y95559D01*
X456225Y96030D01*
X455692Y96338D01*
X455086Y96444D01*
X451149Y101129D02*
X450607Y101022D01*
X450147Y100714D01*
X449840Y100254D01*
X449732Y99712D01*
X449840Y99170D01*
X450147Y98710D01*
X450607Y98403D01*
X451149Y98295D01*
X451149Y101129D02*
X456818Y98295D01*
X456818Y101129D01*
X399732Y112940D02*
X406818Y112940D01*
X406818Y116090D01*
X401149Y120736D02*
X400607Y120628D01*
X400147Y120321D01*
X399840Y119861D01*
X399732Y119318D01*
X399840Y118776D01*
X400147Y118316D01*
X400607Y118009D01*
X401149Y117901D01*
X405401Y117901D01*
X405943Y118009D01*
X406403Y118316D01*
X406711Y118776D01*
X406818Y119318D01*
X406711Y119861D01*
X406403Y120321D01*
X405943Y120628D01*
X405401Y120736D01*
X403984Y120736D01*
X403441Y120628D01*
X402982Y120321D01*
X402674Y119861D01*
X402566Y119318D01*
X402674Y118776D01*
X402982Y118316D01*
X403441Y118009D01*
X403984Y117901D01*
X401149Y125381D02*
X400607Y125274D01*
X400147Y124966D01*
X399840Y124506D01*
X399732Y123964D01*
X399840Y123422D01*
X400147Y122962D01*
X400607Y122655D01*
X401149Y122547D01*
X401149Y125381D02*
X406818Y122547D01*
X406818Y125381D01*
X405401Y127192D02*
X405943Y127300D01*
X406403Y127608D01*
X406711Y128067D01*
X406818Y128610D01*
X406711Y129152D01*
X406403Y129612D01*
X405943Y129919D01*
X405401Y130027D01*
X404377Y130027D02*
X405401Y130027D01*
X404377Y130027D02*
X403835Y129919D01*
X403375Y129612D01*
X403068Y129152D01*
X402960Y128610D01*
X402960Y128216D02*
X402960Y128610D01*
X402960Y128216D01*
X402960Y128610D02*
X402834Y129164D01*
X402506Y129628D01*
X402025Y129931D01*
X401464Y130027D01*
X401149Y130027D02*
X401464Y130027D01*
X401149Y130027D02*
X400607Y129919D01*
X400147Y129612D01*
X399840Y129152D01*
X399732Y128610D01*
X399840Y128067D01*
X400147Y127608D01*
X400607Y127300D01*
X401149Y127192D01*
X399732Y133964D02*
X405086Y131838D01*
X405086Y134673D01*
X403669Y133964D02*
X406818Y133964D01*
X520649Y52125D02*
X521199Y52200D01*
X521698Y52441D01*
X522099Y52824D01*
X522361Y53312D01*
X522460Y53858D01*
X520649Y52125D02*
X518917Y52125D01*
X518917Y59212D01*
X520649Y59212D01*
X522460Y57480D02*
X522361Y58025D01*
X522099Y58514D01*
X521698Y58897D01*
X521199Y59138D01*
X520649Y59212D01*
X522460Y57480D02*
X522460Y53858D01*
X524271Y57795D02*
X525688Y59212D01*
X525688Y52125D01*
X501751Y75295D02*
X503169Y76712D01*
X503169Y69625D01*
X504980Y69625D02*
X504980Y76712D01*
X508523Y69625D01*
X508523Y76712D01*
X512460Y76712D02*
X510334Y71358D01*
X513169Y71358D01*
X512460Y72775D02*
X512460Y69625D01*
X514980Y75295D02*
X516397Y76712D01*
X516397Y69625D01*
X520334Y76712D02*
X518208Y71358D01*
X521043Y71358D01*
X520334Y72775D02*
X520334Y69625D01*
X525688Y72066D02*
X525688Y71043D01*
X525688Y72066D02*
X525581Y72609D01*
X525273Y73069D01*
X524814Y73376D01*
X524271Y73484D01*
X523729Y73376D01*
X523269Y73069D01*
X522962Y72609D01*
X522854Y72066D01*
X522854Y71043D02*
X522854Y72066D01*
X522854Y71043D02*
X522962Y70500D01*
X523269Y70041D01*
X523729Y69733D01*
X524271Y69625D01*
X524814Y69733D01*
X525273Y70041D01*
X525581Y70500D01*
X525688Y71043D01*
X525688Y75295D02*
X525688Y74980D01*
X525688Y75295D02*
X525581Y75837D01*
X525273Y76297D01*
X524814Y76604D01*
X524271Y76712D01*
X523729Y76604D01*
X523269Y76297D01*
X522962Y75837D01*
X522854Y75295D01*
X522854Y74980D02*
X522854Y75295D01*
X522854Y74980D02*
X522962Y74437D01*
X523269Y73978D01*
X523729Y73670D01*
X524271Y73562D01*
X524814Y73670D01*
X525273Y73978D01*
X525581Y74437D01*
X525688Y74980D01*
X545649Y90000D02*
X546199Y90074D01*
X546698Y90315D01*
X547099Y90698D01*
X547361Y91186D01*
X547460Y91732D01*
X545649Y90000D02*
X543917Y90000D01*
X543917Y97086D01*
X545649Y97086D01*
X547460Y95354D02*
X547361Y95899D01*
X547099Y96388D01*
X546698Y96771D01*
X546199Y97012D01*
X545649Y97086D01*
X547460Y95354D02*
X547460Y91732D01*
X552106Y95669D02*
X551998Y96211D01*
X551691Y96671D01*
X551231Y96978D01*
X550688Y97086D01*
X550146Y96978D01*
X549686Y96671D01*
X549379Y96211D01*
X549271Y95669D01*
X552106Y95669D02*
X549271Y90000D01*
X552106Y90000D01*
X506358Y78169D02*
X507775Y79586D01*
X507775Y72500D01*
X509586Y72500D02*
X509586Y79586D01*
X513129Y72500D01*
X513129Y79586D01*
X517066Y79586D02*
X514940Y74232D01*
X517775Y74232D01*
X517066Y75649D02*
X517066Y72500D01*
X519586Y78169D02*
X521003Y79586D01*
X521003Y72500D01*
X524940Y79586D02*
X522814Y74232D01*
X525649Y74232D01*
X524940Y75649D02*
X524940Y72500D01*
X530295Y74940D02*
X530295Y73917D01*
X530295Y74940D02*
X530187Y75483D01*
X529880Y75943D01*
X529420Y76250D01*
X528877Y76358D01*
X528335Y76250D01*
X527875Y75943D01*
X527568Y75483D01*
X527460Y74940D01*
X527460Y73917D02*
X527460Y74940D01*
X527460Y73917D02*
X527568Y73374D01*
X527875Y72915D01*
X528335Y72607D01*
X528877Y72500D01*
X529420Y72607D01*
X529880Y72915D01*
X530187Y73374D01*
X530295Y73917D01*
X530295Y78169D02*
X530295Y77854D01*
X530295Y78169D02*
X530187Y78711D01*
X529880Y79171D01*
X529420Y79478D01*
X528877Y79586D01*
X528335Y79478D01*
X527875Y79171D01*
X527568Y78711D01*
X527460Y78169D01*
X527460Y77854D02*
X527460Y78169D01*
X527460Y77854D02*
X527568Y77311D01*
X527875Y76852D01*
X528335Y76544D01*
X528877Y76437D01*
X529420Y76544D01*
X529880Y76852D01*
X530187Y77311D01*
X530295Y77854D01*
X364330Y120039D02*
X364330Y123188D01*
X397519Y143503D02*
X396913Y143397D01*
X396380Y143089D01*
X395985Y142618D01*
X395774Y142039D01*
X395774Y141424D01*
X395985Y140846D01*
X396380Y140375D01*
X396913Y140067D01*
X397519Y139960D01*
X397519Y140000D02*
X401141Y140000D01*
X401141Y139960D02*
X401747Y140067D01*
X402280Y140375D01*
X402676Y140846D01*
X402886Y141424D01*
X402886Y142039D01*
X402676Y142618D01*
X402280Y143089D01*
X401747Y143397D01*
X401141Y143503D01*
X395787Y147480D02*
X401141Y145354D01*
X401141Y148188D01*
X399724Y147480D02*
X402874Y147480D01*
X345019Y95098D02*
X344413Y94991D01*
X343880Y94683D01*
X343485Y94212D01*
X343274Y93634D01*
X343274Y93019D01*
X343485Y92440D01*
X343880Y91969D01*
X344413Y91661D01*
X345019Y91555D01*
X345019Y91594D02*
X348641Y91594D01*
X348641Y91555D02*
X349247Y91661D01*
X349780Y91969D01*
X350176Y92440D01*
X350386Y93019D01*
X350386Y93634D01*
X350176Y94212D01*
X349780Y94683D01*
X349247Y94991D01*
X348641Y95098D01*
X350925Y103641D02*
X350925Y96948D01*
X343287Y108996D02*
X343287Y105452D01*
X346830Y105452D01*
X346830Y107893D01*
X346830Y105452D02*
X350374Y105452D01*
X350374Y108996D01*
X343287Y110807D02*
X350374Y110807D01*
X350374Y113956D01*
X350374Y115767D02*
X343287Y115767D01*
X347933Y115767D02*
X343287Y119311D01*
X346122Y117185D02*
X350374Y119311D01*
X348641Y121082D02*
X349247Y121189D01*
X349780Y121497D01*
X350176Y121968D01*
X350386Y122546D01*
X350386Y123161D01*
X350176Y123740D01*
X349780Y124211D01*
X349247Y124519D01*
X348641Y124625D01*
X348641Y124665D02*
X345019Y124665D01*
X345019Y124625D02*
X344413Y124519D01*
X343880Y124211D01*
X343485Y123740D01*
X343274Y123161D01*
X343274Y122546D01*
X343485Y121968D01*
X343880Y121497D01*
X344413Y121189D01*
X345019Y121082D01*
X345019Y121122D02*
X348641Y121122D01*
X350925Y133169D02*
X350925Y126476D01*
X350374Y136712D02*
X350299Y137262D01*
X350058Y137761D01*
X349675Y138162D01*
X349187Y138424D01*
X348641Y138523D01*
X350374Y136712D02*
X350374Y134980D01*
X343287Y134980D01*
X343287Y136712D01*
X345019Y138523D02*
X344474Y138424D01*
X343985Y138162D01*
X343602Y137761D01*
X343361Y137262D01*
X343287Y136712D01*
X345019Y138523D02*
X348641Y138523D01*
X350374Y140334D02*
X343287Y140334D01*
X350374Y142145D02*
X343287Y142145D01*
X350374Y145688D01*
X343287Y145688D01*
X476003Y117854D02*
X475897Y118460D01*
X475589Y118993D01*
X475118Y119388D01*
X474539Y119599D01*
X473924Y119599D01*
X473346Y119388D01*
X472875Y118993D01*
X472567Y118460D01*
X472460Y117854D01*
X472500Y117854D02*
X472500Y114232D01*
X472460Y114232D02*
X472567Y113626D01*
X472875Y113093D01*
X473346Y112697D01*
X473924Y112487D01*
X474539Y112487D01*
X475118Y112697D01*
X475589Y113093D01*
X475897Y113626D01*
X476003Y114232D01*
X480688Y118169D02*
X480581Y118711D01*
X480273Y119171D01*
X479814Y119478D01*
X479271Y119586D01*
X478729Y119478D01*
X478269Y119171D01*
X477962Y118711D01*
X477854Y118169D01*
X477854Y113917D01*
X477962Y113374D01*
X478269Y112915D01*
X478729Y112607D01*
X479271Y112500D01*
X479814Y112607D01*
X480273Y112915D01*
X480581Y113374D01*
X480688Y113917D01*
X480688Y115334D01*
X480581Y115877D01*
X480273Y116336D01*
X479814Y116644D01*
X479271Y116751D01*
X478729Y116644D01*
X478269Y116336D01*
X477962Y115877D01*
X477854Y115334D01*
X510000Y107125D02*
X510000Y114212D01*
X511732Y114212D01*
X511732Y110708D02*
X512338Y110815D01*
X512871Y111123D01*
X513266Y111594D01*
X513477Y112172D01*
X513477Y112787D01*
X513266Y113366D01*
X512871Y113837D01*
X512338Y114145D01*
X511732Y114251D01*
X511732Y110669D02*
X510000Y110669D01*
X511732Y110669D02*
X513543Y107125D01*
X515354Y108543D02*
X515462Y108000D01*
X515769Y107541D01*
X516229Y107233D01*
X516771Y107125D01*
X517314Y107233D01*
X517773Y107541D01*
X518081Y108000D01*
X518188Y108543D01*
X518188Y109566D02*
X518188Y108543D01*
X518188Y109566D02*
X518081Y110109D01*
X517773Y110569D01*
X517314Y110876D01*
X516771Y110984D01*
X516377Y110984D02*
X516771Y110984D01*
X516377Y110984D01*
X516771Y110984D02*
X517326Y111110D01*
X517790Y111438D01*
X518093Y111919D01*
X518188Y112480D01*
X518188Y112795D02*
X518188Y112480D01*
X518188Y112795D02*
X518081Y113337D01*
X517773Y113797D01*
X517314Y114104D01*
X516771Y114212D01*
X516229Y114104D01*
X515769Y113797D01*
X515462Y113337D01*
X515354Y112795D01*
X542874Y191732D02*
X542799Y192281D01*
X542558Y192781D01*
X542175Y193181D01*
X541687Y193444D01*
X541141Y193543D01*
X542874Y191732D02*
X542874Y190000D01*
X535787Y190000D01*
X535787Y191732D01*
X537519Y193543D02*
X536974Y193444D01*
X536485Y193181D01*
X536102Y192781D01*
X535861Y192281D01*
X535787Y191732D01*
X537519Y193543D02*
X541141Y193543D01*
X542244Y195590D02*
X542661Y196020D01*
X542863Y196584D01*
X542814Y197181D01*
X542523Y197705D01*
X542042Y198062D01*
X541456Y198188D01*
X540039Y198188D01*
X539496Y198081D01*
X539037Y197773D01*
X538729Y197314D01*
X538622Y196771D01*
X538729Y196229D01*
X539037Y195769D01*
X539496Y195462D01*
X540039Y195354D01*
X535787Y195354D01*
X535787Y198188D01*
X510000Y122125D02*
X510000Y129212D01*
X511732Y129212D01*
X511732Y125708D02*
X512338Y125815D01*
X512871Y126123D01*
X513266Y126594D01*
X513477Y127172D01*
X513477Y127787D01*
X513266Y128366D01*
X512871Y128837D01*
X512338Y129145D01*
X511732Y129251D01*
X511732Y125669D02*
X510000Y125669D01*
X511732Y125669D02*
X513543Y122125D01*
X517480Y129212D02*
X515354Y123858D01*
X518188Y123858D01*
X517480Y125275D02*
X517480Y122125D01*
X507874Y191732D02*
X507799Y192281D01*
X507558Y192781D01*
X507175Y193181D01*
X506687Y193444D01*
X506141Y193543D01*
X507874Y191732D02*
X507874Y190000D01*
X500787Y190000D01*
X500787Y191732D01*
X502519Y193543D02*
X501974Y193444D01*
X501485Y193181D01*
X501102Y192781D01*
X500861Y192281D01*
X500787Y191732D01*
X502519Y193543D02*
X506141Y193543D01*
X502204Y198188D02*
X501662Y198081D01*
X501202Y197773D01*
X500895Y197314D01*
X500787Y196771D01*
X500895Y196229D01*
X501202Y195769D01*
X501662Y195462D01*
X502204Y195354D01*
X506456Y195354D01*
X506999Y195462D01*
X507458Y195769D01*
X507766Y196229D01*
X507874Y196771D01*
X507766Y197314D01*
X507458Y197773D01*
X506999Y198081D01*
X506456Y198188D01*
X505039Y198188D01*
X504496Y198081D01*
X504037Y197773D01*
X503729Y197314D01*
X503622Y196771D01*
X503729Y196229D01*
X504037Y195769D01*
X504496Y195462D01*
X505039Y195354D01*
X510000Y137125D02*
X510000Y144212D01*
X511732Y144212D01*
X511732Y140708D02*
X512338Y140815D01*
X512871Y141123D01*
X513266Y141594D01*
X513477Y142172D01*
X513477Y142787D01*
X513266Y143366D01*
X512871Y143837D01*
X512338Y144145D01*
X511732Y144251D01*
X511732Y140669D02*
X510000Y140669D01*
X511732Y140669D02*
X513543Y137125D01*
X515590Y137755D02*
X516020Y137338D01*
X516584Y137136D01*
X517181Y137185D01*
X517705Y137476D01*
X518062Y137957D01*
X518188Y138543D01*
X518188Y139960D01*
X518081Y140503D01*
X517773Y140962D01*
X517314Y141270D01*
X516771Y141377D01*
X516229Y141270D01*
X515769Y140962D01*
X515462Y140503D01*
X515354Y139960D01*
X515354Y144212D01*
X518188Y144212D01*
X472874Y191732D02*
X472799Y192281D01*
X472558Y192781D01*
X472175Y193181D01*
X471687Y193444D01*
X471141Y193543D01*
X472874Y191732D02*
X472874Y190000D01*
X465787Y190000D01*
X465787Y191732D01*
X467519Y193543D02*
X466974Y193444D01*
X466485Y193181D01*
X466102Y192781D01*
X465861Y192281D01*
X465787Y191732D01*
X467519Y193543D02*
X471141Y193543D01*
X466811Y195354D02*
X465787Y195354D01*
X465787Y198188D01*
X472874Y196062D01*
X240374Y191732D02*
X240299Y192281D01*
X240058Y192781D01*
X239675Y193181D01*
X239187Y193444D01*
X238641Y193543D01*
X240374Y191732D02*
X240374Y190000D01*
X233287Y190000D01*
X233287Y191732D01*
X235019Y193543D02*
X234474Y193444D01*
X233985Y193181D01*
X233602Y192781D01*
X233361Y192281D01*
X233287Y191732D01*
X235019Y193543D02*
X238641Y193543D01*
X234704Y195354D02*
X233287Y196771D01*
X240374Y196771D01*
X239744Y198818D02*
X240161Y199249D01*
X240363Y199813D01*
X240314Y200410D01*
X240023Y200934D01*
X239542Y201290D01*
X238956Y201417D01*
X237539Y201417D01*
X236996Y201309D01*
X236537Y201002D01*
X236229Y200542D01*
X236122Y200000D01*
X236229Y199457D01*
X236537Y198997D01*
X236996Y198690D01*
X237539Y198582D01*
X233287Y198582D01*
X233287Y201417D01*
X277500Y137125D02*
X277500Y144212D01*
X279232Y144212D01*
X279232Y140708D02*
X279838Y140815D01*
X280371Y141123D01*
X280766Y141594D01*
X280977Y142172D01*
X280977Y142787D01*
X280766Y143366D01*
X280371Y143837D01*
X279838Y144145D01*
X279232Y144251D01*
X279232Y140669D02*
X277500Y140669D01*
X279232Y140669D02*
X281043Y137125D01*
X282854Y142795D02*
X284271Y144212D01*
X284271Y137125D01*
X286082Y142795D02*
X287500Y144212D01*
X287500Y137125D01*
X275374Y191732D02*
X275299Y192281D01*
X275058Y192781D01*
X274675Y193181D01*
X274187Y193444D01*
X273641Y193543D01*
X275374Y191732D02*
X275374Y190000D01*
X268287Y190000D01*
X268287Y191732D01*
X270019Y193543D02*
X269474Y193444D01*
X268985Y193181D01*
X268602Y192781D01*
X268361Y192281D01*
X268287Y191732D01*
X270019Y193543D02*
X273641Y193543D01*
X269704Y195354D02*
X268287Y196771D01*
X275374Y196771D01*
X269704Y201417D02*
X269162Y201309D01*
X268702Y201002D01*
X268395Y200542D01*
X268287Y200000D01*
X268395Y199457D01*
X268702Y198997D01*
X269162Y198690D01*
X269704Y198582D01*
X273956Y198582D01*
X274499Y198690D01*
X274958Y198997D01*
X275266Y199457D01*
X275374Y200000D01*
X275266Y200542D01*
X274958Y201002D01*
X274499Y201309D01*
X273956Y201417D01*
X272539Y201417D01*
X271996Y201309D01*
X271537Y201002D01*
X271229Y200542D01*
X271122Y200000D01*
X271229Y199457D01*
X271537Y198997D01*
X271996Y198690D01*
X272539Y198582D01*
X277500Y122125D02*
X277500Y129212D01*
X279232Y129212D01*
X279232Y125708D02*
X279838Y125815D01*
X280371Y126123D01*
X280766Y126594D01*
X280977Y127172D01*
X280977Y127787D01*
X280766Y128366D01*
X280371Y128837D01*
X279838Y129145D01*
X279232Y129251D01*
X279232Y125669D02*
X277500Y125669D01*
X279232Y125669D02*
X281043Y122125D01*
X282854Y127795D02*
X284271Y129212D01*
X284271Y122125D01*
X288917Y127795D02*
X288809Y128337D01*
X288502Y128797D01*
X288042Y129104D01*
X287500Y129212D01*
X286957Y129104D01*
X286497Y128797D01*
X286190Y128337D01*
X286082Y127795D01*
X288917Y127795D02*
X286082Y122125D01*
X288917Y122125D01*
X310374Y191732D02*
X310299Y192281D01*
X310058Y192781D01*
X309675Y193181D01*
X309187Y193444D01*
X308641Y193543D01*
X310374Y191732D02*
X310374Y190000D01*
X303287Y190000D01*
X303287Y191732D01*
X305019Y193543D02*
X304474Y193444D01*
X303985Y193181D01*
X303602Y192781D01*
X303361Y192281D01*
X303287Y191732D01*
X305019Y193543D02*
X308641Y193543D01*
X304704Y195354D02*
X303287Y196771D01*
X310374Y196771D01*
X304311Y198582D02*
X303287Y198582D01*
X303287Y201417D01*
X310374Y199291D01*
X277500Y107125D02*
X277500Y114212D01*
X279232Y114212D01*
X279232Y110708D02*
X279838Y110815D01*
X280371Y111123D01*
X280766Y111594D01*
X280977Y112172D01*
X280977Y112787D01*
X280766Y113366D01*
X280371Y113837D01*
X279838Y114145D01*
X279232Y114251D01*
X279232Y110669D02*
X277500Y110669D01*
X279232Y110669D02*
X281043Y107125D01*
X282854Y112795D02*
X284271Y114212D01*
X284271Y107125D01*
X286082Y108543D02*
X286190Y108000D01*
X286497Y107541D01*
X286957Y107233D01*
X287500Y107125D01*
X288042Y107233D01*
X288502Y107541D01*
X288809Y108000D01*
X288917Y108543D01*
X288917Y109566D02*
X288917Y108543D01*
X288917Y109566D02*
X288809Y110109D01*
X288502Y110569D01*
X288042Y110876D01*
X287500Y110984D01*
X287106Y110984D02*
X287500Y110984D01*
X287106Y110984D01*
X287500Y110984D02*
X288054Y111110D01*
X288518Y111438D01*
X288821Y111919D01*
X288917Y112480D01*
X288917Y112795D02*
X288917Y112480D01*
X288917Y112795D02*
X288809Y113337D01*
X288502Y113797D01*
X288042Y114104D01*
X287500Y114212D01*
X286957Y114104D01*
X286497Y113797D01*
X286190Y113337D01*
X286082Y112795D01*
X243503Y117854D02*
X243397Y118460D01*
X243089Y118993D01*
X242618Y119388D01*
X242039Y119599D01*
X241424Y119599D01*
X240846Y119388D01*
X240375Y118993D01*
X240067Y118460D01*
X239960Y117854D01*
X240000Y117854D02*
X240000Y114232D01*
X239960Y114232D02*
X240067Y113626D01*
X240375Y113093D01*
X240846Y112697D01*
X241424Y112487D01*
X242039Y112487D01*
X242618Y112697D01*
X243089Y113093D01*
X243397Y113626D01*
X243503Y114232D01*
X245354Y118169D02*
X246771Y119586D01*
X246771Y112500D01*
X251417Y118169D02*
X251309Y118711D01*
X251002Y119171D01*
X250542Y119478D01*
X250000Y119586D01*
X249457Y119478D01*
X248997Y119171D01*
X248690Y118711D01*
X248582Y118169D01*
X251417Y118169D02*
X248582Y112500D01*
X251417Y112500D01*
X110314Y27125D02*
X110864Y27200D01*
X111363Y27441D01*
X111764Y27824D01*
X112027Y28312D01*
X112125Y28858D01*
X110314Y27125D02*
X108582Y27125D01*
X108582Y34212D01*
X110314Y34212D01*
X112125Y32480D02*
X112027Y33025D01*
X111764Y33514D01*
X111363Y33897D01*
X110864Y34138D01*
X110314Y34212D01*
X112125Y32480D02*
X112125Y28858D01*
X113937Y32795D02*
X115354Y34212D01*
X115354Y27125D01*
X120000Y29566D02*
X120000Y28543D01*
X120000Y29566D02*
X119892Y30109D01*
X119584Y30569D01*
X119125Y30876D01*
X118582Y30984D01*
X118040Y30876D01*
X117580Y30569D01*
X117273Y30109D01*
X117165Y29566D01*
X117165Y28543D02*
X117165Y29566D01*
X117165Y28543D02*
X117273Y28000D01*
X117580Y27541D01*
X118040Y27233D01*
X118582Y27125D01*
X119125Y27233D01*
X119584Y27541D01*
X119892Y28000D01*
X120000Y28543D01*
X120000Y32795D02*
X120000Y32480D01*
X120000Y32795D02*
X119892Y33337D01*
X119584Y33797D01*
X119125Y34104D01*
X118582Y34212D01*
X118040Y34104D01*
X117580Y33797D01*
X117273Y33337D01*
X117165Y32795D01*
X117165Y32480D02*
X117165Y32795D01*
X117165Y32480D02*
X117273Y31937D01*
X117580Y31478D01*
X118040Y31170D01*
X118582Y31062D01*
X119125Y31170D01*
X119584Y31478D01*
X119892Y31937D01*
X120000Y32480D01*
X87500Y85000D02*
X87500Y92086D01*
X89232Y92086D01*
X89232Y88582D02*
X89838Y88689D01*
X90371Y88997D01*
X90766Y89468D01*
X90977Y90046D01*
X90977Y90661D01*
X90766Y91240D01*
X90371Y91711D01*
X89838Y92019D01*
X89232Y92125D01*
X89232Y88543D02*
X87500Y88543D01*
X89232Y88543D02*
X91043Y85000D01*
X92854Y90669D02*
X94271Y92086D01*
X94271Y85000D01*
X98208Y92086D02*
X96082Y86732D01*
X98917Y86732D01*
X98208Y88149D02*
X98208Y85000D01*
X110314Y77125D02*
X110864Y77200D01*
X111363Y77441D01*
X111764Y77824D01*
X112027Y78312D01*
X112125Y78858D01*
X110314Y77125D02*
X108582Y77125D01*
X108582Y84212D01*
X110314Y84212D01*
X112125Y82480D02*
X112027Y83025D01*
X111764Y83514D01*
X111363Y83897D01*
X110864Y84138D01*
X110314Y84212D01*
X112125Y82480D02*
X112125Y78858D01*
X113937Y82795D02*
X115354Y84212D01*
X115354Y77125D01*
X117165Y78543D02*
X117273Y78000D01*
X117580Y77541D01*
X118040Y77233D01*
X118582Y77125D01*
X119125Y77233D01*
X119584Y77541D01*
X119892Y78000D01*
X120000Y78543D01*
X120000Y82795D01*
X119892Y83337D01*
X119584Y83797D01*
X119125Y84104D01*
X118582Y84212D01*
X118040Y84104D01*
X117580Y83797D01*
X117273Y83337D01*
X117165Y82795D01*
X117165Y81377D01*
X117273Y80835D01*
X117580Y80375D01*
X118040Y80068D01*
X118582Y79960D01*
X119125Y80068D01*
X119584Y80375D01*
X119892Y80835D01*
X120000Y81377D01*
X87500Y137500D02*
X87500Y144586D01*
X89232Y144586D01*
X89232Y141082D02*
X89838Y141189D01*
X90371Y141497D01*
X90766Y141968D01*
X90977Y142546D01*
X90977Y143161D01*
X90766Y143740D01*
X90371Y144211D01*
X89838Y144519D01*
X89232Y144625D01*
X89232Y141043D02*
X87500Y141043D01*
X89232Y141043D02*
X91043Y137500D01*
X92854Y143169D02*
X94271Y144586D01*
X94271Y137500D01*
X96318Y138129D02*
X96749Y137712D01*
X97313Y137510D01*
X97910Y137559D01*
X98434Y137850D01*
X98790Y138331D01*
X98917Y138917D01*
X98917Y140334D01*
X98809Y140877D01*
X98502Y141336D01*
X98042Y141644D01*
X97500Y141751D01*
X96957Y141644D01*
X96497Y141336D01*
X96190Y140877D01*
X96082Y140334D01*
X96082Y144586D01*
X98917Y144586D01*
X114330Y150039D02*
X114330Y153188D01*
X147519Y173503D02*
X146913Y173397D01*
X146380Y173089D01*
X145985Y172618D01*
X145774Y172039D01*
X145774Y171424D01*
X145985Y170846D01*
X146380Y170375D01*
X146913Y170067D01*
X147519Y169960D01*
X147519Y170000D02*
X151141Y170000D01*
X151141Y169960D02*
X151747Y170067D01*
X152280Y170375D01*
X152676Y170846D01*
X152886Y171424D01*
X152886Y172039D01*
X152676Y172618D01*
X152280Y173089D01*
X151747Y173397D01*
X151141Y173503D01*
X147204Y175354D02*
X145787Y176771D01*
X152874Y176771D01*
X151456Y178582D02*
X151999Y178690D01*
X152458Y178997D01*
X152766Y179457D01*
X152874Y180000D01*
X152766Y180542D01*
X152458Y181002D01*
X151999Y181309D01*
X151456Y181417D01*
X150433Y181417D02*
X151456Y181417D01*
X150433Y181417D02*
X149890Y181309D01*
X149430Y181002D01*
X149123Y180542D01*
X149015Y180000D01*
X149015Y179606D02*
X149015Y180000D01*
X149015Y179606D01*
X149015Y180000D02*
X148889Y180554D01*
X148561Y181018D01*
X148080Y181321D01*
X147519Y181417D01*
X147204Y181417D02*
X147519Y181417D01*
X147204Y181417D02*
X146662Y181309D01*
X146202Y181002D01*
X145895Y180542D01*
X145787Y180000D01*
X145895Y179457D01*
X146202Y178997D01*
X146662Y178690D01*
X147204Y178582D01*
X95019Y125098D02*
X94413Y124991D01*
X93880Y124683D01*
X93485Y124212D01*
X93274Y123634D01*
X93274Y123019D01*
X93485Y122440D01*
X93880Y121969D01*
X94413Y121661D01*
X95019Y121555D01*
X95019Y121594D02*
X98641Y121594D01*
X98641Y121555D02*
X99247Y121661D01*
X99780Y121969D01*
X100176Y122440D01*
X100386Y123019D01*
X100386Y123634D01*
X100176Y124212D01*
X99780Y124683D01*
X99247Y124991D01*
X98641Y125098D01*
X100925Y133641D02*
X100925Y126948D01*
X93287Y138996D02*
X93287Y135452D01*
X96830Y135452D01*
X96830Y137893D01*
X96830Y135452D02*
X100374Y135452D01*
X100374Y138996D01*
X93287Y140807D02*
X100374Y140807D01*
X100374Y143956D01*
X100374Y145767D02*
X93287Y145767D01*
X97933Y145767D02*
X93287Y149311D01*
X96122Y147185D02*
X100374Y149311D01*
X98641Y151082D02*
X99247Y151189D01*
X99780Y151497D01*
X100176Y151968D01*
X100386Y152546D01*
X100386Y153161D01*
X100176Y153740D01*
X99780Y154211D01*
X99247Y154519D01*
X98641Y154625D01*
X98641Y154665D02*
X95019Y154665D01*
X95019Y154625D02*
X94413Y154519D01*
X93880Y154211D01*
X93485Y153740D01*
X93274Y153161D01*
X93274Y152546D01*
X93485Y151968D01*
X93880Y151497D01*
X94413Y151189D01*
X95019Y151082D01*
X95019Y151122D02*
X98641Y151122D01*
X100925Y163169D02*
X100925Y156476D01*
X100374Y166712D02*
X100299Y167262D01*
X100058Y167761D01*
X99675Y168162D01*
X99187Y168424D01*
X98641Y168523D01*
X100374Y166712D02*
X100374Y164980D01*
X93287Y164980D01*
X93287Y166712D01*
X95019Y168523D02*
X94474Y168424D01*
X93985Y168162D01*
X93602Y167761D01*
X93361Y167262D01*
X93287Y166712D01*
X95019Y168523D02*
X98641Y168523D01*
X100374Y170334D02*
X93287Y170334D01*
X100374Y172145D02*
X93287Y172145D01*
X100374Y175688D01*
X93287Y175688D01*
X313149Y90000D02*
X313699Y90074D01*
X314198Y90315D01*
X314599Y90698D01*
X314861Y91186D01*
X314960Y91732D01*
X313149Y90000D02*
X311417Y90000D01*
X311417Y97086D01*
X313149Y97086D01*
X314960Y95354D02*
X314861Y95899D01*
X314599Y96388D01*
X314198Y96771D01*
X313699Y97012D01*
X313149Y97086D01*
X314960Y95354D02*
X314960Y91732D01*
X319606Y95669D02*
X319498Y96211D01*
X319191Y96671D01*
X318731Y96978D01*
X318188Y97086D01*
X317646Y96978D01*
X317186Y96671D01*
X316879Y96211D01*
X316771Y95669D01*
X319606Y95669D02*
X316771Y90000D01*
X319606Y90000D01*
X324251Y95669D02*
X324251Y91417D01*
X324251Y95669D02*
X324144Y96211D01*
X323836Y96671D01*
X323377Y96978D01*
X322834Y97086D01*
X322292Y96978D01*
X321832Y96671D01*
X321525Y96211D01*
X321417Y95669D01*
X321417Y91417D02*
X321417Y95669D01*
X321417Y91417D02*
X321525Y90874D01*
X321832Y90415D01*
X322292Y90107D01*
X322834Y90000D01*
X323377Y90107D01*
X323836Y90415D01*
X324144Y90874D01*
X324251Y91417D01*
X273858Y78169D02*
X275275Y79586D01*
X275275Y72500D01*
X277086Y72500D02*
X277086Y79586D01*
X280629Y72500D01*
X280629Y79586D01*
X284566Y79586D02*
X282440Y74232D01*
X285275Y74232D01*
X284566Y75649D02*
X284566Y72500D01*
X287086Y78169D02*
X288503Y79586D01*
X288503Y72500D01*
X292440Y79586D02*
X290314Y74232D01*
X293149Y74232D01*
X292440Y75649D02*
X292440Y72500D01*
X297795Y74940D02*
X297795Y73917D01*
X297795Y74940D02*
X297687Y75483D01*
X297380Y75943D01*
X296920Y76250D01*
X296377Y76358D01*
X295835Y76250D01*
X295375Y75943D01*
X295068Y75483D01*
X294960Y74940D01*
X294960Y73917D02*
X294960Y74940D01*
X294960Y73917D02*
X295068Y73374D01*
X295375Y72915D01*
X295835Y72607D01*
X296377Y72500D01*
X296920Y72607D01*
X297380Y72915D01*
X297687Y73374D01*
X297795Y73917D01*
X297795Y78169D02*
X297795Y77854D01*
X297795Y78169D02*
X297687Y78711D01*
X297380Y79171D01*
X296920Y79478D01*
X296377Y79586D01*
X295835Y79478D01*
X295375Y79171D01*
X295068Y78711D01*
X294960Y78169D01*
X294960Y77854D02*
X294960Y78169D01*
X294960Y77854D02*
X295068Y77311D01*
X295375Y76852D01*
X295835Y76544D01*
X296377Y76437D01*
X296920Y76544D01*
X297380Y76852D01*
X297687Y77311D01*
X297795Y77854D01*
X288149Y52125D02*
X288699Y52200D01*
X289198Y52441D01*
X289599Y52824D01*
X289861Y53312D01*
X289960Y53858D01*
X288149Y52125D02*
X286417Y52125D01*
X286417Y59212D01*
X288149Y59212D01*
X289960Y57480D02*
X289861Y58025D01*
X289599Y58514D01*
X289198Y58897D01*
X288699Y59138D01*
X288149Y59212D01*
X289960Y57480D02*
X289960Y53858D01*
X294606Y57795D02*
X294498Y58337D01*
X294191Y58797D01*
X293731Y59104D01*
X293188Y59212D01*
X292646Y59104D01*
X292186Y58797D01*
X291879Y58337D01*
X291771Y57795D01*
X294606Y57795D02*
X291771Y52125D01*
X294606Y52125D01*
X296417Y57795D02*
X297834Y59212D01*
X297834Y52125D01*
X269251Y75295D02*
X270669Y76712D01*
X270669Y69625D01*
X272480Y69625D02*
X272480Y76712D01*
X276023Y69625D01*
X276023Y76712D01*
X279960Y76712D02*
X277834Y71358D01*
X280669Y71358D01*
X279960Y72775D02*
X279960Y69625D01*
X282480Y75295D02*
X283897Y76712D01*
X283897Y69625D01*
X287834Y76712D02*
X285708Y71358D01*
X288543Y71358D01*
X287834Y72775D02*
X287834Y69625D01*
X293188Y72066D02*
X293188Y71043D01*
X293188Y72066D02*
X293081Y72609D01*
X292773Y73069D01*
X292314Y73376D01*
X291771Y73484D01*
X291229Y73376D01*
X290769Y73069D01*
X290462Y72609D01*
X290354Y72066D01*
X290354Y71043D02*
X290354Y72066D01*
X290354Y71043D02*
X290462Y70500D01*
X290769Y70041D01*
X291229Y69733D01*
X291771Y69625D01*
X292314Y69733D01*
X292773Y70041D01*
X293081Y70500D01*
X293188Y71043D01*
X293188Y75295D02*
X293188Y74980D01*
X293188Y75295D02*
X293081Y75837D01*
X292773Y76297D01*
X292314Y76604D01*
X291771Y76712D01*
X291229Y76604D01*
X290769Y76297D01*
X290462Y75837D01*
X290354Y75295D01*
X290354Y74980D02*
X290354Y75295D01*
X290354Y74980D02*
X290462Y74437D01*
X290769Y73978D01*
X291229Y73670D01*
X291771Y73562D01*
X292314Y73670D01*
X292773Y73978D01*
X293081Y74437D01*
X293188Y74980D01*
X224318Y91129D02*
X217232Y91129D01*
X218964Y96444D02*
X218358Y96338D01*
X217825Y96030D01*
X217430Y95559D01*
X217219Y94980D01*
X217219Y94365D01*
X217430Y93787D01*
X217825Y93316D01*
X218358Y93008D01*
X218964Y92901D01*
X218964Y92940D02*
X222586Y92940D01*
X222586Y92901D02*
X223192Y93008D01*
X223725Y93316D01*
X224120Y93787D01*
X224331Y94365D01*
X224331Y94980D01*
X224120Y95559D01*
X223725Y96030D01*
X223192Y96338D01*
X222586Y96444D01*
X222901Y98295D02*
X223443Y98403D01*
X223903Y98710D01*
X224211Y99170D01*
X224318Y99712D01*
X224211Y100254D01*
X223903Y100714D01*
X223443Y101022D01*
X222901Y101129D01*
X221877Y101129D02*
X222901Y101129D01*
X221877Y101129D02*
X221335Y101022D01*
X220875Y100714D01*
X220568Y100254D01*
X220460Y99712D01*
X220460Y99318D02*
X220460Y99712D01*
X220460Y99318D01*
X220460Y99712D02*
X220334Y100267D01*
X220006Y100731D01*
X219525Y101034D01*
X218964Y101129D01*
X218649Y101129D02*
X218964Y101129D01*
X218649Y101129D02*
X218107Y101022D01*
X217647Y100714D01*
X217340Y100254D01*
X217232Y99712D01*
X217340Y99170D01*
X217647Y98710D01*
X218107Y98403D01*
X218649Y98295D01*
X167232Y112940D02*
X174318Y112940D01*
X174318Y116090D01*
X168649Y120736D02*
X168107Y120628D01*
X167647Y120321D01*
X167340Y119861D01*
X167232Y119318D01*
X167340Y118776D01*
X167647Y118316D01*
X168107Y118009D01*
X168649Y117901D01*
X172901Y117901D01*
X173443Y118009D01*
X173903Y118316D01*
X174211Y118776D01*
X174318Y119318D01*
X174211Y119861D01*
X173903Y120321D01*
X173443Y120628D01*
X172901Y120736D01*
X171484Y120736D01*
X170941Y120628D01*
X170482Y120321D01*
X170174Y119861D01*
X170066Y119318D01*
X170174Y118776D01*
X170482Y118316D01*
X170941Y118009D01*
X171484Y117901D01*
X168649Y125381D02*
X168107Y125274D01*
X167647Y124966D01*
X167340Y124506D01*
X167232Y123964D01*
X167340Y123422D01*
X167647Y122962D01*
X168107Y122655D01*
X168649Y122547D01*
X168649Y125381D02*
X174318Y122547D01*
X174318Y125381D01*
X172901Y127192D02*
X173443Y127300D01*
X173903Y127608D01*
X174211Y128067D01*
X174318Y128610D01*
X174211Y129152D01*
X173903Y129612D01*
X173443Y129919D01*
X172901Y130027D01*
X171877Y130027D02*
X172901Y130027D01*
X171877Y130027D02*
X171335Y129919D01*
X170875Y129612D01*
X170568Y129152D01*
X170460Y128610D01*
X170460Y128216D02*
X170460Y128610D01*
X170460Y128216D01*
X170460Y128610D02*
X170334Y129164D01*
X170006Y129628D01*
X169525Y129931D01*
X168964Y130027D01*
X168649Y130027D02*
X168964Y130027D01*
X168649Y130027D02*
X168107Y129919D01*
X167647Y129612D01*
X167340Y129152D01*
X167232Y128610D01*
X167340Y128067D01*
X167647Y127608D01*
X168107Y127300D01*
X168649Y127192D01*
X167232Y133964D02*
X172586Y131838D01*
X172586Y134673D01*
X171169Y133964D02*
X174318Y133964D01*
X545649Y90000D02*
X546199Y90074D01*
X546698Y90315D01*
X547099Y90698D01*
X547361Y91186D01*
X547460Y91732D01*
X545649Y90000D02*
X543917Y90000D01*
X543917Y97086D01*
X545649Y97086D01*
X547460Y95354D02*
X547361Y95899D01*
X547099Y96388D01*
X546698Y96771D01*
X546199Y97012D01*
X545649Y97086D01*
X547460Y95354D02*
X547460Y91732D01*
X552106Y92440D02*
X552106Y91417D01*
X552106Y92440D02*
X551998Y92983D01*
X551691Y93443D01*
X551231Y93750D01*
X550688Y93858D01*
X550146Y93750D01*
X549686Y93443D01*
X549379Y92983D01*
X549271Y92440D01*
X549271Y91417D02*
X549271Y92440D01*
X549271Y91417D02*
X549379Y90874D01*
X549686Y90415D01*
X550146Y90107D01*
X550688Y90000D01*
X551231Y90107D01*
X551691Y90415D01*
X551998Y90874D01*
X552106Y91417D01*
X552106Y95669D02*
X552106Y95354D01*
X552106Y95669D02*
X551998Y96211D01*
X551691Y96671D01*
X551231Y96978D01*
X550688Y97086D01*
X550146Y96978D01*
X549686Y96671D01*
X549379Y96211D01*
X549271Y95669D01*
X549271Y95354D02*
X549271Y95669D01*
X549271Y95354D02*
X549379Y94811D01*
X549686Y94352D01*
X550146Y94044D01*
X550688Y93937D01*
X551231Y94044D01*
X551691Y94352D01*
X551998Y94811D01*
X552106Y95354D01*
X506358Y78169D02*
X507775Y79586D01*
X507775Y72500D01*
X509586Y72500D02*
X509586Y79586D01*
X513129Y72500D01*
X513129Y79586D01*
X517066Y79586D02*
X514940Y74232D01*
X517775Y74232D01*
X517066Y75649D02*
X517066Y72500D01*
X519586Y78169D02*
X521003Y79586D01*
X521003Y72500D01*
X524940Y79586D02*
X522814Y74232D01*
X525649Y74232D01*
X524940Y75649D02*
X524940Y72500D01*
X530295Y74940D02*
X530295Y73917D01*
X530295Y74940D02*
X530187Y75483D01*
X529880Y75943D01*
X529420Y76250D01*
X528877Y76358D01*
X528335Y76250D01*
X527875Y75943D01*
X527568Y75483D01*
X527460Y74940D01*
X527460Y73917D02*
X527460Y74940D01*
X527460Y73917D02*
X527568Y73374D01*
X527875Y72915D01*
X528335Y72607D01*
X528877Y72500D01*
X529420Y72607D01*
X529880Y72915D01*
X530187Y73374D01*
X530295Y73917D01*
X530295Y78169D02*
X530295Y77854D01*
X530295Y78169D02*
X530187Y78711D01*
X529880Y79171D01*
X529420Y79478D01*
X528877Y79586D01*
X528335Y79478D01*
X527875Y79171D01*
X527568Y78711D01*
X527460Y78169D01*
X527460Y77854D02*
X527460Y78169D01*
X527460Y77854D02*
X527568Y77311D01*
X527875Y76852D01*
X528335Y76544D01*
X528877Y76437D01*
X529420Y76544D01*
X529880Y76852D01*
X530187Y77311D01*
X530295Y77854D01*
X705374Y191732D02*
X705299Y192281D01*
X705058Y192781D01*
X704675Y193181D01*
X704187Y193444D01*
X703641Y193543D01*
X705374Y191732D02*
X705374Y190000D01*
X698287Y190000D01*
X698287Y191732D01*
X700019Y193543D02*
X699474Y193444D01*
X698985Y193181D01*
X698602Y192781D01*
X698361Y192281D01*
X698287Y191732D01*
X700019Y193543D02*
X703641Y193543D01*
X699704Y195354D02*
X698287Y196771D01*
X705374Y196771D01*
X699704Y201417D02*
X703956Y201417D01*
X699704Y201417D02*
X699162Y201309D01*
X698702Y201002D01*
X698395Y200542D01*
X698287Y200000D01*
X698395Y199457D01*
X698702Y198997D01*
X699162Y198690D01*
X699704Y198582D01*
X703956Y198582D02*
X699704Y198582D01*
X703956Y198582D02*
X704499Y198690D01*
X704958Y198997D01*
X705266Y199457D01*
X705374Y200000D01*
X705266Y200542D01*
X704958Y201002D01*
X704499Y201309D01*
X703956Y201417D01*
X742500Y137125D02*
X742500Y144212D01*
X744232Y144212D01*
X744232Y140708D02*
X744838Y140815D01*
X745371Y141123D01*
X745766Y141594D01*
X745977Y142172D01*
X745977Y142787D01*
X745766Y143366D01*
X745371Y143837D01*
X744838Y144145D01*
X744232Y144251D01*
X744232Y140669D02*
X742500Y140669D01*
X744232Y140669D02*
X746043Y137125D01*
X750688Y142795D02*
X750581Y143337D01*
X750273Y143797D01*
X749814Y144104D01*
X749271Y144212D01*
X748729Y144104D01*
X748269Y143797D01*
X747962Y143337D01*
X747854Y142795D01*
X747854Y138543D01*
X747962Y138000D01*
X748269Y137541D01*
X748729Y137233D01*
X749271Y137125D01*
X749814Y137233D01*
X750273Y137541D01*
X750581Y138000D01*
X750688Y138543D01*
X750688Y139960D01*
X750581Y140503D01*
X750273Y140962D01*
X749814Y141270D01*
X749271Y141377D01*
X748729Y141270D01*
X748269Y140962D01*
X747962Y140503D01*
X747854Y139960D01*
X740374Y191732D02*
X740299Y192281D01*
X740058Y192781D01*
X739675Y193181D01*
X739187Y193444D01*
X738641Y193543D01*
X740374Y191732D02*
X740374Y190000D01*
X733287Y190000D01*
X733287Y191732D01*
X735019Y193543D02*
X734474Y193444D01*
X733985Y193181D01*
X733602Y192781D01*
X733361Y192281D01*
X733287Y191732D01*
X735019Y193543D02*
X738641Y193543D01*
X734704Y195354D02*
X733287Y196771D01*
X740374Y196771D01*
X734704Y198582D02*
X733287Y200000D01*
X740374Y200000D01*
X742500Y122125D02*
X742500Y129212D01*
X744232Y129212D01*
X744232Y125708D02*
X744838Y125815D01*
X745371Y126123D01*
X745766Y126594D01*
X745977Y127172D01*
X745977Y127787D01*
X745766Y128366D01*
X745371Y128837D01*
X744838Y129145D01*
X744232Y129251D01*
X744232Y125669D02*
X742500Y125669D01*
X744232Y125669D02*
X746043Y122125D01*
X747854Y128188D02*
X747854Y129212D01*
X750688Y129212D01*
X748562Y122125D01*
X775374Y191732D02*
X775299Y192281D01*
X775058Y192781D01*
X774675Y193181D01*
X774187Y193444D01*
X773641Y193543D01*
X775374Y191732D02*
X775374Y190000D01*
X768287Y190000D01*
X768287Y191732D01*
X770019Y193543D02*
X769474Y193444D01*
X768985Y193181D01*
X768602Y192781D01*
X768361Y192281D01*
X768287Y191732D01*
X770019Y193543D02*
X773641Y193543D01*
X769704Y195354D02*
X768287Y196771D01*
X775374Y196771D01*
X769704Y201417D02*
X769162Y201309D01*
X768702Y201002D01*
X768395Y200542D01*
X768287Y200000D01*
X768395Y199457D01*
X768702Y198997D01*
X769162Y198690D01*
X769704Y198582D01*
X769704Y201417D02*
X775374Y198582D01*
X775374Y201417D01*
X742500Y107125D02*
X742500Y114212D01*
X744232Y114212D01*
X744232Y110708D02*
X744838Y110815D01*
X745371Y111123D01*
X745766Y111594D01*
X745977Y112172D01*
X745977Y112787D01*
X745766Y113366D01*
X745371Y113837D01*
X744838Y114145D01*
X744232Y114251D01*
X744232Y110669D02*
X742500Y110669D01*
X744232Y110669D02*
X746043Y107125D01*
X750688Y109566D02*
X750688Y108543D01*
X750688Y109566D02*
X750581Y110109D01*
X750273Y110569D01*
X749814Y110876D01*
X749271Y110984D01*
X748729Y110876D01*
X748269Y110569D01*
X747962Y110109D01*
X747854Y109566D01*
X747854Y108543D02*
X747854Y109566D01*
X747854Y108543D02*
X747962Y108000D01*
X748269Y107541D01*
X748729Y107233D01*
X749271Y107125D01*
X749814Y107233D01*
X750273Y107541D01*
X750581Y108000D01*
X750688Y108543D01*
X750688Y112795D02*
X750688Y112480D01*
X750688Y112795D02*
X750581Y113337D01*
X750273Y113797D01*
X749814Y114104D01*
X749271Y114212D01*
X748729Y114104D01*
X748269Y113797D01*
X747962Y113337D01*
X747854Y112795D01*
X747854Y112480D02*
X747854Y112795D01*
X747854Y112480D02*
X747962Y111937D01*
X748269Y111478D01*
X748729Y111170D01*
X749271Y111062D01*
X749814Y111170D01*
X750273Y111478D01*
X750581Y111937D01*
X750688Y112480D01*
X708503Y117854D02*
X708397Y118460D01*
X708089Y118993D01*
X707618Y119388D01*
X707039Y119599D01*
X706424Y119599D01*
X705846Y119388D01*
X705375Y118993D01*
X705067Y118460D01*
X704960Y117854D01*
X705000Y117854D02*
X705000Y114232D01*
X704960Y114232D02*
X705067Y113626D01*
X705375Y113093D01*
X705846Y112697D01*
X706424Y112487D01*
X707039Y112487D01*
X707618Y112697D01*
X708089Y113093D01*
X708397Y113626D01*
X708503Y114232D01*
X710590Y113129D02*
X711020Y112712D01*
X711584Y112510D01*
X712181Y112559D01*
X712705Y112850D01*
X713062Y113331D01*
X713188Y113917D01*
X713188Y115334D01*
X713081Y115877D01*
X712773Y116336D01*
X712314Y116644D01*
X711771Y116751D01*
X711229Y116644D01*
X710769Y116336D01*
X710462Y115877D01*
X710354Y115334D01*
X710354Y119586D01*
X713188Y119586D01*
X596830Y120039D02*
X596830Y123188D01*
X630019Y143503D02*
X629413Y143397D01*
X628880Y143089D01*
X628485Y142618D01*
X628274Y142039D01*
X628274Y141424D01*
X628485Y140846D01*
X628880Y140375D01*
X629413Y140067D01*
X630019Y139960D01*
X630019Y140000D02*
X633641Y140000D01*
X633641Y139960D02*
X634247Y140067D01*
X634780Y140375D01*
X635176Y140846D01*
X635386Y141424D01*
X635386Y142039D01*
X635176Y142618D01*
X634780Y143089D01*
X634247Y143397D01*
X633641Y143503D01*
X629311Y145354D02*
X628287Y145354D01*
X628287Y148188D01*
X635374Y146062D01*
X577519Y95098D02*
X576913Y94991D01*
X576380Y94683D01*
X575985Y94212D01*
X575774Y93634D01*
X575774Y93019D01*
X575985Y92440D01*
X576380Y91969D01*
X576913Y91661D01*
X577519Y91555D01*
X577519Y91594D02*
X581141Y91594D01*
X581141Y91555D02*
X581747Y91661D01*
X582280Y91969D01*
X582676Y92440D01*
X582886Y93019D01*
X582886Y93634D01*
X582676Y94212D01*
X582280Y94683D01*
X581747Y94991D01*
X581141Y95098D01*
X583425Y103641D02*
X583425Y96948D01*
X575787Y108996D02*
X575787Y105452D01*
X579330Y105452D01*
X579330Y107893D01*
X579330Y105452D02*
X582874Y105452D01*
X582874Y108996D01*
X575787Y110807D02*
X582874Y110807D01*
X582874Y113956D01*
X582874Y115767D02*
X575787Y115767D01*
X580433Y115767D02*
X575787Y119311D01*
X578622Y117185D02*
X582874Y119311D01*
X581141Y121082D02*
X581747Y121189D01*
X582280Y121497D01*
X582676Y121968D01*
X582886Y122546D01*
X582886Y123161D01*
X582676Y123740D01*
X582280Y124211D01*
X581747Y124519D01*
X581141Y124625D01*
X581141Y124665D02*
X577519Y124665D01*
X577519Y124625D02*
X576913Y124519D01*
X576380Y124211D01*
X575985Y123740D01*
X575774Y123161D01*
X575774Y122546D01*
X575985Y121968D01*
X576380Y121497D01*
X576913Y121189D01*
X577519Y121082D01*
X577519Y121122D02*
X581141Y121122D01*
X583425Y133169D02*
X583425Y126476D01*
X582874Y136712D02*
X582799Y137262D01*
X582558Y137761D01*
X582175Y138162D01*
X581687Y138424D01*
X581141Y138523D01*
X582874Y136712D02*
X582874Y134980D01*
X575787Y134980D01*
X575787Y136712D01*
X577519Y138523D02*
X576974Y138424D01*
X576485Y138162D01*
X576102Y137761D01*
X575861Y137262D01*
X575787Y136712D01*
X577519Y138523D02*
X581141Y138523D01*
X582874Y140334D02*
X575787Y140334D01*
X582874Y142145D02*
X575787Y142145D01*
X582874Y145688D01*
X575787Y145688D01*
X778149Y90000D02*
X778699Y90074D01*
X779198Y90315D01*
X779599Y90698D01*
X779861Y91186D01*
X779960Y91732D01*
X778149Y90000D02*
X776417Y90000D01*
X776417Y97086D01*
X778149Y97086D01*
X779960Y95354D02*
X779861Y95899D01*
X779599Y96388D01*
X779198Y96771D01*
X778699Y97012D01*
X778149Y97086D01*
X779960Y95354D02*
X779960Y91732D01*
X781771Y95669D02*
X783188Y97086D01*
X783188Y90000D01*
X785000Y91417D02*
X785107Y90874D01*
X785415Y90415D01*
X785874Y90107D01*
X786417Y90000D01*
X786959Y90107D01*
X787419Y90415D01*
X787726Y90874D01*
X787834Y91417D01*
X787834Y92440D02*
X787834Y91417D01*
X787834Y92440D02*
X787726Y92983D01*
X787419Y93443D01*
X786959Y93750D01*
X786417Y93858D01*
X786023Y93858D02*
X786417Y93858D01*
X786023Y93858D01*
X786417Y93858D02*
X786971Y93984D01*
X787435Y94312D01*
X787738Y94793D01*
X787834Y95354D01*
X787834Y95669D02*
X787834Y95354D01*
X787834Y95669D02*
X787726Y96211D01*
X787419Y96671D01*
X786959Y96978D01*
X786417Y97086D01*
X785874Y96978D01*
X785415Y96671D01*
X785107Y96211D01*
X785000Y95669D01*
X738858Y78169D02*
X740275Y79586D01*
X740275Y72500D01*
X742086Y72500D02*
X742086Y79586D01*
X745629Y72500D01*
X745629Y79586D01*
X749566Y79586D02*
X747440Y74232D01*
X750275Y74232D01*
X749566Y75649D02*
X749566Y72500D01*
X752086Y78169D02*
X753503Y79586D01*
X753503Y72500D01*
X757440Y79586D02*
X755314Y74232D01*
X758149Y74232D01*
X757440Y75649D02*
X757440Y72500D01*
X762795Y74940D02*
X762795Y73917D01*
X762795Y74940D02*
X762687Y75483D01*
X762380Y75943D01*
X761920Y76250D01*
X761377Y76358D01*
X760835Y76250D01*
X760375Y75943D01*
X760068Y75483D01*
X759960Y74940D01*
X759960Y73917D02*
X759960Y74940D01*
X759960Y73917D02*
X760068Y73374D01*
X760375Y72915D01*
X760835Y72607D01*
X761377Y72500D01*
X761920Y72607D01*
X762380Y72915D01*
X762687Y73374D01*
X762795Y73917D01*
X762795Y78169D02*
X762795Y77854D01*
X762795Y78169D02*
X762687Y78711D01*
X762380Y79171D01*
X761920Y79478D01*
X761377Y79586D01*
X760835Y79478D01*
X760375Y79171D01*
X760068Y78711D01*
X759960Y78169D01*
X759960Y77854D02*
X759960Y78169D01*
X759960Y77854D02*
X760068Y77311D01*
X760375Y76852D01*
X760835Y76544D01*
X761377Y76437D01*
X761920Y76544D01*
X762380Y76852D01*
X762687Y77311D01*
X762795Y77854D01*
X753149Y52125D02*
X753699Y52200D01*
X754198Y52441D01*
X754599Y52824D01*
X754861Y53312D01*
X754960Y53858D01*
X753149Y52125D02*
X751417Y52125D01*
X751417Y59212D01*
X753149Y59212D01*
X754960Y57480D02*
X754861Y58025D01*
X754599Y58514D01*
X754198Y58897D01*
X753699Y59138D01*
X753149Y59212D01*
X754960Y57480D02*
X754960Y53858D01*
X756771Y57795D02*
X758188Y59212D01*
X758188Y52125D01*
X762125Y59212D02*
X760000Y53858D01*
X762834Y53858D01*
X762125Y55275D02*
X762125Y52125D01*
X734251Y75295D02*
X735669Y76712D01*
X735669Y69625D01*
X737480Y69625D02*
X737480Y76712D01*
X741023Y69625D01*
X741023Y76712D01*
X744960Y76712D02*
X742834Y71358D01*
X745669Y71358D01*
X744960Y72775D02*
X744960Y69625D01*
X747480Y75295D02*
X748897Y76712D01*
X748897Y69625D01*
X752834Y76712D02*
X750708Y71358D01*
X753543Y71358D01*
X752834Y72775D02*
X752834Y69625D01*
X758188Y72066D02*
X758188Y71043D01*
X758188Y72066D02*
X758081Y72609D01*
X757773Y73069D01*
X757314Y73376D01*
X756771Y73484D01*
X756229Y73376D01*
X755769Y73069D01*
X755462Y72609D01*
X755354Y72066D01*
X755354Y71043D02*
X755354Y72066D01*
X755354Y71043D02*
X755462Y70500D01*
X755769Y70041D01*
X756229Y69733D01*
X756771Y69625D01*
X757314Y69733D01*
X757773Y70041D01*
X758081Y70500D01*
X758188Y71043D01*
X758188Y75295D02*
X758188Y74980D01*
X758188Y75295D02*
X758081Y75837D01*
X757773Y76297D01*
X757314Y76604D01*
X756771Y76712D01*
X756229Y76604D01*
X755769Y76297D01*
X755462Y75837D01*
X755354Y75295D01*
X755354Y74980D02*
X755354Y75295D01*
X755354Y74980D02*
X755462Y74437D01*
X755769Y73978D01*
X756229Y73670D01*
X756771Y73562D01*
X757314Y73670D01*
X757773Y73978D01*
X758081Y74437D01*
X758188Y74980D01*
X689318Y91129D02*
X682232Y91129D01*
X683964Y96444D02*
X683358Y96338D01*
X682825Y96030D01*
X682430Y95559D01*
X682219Y94980D01*
X682219Y94365D01*
X682430Y93787D01*
X682825Y93316D01*
X683358Y93008D01*
X683964Y92901D01*
X683964Y92940D02*
X687586Y92940D01*
X687586Y92901D02*
X688192Y93008D01*
X688725Y93316D01*
X689120Y93787D01*
X689331Y94365D01*
X689331Y94980D01*
X689120Y95559D01*
X688725Y96030D01*
X688192Y96338D01*
X687586Y96444D01*
X683649Y98295D02*
X682232Y99712D01*
X689318Y99712D01*
X632232Y112940D02*
X639318Y112940D01*
X639318Y116090D01*
X633649Y120736D02*
X633107Y120628D01*
X632647Y120321D01*
X632340Y119861D01*
X632232Y119318D01*
X632340Y118776D01*
X632647Y118316D01*
X633107Y118009D01*
X633649Y117901D01*
X637901Y117901D01*
X638443Y118009D01*
X638903Y118316D01*
X639211Y118776D01*
X639318Y119318D01*
X639211Y119861D01*
X638903Y120321D01*
X638443Y120628D01*
X637901Y120736D01*
X636484Y120736D01*
X635941Y120628D01*
X635482Y120321D01*
X635174Y119861D01*
X635066Y119318D01*
X635174Y118776D01*
X635482Y118316D01*
X635941Y118009D01*
X636484Y117901D01*
X633649Y125381D02*
X633107Y125274D01*
X632647Y124966D01*
X632340Y124506D01*
X632232Y123964D01*
X632340Y123422D01*
X632647Y122962D01*
X633107Y122655D01*
X633649Y122547D01*
X633649Y125381D02*
X639318Y122547D01*
X639318Y125381D01*
X637901Y127192D02*
X638443Y127300D01*
X638903Y127608D01*
X639211Y128067D01*
X639318Y128610D01*
X639211Y129152D01*
X638903Y129612D01*
X638443Y129919D01*
X637901Y130027D01*
X636877Y130027D02*
X637901Y130027D01*
X636877Y130027D02*
X636335Y129919D01*
X635875Y129612D01*
X635568Y129152D01*
X635460Y128610D01*
X635460Y128216D02*
X635460Y128610D01*
X635460Y128216D01*
X635460Y128610D02*
X635334Y129164D01*
X635006Y129628D01*
X634525Y129931D01*
X633964Y130027D01*
X633649Y130027D02*
X633964Y130027D01*
X633649Y130027D02*
X633107Y129919D01*
X632647Y129612D01*
X632340Y129152D01*
X632232Y128610D01*
X632340Y128067D01*
X632647Y127608D01*
X633107Y127300D01*
X633649Y127192D01*
X632232Y133964D02*
X637586Y131838D01*
X637586Y134673D01*
X636169Y133964D02*
X639318Y133964D01*
G54D16*
X440098Y140000D02*
X414901Y140000D01*
X440098Y140000D02*
X440098Y40000D01*
X414901Y40000D01*
X414901Y140000D01*
X523661Y61259D02*
X523661Y68740D01*
X506338Y68740D01*
X506338Y61259D01*
X523661Y61259D01*
X530000Y65000D02*
X523661Y65000D01*
X500000Y65000D02*
X506338Y65000D01*
X509527Y68740D02*
X509527Y61259D01*
X506338Y88740D02*
X506338Y81259D01*
X523661Y81259D01*
X523661Y88740D01*
X506338Y88740D01*
X500000Y85000D02*
X506338Y85000D01*
X530000Y85000D02*
X523661Y85000D01*
X520472Y81259D02*
X520472Y88740D01*
X484842Y69094D02*
X484842Y80905D01*
X465157Y80905D01*
X465157Y69094D01*
X484842Y69094D01*
X385000Y225000D02*
X390000Y225000D01*
X392500Y222500D01*
X392500Y217500D01*
X390000Y215000D01*
X382500Y222500D02*
X382500Y217500D01*
X385000Y225000D02*
X382500Y222500D01*
X382500Y217500D02*
X385000Y215000D01*
X390000Y215000D02*
X385000Y215000D01*
X450000Y227500D02*
X455000Y227500D01*
X457500Y225000D01*
X457500Y220000D01*
X455000Y217500D01*
X447500Y225000D02*
X447500Y220000D01*
X450000Y227500D02*
X447500Y225000D01*
X447500Y220000D02*
X450000Y217500D01*
X455000Y217500D02*
X450000Y217500D01*
X342500Y177500D02*
X347500Y177500D01*
X350000Y175000D01*
X350000Y170000D01*
X347500Y167500D01*
X340000Y175000D02*
X340000Y170000D01*
X342500Y177500D02*
X340000Y175000D01*
X340000Y170000D02*
X342500Y167500D01*
X347500Y167500D02*
X342500Y167500D01*
X380000Y100000D02*
X385000Y100000D01*
X387500Y97500D01*
X387500Y92500D01*
X385000Y90000D01*
X377500Y97500D02*
X377500Y92500D01*
X380000Y100000D02*
X377500Y97500D01*
X377500Y92500D02*
X380000Y90000D01*
X385000Y90000D02*
X380000Y90000D01*
X325000Y225000D02*
X330000Y225000D01*
X332500Y222500D01*
X332500Y217500D01*
X330000Y215000D01*
X322500Y222500D02*
X322500Y217500D01*
X325000Y225000D02*
X322500Y222500D01*
X322500Y217500D02*
X325000Y215000D01*
X330000Y215000D02*
X325000Y215000D01*
X355000Y225000D02*
X360000Y225000D01*
X362500Y222500D01*
X362500Y217500D01*
X360000Y215000D01*
X352500Y222500D02*
X352500Y217500D01*
X355000Y225000D02*
X352500Y222500D01*
X352500Y217500D02*
X355000Y215000D01*
X360000Y215000D02*
X355000Y215000D01*
X340000Y150000D02*
X345000Y150000D01*
X347500Y147500D01*
X347500Y142500D01*
X345000Y140000D01*
X337500Y147500D02*
X337500Y142500D01*
X340000Y150000D02*
X337500Y147500D01*
X337500Y142500D02*
X340000Y140000D01*
X345000Y140000D02*
X340000Y140000D01*
X420000Y227500D02*
X425000Y227500D01*
X427500Y225000D01*
X427500Y220000D01*
X425000Y217500D01*
X417500Y225000D02*
X417500Y220000D01*
X420000Y227500D02*
X417500Y225000D01*
X417500Y220000D02*
X420000Y217500D01*
X425000Y217500D02*
X420000Y217500D01*
X480000Y227500D02*
X485000Y227500D01*
X487500Y225000D01*
X487500Y220000D01*
X485000Y217500D01*
X477500Y225000D02*
X477500Y220000D01*
X480000Y227500D02*
X477500Y225000D01*
X477500Y220000D02*
X480000Y217500D01*
X485000Y217500D02*
X480000Y217500D01*
X460000Y110000D02*
X460000Y95000D01*
X495000Y95000D01*
X495000Y110000D01*
X460000Y110000D01*
X475000Y102500D02*
X470000Y102500D01*
X480000Y102500D02*
X485000Y102500D01*
X527500Y125000D02*
X520216Y125000D01*
X484783Y125000D02*
X477500Y125000D01*
X520216Y117125D02*
X520216Y132874D01*
X484783Y132874D01*
X484783Y117125D01*
X520216Y117125D01*
X534232Y182500D02*
X534089Y184684D01*
X533662Y186830D01*
X532958Y188903D01*
X531990Y190866D01*
X530774Y192685D01*
X529331Y194331D01*
X527685Y195774D01*
X525866Y196990D01*
X523903Y197958D01*
X521830Y198662D01*
X519684Y199089D01*
X517500Y199232D01*
X515316Y199089D01*
X513169Y198662D01*
X511096Y197958D01*
X509133Y196990D01*
X507314Y195774D01*
X505668Y194331D01*
X504225Y192685D01*
X503009Y190866D01*
X502041Y188903D01*
X501337Y186830D01*
X500910Y184684D01*
X500767Y182500D01*
X500910Y180316D01*
X501337Y178169D01*
X502041Y176096D01*
X503009Y174133D01*
X504225Y172314D01*
X505668Y170668D01*
X507314Y169225D01*
X509133Y168009D01*
X511096Y167041D01*
X513169Y166337D01*
X515316Y165910D01*
X517500Y165767D01*
X519684Y165910D01*
X521830Y166337D01*
X523903Y167041D01*
X525866Y168009D01*
X527685Y169225D01*
X529331Y170668D01*
X530774Y172314D01*
X531990Y174133D01*
X532958Y176096D01*
X533662Y178169D01*
X534089Y180316D01*
X534232Y182500D01*
X527500Y140000D02*
X520216Y140000D01*
X484783Y140000D02*
X477500Y140000D01*
X520216Y132125D02*
X520216Y147874D01*
X484783Y147874D01*
X484783Y132125D01*
X520216Y132125D01*
X499232Y182500D02*
X499089Y184684D01*
X498662Y186830D01*
X497958Y188903D01*
X496990Y190866D01*
X495774Y192685D01*
X494331Y194331D01*
X492685Y195774D01*
X490866Y196990D01*
X488903Y197958D01*
X486830Y198662D01*
X484684Y199089D01*
X482500Y199232D01*
X480316Y199089D01*
X478169Y198662D01*
X476096Y197958D01*
X474133Y196990D01*
X472314Y195774D01*
X470668Y194331D01*
X469225Y192685D01*
X468009Y190866D01*
X467041Y188903D01*
X466337Y186830D01*
X465910Y184684D01*
X465767Y182500D01*
X465910Y180316D01*
X466337Y178169D01*
X467041Y176096D01*
X468009Y174133D01*
X469225Y172314D01*
X470668Y170668D01*
X472314Y169225D01*
X474133Y168009D01*
X476096Y167041D01*
X478169Y166337D01*
X480316Y165910D01*
X482500Y165767D01*
X484684Y165910D01*
X486830Y166337D01*
X488903Y167041D01*
X490866Y168009D01*
X492685Y169225D01*
X494331Y170668D01*
X495774Y172314D01*
X496990Y174133D01*
X497958Y176096D01*
X498662Y178169D01*
X499089Y180316D01*
X499232Y182500D01*
X527500Y155000D02*
X520216Y155000D01*
X484783Y155000D02*
X477500Y155000D01*
X520216Y147125D02*
X520216Y162874D01*
X484783Y162874D01*
X484783Y147125D01*
X520216Y147125D01*
X464232Y182500D02*
X464089Y184684D01*
X463662Y186830D01*
X462958Y188903D01*
X461990Y190866D01*
X460774Y192685D01*
X459331Y194331D01*
X457685Y195774D01*
X455866Y196990D01*
X453903Y197958D01*
X451830Y198662D01*
X449684Y199089D01*
X447500Y199232D01*
X445316Y199089D01*
X443169Y198662D01*
X441096Y197958D01*
X439133Y196990D01*
X437314Y195774D01*
X435668Y194331D01*
X434225Y192685D01*
X433009Y190866D01*
X432041Y188903D01*
X431337Y186830D01*
X430910Y184684D01*
X430767Y182500D01*
X430910Y180316D01*
X431337Y178169D01*
X432041Y176096D01*
X433009Y174133D01*
X434225Y172314D01*
X435668Y170668D01*
X437314Y169225D01*
X439133Y168009D01*
X441096Y167041D01*
X443169Y166337D01*
X445316Y165910D01*
X447500Y165767D01*
X449684Y165910D01*
X451830Y166337D01*
X453903Y167041D01*
X455866Y168009D01*
X457685Y169225D01*
X459331Y170668D01*
X460774Y172314D01*
X461990Y174133D01*
X462958Y176096D01*
X463662Y178169D01*
X464089Y180316D01*
X464232Y182500D01*
X652500Y227500D02*
X657500Y227500D01*
X660000Y225000D01*
X660000Y220000D01*
X657500Y217500D01*
X650000Y225000D02*
X650000Y220000D01*
X652500Y227500D02*
X650000Y225000D01*
X650000Y220000D02*
X652500Y217500D01*
X657500Y217500D02*
X652500Y217500D01*
X231732Y182500D02*
X231589Y184684D01*
X231162Y186830D01*
X230458Y188903D01*
X229490Y190866D01*
X228274Y192685D01*
X226831Y194331D01*
X225185Y195774D01*
X223366Y196990D01*
X221403Y197958D01*
X219330Y198662D01*
X217184Y199089D01*
X215000Y199232D01*
X212816Y199089D01*
X210669Y198662D01*
X208596Y197958D01*
X206633Y196990D01*
X204814Y195774D01*
X203168Y194331D01*
X201725Y192685D01*
X200509Y190866D01*
X199541Y188903D01*
X198837Y186830D01*
X198410Y184684D01*
X198267Y182500D01*
X198410Y180316D01*
X198837Y178169D01*
X199541Y176096D01*
X200509Y174133D01*
X201725Y172314D01*
X203168Y170668D01*
X204814Y169225D01*
X206633Y168009D01*
X208596Y167041D01*
X210669Y166337D01*
X212816Y165910D01*
X215000Y165767D01*
X217184Y165910D01*
X219330Y166337D01*
X221403Y167041D01*
X223366Y168009D01*
X225185Y169225D01*
X226831Y170668D01*
X228274Y172314D01*
X229490Y174133D01*
X230458Y176096D01*
X231162Y178169D01*
X231589Y180316D01*
X231732Y182500D01*
X295000Y155000D02*
X287716Y155000D01*
X252283Y155000D02*
X245000Y155000D01*
X287716Y147125D02*
X287716Y162874D01*
X252283Y162874D01*
X252283Y147125D01*
X287716Y147125D01*
X266732Y182500D02*
X266589Y184684D01*
X266162Y186830D01*
X265458Y188903D01*
X264490Y190866D01*
X263274Y192685D01*
X261831Y194331D01*
X260185Y195774D01*
X258366Y196990D01*
X256403Y197958D01*
X254330Y198662D01*
X252184Y199089D01*
X250000Y199232D01*
X247816Y199089D01*
X245669Y198662D01*
X243596Y197958D01*
X241633Y196990D01*
X239814Y195774D01*
X238168Y194331D01*
X236725Y192685D01*
X235509Y190866D01*
X234541Y188903D01*
X233837Y186830D01*
X233410Y184684D01*
X233267Y182500D01*
X233410Y180316D01*
X233837Y178169D01*
X234541Y176096D01*
X235509Y174133D01*
X236725Y172314D01*
X238168Y170668D01*
X239814Y169225D01*
X241633Y168009D01*
X243596Y167041D01*
X245669Y166337D01*
X247816Y165910D01*
X250000Y165767D01*
X252184Y165910D01*
X254330Y166337D01*
X256403Y167041D01*
X258366Y168009D01*
X260185Y169225D01*
X261831Y170668D01*
X263274Y172314D01*
X264490Y174133D01*
X265458Y176096D01*
X266162Y178169D01*
X266589Y180316D01*
X266732Y182500D01*
X295000Y140000D02*
X287716Y140000D01*
X252283Y140000D02*
X245000Y140000D01*
X287716Y132125D02*
X287716Y147874D01*
X252283Y147874D01*
X252283Y132125D01*
X287716Y132125D01*
X301732Y182500D02*
X301589Y184684D01*
X301162Y186830D01*
X300458Y188903D01*
X299490Y190866D01*
X298274Y192685D01*
X296831Y194331D01*
X295185Y195774D01*
X293366Y196990D01*
X291403Y197958D01*
X289330Y198662D01*
X287184Y199089D01*
X285000Y199232D01*
X282816Y199089D01*
X280669Y198662D01*
X278596Y197958D01*
X276633Y196990D01*
X274814Y195774D01*
X273168Y194331D01*
X271725Y192685D01*
X270509Y190866D01*
X269541Y188903D01*
X268837Y186830D01*
X268410Y184684D01*
X268267Y182500D01*
X268410Y180316D01*
X268837Y178169D01*
X269541Y176096D01*
X270509Y174133D01*
X271725Y172314D01*
X273168Y170668D01*
X274814Y169225D01*
X276633Y168009D01*
X278596Y167041D01*
X280669Y166337D01*
X282816Y165910D01*
X285000Y165767D01*
X287184Y165910D01*
X289330Y166337D01*
X291403Y167041D01*
X293366Y168009D01*
X295185Y169225D01*
X296831Y170668D01*
X298274Y172314D01*
X299490Y174133D01*
X300458Y176096D01*
X301162Y178169D01*
X301589Y180316D01*
X301732Y182500D01*
X295000Y125000D02*
X287716Y125000D01*
X252283Y125000D02*
X245000Y125000D01*
X287716Y117125D02*
X287716Y132874D01*
X252283Y132874D01*
X252283Y117125D01*
X287716Y117125D01*
X162500Y142500D02*
X162356Y144190D01*
X161928Y145831D01*
X161230Y147376D01*
X160280Y148782D01*
X159106Y150006D01*
X157743Y151015D01*
X156228Y151778D01*
X154606Y152275D01*
X152924Y152490D01*
X151229Y152419D01*
X149571Y152061D01*
X147997Y151429D01*
X146553Y150539D01*
X145280Y149419D01*
X144214Y148099D01*
X143387Y146619D01*
X142822Y145019D01*
X142536Y143348D01*
X142536Y141651D01*
X142822Y139980D01*
X143387Y138380D01*
X144214Y136900D01*
X145280Y135580D01*
X146553Y134460D01*
X147997Y133570D01*
X149571Y132938D01*
X151229Y132580D01*
X152924Y132509D01*
X154606Y132724D01*
X156228Y133221D01*
X157743Y133984D01*
X159106Y134993D01*
X160280Y136217D01*
X161230Y137623D01*
X161928Y139168D01*
X162356Y140810D01*
X162500Y142500D01*
X227500Y110000D02*
X227500Y95000D01*
X262500Y95000D01*
X262500Y110000D01*
X227500Y110000D01*
X242500Y102500D02*
X237500Y102500D01*
X247500Y102500D02*
X252500Y102500D01*
X247500Y227500D02*
X252500Y227500D01*
X255000Y225000D01*
X255000Y220000D01*
X252500Y217500D01*
X245000Y225000D02*
X245000Y220000D01*
X247500Y227500D02*
X245000Y225000D01*
X245000Y220000D02*
X247500Y217500D01*
X252500Y217500D02*
X247500Y217500D01*
X187500Y227500D02*
X192500Y227500D01*
X195000Y225000D01*
X195000Y220000D01*
X192500Y217500D01*
X185000Y225000D02*
X185000Y220000D01*
X187500Y227500D02*
X185000Y225000D01*
X185000Y220000D02*
X187500Y217500D01*
X192500Y217500D02*
X187500Y217500D01*
X40000Y125000D02*
X45000Y125000D01*
X47500Y122500D01*
X47500Y117500D01*
X45000Y115000D01*
X37500Y122500D02*
X37500Y117500D01*
X40000Y125000D02*
X37500Y122500D01*
X37500Y117500D02*
X40000Y115000D01*
X45000Y115000D02*
X40000Y115000D01*
X40000Y185000D02*
X45000Y185000D01*
X47500Y182500D01*
X47500Y177500D01*
X45000Y175000D01*
X37500Y182500D02*
X37500Y177500D01*
X40000Y185000D02*
X37500Y182500D01*
X37500Y177500D02*
X40000Y175000D01*
X45000Y175000D02*
X40000Y175000D01*
X40000Y155000D02*
X45000Y155000D01*
X47500Y152500D01*
X47500Y147500D01*
X45000Y145000D01*
X37500Y152500D02*
X37500Y147500D01*
X40000Y155000D02*
X37500Y152500D01*
X37500Y147500D02*
X40000Y145000D01*
X45000Y145000D02*
X40000Y145000D01*
X40000Y95000D02*
X45000Y95000D01*
X47500Y92500D01*
X47500Y87500D01*
X45000Y85000D01*
X37500Y92500D02*
X37500Y87500D01*
X40000Y95000D02*
X37500Y92500D01*
X37500Y87500D02*
X40000Y85000D01*
X45000Y85000D02*
X40000Y85000D01*
X92500Y225000D02*
X97500Y225000D01*
X100000Y222500D01*
X100000Y217500D01*
X97500Y215000D01*
X90000Y222500D02*
X90000Y217500D01*
X92500Y225000D02*
X90000Y222500D01*
X90000Y217500D02*
X92500Y215000D01*
X97500Y215000D02*
X92500Y215000D01*
X62500Y225000D02*
X67500Y225000D01*
X70000Y222500D01*
X70000Y217500D01*
X67500Y215000D01*
X60000Y222500D02*
X60000Y217500D01*
X62500Y225000D02*
X60000Y222500D01*
X60000Y217500D02*
X62500Y215000D01*
X67500Y215000D02*
X62500Y215000D01*
X150000Y175000D02*
X155000Y175000D01*
X157500Y172500D01*
X157500Y167500D01*
X155000Y165000D01*
X147500Y172500D02*
X147500Y167500D01*
X150000Y175000D02*
X147500Y172500D01*
X147500Y167500D02*
X150000Y165000D01*
X155000Y165000D02*
X150000Y165000D01*
X62500Y107500D02*
X67500Y107500D01*
X70000Y105000D01*
X70000Y100000D01*
X67500Y97500D01*
X60000Y105000D02*
X60000Y100000D01*
X62500Y107500D02*
X60000Y105000D01*
X60000Y100000D02*
X62500Y97500D01*
X67500Y97500D02*
X62500Y97500D01*
X70000Y177500D02*
X75000Y177500D01*
X77500Y175000D01*
X77500Y170000D01*
X75000Y167500D01*
X67500Y175000D02*
X67500Y170000D01*
X70000Y177500D02*
X67500Y175000D01*
X67500Y170000D02*
X70000Y167500D01*
X75000Y167500D02*
X70000Y167500D01*
X217500Y227500D02*
X222500Y227500D01*
X225000Y225000D01*
X225000Y220000D01*
X222500Y217500D01*
X215000Y225000D02*
X215000Y220000D01*
X217500Y227500D02*
X215000Y225000D01*
X215000Y220000D02*
X217500Y217500D01*
X222500Y217500D02*
X217500Y217500D01*
X122500Y225000D02*
X127500Y225000D01*
X130000Y222500D01*
X130000Y217500D01*
X127500Y215000D01*
X120000Y222500D02*
X120000Y217500D01*
X122500Y225000D02*
X120000Y222500D01*
X120000Y217500D02*
X122500Y215000D01*
X127500Y215000D02*
X122500Y215000D01*
X159232Y52500D02*
X159089Y54684D01*
X158662Y56830D01*
X157958Y58903D01*
X156990Y60866D01*
X155774Y62685D01*
X154331Y64331D01*
X152685Y65774D01*
X150866Y66990D01*
X148903Y67958D01*
X146830Y68662D01*
X144684Y69089D01*
X142500Y69232D01*
X140316Y69089D01*
X138169Y68662D01*
X136096Y67958D01*
X134133Y66990D01*
X132314Y65774D01*
X130668Y64331D01*
X129225Y62685D01*
X128009Y60866D01*
X127041Y58903D01*
X126337Y56830D01*
X125910Y54684D01*
X125767Y52500D01*
X125910Y50316D01*
X126337Y48169D01*
X127041Y46096D01*
X128009Y44133D01*
X129225Y42314D01*
X130668Y40668D01*
X132314Y39225D01*
X134133Y38009D01*
X136096Y37041D01*
X138169Y36337D01*
X140316Y35910D01*
X142500Y35767D01*
X144684Y35910D01*
X146830Y36337D01*
X148903Y37041D01*
X150866Y38009D01*
X152685Y39225D01*
X154331Y40668D01*
X155774Y42314D01*
X156990Y44133D01*
X157958Y46096D01*
X158662Y48169D01*
X159089Y50316D01*
X159232Y52500D01*
X80000Y75000D02*
X87283Y75000D01*
X122716Y75000D02*
X130000Y75000D01*
X87283Y82874D02*
X87283Y67125D01*
X122716Y67125D01*
X122716Y82874D01*
X87283Y82874D01*
X159232Y102500D02*
X159089Y104684D01*
X158662Y106830D01*
X157958Y108903D01*
X156990Y110866D01*
X155774Y112685D01*
X154331Y114331D01*
X152685Y115774D01*
X150866Y116990D01*
X148903Y117958D01*
X146830Y118662D01*
X144684Y119089D01*
X142500Y119232D01*
X140316Y119089D01*
X138169Y118662D01*
X136096Y117958D01*
X134133Y116990D01*
X132314Y115774D01*
X130668Y114331D01*
X129225Y112685D01*
X128009Y110866D01*
X127041Y108903D01*
X126337Y106830D01*
X125910Y104684D01*
X125767Y102500D01*
X125910Y100316D01*
X126337Y98169D01*
X127041Y96096D01*
X128009Y94133D01*
X129225Y92314D01*
X130668Y90668D01*
X132314Y89225D01*
X134133Y88009D01*
X136096Y87041D01*
X138169Y86337D01*
X140316Y85910D01*
X142500Y85767D01*
X144684Y85910D01*
X146830Y86337D01*
X148903Y87041D01*
X150866Y88009D01*
X152685Y89225D01*
X154331Y90668D01*
X155774Y92314D01*
X156990Y94133D01*
X157958Y96096D01*
X158662Y98169D01*
X159089Y100316D01*
X159232Y102500D01*
X80000Y127500D02*
X87283Y127500D01*
X122716Y127500D02*
X130000Y127500D01*
X87283Y135374D02*
X87283Y119625D01*
X122716Y119625D01*
X122716Y135374D01*
X87283Y135374D01*
X252342Y69094D02*
X252342Y80905D01*
X232657Y80905D01*
X232657Y69094D01*
X252342Y69094D01*
X273838Y88740D02*
X273838Y81259D01*
X291161Y81259D01*
X291161Y88740D01*
X273838Y88740D01*
X267500Y85000D02*
X273838Y85000D01*
X297500Y85000D02*
X291161Y85000D01*
X287972Y81259D02*
X287972Y88740D01*
X291161Y61259D02*
X291161Y68740D01*
X273838Y68740D01*
X273838Y61259D01*
X291161Y61259D01*
X297500Y65000D02*
X291161Y65000D01*
X267500Y65000D02*
X273838Y65000D01*
X277027Y68740D02*
X277027Y61259D01*
X207598Y140000D02*
X182401Y140000D01*
X207598Y140000D02*
X207598Y40000D01*
X182401Y40000D01*
X182401Y140000D01*
X17500Y20000D02*
X22500Y20000D01*
X25000Y17500D01*
X25000Y12500D01*
X22500Y10000D01*
X15000Y17500D02*
X15000Y12500D01*
X17500Y20000D02*
X15000Y17500D01*
X15000Y12500D02*
X17500Y10000D01*
X22500Y10000D02*
X17500Y10000D01*
X760000Y22500D02*
X765000Y22500D01*
X767500Y20000D01*
X767500Y15000D01*
X765000Y12500D01*
X757500Y20000D02*
X757500Y15000D01*
X760000Y22500D02*
X757500Y20000D01*
X757500Y15000D02*
X760000Y12500D01*
X765000Y12500D02*
X760000Y12500D01*
X765000Y230000D02*
X770000Y230000D01*
X772500Y227500D01*
X772500Y222500D01*
X770000Y220000D01*
X762500Y227500D02*
X762500Y222500D01*
X765000Y230000D02*
X762500Y227500D01*
X762500Y222500D02*
X765000Y220000D01*
X770000Y220000D02*
X765000Y220000D01*
X15000Y232500D02*
X20000Y232500D01*
X22500Y230000D01*
X22500Y225000D01*
X20000Y222500D01*
X12500Y230000D02*
X12500Y225000D01*
X15000Y232500D02*
X12500Y230000D01*
X12500Y225000D02*
X15000Y222500D01*
X20000Y222500D02*
X15000Y222500D01*
X506338Y88740D02*
X506338Y81259D01*
X523661Y81259D01*
X523661Y88740D01*
X506338Y88740D01*
X500000Y85000D02*
X506338Y85000D01*
X530000Y85000D02*
X523661Y85000D01*
X520472Y81259D02*
X520472Y88740D01*
X696732Y182500D02*
X696589Y184684D01*
X696162Y186830D01*
X695458Y188903D01*
X694490Y190866D01*
X693274Y192685D01*
X691831Y194331D01*
X690185Y195774D01*
X688366Y196990D01*
X686403Y197958D01*
X684330Y198662D01*
X682184Y199089D01*
X680000Y199232D01*
X677816Y199089D01*
X675669Y198662D01*
X673596Y197958D01*
X671633Y196990D01*
X669814Y195774D01*
X668168Y194331D01*
X666725Y192685D01*
X665509Y190866D01*
X664541Y188903D01*
X663837Y186830D01*
X663410Y184684D01*
X663267Y182500D01*
X663410Y180316D01*
X663837Y178169D01*
X664541Y176096D01*
X665509Y174133D01*
X666725Y172314D01*
X668168Y170668D01*
X669814Y169225D01*
X671633Y168009D01*
X673596Y167041D01*
X675669Y166337D01*
X677816Y165910D01*
X680000Y165767D01*
X682184Y165910D01*
X684330Y166337D01*
X686403Y167041D01*
X688366Y168009D01*
X690185Y169225D01*
X691831Y170668D01*
X693274Y172314D01*
X694490Y174133D01*
X695458Y176096D01*
X696162Y178169D01*
X696589Y180316D01*
X696732Y182500D01*
X760000Y155000D02*
X752716Y155000D01*
X717283Y155000D02*
X710000Y155000D01*
X752716Y147125D02*
X752716Y162874D01*
X717283Y162874D01*
X717283Y147125D01*
X752716Y147125D01*
X731732Y182500D02*
X731589Y184684D01*
X731162Y186830D01*
X730458Y188903D01*
X729490Y190866D01*
X728274Y192685D01*
X726831Y194331D01*
X725185Y195774D01*
X723366Y196990D01*
X721403Y197958D01*
X719330Y198662D01*
X717184Y199089D01*
X715000Y199232D01*
X712816Y199089D01*
X710669Y198662D01*
X708596Y197958D01*
X706633Y196990D01*
X704814Y195774D01*
X703168Y194331D01*
X701725Y192685D01*
X700509Y190866D01*
X699541Y188903D01*
X698837Y186830D01*
X698410Y184684D01*
X698267Y182500D01*
X698410Y180316D01*
X698837Y178169D01*
X699541Y176096D01*
X700509Y174133D01*
X701725Y172314D01*
X703168Y170668D01*
X704814Y169225D01*
X706633Y168009D01*
X708596Y167041D01*
X710669Y166337D01*
X712816Y165910D01*
X715000Y165767D01*
X717184Y165910D01*
X719330Y166337D01*
X721403Y167041D01*
X723366Y168009D01*
X725185Y169225D01*
X726831Y170668D01*
X728274Y172314D01*
X729490Y174133D01*
X730458Y176096D01*
X731162Y178169D01*
X731589Y180316D01*
X731732Y182500D01*
X760000Y140000D02*
X752716Y140000D01*
X717283Y140000D02*
X710000Y140000D01*
X752716Y132125D02*
X752716Y147874D01*
X717283Y147874D01*
X717283Y132125D01*
X752716Y132125D01*
X766732Y182500D02*
X766589Y184684D01*
X766162Y186830D01*
X765458Y188903D01*
X764490Y190866D01*
X763274Y192685D01*
X761831Y194331D01*
X760185Y195774D01*
X758366Y196990D01*
X756403Y197958D01*
X754330Y198662D01*
X752184Y199089D01*
X750000Y199232D01*
X747816Y199089D01*
X745669Y198662D01*
X743596Y197958D01*
X741633Y196990D01*
X739814Y195774D01*
X738168Y194331D01*
X736725Y192685D01*
X735509Y190866D01*
X734541Y188903D01*
X733837Y186830D01*
X733410Y184684D01*
X733267Y182500D01*
X733410Y180316D01*
X733837Y178169D01*
X734541Y176096D01*
X735509Y174133D01*
X736725Y172314D01*
X738168Y170668D01*
X739814Y169225D01*
X741633Y168009D01*
X743596Y167041D01*
X745669Y166337D01*
X747816Y165910D01*
X750000Y165767D01*
X752184Y165910D01*
X754330Y166337D01*
X756403Y167041D01*
X758366Y168009D01*
X760185Y169225D01*
X761831Y170668D01*
X763274Y172314D01*
X764490Y174133D01*
X765458Y176096D01*
X766162Y178169D01*
X766589Y180316D01*
X766732Y182500D01*
X760000Y125000D02*
X752716Y125000D01*
X717283Y125000D02*
X710000Y125000D01*
X752716Y117125D02*
X752716Y132874D01*
X717283Y132874D01*
X717283Y117125D01*
X752716Y117125D01*
X692500Y110000D02*
X692500Y95000D01*
X727500Y95000D01*
X727500Y110000D01*
X692500Y110000D01*
X707500Y102500D02*
X702500Y102500D01*
X712500Y102500D02*
X717500Y102500D01*
X712500Y227500D02*
X717500Y227500D01*
X720000Y225000D01*
X720000Y220000D01*
X717500Y217500D01*
X710000Y225000D02*
X710000Y220000D01*
X712500Y227500D02*
X710000Y225000D01*
X710000Y220000D02*
X712500Y217500D01*
X717500Y217500D02*
X712500Y217500D01*
X572500Y150000D02*
X577500Y150000D01*
X580000Y147500D01*
X580000Y142500D01*
X577500Y140000D01*
X570000Y147500D02*
X570000Y142500D01*
X572500Y150000D02*
X570000Y147500D01*
X570000Y142500D02*
X572500Y140000D01*
X577500Y140000D02*
X572500Y140000D01*
X587500Y225000D02*
X592500Y225000D01*
X595000Y222500D01*
X595000Y217500D01*
X592500Y215000D01*
X585000Y222500D02*
X585000Y217500D01*
X587500Y225000D02*
X585000Y222500D01*
X585000Y217500D02*
X587500Y215000D01*
X592500Y215000D02*
X587500Y215000D01*
X557500Y225000D02*
X562500Y225000D01*
X565000Y222500D01*
X565000Y217500D01*
X562500Y215000D01*
X555000Y222500D02*
X555000Y217500D01*
X557500Y225000D02*
X555000Y222500D01*
X555000Y217500D02*
X557500Y215000D01*
X562500Y215000D02*
X557500Y215000D01*
X612500Y100000D02*
X617500Y100000D01*
X620000Y97500D01*
X620000Y92500D01*
X617500Y90000D01*
X610000Y97500D02*
X610000Y92500D01*
X612500Y100000D02*
X610000Y97500D01*
X610000Y92500D02*
X612500Y90000D01*
X617500Y90000D02*
X612500Y90000D01*
X572500Y177500D02*
X577500Y177500D01*
X580000Y175000D01*
X580000Y170000D01*
X577500Y167500D01*
X570000Y175000D02*
X570000Y170000D01*
X572500Y177500D02*
X570000Y175000D01*
X570000Y170000D02*
X572500Y167500D01*
X577500Y167500D02*
X572500Y167500D01*
X682500Y227500D02*
X687500Y227500D01*
X690000Y225000D01*
X690000Y220000D01*
X687500Y217500D01*
X680000Y225000D02*
X680000Y220000D01*
X682500Y227500D02*
X680000Y225000D01*
X680000Y220000D02*
X682500Y217500D01*
X687500Y217500D02*
X682500Y217500D01*
X617500Y225000D02*
X622500Y225000D01*
X625000Y222500D01*
X625000Y217500D01*
X622500Y215000D01*
X615000Y222500D02*
X615000Y217500D01*
X617500Y225000D02*
X615000Y222500D01*
X615000Y217500D02*
X617500Y215000D01*
X622500Y215000D02*
X617500Y215000D01*
X717342Y69094D02*
X717342Y80905D01*
X697657Y80905D01*
X697657Y69094D01*
X717342Y69094D01*
X738838Y88740D02*
X738838Y81259D01*
X756161Y81259D01*
X756161Y88740D01*
X738838Y88740D01*
X732500Y85000D02*
X738838Y85000D01*
X762500Y85000D02*
X756161Y85000D01*
X752972Y81259D02*
X752972Y88740D01*
X756161Y61259D02*
X756161Y68740D01*
X738838Y68740D01*
X738838Y61259D01*
X756161Y61259D01*
X762500Y65000D02*
X756161Y65000D01*
X732500Y65000D02*
X738838Y65000D01*
X742027Y68740D02*
X742027Y61259D01*
X672598Y140000D02*
X647401Y140000D01*
X672598Y140000D02*
X672598Y40000D01*
X647401Y40000D01*
X647401Y140000D01*
X262500Y107500D02*
X267500Y107500D01*
X270000Y105000D01*
X270000Y100000D01*
X267500Y97500D01*
X260000Y105000D02*
X260000Y100000D01*
X262500Y107500D02*
X260000Y105000D01*
X260000Y100000D02*
X262500Y97500D01*
X267500Y97500D02*
X262500Y97500D01*
X495000Y107500D02*
X500000Y107500D01*
X502500Y105000D01*
X502500Y100000D01*
X500000Y97500D01*
X492500Y105000D02*
X492500Y100000D01*
X495000Y107500D02*
X492500Y105000D01*
X492500Y100000D02*
X495000Y97500D01*
X500000Y97500D02*
X495000Y97500D01*
X727500Y107500D02*
X732500Y107500D01*
X735000Y105000D01*
X735000Y100000D01*
X732500Y97500D01*
X725000Y105000D02*
X725000Y100000D01*
X727500Y107500D02*
X725000Y105000D01*
X725000Y100000D02*
X727500Y97500D01*
X732500Y97500D02*
X727500Y97500D01*
G54D19*
X419837Y135871D03*
X187337Y135871D03*
X652337Y135871D03*
G36*
X475000Y97500D02*
X475000Y107500D01*
X476500Y107500D01*
X476500Y97500D01*
X475000Y97500D01*
D02*G37*
G36*
X478500Y97500D02*
X478500Y107500D01*
X480000Y107500D01*
X480000Y97500D01*
X478500Y97500D01*
D02*G37*
G36*
X242500Y97500D02*
X242500Y107500D01*
X244000Y107500D01*
X244000Y97500D01*
X242500Y97500D01*
D02*G37*
G36*
X246000Y97500D02*
X246000Y107500D01*
X247500Y107500D01*
X247500Y97500D01*
X246000Y97500D01*
D02*G37*
G36*
X707500Y97500D02*
X707500Y107500D01*
X709000Y107500D01*
X709000Y97500D01*
X707500Y97500D01*
D02*G37*
G36*
X711000Y97500D02*
X711000Y107500D01*
X712500Y107500D01*
X712500Y97500D01*
X711000Y97500D01*
D02*G37*
M02*
