# Supplementary material for: Using Voice Coils to Actuate Modular Soft Robots: Wormbot, an Example
Source: Soft Robot. 2016 Dec 1;3(4):198–204. doi: 10.1089/soro.2016.0009 (PMC5180079; doi:10.1089/soro.2016.0009)
Supplement: Supplemental data [file Supp_Data.zip › Supplemental Information/PCB Schematics/Tripple Driver/gerber_small_footprint/XGerber/NEW.T3002_smaller_footprint.StopTop]

%FSLAX35Y35*%
%MOIN*%
%IN18=Solderstopmasktop(X.StopTop)*%
%ADD10C,0.00591*%
%ADD11C,0.00001*%
%ADD12C,0.00409*%
%ADD13C,0.00768*%
%ADD14C,0.00787*%
%ADD15C,0.01024*%
%ADD16C,0.01181*%
%ADD17C,0.02600*%
%ADD18C,0.03600*%
%ADD19C,0.03937*%
%ADD20C,0.06600*%
%ADD21C,0.08600*%
%ADD22C,0.15811*%
%ADD23C,0.18028*%
%AMR_24*21,1,0.01500,0.10000,0,0,0.000*%
%ADD24R_24*%
%AMR_25*21,1,0.02500,0.12500,0,0,0.000*%
%ADD25R_25*%
%AMR_26*21,1,0.05000,0.05000,0,0,0.000*%
%ADD26R_26*%
%AMR_27*21,1,0.05000,0.07500,0,0,0.000*%
%ADD27R_27*%
%AMR_28*21,1,0.05000,0.09843,0,0,270.000*%
%ADD28R_28*%
%AMR_29*21,1,0.05000,0.12500,0,0,0.000*%
%ADD29R_29*%
%AMR_30*21,1,0.07500,0.02500,0,0,0.000*%
%ADD30R_30*%
%AMR_31*21,1,0.07500,0.05000,0,0,0.000*%
%ADD31R_31*%
%AMR_32*21,1,0.07500,0.07500,0,0,0.000*%
%ADD32R_32*%
%AMR_33*21,1,0.10000,0.07500,0,0,0.000*%
%ADD33R_33*%
%AMR_34*21,1,0.10000,0.10000,0,0,0.000*%
%ADD34R_34*%
%AMR_35*21,1,0.10000,0.12500,0,0,0.000*%
%ADD35R_35*%
%AMR_36*21,1,0.10000,0.19685,0,0,0.000*%
%ADD36R_36*%
%AMR_37*21,1,0.12500,0.12500,0,0,0.000*%
%ADD37R_37*%
%AMR_38*21,1,0.12500,0.15000,0,0,0.000*%
%ADD38R_38*%
%AMR_39*21,1,0.15000,0.19685,0,0,0.000*%
%ADD39R_39*%
%AMR_40*21,1,0.17500,0.19685,0,0,0.000*%
%ADD40R_40*%
%AMR_41*21,1,0.19685,0.07500,0,0,0.000*%
%ADD41R_41*%
%AMR_42*21,1,0.19685,0.10000,0,0,0.000*%
%ADD42R_42*%
%AMR_43*21,1,0.19685,0.12500,0,0,0.000*%
%ADD43R_43*%
%AMR_44*21,1,0.19685,0.17500,0,0,0.000*%
%ADD44R_44*%
%AMR_45*21,1,0.19685,0.19685,0,0,0.000*%
%ADD45R_45*%
%AMOCT_46*4,1,8,0.027559,0.013780,0.013780,0.027559,-0.013780,0.027559,-0.027559,0.013780,-0.027559,-0.013780,-0.013780,-0.027559,0.013780,-0.027559,0.027559,-0.013780,0.027559,0.013780,0.000*%
%ADD46OCT_46*%
%AMOCT_47*4,1,8,0.027559,0.013780,0.013780,0.027559,-0.013780,0.027559,-0.027559,0.013780,-0.027559,-0.013780,-0.013780,-0.027559,0.013780,-0.027559,0.027559,-0.013780,0.027559,0.013780,180.000*%
%ADD47OCT_47*%
%AMOCT_48*4,1,8,0.031496,0.015748,0.015748,0.031496,-0.015748,0.031496,-0.031496,0.015748,-0.031496,-0.015748,-0.015748,-0.031496,0.015748,-0.031496,0.031496,-0.015748,0.031496,0.015748,0.000*%
%ADD48OCT_48*%
%AMOCT_49*4,1,8,0.035433,0.017717,0.017717,0.035433,-0.017717,0.035433,-0.035433,0.017717,-0.035433,-0.017717,-0.017717,-0.035433,0.017717,-0.035433,0.035433,-0.017717,0.035433,0.017717,0.000*%
%ADD49OCT_49*%
%AMOCT_50*4,1,8,0.035433,0.017717,0.017717,0.035433,-0.017717,0.035433,-0.035433,0.017717,-0.035433,-0.017717,-0.017717,-0.035433,0.017717,-0.035433,0.035433,-0.017717,0.035433,0.017717,180.000*%
%ADD50OCT_50*%
%AMOCT_51*4,1,8,0.035433,0.017717,0.017717,0.035433,-0.017717,0.035433,-0.035433,0.017717,-0.035433,-0.017717,-0.017717,-0.035433,0.017717,-0.035433,0.035433,-0.017717,0.035433,0.017717,270.000*%
%ADD51OCT_51*%
%AMOCT_52*4,1,8,0.039370,0.019685,0.019685,0.039370,-0.019685,0.039370,-0.039370,0.019685,-0.039370,-0.019685,-0.019685,-0.039370,0.019685,-0.039370,0.039370,-0.019685,0.039370,0.019685,0.000*%
%ADD52OCT_52*%
%AMOCT_53*4,1,8,0.039370,0.019685,0.019685,0.039370,-0.019685,0.039370,-0.039370,0.019685,-0.039370,-0.019685,-0.019685,-0.039370,0.019685,-0.039370,0.039370,-0.019685,0.039370,0.019685,180.000*%
%ADD53OCT_53*%
%AMO_54*20,1,0.05000,-0.02421,0.00000,0.02421,0.00000,0*1,1,0.05000,-0.02421,0.00000*1,1,0.05000,0.02421,0.00000*%
%ADD54O_54*%
G54D28*
X412500Y135000D03*
X180000Y135000D03*
X645000Y135000D03*
G54D46*
X467500Y102500D03*
X487500Y102500D03*
X235000Y102500D03*
X255000Y102500D03*
X700000Y102500D03*
X720000Y102500D03*
G54D47*
X147500Y142500D03*
X157500Y142500D03*
G54D48*
X327500Y220000D03*
X357500Y220000D03*
X342500Y145000D03*
X422500Y222500D03*
X482500Y222500D03*
X655000Y222500D03*
X250000Y222500D03*
X190000Y222500D03*
X42500Y120000D03*
X42500Y180000D03*
X42500Y150000D03*
X42500Y90000D03*
X95000Y220000D03*
X65000Y220000D03*
X20000Y15000D03*
X762500Y17500D03*
X767500Y225000D03*
X17500Y227500D03*
X715000Y222500D03*
X575000Y145000D03*
X590000Y220000D03*
X560000Y220000D03*
X265000Y102500D03*
X497500Y102500D03*
X730000Y102500D03*
G54D49*
X500000Y85000D03*
X530000Y85000D03*
X482500Y45000D03*
X492500Y45000D03*
X387500Y220000D03*
X452500Y222500D03*
X345000Y172500D03*
X382500Y95000D03*
X152500Y170000D03*
X65000Y102500D03*
X72500Y172500D03*
X220000Y222500D03*
X125000Y220000D03*
X250000Y45000D03*
X260000Y45000D03*
X267500Y85000D03*
X297500Y85000D03*
X500000Y85000D03*
X530000Y85000D03*
X615000Y95000D03*
X575000Y172500D03*
X685000Y222500D03*
X620000Y220000D03*
X715000Y45000D03*
X725000Y45000D03*
X732500Y85000D03*
X762500Y85000D03*
G54D50*
X530000Y65000D03*
X500000Y65000D03*
X480000Y75000D03*
X470000Y75000D03*
X147500Y52500D03*
X137500Y52500D03*
X147500Y102500D03*
X137500Y102500D03*
X247500Y75000D03*
X237500Y75000D03*
X297500Y65000D03*
X267500Y65000D03*
X712500Y75000D03*
X702500Y75000D03*
X762500Y65000D03*
X732500Y65000D03*
G54D51*
X372500Y140000D03*
X372500Y120000D03*
X517500Y187500D03*
X517500Y177500D03*
X482500Y187500D03*
X482500Y177500D03*
X447500Y187500D03*
X447500Y177500D03*
X215000Y187500D03*
X215000Y177500D03*
X250000Y187500D03*
X250000Y177500D03*
X285000Y187500D03*
X285000Y177500D03*
X122500Y170000D03*
X122500Y150000D03*
X680000Y187500D03*
X680000Y177500D03*
X715000Y187500D03*
X715000Y177500D03*
X750000Y187500D03*
X750000Y177500D03*
X605000Y140000D03*
X605000Y120000D03*
G54D52*
X80000Y75000D03*
X130000Y75000D03*
X80000Y127500D03*
X130000Y127500D03*
G54D53*
X527500Y125000D03*
X477500Y125000D03*
X527500Y140000D03*
X477500Y140000D03*
X527500Y155000D03*
X477500Y155000D03*
X295000Y155000D03*
X245000Y155000D03*
X295000Y140000D03*
X245000Y140000D03*
X295000Y125000D03*
X245000Y125000D03*
X760000Y155000D03*
X710000Y155000D03*
X760000Y140000D03*
X710000Y140000D03*
X760000Y125000D03*
X710000Y125000D03*
G54D54*
X412500Y125000D03*
X412500Y115000D03*
X412500Y105000D03*
X412500Y95000D03*
X412500Y85000D03*
X412500Y75000D03*
X412500Y65000D03*
X412500Y55000D03*
X412500Y45000D03*
X442500Y45000D03*
X442500Y55000D03*
X442500Y65000D03*
X442500Y75000D03*
X442500Y85000D03*
X442500Y95000D03*
X442500Y105000D03*
X442500Y115000D03*
X442500Y125000D03*
X442500Y135000D03*
X180000Y125000D03*
X180000Y115000D03*
X180000Y105000D03*
X180000Y95000D03*
X180000Y85000D03*
X180000Y75000D03*
X180000Y65000D03*
X180000Y55000D03*
X180000Y45000D03*
X210000Y45000D03*
X210000Y55000D03*
X210000Y65000D03*
X210000Y75000D03*
X210000Y85000D03*
X210000Y95000D03*
X210000Y105000D03*
X210000Y115000D03*
X210000Y125000D03*
X210000Y135000D03*
X645000Y125000D03*
X645000Y115000D03*
X645000Y105000D03*
X645000Y95000D03*
X645000Y85000D03*
X645000Y75000D03*
X645000Y65000D03*
X645000Y55000D03*
X645000Y45000D03*
X675000Y45000D03*
X675000Y55000D03*
X675000Y65000D03*
X675000Y75000D03*
X675000Y85000D03*
X675000Y95000D03*
X675000Y105000D03*
X675000Y115000D03*
X675000Y125000D03*
X675000Y135000D03*
M02*
