# Supplementary material for: Using Voice Coils to Actuate Modular Soft Robots: Wormbot, an Example
Source: Soft Robot. 2016 Dec 1;3(4):198–204. doi: 10.1089/soro.2016.0009 (PMC5180079; doi:10.1089/soro.2016.0009)
Supplement: Supplemental data [file Supp_Data.zip › Supplemental Information/PCB Schematics/Tripple Driver/gerber_small_footprint/XGerber/NEW.T3002_smaller_footprint.Top]

%FSLAX35Y35*%
%MOIN*%
%IN16=CoppertopL2(X.Top)*%
%ADD10C,0.00591*%
%ADD11C,0.00001*%
%ADD12C,0.00409*%
%ADD13C,0.00768*%
%ADD14C,0.00787*%
%ADD15C,0.01024*%
%ADD16C,0.01181*%
%ADD17C,0.02600*%
%ADD18C,0.03600*%
%ADD19C,0.03937*%
%ADD20C,0.06600*%
%ADD21C,0.08600*%
%ADD22C,0.15811*%
%ADD23C,0.18028*%
%AMR_24*21,1,0.01500,0.10000,0,0,0.000*%
%ADD24R_24*%
%AMR_25*21,1,0.02500,0.12500,0,0,0.000*%
%ADD25R_25*%
%AMR_26*21,1,0.05000,0.05000,0,0,0.000*%
%ADD26R_26*%
%AMR_27*21,1,0.05000,0.07500,0,0,0.000*%
%ADD27R_27*%
%AMR_28*21,1,0.05000,0.09843,0,0,270.000*%
%ADD28R_28*%
%AMR_29*21,1,0.05000,0.12500,0,0,0.000*%
%ADD29R_29*%
%AMR_30*21,1,0.07500,0.02500,0,0,0.000*%
%ADD30R_30*%
%AMR_31*21,1,0.07500,0.05000,0,0,0.000*%
%ADD31R_31*%
%AMR_32*21,1,0.07500,0.07500,0,0,0.000*%
%ADD32R_32*%
%AMR_33*21,1,0.10000,0.07500,0,0,0.000*%
%ADD33R_33*%
%AMR_34*21,1,0.10000,0.10000,0,0,0.000*%
%ADD34R_34*%
%AMR_35*21,1,0.10000,0.12500,0,0,0.000*%
%ADD35R_35*%
%AMR_36*21,1,0.10000,0.19685,0,0,0.000*%
%ADD36R_36*%
%AMR_37*21,1,0.12500,0.12500,0,0,0.000*%
%ADD37R_37*%
%AMR_38*21,1,0.12500,0.15000,0,0,0.000*%
%ADD38R_38*%
%AMR_39*21,1,0.15000,0.19685,0,0,0.000*%
%ADD39R_39*%
%AMR_40*21,1,0.17500,0.19685,0,0,0.000*%
%ADD40R_40*%
%AMR_41*21,1,0.19685,0.07500,0,0,0.000*%
%ADD41R_41*%
%AMR_42*21,1,0.19685,0.10000,0,0,0.000*%
%ADD42R_42*%
%AMR_43*21,1,0.19685,0.12500,0,0,0.000*%
%ADD43R_43*%
%AMR_44*21,1,0.19685,0.17500,0,0,0.000*%
%ADD44R_44*%
%AMR_45*21,1,0.19685,0.19685,0,0,0.000*%
%ADD45R_45*%
%AMOCT_46*4,1,8,0.027559,0.013780,0.013780,0.027559,-0.013780,0.027559,-0.027559,0.013780,-0.027559,-0.013780,-0.013780,-0.027559,0.013780,-0.027559,0.027559,-0.013780,0.027559,0.013780,0.000*%
%ADD46OCT_46*%
%AMOCT_47*4,1,8,0.027559,0.013780,0.013780,0.027559,-0.013780,0.027559,-0.027559,0.013780,-0.027559,-0.013780,-0.013780,-0.027559,0.013780,-0.027559,0.027559,-0.013780,0.027559,0.013780,180.000*%
%ADD47OCT_47*%
%AMOCT_48*4,1,8,0.031496,0.015748,0.015748,0.031496,-0.015748,0.031496,-0.031496,0.015748,-0.031496,-0.015748,-0.015748,-0.031496,0.015748,-0.031496,0.031496,-0.015748,0.031496,0.015748,0.000*%
%ADD48OCT_48*%
%AMOCT_49*4,1,8,0.035433,0.017717,0.017717,0.035433,-0.017717,0.035433,-0.035433,0.017717,-0.035433,-0.017717,-0.017717,-0.035433,0.017717,-0.035433,0.035433,-0.017717,0.035433,0.017717,0.000*%
%ADD49OCT_49*%
%AMOCT_50*4,1,8,0.035433,0.017717,0.017717,0.035433,-0.017717,0.035433,-0.035433,0.017717,-0.035433,-0.017717,-0.017717,-0.035433,0.017717,-0.035433,0.035433,-0.017717,0.035433,0.017717,180.000*%
%ADD50OCT_50*%
%AMOCT_51*4,1,8,0.035433,0.017717,0.017717,0.035433,-0.017717,0.035433,-0.035433,0.017717,-0.035433,-0.017717,-0.017717,-0.035433,0.017717,-0.035433,0.035433,-0.017717,0.035433,0.017717,270.000*%
%ADD51OCT_51*%
%AMOCT_52*4,1,8,0.039370,0.019685,0.019685,0.039370,-0.019685,0.039370,-0.039370,0.019685,-0.039370,-0.019685,-0.019685,-0.039370,0.019685,-0.039370,0.039370,-0.019685,0.039370,0.019685,0.000*%
%ADD52OCT_52*%
%AMOCT_53*4,1,8,0.039370,0.019685,0.019685,0.039370,-0.019685,0.039370,-0.039370,0.019685,-0.039370,-0.019685,-0.019685,-0.039370,0.019685,-0.039370,0.039370,-0.019685,0.039370,0.019685,180.000*%
%ADD53OCT_53*%
%AMO_54*20,1,0.05000,-0.02421,0.00000,0.02421,0.00000,0*1,1,0.05000,-0.02421,0.00000*1,1,0.05000,0.02421,0.00000*%
%ADD54O_54*%
G54D10*
X355458Y172500D02*
X355458Y172500D01*
X355308Y174267D01*
X354861Y175984D01*
X354130Y177600D01*
X353137Y179070D01*
X351909Y180351D01*
X350483Y181406D01*
X348899Y182204D01*
X347203Y182724D01*
X345443Y182949D01*
X343671Y182874D01*
X341937Y182500D01*
X340291Y181839D01*
X338780Y180908D01*
X337449Y179736D01*
X336334Y178356D01*
X335469Y176808D01*
X334878Y175135D01*
X334578Y173386D01*
X334578Y171613D01*
X334878Y169864D01*
X335469Y168191D01*
X336334Y166643D01*
X337449Y165263D01*
X338780Y164091D01*
X340291Y163160D01*
X341937Y162499D01*
X343671Y162125D01*
X345443Y162050D01*
X347203Y162275D01*
X348899Y162795D01*
X350483Y163593D01*
X351909Y164648D01*
X353137Y165929D01*
X354130Y167399D01*
X354861Y169015D01*
X355308Y170732D01*
X355458Y172500D01*
X341683Y162601D02*
X348267Y162601D01*
X340311Y163152D02*
X349608Y163152D01*
X339409Y163704D02*
X350632Y163704D01*
X338594Y164255D02*
X351377Y164255D01*
X337967Y164806D02*
X352061Y164806D01*
X337372Y165357D02*
X352589Y165357D01*
X336927Y165908D02*
X353117Y165908D01*
X336482Y166459D02*
X353495Y166459D01*
X336129Y167011D02*
X353868Y167011D01*
X335821Y167562D02*
X354204Y167562D01*
X335513Y168113D02*
X354453Y168113D01*
X335302Y168664D02*
X354702Y168664D01*
X335107Y169215D02*
X354913Y169215D01*
X334912Y169766D02*
X355057Y169766D01*
X334800Y170318D02*
X355200Y170318D01*
X334706Y170869D02*
X355320Y170869D01*
X334611Y171420D02*
X355367Y171420D01*
X334578Y171971D02*
X355414Y171971D01*
X334578Y172522D02*
X355457Y172522D01*
X334578Y173074D02*
X355410Y173074D01*
X334619Y173625D02*
X355363Y173625D01*
X334714Y174176D02*
X355316Y174176D01*
X334808Y174727D02*
X355188Y174727D01*
X334929Y175278D02*
X355045Y175278D01*
X335123Y175829D02*
X354901Y175829D01*
X335318Y176381D02*
X354682Y176381D01*
X335538Y176932D02*
X354432Y176932D01*
X335846Y177483D02*
X354183Y177483D01*
X336154Y178034D02*
X353837Y178034D01*
X336519Y178585D02*
X353465Y178585D01*
X336964Y179137D02*
X353073Y179137D01*
X337409Y179688D02*
X352545Y179688D01*
X338020Y180239D02*
X352017Y180239D01*
X338646Y180790D02*
X351315Y180790D01*
X339483Y181341D02*
X350570Y181341D01*
X340425Y181892D02*
X349518Y181892D01*
X341797Y182444D02*
X348117Y182444D01*
X586032Y147500D02*
X586032Y147500D01*
X585882Y149315D01*
X585434Y151082D01*
X584702Y152750D01*
X583706Y154276D01*
X582472Y155617D01*
X581034Y156736D01*
X579431Y157603D01*
X577708Y158195D01*
X575911Y158495D01*
X574088Y158495D01*
X572291Y158195D01*
X570568Y157603D01*
X568965Y156736D01*
X567527Y155617D01*
X566293Y154276D01*
X565297Y152750D01*
X564565Y151082D01*
X564117Y149315D01*
X563967Y147500D01*
X564117Y145684D01*
X564565Y143917D01*
X565297Y142249D01*
X566293Y140723D01*
X567527Y139382D01*
X568965Y138263D01*
X570568Y137396D01*
X572291Y136804D01*
X574088Y136504D01*
X575911Y136504D01*
X577708Y136804D01*
X579431Y137396D01*
X581034Y138263D01*
X582472Y139382D01*
X583706Y140723D01*
X584702Y142249D01*
X585434Y143917D01*
X585882Y145684D01*
X586032Y147500D01*
X571559Y137056D02*
X578440Y137056D01*
X570178Y137607D02*
X579821Y137607D01*
X569160Y138158D02*
X580839Y138158D01*
X568392Y138709D02*
X581607Y138709D01*
X567684Y139260D02*
X582315Y139260D01*
X567132Y139812D02*
X582867Y139812D01*
X566625Y140363D02*
X583374Y140363D01*
X566168Y140914D02*
X583831Y140914D01*
X565808Y141465D02*
X584191Y141465D01*
X565448Y142016D02*
X584551Y142016D01*
X565157Y142567D02*
X584842Y142567D01*
X564915Y143119D02*
X585084Y143119D01*
X564673Y143670D02*
X585326Y143670D01*
X564488Y144221D02*
X585511Y144221D01*
X564348Y144772D02*
X585651Y144772D01*
X564208Y145323D02*
X585791Y145323D01*
X564101Y145875D02*
X585898Y145875D01*
X564056Y146426D02*
X585943Y146426D01*
X564010Y146977D02*
X585989Y146977D01*
X563969Y147528D02*
X586030Y147528D01*
X564015Y148079D02*
X585984Y148079D01*
X564061Y148630D02*
X585938Y148630D01*
X564106Y149182D02*
X585893Y149182D01*
X564223Y149733D02*
X585776Y149733D01*
X564363Y150284D02*
X585636Y150284D01*
X564502Y150835D02*
X585497Y150835D01*
X564698Y151386D02*
X585301Y151386D01*
X564940Y151938D02*
X585059Y151938D01*
X565182Y152489D02*
X584817Y152489D01*
X565486Y153040D02*
X584513Y153040D01*
X565846Y153591D02*
X584153Y153591D01*
X566206Y154142D02*
X583793Y154142D01*
X566678Y154693D02*
X583321Y154693D01*
X567185Y155245D02*
X582814Y155245D01*
X567758Y155796D02*
X582241Y155796D01*
X568466Y156347D02*
X581533Y156347D01*
X569265Y156898D02*
X580734Y156898D01*
X570284Y157449D02*
X579715Y157449D01*
X571726Y158001D02*
X578273Y158001D01*
X353532Y147500D02*
X353532Y147500D01*
X353382Y149315D01*
X352934Y151082D01*
X352202Y152750D01*
X351206Y154276D01*
X349972Y155617D01*
X348534Y156736D01*
X346931Y157603D01*
X345208Y158195D01*
X343411Y158495D01*
X341588Y158495D01*
X339791Y158195D01*
X338068Y157603D01*
X336465Y156736D01*
X335027Y155617D01*
X333793Y154276D01*
X332797Y152750D01*
X332065Y151082D01*
X331617Y149315D01*
X331467Y147500D01*
X331617Y145684D01*
X332065Y143917D01*
X332797Y142249D01*
X333793Y140723D01*
X335027Y139382D01*
X336465Y138263D01*
X338068Y137396D01*
X339791Y136804D01*
X341588Y136504D01*
X343411Y136504D01*
X345208Y136804D01*
X346931Y137396D01*
X348534Y138263D01*
X349972Y139382D01*
X351206Y140723D01*
X352202Y142249D01*
X352934Y143917D01*
X353382Y145684D01*
X353532Y147500D01*
X339059Y137056D02*
X345940Y137056D01*
X337678Y137607D02*
X347321Y137607D01*
X336660Y138158D02*
X348339Y138158D01*
X335892Y138709D02*
X349107Y138709D01*
X335184Y139260D02*
X349815Y139260D01*
X334632Y139812D02*
X350367Y139812D01*
X334125Y140363D02*
X350874Y140363D01*
X333668Y140914D02*
X351331Y140914D01*
X333308Y141465D02*
X351691Y141465D01*
X332948Y142016D02*
X352051Y142016D01*
X332657Y142567D02*
X352342Y142567D01*
X332415Y143119D02*
X352584Y143119D01*
X332173Y143670D02*
X352826Y143670D01*
X331988Y144221D02*
X353011Y144221D01*
X331848Y144772D02*
X353151Y144772D01*
X331708Y145323D02*
X353291Y145323D01*
X331601Y145875D02*
X353398Y145875D01*
X331556Y146426D02*
X353443Y146426D01*
X331510Y146977D02*
X353489Y146977D01*
X331469Y147528D02*
X353530Y147528D01*
X331515Y148079D02*
X353484Y148079D01*
X331561Y148630D02*
X353438Y148630D01*
X331606Y149182D02*
X353393Y149182D01*
X331723Y149733D02*
X353276Y149733D01*
X331863Y150284D02*
X353136Y150284D01*
X332002Y150835D02*
X352997Y150835D01*
X332198Y151386D02*
X352801Y151386D01*
X332440Y151938D02*
X352559Y151938D01*
X332682Y152489D02*
X352317Y152489D01*
X332986Y153040D02*
X352013Y153040D01*
X333346Y153591D02*
X351653Y153591D01*
X333706Y154142D02*
X351293Y154142D01*
X334178Y154693D02*
X350821Y154693D01*
X334685Y155245D02*
X350314Y155245D01*
X335258Y155796D02*
X349741Y155796D01*
X335966Y156347D02*
X349033Y156347D01*
X336765Y156898D02*
X348234Y156898D01*
X337784Y157449D02*
X347215Y157449D01*
X339226Y158001D02*
X345773Y158001D01*
X163532Y170000D02*
X163532Y170000D01*
X163382Y171815D01*
X162934Y173582D01*
X162202Y175250D01*
X161206Y176776D01*
X159972Y178117D01*
X158534Y179236D01*
X156931Y180103D01*
X155208Y180695D01*
X153411Y180995D01*
X151588Y180995D01*
X149791Y180695D01*
X148068Y180103D01*
X146465Y179236D01*
X145027Y178117D01*
X143793Y176776D01*
X142797Y175250D01*
X142065Y173582D01*
X141617Y171815D01*
X141467Y170000D01*
X141617Y168184D01*
X142065Y166417D01*
X142797Y164749D01*
X143793Y163223D01*
X145027Y161882D01*
X146465Y160763D01*
X148068Y159896D01*
X149791Y159304D01*
X151588Y159004D01*
X153411Y159004D01*
X155208Y159304D01*
X156931Y159896D01*
X158534Y160763D01*
X159972Y161882D01*
X161206Y163223D01*
X162202Y164749D01*
X162934Y166417D01*
X163382Y168184D01*
X163532Y170000D01*
X149059Y159556D02*
X155940Y159556D01*
X147678Y160107D02*
X157321Y160107D01*
X146660Y160658D02*
X158339Y160658D01*
X145892Y161209D02*
X159107Y161209D01*
X145184Y161760D02*
X159815Y161760D01*
X144632Y162312D02*
X160367Y162312D01*
X144125Y162863D02*
X160874Y162863D01*
X143668Y163414D02*
X161331Y163414D01*
X143308Y163965D02*
X161691Y163965D01*
X142948Y164516D02*
X162051Y164516D01*
X142657Y165067D02*
X162342Y165067D01*
X142415Y165619D02*
X162584Y165619D01*
X142173Y166170D02*
X162826Y166170D01*
X141988Y166721D02*
X163011Y166721D01*
X141848Y167272D02*
X163151Y167272D01*
X141708Y167823D02*
X163291Y167823D01*
X141601Y168375D02*
X163398Y168375D01*
X141556Y168926D02*
X163443Y168926D01*
X141510Y169477D02*
X163489Y169477D01*
X141469Y170028D02*
X163530Y170028D01*
X141515Y170579D02*
X163484Y170579D01*
X141561Y171130D02*
X163438Y171130D01*
X141606Y171682D02*
X163393Y171682D01*
X141723Y172233D02*
X163276Y172233D01*
X141863Y172784D02*
X163136Y172784D01*
X142002Y173335D02*
X162997Y173335D01*
X142198Y173886D02*
X162801Y173886D01*
X142440Y174438D02*
X162559Y174438D01*
X142682Y174989D02*
X162317Y174989D01*
X142986Y175540D02*
X162013Y175540D01*
X143346Y176091D02*
X161653Y176091D01*
X143706Y176642D02*
X161293Y176642D01*
X144178Y177193D02*
X160821Y177193D01*
X144685Y177745D02*
X160314Y177745D01*
X145258Y178296D02*
X159741Y178296D01*
X145966Y178847D02*
X159033Y178847D01*
X146765Y179398D02*
X158234Y179398D01*
X147784Y179949D02*
X157215Y179949D01*
X149226Y180501D02*
X155773Y180501D01*
X83532Y172500D02*
X83532Y172500D01*
X83382Y174315D01*
X82934Y176082D01*
X82202Y177750D01*
X81206Y179276D01*
X79972Y180617D01*
X78534Y181736D01*
X76931Y182603D01*
X75208Y183195D01*
X73411Y183495D01*
X71588Y183495D01*
X69791Y183195D01*
X68068Y182603D01*
X66465Y181736D01*
X65027Y180617D01*
X63793Y179276D01*
X62797Y177750D01*
X62065Y176082D01*
X61617Y174315D01*
X61467Y172500D01*
X61617Y170684D01*
X62065Y168917D01*
X62797Y167249D01*
X63793Y165723D01*
X65027Y164382D01*
X66465Y163263D01*
X68068Y162396D01*
X69791Y161804D01*
X71588Y161504D01*
X73411Y161504D01*
X75208Y161804D01*
X76931Y162396D01*
X78534Y163263D01*
X79972Y164382D01*
X81206Y165723D01*
X82202Y167249D01*
X82934Y168917D01*
X83382Y170684D01*
X83532Y172500D01*
X69059Y162056D02*
X75940Y162056D01*
X67678Y162607D02*
X77321Y162607D01*
X66660Y163158D02*
X78339Y163158D01*
X65892Y163709D02*
X79107Y163709D01*
X65184Y164260D02*
X79815Y164260D01*
X64632Y164812D02*
X80367Y164812D01*
X64125Y165363D02*
X80874Y165363D01*
X63668Y165914D02*
X81331Y165914D01*
X63308Y166465D02*
X81691Y166465D01*
X62948Y167016D02*
X82051Y167016D01*
X62657Y167567D02*
X82342Y167567D01*
X62415Y168119D02*
X82584Y168119D01*
X62173Y168670D02*
X82826Y168670D01*
X61988Y169221D02*
X83011Y169221D01*
X61848Y169772D02*
X83151Y169772D01*
X61708Y170323D02*
X83291Y170323D01*
X61601Y170875D02*
X83398Y170875D01*
X61556Y171426D02*
X83443Y171426D01*
X61510Y171977D02*
X83489Y171977D01*
X61469Y172528D02*
X83530Y172528D01*
X61515Y173079D02*
X83484Y173079D01*
X61561Y173630D02*
X83438Y173630D01*
X61606Y174182D02*
X83393Y174182D01*
X61723Y174733D02*
X83276Y174733D01*
X61863Y175284D02*
X83136Y175284D01*
X62002Y175835D02*
X82997Y175835D01*
X62198Y176386D02*
X82801Y176386D01*
X62440Y176938D02*
X82559Y176938D01*
X62682Y177489D02*
X82317Y177489D01*
X62986Y178040D02*
X82013Y178040D01*
X63346Y178591D02*
X81653Y178591D01*
X63706Y179142D02*
X81293Y179142D01*
X64178Y179693D02*
X80821Y179693D01*
X64685Y180245D02*
X80314Y180245D01*
X65258Y180796D02*
X79741Y180796D01*
X65966Y181347D02*
X79033Y181347D01*
X66765Y181898D02*
X78234Y181898D01*
X67784Y182449D02*
X77215Y182449D01*
X69226Y183001D02*
X75773Y183001D01*
X586032Y175000D02*
X586032Y175000D01*
X585882Y176815D01*
X585434Y178582D01*
X584702Y180250D01*
X583706Y181776D01*
X582472Y183117D01*
X581034Y184236D01*
X579431Y185103D01*
X577708Y185695D01*
X575911Y185995D01*
X574088Y185995D01*
X572291Y185695D01*
X570568Y185103D01*
X568965Y184236D01*
X567527Y183117D01*
X566293Y181776D01*
X565297Y180250D01*
X564565Y178582D01*
X564117Y176815D01*
X563967Y175000D01*
X564117Y173184D01*
X564565Y171417D01*
X565297Y169749D01*
X566293Y168223D01*
X567527Y166882D01*
X568965Y165763D01*
X570568Y164896D01*
X572291Y164304D01*
X574088Y164004D01*
X575911Y164004D01*
X577708Y164304D01*
X579431Y164896D01*
X581034Y165763D01*
X582472Y166882D01*
X583706Y168223D01*
X584702Y169749D01*
X585434Y171417D01*
X585882Y173184D01*
X586032Y175000D01*
X571559Y164556D02*
X578440Y164556D01*
X570178Y165107D02*
X579821Y165107D01*
X569160Y165658D02*
X580839Y165658D01*
X568392Y166209D02*
X581607Y166209D01*
X567684Y166760D02*
X582315Y166760D01*
X567132Y167312D02*
X582867Y167312D01*
X566625Y167863D02*
X583374Y167863D01*
X566168Y168414D02*
X583831Y168414D01*
X565808Y168965D02*
X584191Y168965D01*
X565448Y169516D02*
X584551Y169516D01*
X565157Y170067D02*
X584842Y170067D01*
X564915Y170619D02*
X585084Y170619D01*
X564673Y171170D02*
X585326Y171170D01*
X564488Y171721D02*
X585511Y171721D01*
X564348Y172272D02*
X585651Y172272D01*
X564208Y172823D02*
X585791Y172823D01*
X564101Y173375D02*
X585898Y173375D01*
X564056Y173926D02*
X585943Y173926D01*
X564010Y174477D02*
X585989Y174477D01*
X563969Y175028D02*
X586030Y175028D01*
X564015Y175579D02*
X585984Y175579D01*
X564061Y176130D02*
X585938Y176130D01*
X564106Y176682D02*
X585893Y176682D01*
X564223Y177233D02*
X585776Y177233D01*
X564363Y177784D02*
X585636Y177784D01*
X564502Y178335D02*
X585497Y178335D01*
X564698Y178886D02*
X585301Y178886D01*
X564940Y179438D02*
X585059Y179438D01*
X565182Y179989D02*
X584817Y179989D01*
X565486Y180540D02*
X584513Y180540D01*
X565846Y181091D02*
X584153Y181091D01*
X566206Y181642D02*
X583793Y181642D01*
X566678Y182193D02*
X583321Y182193D01*
X567185Y182745D02*
X582814Y182745D01*
X567758Y183296D02*
X582241Y183296D01*
X568466Y183847D02*
X581533Y183847D01*
X569265Y184398D02*
X580734Y184398D01*
X570284Y184949D02*
X579715Y184949D01*
X571726Y185501D02*
X578273Y185501D01*
G54D20*
X167500Y155000D02*
X152500Y170000D01*
X167500Y155000D02*
X217500Y155000D01*
X230000Y165000D01*
X320000Y165000D02*
X230000Y165000D01*
G54D21*
X345000Y172500D02*
X315000Y205000D01*
X132500Y205000D01*
X97500Y170000D01*
X70000Y170000D01*
X320000Y165000D02*
X340000Y147500D01*
X320000Y165000D02*
X230000Y165000D01*
X217500Y155000D02*
X230000Y165000D01*
X217500Y155000D02*
X167500Y155000D01*
X152500Y170000D01*
X572500Y150000D02*
X557500Y165000D01*
X372500Y165000D02*
X557500Y165000D01*
X372500Y165000D02*
X352500Y145000D01*
X342500Y145000D01*
X547500Y205000D02*
X577500Y175000D01*
X402500Y205000D02*
X547500Y205000D01*
X402500Y205000D02*
X390000Y192500D01*
X362500Y192500D02*
X345000Y175000D01*
X390000Y192500D02*
X362500Y192500D01*
G54D23*
X20000Y15000D03*
X762500Y17500D03*
X767500Y225000D03*
X17500Y227500D03*
X72500Y172500D03*
G54D28*
X412500Y135000D03*
X180000Y135000D03*
X645000Y135000D03*
G54D46*
X467500Y102500D03*
X487500Y102500D03*
X235000Y102500D03*
X255000Y102500D03*
X700000Y102500D03*
X720000Y102500D03*
G54D47*
X147500Y142500D03*
X157500Y142500D03*
G54D48*
X327500Y220000D03*
X357500Y220000D03*
X342500Y145000D03*
X422500Y222500D03*
X482500Y222500D03*
X655000Y222500D03*
X250000Y222500D03*
X190000Y222500D03*
X42500Y120000D03*
X42500Y180000D03*
X42500Y150000D03*
X42500Y90000D03*
X95000Y220000D03*
X65000Y220000D03*
X20000Y15000D03*
X762500Y17500D03*
X767500Y225000D03*
X17500Y227500D03*
X715000Y222500D03*
X575000Y145000D03*
X590000Y220000D03*
X560000Y220000D03*
X265000Y102500D03*
X497500Y102500D03*
X730000Y102500D03*
G54D49*
X500000Y85000D03*
X530000Y85000D03*
X482500Y45000D03*
X492500Y45000D03*
X387500Y220000D03*
X452500Y222500D03*
X345000Y172500D03*
X382500Y95000D03*
X152500Y170000D03*
X65000Y102500D03*
X72500Y172500D03*
X220000Y222500D03*
X125000Y220000D03*
X250000Y45000D03*
X260000Y45000D03*
X267500Y85000D03*
X297500Y85000D03*
X500000Y85000D03*
X530000Y85000D03*
X615000Y95000D03*
X575000Y172500D03*
X685000Y222500D03*
X620000Y220000D03*
X715000Y45000D03*
X725000Y45000D03*
X732500Y85000D03*
X762500Y85000D03*
G54D50*
X530000Y65000D03*
X500000Y65000D03*
X480000Y75000D03*
X470000Y75000D03*
X147500Y52500D03*
X137500Y52500D03*
X147500Y102500D03*
X137500Y102500D03*
X247500Y75000D03*
X237500Y75000D03*
X297500Y65000D03*
X267500Y65000D03*
X712500Y75000D03*
X702500Y75000D03*
X762500Y65000D03*
X732500Y65000D03*
G54D51*
X372500Y140000D03*
X372500Y120000D03*
X517500Y187500D03*
X517500Y177500D03*
X482500Y187500D03*
X482500Y177500D03*
X447500Y187500D03*
X447500Y177500D03*
X215000Y187500D03*
X215000Y177500D03*
X250000Y187500D03*
X250000Y177500D03*
X285000Y187500D03*
X285000Y177500D03*
X122500Y170000D03*
X122500Y150000D03*
X680000Y187500D03*
X680000Y177500D03*
X715000Y187500D03*
X715000Y177500D03*
X750000Y187500D03*
X750000Y177500D03*
X605000Y140000D03*
X605000Y120000D03*
G54D52*
X80000Y75000D03*
X130000Y75000D03*
X80000Y127500D03*
X130000Y127500D03*
G54D53*
X527500Y125000D03*
X477500Y125000D03*
X527500Y140000D03*
X477500Y140000D03*
X527500Y155000D03*
X477500Y155000D03*
X295000Y155000D03*
X245000Y155000D03*
X295000Y140000D03*
X245000Y140000D03*
X295000Y125000D03*
X245000Y125000D03*
X760000Y155000D03*
X710000Y155000D03*
X760000Y140000D03*
X710000Y140000D03*
X760000Y125000D03*
X710000Y125000D03*
G54D54*
X412500Y125000D03*
X412500Y115000D03*
X412500Y105000D03*
X412500Y95000D03*
X412500Y85000D03*
X412500Y75000D03*
X412500Y65000D03*
X412500Y55000D03*
X412500Y45000D03*
X442500Y45000D03*
X442500Y55000D03*
X442500Y65000D03*
X442500Y75000D03*
X442500Y85000D03*
X442500Y95000D03*
X442500Y105000D03*
X442500Y115000D03*
X442500Y125000D03*
X442500Y135000D03*
X180000Y125000D03*
X180000Y115000D03*
X180000Y105000D03*
X180000Y95000D03*
X180000Y85000D03*
X180000Y75000D03*
X180000Y65000D03*
X180000Y55000D03*
X180000Y45000D03*
X210000Y45000D03*
X210000Y55000D03*
X210000Y65000D03*
X210000Y75000D03*
X210000Y85000D03*
X210000Y95000D03*
X210000Y105000D03*
X210000Y115000D03*
X210000Y125000D03*
X210000Y135000D03*
X645000Y125000D03*
X645000Y115000D03*
X645000Y105000D03*
X645000Y95000D03*
X645000Y85000D03*
X645000Y75000D03*
X645000Y65000D03*
X645000Y55000D03*
X645000Y45000D03*
X675000Y45000D03*
X675000Y55000D03*
X675000Y65000D03*
X675000Y75000D03*
X675000Y85000D03*
X675000Y95000D03*
X675000Y105000D03*
X675000Y115000D03*
X675000Y125000D03*
X675000Y135000D03*
G36*
X370000Y10000D02*
X370000Y110000D01*
X395000Y110000D01*
X395000Y10000D01*
X370000Y10000D01*
D02*G37*
G36*
X55000Y10000D02*
X55000Y110000D01*
X80000Y110000D01*
X80000Y10000D01*
X55000Y10000D01*
D02*G37*
G36*
X602500Y12500D02*
X602500Y102500D01*
X625000Y102500D01*
X625000Y12500D01*
X602500Y12500D01*
D02*G37*
G36*
X55000Y10000D02*
X55000Y30000D01*
X625000Y30000D01*
X625000Y10000D01*
X55000Y10000D01*
D02*G37*
M02*
