# Supplementary material for: Using Voice Coils to Actuate Modular Soft Robots: Wormbot, an Example
Source: Soft Robot. 2016 Dec 1;3(4):198–204. doi: 10.1089/soro.2016.0009 (PMC5180079; doi:10.1089/soro.2016.0009)
Supplement: Supplemental data [file Supp_Data.zip › Supplemental Information/PCB Schematics/Tripple Driver/gerber_small_footprint/XGerber/NEW.T3002_smaller_footprint.Whl]

D010    draw      0.00591
D011    draw      0.00000
D012    draw      0.00409
D013    draw      0.00768
D014    draw      0.00787
D015    draw      0.01024
D016    draw      0.01181
D017    draw      0.02600
D018    draw      0.03600
D019    draw      0.03937
D020    draw      0.06600
D021    draw      0.08600
D022    draw      0.15811
D023    draw      0.18028
D024    rectangle 0.01500 x 0.10000
D025    rectangle 0.02500 x 0.12500
D026    square    0.05000
D027    rectangle 0.05000 x 0.07500
D028    rectangle 0.05000 x 0.09843 x 270.000
D029    rectangle 0.05000 x 0.12500
D030    rectangle 0.07500 x 0.02500
D031    rectangle 0.07500 x 0.05000
D032    square    0.07500
D033    rectangle 0.10000 x 0.07500
D034    square    0.10000
D035    rectangle 0.10000 x 0.12500
D036    rectangle 0.10000 x 0.19685
D037    square    0.12500
D038    rectangle 0.12500 x 0.15000
D039    rectangle 0.15000 x 0.19685
D040    rectangle 0.17500 x 0.19685
D041    rectangle 0.19685 x 0.07500
D042    rectangle 0.19685 x 0.10000
D043    rectangle 0.19685 x 0.12500
D044    rectangle 0.19685 x 0.17500
D045    square    0.19685
D046    octagon   0.05512
D047    octagon   0.05512 x 180.000
D048    octagon   0.06299
D049    octagon   0.07087
D050    octagon   0.07087 x 180.000
D051    octagon   0.07087 x 270.000
D052    octagon   0.07874
D053    octagon   0.07874 x 180.000
D054    oval      0.05000 x 0.09843 x 270.000
